# Supplementary material for: Systematic discovery of biomolecular condensate-specific protein phosphorylation
Source: Nat Chem Biol. 2022 Jul 21;18(10):1104–14. doi: 10.1038/s41589-022-01062-y (PMC9512703; doi:10.1038/s41589-022-01062-y)
Supplement: Supplementary file 2 — Protein solubility in RNA-preserved and RNA-digested lysates. [file 41589_2022_1062_MOESM2_ESM.xlsx]

## Sheet: annotation
Supplementary table 1
Protein solubiltiy in RNA-preserved and RNA-digested lysate
column name	description
protein_id	Uniprot ID
gene_name	Official gene symbol
description	protein description
log2(NP40/SDS)	fold change between NP40- and SDS- abundance in log2 scale
%soluble	percentage of protein maintained as soluble
lysate type	Type of lysate evaluated
annotation	Proteins that exhibit atleast 30% lower abundance in NP40 compared to SDS with an adj.p-value < 0.01 were considered to maintain an insoluble subpopulation. The rest are considered to be "mostly soluble"

## Sheet: RNA-preserved
protein_id	gene_name	description	log2(NP40/SDS)	%soluble	lysate type	annotation
A0A0C4DFX4|Q6ZRS2|Q6ZRS2-2|Q6ZRS2-3	A0A0C4DFX4|SRCAP	Uncharacterized protein (Fragment) OS=Homo sapiens PE=4 SV=1|Helicase SRCAP OS=Homo sapiens GN=SRCAP PE=1 SV=3|Isoform 2 of Helicase SRCAP OS=Homo sapiens GN=SRCAP|Isoform 3 of Helicase SRCAP OS=Homo sapiens GN=SRCAP	-0.661821	63	RNA-preserved	maintains an insoluble subpool
Q9NY61	AATF	Protein AATF OS=Homo sapiens GN=AATF PE=1 SV=1	-2.70499	15	RNA-preserved	maintains an insoluble subpool
Q9UNQ0|Q9UNQ0-2	ABCG2	ATP-binding cassette sub-family G member 2 OS=Homo sapiens GN=ABCG2 PE=1 SV=3|Isoform 2 of ATP-binding cassette sub-family G member 2 OS=Homo sapiens GN=ABCG2	-1.58951	33	RNA-preserved	maintains an insoluble subpool
Q8NFV4|Q8NFV4-4	ABHD11	Protein ABHD11 OS=Homo sapiens GN=ABHD11 PE=1 SV=1|Isoform 4 of Protein ABHD11 OS=Homo sapiens GN=ABHD11	-0.656938	63	RNA-preserved	maintains an insoluble subpool
O14639	ABLIM1	Actin-binding LIM protein 1 OS=Homo sapiens GN=ABLIM1 PE=1 SV=3	-1.1453	45	RNA-preserved	maintains an insoluble subpool
Q9ULW3	ABT1	Activator of basal transcription 1 OS=Homo sapiens GN=ABT1 PE=1 SV=1	-1.59106	33	RNA-preserved	maintains an insoluble subpool
E7EQT4|Q9UKV3-5|S4R3H4	ACIN1	Apoptotic chromatin condensation inducer in the nucleus OS=Homo sapiens GN=ACIN1 PE=1 SV=2|Isoform 4 of Apoptotic chromatin condensation inducer in the nucleus OS=Homo sapiens GN=ACIN1|Apoptotic chromatin condensation inducer in the nucleus OS=Homo sapiens GN=ACIN1 PE=1 SV=1	-2.20985	22	RNA-preserved	maintains an insoluble subpool
P55265|P55265-4	ADAR	Double-stranded RNA-specific adenosine deaminase OS=Homo sapiens GN=ADAR PE=1 SV=4|Isoform 4 of Double-stranded RNA-specific adenosine deaminase OS=Homo sapiens GN=ADAR	-0.762459	59	RNA-preserved	maintains an insoluble subpool
P78563|P78563-2|P78563-3|P78563-4|P78563-5|P78563-6	ADARB1	Double-stranded RNA-specific editase 1 OS=Homo sapiens GN=ADARB1 PE=1 SV=1|Isoform 2 of Double-stranded RNA-specific editase 1 OS=Homo sapiens GN=ADARB1|Isoform 3 of Double-stranded RNA-specific editase 1 OS=Homo sapiens GN=ADARB1|Isoform 4 of Double-stranded RNA-specific editase 1 OS=Homo sapiens GN=ADARB1|Isoform 5 of Double-stranded RNA-specific editase 1 OS=Homo sapiens GN=ADARB1|Isoform 6 of…	-1.66254	32	RNA-preserved	maintains an insoluble subpool
Q9NS39	ADARB2	Double-stranded RNA-specific editase B2 OS=Homo sapiens GN=ADARB2 PE=1 SV=1	-1.11278	46	RNA-preserved	maintains an insoluble subpool
Q9H2P0	ADNP	Activity-dependent neuroprotector homeobox protein OS=Homo sapiens GN=ADNP PE=1 SV=1	-0.851375	55	RNA-preserved	maintains an insoluble subpool
Q8WYP5|Q8WYP5-2|Q8WYP5-3	AHCTF1	Protein ELYS OS=Homo sapiens GN=AHCTF1 PE=1 SV=3|Isoform 2 of Protein ELYS OS=Homo sapiens GN=AHCTF1|Isoform 3 of Protein ELYS OS=Homo sapiens GN=AHCTF1	-2.08295	24	RNA-preserved	maintains an insoluble subpool
F8W1A4|P54819|P54819-2	AK2	Adenylate kinase 2, mitochondrial OS=Homo sapiens GN=AK2 PE=1 SV=1|Adenylate kinase 2, mitochondrial OS=Homo sapiens GN=AK2 PE=1 SV=2|Isoform 2 of Adenylate kinase 2, mitochondrial OS=Homo sapiens GN=AK2	-0.761065	59	RNA-preserved	maintains an insoluble subpool
P27144	AK4	Adenylate kinase 4, mitochondrial OS=Homo sapiens GN=AK4 PE=1 SV=1	-0.757666	59	RNA-preserved	maintains an insoluble subpool
Q02040	AKAP17A	A-kinase anchor protein 17A OS=Homo sapiens GN=AKAP17A PE=1 SV=2	-0.908237	53	RNA-preserved	maintains an insoluble subpool
Q9Y2D5|Q9Y2D5-4|Q9Y2D5-5|Q9Y2D5-6|Q9Y2D5-7	AKAP2	A-kinase anchor protein 2 OS=Homo sapiens GN=AKAP2 PE=1 SV=3|Isoform 2 of A-kinase anchor protein 2 OS=Homo sapiens GN=AKAP2|Isoform 3 of A-kinase anchor protein 2 OS=Homo sapiens GN=AKAP2|Isoform 4 of A-kinase anchor protein 2 OS=Homo sapiens GN=AKAP2|Isoform 5 of A-kinase anchor protein 2 OS=Homo sapiens GN=AKAP2	-0.981107	51	RNA-preserved	maintains an insoluble subpool
Q9ULX6	AKAP8L	A-kinase anchor protein 8-like OS=Homo sapiens GN=AKAP8L PE=1 SV=3	-0.625606	65	RNA-preserved	maintains an insoluble subpool
P43353	ALDH3B1	Aldehyde dehydrogenase family 3 member B1 OS=Homo sapiens GN=ALDH3B1 PE=1 SV=1	-0.704827	61	RNA-preserved	maintains an insoluble subpool
P05187	ALPP	Alkaline phosphatase, placental type OS=Homo sapiens GN=ALPP PE=1 SV=2	-2.2133	22	RNA-preserved	maintains an insoluble subpool
Q86V81	ALYREF	THO complex subunit 4 OS=Homo sapiens GN=ALYREF PE=1 SV=3	-1.35469	39	RNA-preserved	maintains an insoluble subpool
Q9H6X2|Q9H6X2-5	ANTXR1	Anthrax toxin receptor 1 OS=Homo sapiens GN=ANTXR1 PE=1 SV=2|Isoform 5 of Anthrax toxin receptor 1 OS=Homo sapiens GN=ANTXR1	-0.679169	62	RNA-preserved	maintains an insoluble subpool
O43299	AP5Z1	AP-5 complex subunit zeta-1 OS=Homo sapiens GN=AP5Z1 PE=1 SV=2	-0.795165	58	RNA-preserved	maintains an insoluble subpool
B0QYD3|Q9UH17	APOBEC3B	DNA dC->dU-editing enzyme APOBEC-3B OS=Homo sapiens GN=APOBEC3B PE=1 SV=1|DNA dC->dU-editing enzyme APOBEC-3B OS=Homo sapiens GN=APOBEC3B PE=1 SV=1	-1.96809	26	RNA-preserved	maintains an insoluble subpool
Q9NRW3	APOBEC3C	DNA dC->dU-editing enzyme APOBEC-3C OS=Homo sapiens GN=APOBEC3C PE=1 SV=2	-1.37298	39	RNA-preserved	maintains an insoluble subpool
A0A087X1E4|P53365|P53365-2|P53365-3	ARFIP2	Arfaptin-2 OS=Homo sapiens GN=ARFIP2 PE=1 SV=1|Arfaptin-2 OS=Homo sapiens GN=ARFIP2 PE=1 SV=1|Isoform 2 of Arfaptin-2 OS=Homo sapiens GN=ARFIP2|Isoform 3 of Arfaptin-2 OS=Homo sapiens GN=ARFIP2	-0.665548	63	RNA-preserved	maintains an insoluble subpool
H0Y2R3|H0Y3S9|H0Y7H8|Q8NFD5|Q8NFD5-2|Q8NFD5-3|Q8NFD5-4	ARID1B	AT-rich interactive domain-containing protein 1B (Fragment) OS=Homo sapiens GN=ARID1B PE=1 SV=1|AT-rich interactive domain-containing protein 1B (Fragment) OS=Homo sapiens GN=ARID1B PE=1 SV=1|AT-rich interactive domain-containing protein 1B (Fragment) OS=Homo sapiens GN=ARID1B PE=1 SV=1|AT-rich interactive domain-containing protein 1B OS=Homo sapiens GN=ARID1B PE=1 SV=2|Isoform 2 of AT-rich inter…	-0.794802	58	RNA-preserved	maintains an insoluble subpool
Q68CP9	ARID2	AT-rich interactive domain-containing protein 2 OS=Homo sapiens GN=ARID2 PE=1 SV=2	-0.693796	62	RNA-preserved	maintains an insoluble subpool
A0A0C4DH18|F5GYV5|F8WCT1|Q66PJ3|Q66PJ3-2|Q66PJ3-5	ARL6IP4	ADP-ribosylation factor-like protein 6-interacting protein 4 OS=Homo sapiens GN=ARL6IP4 PE=1 SV=1|ADP-ribosylation factor-like protein 6-interacting protein 4 (Fragment) OS=Homo sapiens GN=ARL6IP4 PE=1 SV=1|ADP-ribosylation factor-like protein 6-interacting protein 4 OS=Homo sapiens GN=ARL6IP4 PE=1 SV=1|ADP-ribosylation factor-like protein 6-interacting protein 4 OS=Homo sapiens GN=ARL6IP4 PE=1 S…	-0.965671	51	RNA-preserved	maintains an insoluble subpool
Q8N6S5	ARL6IP6	ADP-ribosylation factor-like protein 6-interacting protein 6 OS=Homo sapiens GN=ARL6IP6 PE=1 SV=1	-0.987763	50	RNA-preserved	maintains an insoluble subpool
O15145	ARPC3	Actin-related protein 2/3 complex subunit 3 OS=Homo sapiens GN=ARPC3 PE=1 SV=3	-0.885713	54	RNA-preserved	maintains an insoluble subpool
Q9BPX5	ARPC5L	Actin-related protein 2/3 complex subunit 5-like protein OS=Homo sapiens GN=ARPC5L PE=1 SV=1	-0.587893	67	RNA-preserved	maintains an insoluble subpool
Q96B67	ARRDC3	Arrestin domain-containing protein 3 OS=Homo sapiens GN=ARRDC3 PE=1 SV=1	-1.17833	44	RNA-preserved	maintains an insoluble subpool
Q6PL18	ATAD2	ATPase family AAA domain-containing protein 2 OS=Homo sapiens GN=ATAD2 PE=1 SV=1	-3.36587	10	RNA-preserved	maintains an insoluble subpool
Q96QE3	ATAD5	ATPase family AAA domain-containing protein 5 OS=Homo sapiens GN=ATAD5 PE=1 SV=4	-1.19221	44	RNA-preserved	maintains an insoluble subpool
O75947	ATP5H	ATP synthase subunit d, mitochondrial OS=Homo sapiens GN=ATP5H PE=1 SV=3	-0.827944	56	RNA-preserved	maintains an insoluble subpool
Q93050|Q93050-1|Q93050-3	ATP6V0A1	V-type proton ATPase 116 kDa subunit a isoform 1 OS=Homo sapiens GN=ATP6V0A1 PE=1 SV=3|Isoform 2 of V-type proton ATPase 116 kDa subunit a isoform 1 OS=Homo sapiens GN=ATP6V0A1|Isoform 3 of V-type proton ATPase 116 kDa subunit a isoform 1 OS=Homo sapiens GN=ATP6V0A1	-1.15691	45	RNA-preserved	maintains an insoluble subpool
Q9Y487	ATP6V0A2	V-type proton ATPase 116 kDa subunit a isoform 2 OS=Homo sapiens GN=ATP6V0A2 PE=1 SV=2	-0.912276	53	RNA-preserved	maintains an insoluble subpool
P27449	ATP6V0C	V-type proton ATPase 16 kDa proteolipid subunit OS=Homo sapiens GN=ATP6V0C PE=1 SV=1	-1.16495	45	RNA-preserved	maintains an insoluble subpool
F5GYQ1|J3QL14|P61421|R4GN72	ATP6V0D1	V-type proton ATPase subunit d 1 OS=Homo sapiens GN=ATP6V0D1 PE=1 SV=1|V-type proton ATPase subunit d 1 (Fragment) OS=Homo sapiens GN=ATP6V0D1 PE=1 SV=1|V-type proton ATPase subunit d 1 OS=Homo sapiens GN=ATP6V0D1 PE=1 SV=1|V-type proton ATPase subunit d 1 OS=Homo sapiens GN=ATP6V0D1 PE=1 SV=1	-1.34818	39	RNA-preserved	maintains an insoluble subpool
P46100|P46100-4	ATRX	Transcriptional regulator ATRX OS=Homo sapiens GN=ATRX PE=1 SV=5|Isoform 3 of Transcriptional regulator ATRX OS=Homo sapiens GN=ATRX	-1.96091	26	RNA-preserved	maintains an insoluble subpool
J3QLN8|Q96GD4|Q96GD4-4|Q96GD4-5	AURKB	Aurora kinase B (Fragment) OS=Homo sapiens GN=AURKB PE=1 SV=7|Aurora kinase B OS=Homo sapiens GN=AURKB PE=1 SV=3|Isoform 4 of Aurora kinase B OS=Homo sapiens GN=AURKB|Isoform 5 of Aurora kinase B OS=Homo sapiens GN=AURKB	-2.03731	24	RNA-preserved	maintains an insoluble subpool
C9J3R8|O60513	B4GALT4	Beta-1,4-galactosyltransferase 4 OS=Homo sapiens GN=B4GALT4 PE=1 SV=1|Beta-1,4-galactosyltransferase 4 OS=Homo sapiens GN=B4GALT4 PE=1 SV=1	-0.70151	61	RNA-preserved	maintains an insoluble subpool
O95816	BAG2	BAG family molecular chaperone regulator 2 OS=Homo sapiens GN=BAG2 PE=1 SV=1	-0.929851	52	RNA-preserved	maintains an insoluble subpool
A0A024RCR6|A0A0G2JK23|P46379|P46379-2|P46379-3	BAT3|BAG6	HLA-B associated transcript 3, isoform CRA_a OS=Homo sapiens GN=BAT3 PE=1 SV=1|Large proline-rich protein BAG6 OS=Homo sapiens GN=BAG6 PE=1 SV=1|Large proline-rich protein BAG6 OS=Homo sapiens GN=BAG6 PE=1 SV=2|Isoform 2 of Large proline-rich protein BAG6 OS=Homo sapiens GN=BAG6|Isoform 3 of Large proline-rich protein BAG6 OS=Homo sapiens GN=BAG6	-0.594731	66	RNA-preserved	maintains an insoluble subpool
Q9NRL2	BAZ1A	Bromodomain adjacent to zinc finger domain protein 1A OS=Homo sapiens GN=BAZ1A PE=1 SV=2	-1.65988	32	RNA-preserved	maintains an insoluble subpool
Q9UIG0|Q9UIG0-2	BAZ1B	Tyrosine-protein kinase BAZ1B OS=Homo sapiens GN=BAZ1B PE=1 SV=2|Isoform 2 of Tyrosine-protein kinase BAZ1B OS=Homo sapiens GN=BAZ1B	-2.64782	16	RNA-preserved	maintains an insoluble subpool
F8VU39|J3KPG5|Q9UIF9|Q9UIF9-2|Q9UIF9-3	BAZ2A	Bromodomain adjacent to zinc finger domain protein 2A OS=Homo sapiens GN=BAZ2A PE=1 SV=1|Bromodomain adjacent to zinc finger domain protein 2A OS=Homo sapiens GN=BAZ2A PE=1 SV=1|Bromodomain adjacent to zinc finger domain protein 2A OS=Homo sapiens GN=BAZ2A PE=1 SV=4|Isoform 1 of Bromodomain adjacent to zinc finger domain protein 2A OS=Homo sapiens GN=BAZ2A|Isoform 3 of Bromodomain adjacent to zin…	-2.00972	25	RNA-preserved	maintains an insoluble subpool
O75934	BCAS2	Pre-mRNA-splicing factor SPF27 OS=Homo sapiens GN=BCAS2 PE=1 SV=1	-1.20855	43	RNA-preserved	maintains an insoluble subpool
E9PK91|Q9NYF8-3	BCLAF1	Bcl-2-associated transcription factor 1 OS=Homo sapiens GN=BCLAF1 PE=1 SV=1|Isoform 3 of Bcl-2-associated transcription factor 1 OS=Homo sapiens GN=BCLAF1	-1.54211	34	RNA-preserved	maintains an insoluble subpool
P35226|R4GMX3|R4GNF2	BMI1|COMMD3	Polycomb complex protein BMI-1 OS=Homo sapiens GN=BMI1 PE=1 SV=2|Protein COMMD3-BMI1 OS=Homo sapiens GN=COMMD3-BMI1 PE=4 SV=1|COMM domain-containing protein 3 (Fragment) OS=Homo sapiens GN=COMMD3 PE=1 SV=1	-1.09304	47	RNA-preserved	maintains an insoluble subpool
P36894	BMPR1A	Bone morphogenetic protein receptor type-1A OS=Homo sapiens GN=BMPR1A PE=1 SV=2	-1.35669	39	RNA-preserved	maintains an insoluble subpool
Q14692	BMS1	Ribosome biogenesis protein BMS1 homolog OS=Homo sapiens GN=BMS1 PE=1 SV=1	-2.32728	20	RNA-preserved	maintains an insoluble subpool
Q14137	BOP1	Ribosome biogenesis protein BOP1 OS=Homo sapiens GN=BOP1 PE=1 SV=2	-3.27725	10	RNA-preserved	maintains an insoluble subpool
O95696|O95696-2	BRD1	Bromodomain-containing protein 1 OS=Homo sapiens GN=BRD1 PE=1 SV=1|Isoform 2 of Bromodomain-containing protein 1 OS=Homo sapiens GN=BRD1	-1.95896	26	RNA-preserved	maintains an insoluble subpool
Q8TDN6	BRIX1	Ribosome biogenesis protein BRX1 homolog OS=Homo sapiens GN=BRIX1 PE=1 SV=2	-1.82508	28	RNA-preserved	maintains an insoluble subpool
P55201|P55201-2|P55201-3|P55201-4	BRPF1	Peregrin OS=Homo sapiens GN=BRPF1 PE=1 SV=2|Isoform 2 of Peregrin OS=Homo sapiens GN=BRPF1|Isoform 3 of Peregrin OS=Homo sapiens GN=BRPF1|Isoform 4 of Peregrin OS=Homo sapiens GN=BRPF1	-2.06281	24	RNA-preserved	maintains an insoluble subpool
Q10589	BST2	Bone marrow stromal antigen 2 OS=Homo sapiens GN=BST2 PE=1 SV=1	-1.39067	38	RNA-preserved	maintains an insoluble subpool
Q9BRD0	BUD13	BUD13 homolog OS=Homo sapiens GN=BUD13 PE=1 SV=1	-0.737972	60	RNA-preserved	maintains an insoluble subpool
A0A0B4J220	C11ORF98	Chromosome 11 open reading frame 48, isoform CRA_c OS=Homo sapiens GN=C11orf98 PE=1 SV=1	-1.13267	46	RNA-preserved	maintains an insoluble subpool
Q9Y224	C14ORF166	UPF0568 protein C14orf166 OS=Homo sapiens GN=C14orf166 PE=1 SV=1	-0.670299	63	RNA-preserved	maintains an insoluble subpool
A0A087WYU2|Q96S19|Q96S19-3|Q96S19-5	C16ORF13	UPF0585 protein C16orf13 OS=Homo sapiens GN=C16orf13 PE=1 SV=1|UPF0585 protein C16orf13 OS=Homo sapiens GN=C16orf13 PE=1 SV=2|Isoform 3 of UPF0585 protein C16orf13 OS=Homo sapiens GN=C16orf13|Isoform 5 of UPF0585 protein C16orf13 OS=Homo sapiens GN=C16orf13	-0.873918	55	RNA-preserved	maintains an insoluble subpool
L7N2F3|Q32NC0|Q32NC0-2	C18ORF21	UPF0711 protein C18orf21 (Fragment) OS=Homo sapiens GN=C18orf21 PE=1 SV=7|UPF0711 protein C18orf21 OS=Homo sapiens GN=C18orf21 PE=1 SV=1|Isoform 2 of UPF0711 protein C18orf21 OS=Homo sapiens GN=C18orf21	-1.37394	39	RNA-preserved	maintains an insoluble subpool
Q8N9M1|Q8N9M1-2	C19ORF47	Uncharacterized protein C19orf47 OS=Homo sapiens GN=C19orf47 PE=1 SV=1|Isoform 2 of Uncharacterized protein C19orf47 OS=Homo sapiens GN=C19orf47	-0.832106	56	RNA-preserved	maintains an insoluble subpool
Q9UNZ5	C19ORF53	Leydig cell tumor 10 kDa protein homolog OS=Homo sapiens GN=C19orf53 PE=1 SV=1	-1.62919	32	RNA-preserved	maintains an insoluble subpool
J3KPZ4|Q13901	C1D	Nuclear nucleic acid-binding protein C1D OS=Homo sapiens GN=C1D PE=1 SV=1|Nuclear nucleic acid-binding protein C1D OS=Homo sapiens GN=C1D PE=1 SV=1	-1.10247	47	RNA-preserved	maintains an insoluble subpool
Q8NDD1|Q8NDD1-2|Q8NDD1-3	C1ORF131	Uncharacterized protein C1orf131 OS=Homo sapiens GN=C1orf131 PE=1 SV=3|Isoform 2 of Uncharacterized protein C1orf131 OS=Homo sapiens GN=C1orf131|Isoform 3 of Uncharacterized protein C1orf131 OS=Homo sapiens GN=C1orf131	-1.88079	27	RNA-preserved	maintains an insoluble subpool
P21730	C5AR1	C5a anaphylatoxin chemotactic receptor 1 OS=Homo sapiens GN=C5AR1 PE=1 SV=2	-0.682354	62	RNA-preserved	maintains an insoluble subpool
C9JQV0|H7C0T1|H7C2R9|Q9BRJ6	C7ORF50	Uncharacterized protein C7orf50 (Fragment) OS=Homo sapiens GN=C7orf50 PE=1 SV=1|Uncharacterized protein C7orf50 (Fragment) OS=Homo sapiens GN=C7orf50 PE=1 SV=1|Uncharacterized protein C7orf50 (Fragment) OS=Homo sapiens GN=C7orf50 PE=1 SV=1|Uncharacterized protein C7orf50 OS=Homo sapiens GN=C7orf50 PE=1 SV=1	-1.42103	37	RNA-preserved	maintains an insoluble subpool
H0YF29|Q6P1X6|Q6P1X6-2	C8ORF82	UPF0598 protein C8orf82 (Fragment) OS=Homo sapiens GN=C8orf82 PE=1 SV=1|UPF0598 protein C8orf82 OS=Homo sapiens GN=C8orf82 PE=1 SV=2|Isoform 2 of UPF0598 protein C8orf82 OS=Homo sapiens GN=C8orf82	-0.607649	66	RNA-preserved	maintains an insoluble subpool
Q5T280	C9ORF114	Putative methyltransferase C9orf114 OS=Homo sapiens GN=C9orf114 PE=1 SV=3	-1.72722	30	RNA-preserved	maintains an insoluble subpool
Q9H8G2	CAAP1	Caspase activity and apoptosis inhibitor 1 OS=Homo sapiens GN=CAAP1 PE=1 SV=2	-0.936673	52	RNA-preserved	maintains an insoluble subpool
Q86Y37|Q86Y37-2|Q86Y37-4	CACUL1	CDK2-associated and cullin domain-containing protein 1 OS=Homo sapiens GN=CACUL1 PE=1 SV=1|Isoform 2 of CDK2-associated and cullin domain-containing protein 1 OS=Homo sapiens GN=CACUL1|Isoform 4 of CDK2-associated and cullin domain-containing protein 1 OS=Homo sapiens GN=CACUL1	-0.646843	64	RNA-preserved	maintains an insoluble subpool
Q9P1Z2|Q9P1Z2-2|Q9P1Z2-3|Q9P1Z2-4	CALCOCO1	Calcium-binding and coiled-coil domain-containing protein 1 OS=Homo sapiens GN=CALCOCO1 PE=1 SV=2|Isoform 2 of Calcium-binding and coiled-coil domain-containing protein 1 OS=Homo sapiens GN=CALCOCO1|Isoform 3 of Calcium-binding and coiled-coil domain-containing protein 1 OS=Homo sapiens GN=CALCOCO1|Isoform 4 of Calcium-binding and coiled-coil domain-containing protein 1 OS=Homo sapiens GN=CALCOCO1	-1.06421	48	RNA-preserved	maintains an insoluble subpool
D6R938|E9PBG7|E9PF82|Q13557|Q13557-10|Q13557-11|Q13557-12|Q13557-3|Q13557-4|Q13557-5|Q13557-6|Q13557-8|Q13557-9	CAMK2D	Calcium/calmodulin-dependent protein kinase (CaM kinase) II delta, isoform CRA_e OS=Homo sapiens GN=CAMK2D PE=1 SV=1|Calcium/calmodulin-dependent protein kinase type II subunit delta OS=Homo sapiens GN=CAMK2D PE=1 SV=1|Calcium/calmodulin-dependent protein kinase type II subunit delta OS=Homo sapiens GN=CAMK2D PE=1 SV=1|Calcium/calmodulin-dependent protein kinase type II subunit delta OS=Homo sapi…	-0.648839	64	RNA-preserved	maintains an insoluble subpool
Q14444|Q14444-2	CAPRIN1	Caprin-1 OS=Homo sapiens GN=CAPRIN1 PE=1 SV=2|Isoform 2 of Caprin-1 OS=Homo sapiens GN=CAPRIN1	-1.46414	36	RNA-preserved	maintains an insoluble subpool
Q8WXE0	CASKIN2	Caskin-2 OS=Homo sapiens GN=CASKIN2 PE=1 SV=2	0.640819	156	RNA-preserved	maintains an insoluble subpool
Q03135	CAV1	Caveolin-1 OS=Homo sapiens GN=CAV1 PE=1 SV=4	-1.88295	27	RNA-preserved	maintains an insoluble subpool
J3KS05|P83916	CBX1	Chromobox protein homolog 1 (Fragment) OS=Homo sapiens GN=CBX1 PE=1 SV=7|Chromobox protein homolog 1 OS=Homo sapiens GN=CBX1 PE=1 SV=1	-1.61086	33	RNA-preserved	maintains an insoluble subpool
Q13185	CBX3	Chromobox protein homolog 3 OS=Homo sapiens GN=CBX3 PE=1 SV=4	-0.93678	52	RNA-preserved	maintains an insoluble subpool
O00257	CBX4	E3 SUMO-protein ligase CBX4 OS=Homo sapiens GN=CBX4 PE=1 SV=3	-0.636514	64	RNA-preserved	maintains an insoluble subpool
P45973	CBX5	Chromobox protein homolog 5 OS=Homo sapiens GN=CBX5 PE=1 SV=1	-2.16798	22	RNA-preserved	maintains an insoluble subpool
Q9HC52	CBX8	Chromobox protein homolog 8 OS=Homo sapiens GN=CBX8 PE=1 SV=3	-1.35792	39	RNA-preserved	maintains an insoluble subpool
J3KR35|Q8WUD4	CCDC12	Coiled-coil domain containing 12, isoform CRA_a OS=Homo sapiens GN=CCDC12 PE=1 SV=1|Coiled-coil domain-containing protein 12 OS=Homo sapiens GN=CCDC12 PE=1 SV=1	-0.609172	66	RNA-preserved	maintains an insoluble subpool
Q96CT7	CCDC124	Coiled-coil domain-containing protein 124 OS=Homo sapiens GN=CCDC124 PE=1 SV=1	-0.681117	62	RNA-preserved	maintains an insoluble subpool
I3L0U5|Q6PK04	CCDC137	Coiled-coil domain-containing protein 137 (Fragment) OS=Homo sapiens GN=CCDC137 PE=1 SV=1|Coiled-coil domain-containing protein 137 OS=Homo sapiens GN=CCDC137 PE=1 SV=1	-2.06411	24	RNA-preserved	maintains an insoluble subpool
Q9P031	CCDC59	Thyroid transcription factor 1-associated protein 26 OS=Homo sapiens GN=CCDC59 PE=1 SV=2	-1.33976	40	RNA-preserved	maintains an insoluble subpool
Q9H6F5	CCDC86	Coiled-coil domain-containing protein 86 OS=Homo sapiens GN=CCDC86 PE=1 SV=1	-3.16618	11	RNA-preserved	maintains an insoluble subpool
Q9Y3X0	CCDC9	Coiled-coil domain-containing protein 9 OS=Homo sapiens GN=CCDC9 PE=1 SV=1	-2.16273	22	RNA-preserved	maintains an insoluble subpool
Q9ULG6|Q9ULG6-2|Q9ULG6-5	CCPG1	Cell cycle progression protein 1 OS=Homo sapiens GN=CCPG1 PE=1 SV=3|Isoform 2 of Cell cycle progression protein 1 OS=Homo sapiens GN=CCPG1|Isoform 5 of Cell cycle progression protein 1 OS=Homo sapiens GN=CCPG1	-1.92464	26	RNA-preserved	maintains an insoluble subpool
Q6YHK3	CD109	CD109 antigen OS=Homo sapiens GN=CD109 PE=1 SV=2	-0.688715	62	RNA-preserved	maintains an insoluble subpool
B1AP13|P08174|P08174-2|P08174-3|P08174-4|P08174-5	CD55	Complement decay-accelerating factor OS=Homo sapiens GN=CD55 PE=1 SV=1|Complement decay-accelerating factor OS=Homo sapiens GN=CD55 PE=1 SV=4|Isoform 1 of Complement decay-accelerating factor OS=Homo sapiens GN=CD55|Isoform 3 of Complement decay-accelerating factor OS=Homo sapiens GN=CD55|Isoform 4 of Complement decay-accelerating factor OS=Homo sapiens GN=CD55|Isoform 5 of Complement decay-accel…	-0.709695	61	RNA-preserved	maintains an insoluble subpool
E9PNW4|E9PR17|P13987	CD59	CD59 glycoprotein OS=Homo sapiens GN=CD59 PE=1 SV=1|CD59 glycoprotein OS=Homo sapiens GN=CD59 PE=1 SV=1|CD59 glycoprotein OS=Homo sapiens GN=CD59 PE=1 SV=1	-1.51049	35	RNA-preserved	maintains an insoluble subpool
O60508|Q5SRN1	CDC40	Pre-mRNA-processing factor 17 OS=Homo sapiens GN=CDC40 PE=1 SV=1|Pre-mRNA-processing factor 17 OS=Homo sapiens GN=CDC40 PE=1 SV=1	-1.56746	34	RNA-preserved	maintains an insoluble subpool
Q99459	CDC5L	Cell division cycle 5-like protein OS=Homo sapiens GN=CDC5L PE=1 SV=2	-0.918933	53	RNA-preserved	maintains an insoluble subpool
Q53HL2	CDCA8	Borealin OS=Homo sapiens GN=CDCA8 PE=1 SV=2	-3.15712	11	RNA-preserved	maintains an insoluble subpool
A0A0A0MRG9|Q96SN8|Q96SN8-2|Q96SN8-3|Q96SN8-4	CDK5RAP2	CDK5 regulatory subunit-associated protein 2 OS=Homo sapiens GN=CDK5RAP2 PE=1 SV=1|CDK5 regulatory subunit-associated protein 2 OS=Homo sapiens GN=CDK5RAP2 PE=1 SV=5|Isoform 2 of CDK5 regulatory subunit-associated protein 2 OS=Homo sapiens GN=CDK5RAP2|Isoform 3 of CDK5 regulatory subunit-associated protein 2 OS=Homo sapiens GN=CDK5RAP2|Isoform 4 of CDK5 regulatory subunit-associated protein 2 OS=…	-0.830888	56	RNA-preserved	maintains an insoluble subpool
Q9Y232|Q9Y232-2	CDYL	Chromodomain Y-like protein OS=Homo sapiens GN=CDYL PE=1 SV=2|Isoform 2 of Chromodomain Y-like protein OS=Homo sapiens GN=CDYL	-1.49238	36	RNA-preserved	maintains an insoluble subpool
A0A0B4J291|Q8N8U2	CDYL2	Chromodomain Y-like protein 2 OS=Homo sapiens GN=CDYL2 PE=1 SV=1|Chromodomain Y-like protein 2 OS=Homo sapiens GN=CDYL2 PE=1 SV=2	-2.0516	24	RNA-preserved	maintains an insoluble subpool
P17676|P17676-2|P17676-3	CEBPB	CCAAT/enhancer-binding protein beta OS=Homo sapiens GN=CEBPB PE=1 SV=2|Isoform 2 of CCAAT/enhancer-binding protein beta OS=Homo sapiens GN=CEBPB|Isoform 3 of CCAAT/enhancer-binding protein beta OS=Homo sapiens GN=CEBPB	-1.64115	32	RNA-preserved	maintains an insoluble subpool
Q03701	CEBPZ	CCAAT/enhancer-binding protein zeta OS=Homo sapiens GN=CEBPZ PE=1 SV=3	-1.12457	46	RNA-preserved	maintains an insoluble subpool
P07199	CENPB	Major centromere autoantigen B OS=Homo sapiens GN=CENPB PE=1 SV=2	-1.66605	32	RNA-preserved	maintains an insoluble subpool
Q03188	CENPC	Centromere protein C OS=Homo sapiens GN=CENPC PE=1 SV=2	-0.964613	51	RNA-preserved	maintains an insoluble subpool
H0Y9E6|Q9H3R5	CENPH	Centromere protein H (Fragment) OS=Homo sapiens GN=CENPH PE=1 SV=1|Centromere protein H OS=Homo sapiens GN=CENPH PE=1 SV=1	-0.75758	59	RNA-preserved	maintains an insoluble subpool
Q71F23|Q71F23-2|Q71F23-3	CENPU	Centromere protein U OS=Homo sapiens GN=CENPU PE=1 SV=1|Isoform 2 of Centromere protein U OS=Homo sapiens GN=CENPU|Isoform 3 of Centromere protein U OS=Homo sapiens GN=CENPU	-1.03842	49	RNA-preserved	maintains an insoluble subpool
Q7Z7K6	CENPV	Centromere protein V OS=Homo sapiens GN=CENPV PE=1 SV=1	-3.5919	8	RNA-preserved	maintains an insoluble subpool
I3L2J8|Q9UPN4|Q9UPN4-2|Q9UPN4-3	CEP131	Centrosomal protein of 131 kDa OS=Homo sapiens GN=CEP131 PE=1 SV=1|Centrosomal protein of 131 kDa OS=Homo sapiens GN=CEP131 PE=1 SV=3|Isoform 2 of Centrosomal protein of 131 kDa OS=Homo sapiens GN=CEP131|Isoform 3 of Centrosomal protein of 131 kDa OS=Homo sapiens GN=CEP131	-0.665282	63	RNA-preserved	maintains an insoluble subpool
Q9P209	CEP72	Centrosomal protein of 72 kDa OS=Homo sapiens GN=CEP72 PE=1 SV=2	-0.811307	57	RNA-preserved	maintains an insoluble subpool
Q13111|Q13111-2|Q13111-3	CHAF1A	Chromatin assembly factor 1 subunit A OS=Homo sapiens GN=CHAF1A PE=1 SV=2|Isoform 2 of Chromatin assembly factor 1 subunit A OS=Homo sapiens GN=CHAF1A|Isoform 3 of Chromatin assembly factor 1 subunit A OS=Homo sapiens GN=CHAF1A	-1.5721	34	RNA-preserved	maintains an insoluble subpool
Q13112	CHAF1B	Chromatin assembly factor 1 subunit B OS=Homo sapiens GN=CHAF1B PE=1 SV=1	-1.1762	44	RNA-preserved	maintains an insoluble subpool
Q96JM3	CHAMP1	Chromosome alignment-maintaining phosphoprotein 1 OS=Homo sapiens GN=CHAMP1 PE=1 SV=2	-1.05985	48	RNA-preserved	maintains an insoluble subpool
O14646|O14646-2	CHD1	Chromodomain-helicase-DNA-binding protein 1 OS=Homo sapiens GN=CHD1 PE=1 SV=2|Isoform 2 of Chromodomain-helicase-DNA-binding protein 1 OS=Homo sapiens GN=CHD1	-2.51413	18	RNA-preserved	maintains an insoluble subpool
O14647|O14647-2	CHD2	Chromodomain-helicase-DNA-binding protein 2 OS=Homo sapiens GN=CHD2 PE=1 SV=2|Isoform 2 of Chromodomain-helicase-DNA-binding protein 2 OS=Homo sapiens GN=CHD2	-1.81413	28	RNA-preserved	maintains an insoluble subpool
Q12873|Q12873-3	CHD3	Chromodomain-helicase-DNA-binding protein 3 OS=Homo sapiens GN=CHD3 PE=1 SV=3|Isoform 3 of Chromodomain-helicase-DNA-binding protein 3 OS=Homo sapiens GN=CHD3	-0.63787	64	RNA-preserved	maintains an insoluble subpool
Q9P2D1	CHD7	Chromodomain-helicase-DNA-binding protein 7 OS=Homo sapiens GN=CHD7 PE=1 SV=3	-0.640391	64	RNA-preserved	maintains an insoluble subpool
Q9Y3Y2|Q9Y3Y2-3|Q9Y3Y2-4	CHTOP	Chromatin target of PRMT1 protein OS=Homo sapiens GN=CHTOP PE=1 SV=2|Isoform 2 of Chromatin target of PRMT1 protein OS=Homo sapiens GN=CHTOP|Isoform 3 of Chromatin target of PRMT1 protein OS=Homo sapiens GN=CHTOP	-2.45336	18	RNA-preserved	maintains an insoluble subpool
Q14011	CIRBP	Cold-inducible RNA-binding protein OS=Homo sapiens GN=CIRBP PE=1 SV=1	-1.22758	43	RNA-preserved	maintains an insoluble subpool
Q8WWK9|Q8WWK9-5	CKAP2	Cytoskeleton-associated protein 2 OS=Homo sapiens GN=CKAP2 PE=1 SV=1|Isoform 3 of Cytoskeleton-associated protein 2 OS=Homo sapiens GN=CKAP2	-1.08958	47	RNA-preserved	maintains an insoluble subpool
O95833	CLIC3	Chloride intracellular channel protein 3 OS=Homo sapiens GN=CLIC3 PE=1 SV=2	-0.711471	61	RNA-preserved	maintains an insoluble subpool
Q16740	CLPP	ATP-dependent Clp protease proteolytic subunit, mitochondrial OS=Homo sapiens GN=CLPP PE=1 SV=1	-0.615808	65	RNA-preserved	maintains an insoluble subpool
F8WF69|P09496|P09496-2|P09496-3|P09496-4	CLTA	Clathrin light chain A OS=Homo sapiens GN=CLTA PE=1 SV=1|Clathrin light chain A OS=Homo sapiens GN=CLTA PE=1 SV=1|Isoform Non-brain of Clathrin light chain A OS=Homo sapiens GN=CLTA|Isoform 3 of Clathrin light chain A OS=Homo sapiens GN=CLTA|Isoform 4 of Clathrin light chain A OS=Homo sapiens GN=CLTA	-0.645357	64	RNA-preserved	maintains an insoluble subpool
P10909|P10909-2|P10909-4|P10909-5	CLU	Clusterin OS=Homo sapiens GN=CLU PE=1 SV=1|Isoform 2 of Clusterin OS=Homo sapiens GN=CLU|Isoform 4 of Clusterin OS=Homo sapiens GN=CLU|Isoform 5 of Clusterin OS=Homo sapiens GN=CLU	-0.659452	63	RNA-preserved	maintains an insoluble subpool
C9J384|Q9BQ75|Q9BQ75-2	CMSS1	Protein CMSS1 (Fragment) OS=Homo sapiens GN=CMSS1 PE=1 SV=1|Protein CMSS1 OS=Homo sapiens GN=CMSS1 PE=1 SV=2|Isoform 2 of Protein CMSS1 OS=Homo sapiens GN=CMSS1	-1.30606	40	RNA-preserved	maintains an insoluble subpool
P62633-2|P62633-4|P62633-8	CNBP	Isoform 2 of Cellular nucleic acid-binding protein OS=Homo sapiens GN=CNBP|Isoform 4 of Cellular nucleic acid-binding protein OS=Homo sapiens GN=CNBP|Isoform 8 of Cellular nucleic acid-binding protein OS=Homo sapiens GN=CNBP	-1.39656	38	RNA-preserved	maintains an insoluble subpool
Q5JTJ3|Q5JTJ3-2|Q5JTJ3-3|X6R5Z6	COA6	Cytochrome c oxidase assembly factor 6 homolog OS=Homo sapiens GN=COA6 PE=1 SV=1|Isoform 2 of Cytochrome c oxidase assembly factor 6 homolog OS=Homo sapiens GN=COA6|Isoform 3 of Cytochrome c oxidase assembly factor 6 homolog OS=Homo sapiens GN=COA6|Cytochrome c oxidase assembly factor 6 homolog OS=Homo sapiens GN=COA6 PE=1 SV=1	-0.762221	59	RNA-preserved	maintains an insoluble subpool
P38432	COIL	Coilin OS=Homo sapiens GN=COIL PE=1 SV=1	-0.920235	53	RNA-preserved	maintains an insoluble subpool
Q9P000|Q9P000-2	COMMD9	COMM domain-containing protein 9 OS=Homo sapiens GN=COMMD9 PE=1 SV=2|Isoform 2 of COMM domain-containing protein 9 OS=Homo sapiens GN=COMMD9	-0.878463	54	RNA-preserved	maintains an insoluble subpool
A0A087X0I4|O14579	COPE	Coatomer subunit epsilon OS=Homo sapiens GN=COPE PE=1 SV=1|Coatomer subunit epsilon OS=Homo sapiens GN=COPE PE=1 SV=3	-0.750289	59	RNA-preserved	maintains an insoluble subpool
Q9BT78	COPS4	COP9 signalosome complex subunit 4 OS=Homo sapiens GN=COPS4 PE=1 SV=1	-0.962588	51	RNA-preserved	maintains an insoluble subpool
H3BNT2|O75208	COQ9	Ubiquinone biosynthesis protein COQ9, mitochondrial (Fragment) OS=Homo sapiens GN=COQ9 PE=1 SV=7|Ubiquinone biosynthesis protein COQ9, mitochondrial OS=Homo sapiens GN=COQ9 PE=1 SV=1	-0.903367	53	RNA-preserved	maintains an insoluble subpool
P20674	COX5A	Cytochrome c oxidase subunit 5A, mitochondrial OS=Homo sapiens GN=COX5A PE=1 SV=2	-0.691002	62	RNA-preserved	maintains an insoluble subpool
P10606	COX5B	Cytochrome c oxidase subunit 5B, mitochondrial OS=Homo sapiens GN=COX5B PE=1 SV=2	-0.844315	56	RNA-preserved	maintains an insoluble subpool
P14854	COX6B1	Cytochrome c oxidase subunit 6B1 OS=Homo sapiens GN=COX6B1 PE=1 SV=2	-0.739709	60	RNA-preserved	maintains an insoluble subpool
P14384	CPM	Carboxypeptidase M OS=Homo sapiens GN=CPM PE=1 SV=2	-1.11908	46	RNA-preserved	maintains an insoluble subpool
Q86YQ8	CPNE8	Copine-8 OS=Homo sapiens GN=CPNE8 PE=1 SV=2	-1.05993	48	RNA-preserved	maintains an insoluble subpool
Q9NZV1	CRIM1	Cysteine-rich motor neuron 1 protein OS=Homo sapiens GN=CRIM1 PE=1 SV=1	-0.814095	57	RNA-preserved	maintains an insoluble subpool
Q5JY65|Q9BZJ0|Q9BZJ0-2|Q9BZJ0-3	CRNKL1	Crooked neck-like protein 1 OS=Homo sapiens GN=CRNKL1 PE=1 SV=1|Crooked neck-like protein 1 OS=Homo sapiens GN=CRNKL1 PE=1 SV=4|Isoform 2 of Crooked neck-like protein 1 OS=Homo sapiens GN=CRNKL1|Isoform 3 of Crooked neck-like protein 1 OS=Homo sapiens GN=CRNKL1	-1.65306	32	RNA-preserved	maintains an insoluble subpool
A0A0U1RQT7|A0A0U1RQY7|Q8IXA3|Q9HCP0|Q9HCP0-2|U3KQA5|U3KQB3	CSNK1G1	Casein kinase I isoform gamma-1 OS=Homo sapiens GN=CSNK1G1 PE=1 SV=1|Casein kinase I isoform gamma-1 OS=Homo sapiens GN=CSNK1G1 PE=1 SV=1|Casein kinase I gamma 1 isoform OS=Homo sapiens GN=CSNK1G1 PE=1 SV=2|Casein kinase I isoform gamma-1 OS=Homo sapiens GN=CSNK1G1 PE=1 SV=1|Isoform 1S of Casein kinase I isoform gamma-1 OS=Homo sapiens GN=CSNK1G1|Casein kinase I isoform gamma-1 OS=Homo sapiens GN…	-1.10663	46	RNA-preserved	maintains an insoluble subpool
Q9Y6M4|Q9Y6M4-2|Q9Y6M4-3|Q9Y6M4-4|Q9Y6M4-5	CSNK1G3	Casein kinase I isoform gamma-3 OS=Homo sapiens GN=CSNK1G3 PE=1 SV=2|Isoform 2 of Casein kinase I isoform gamma-3 OS=Homo sapiens GN=CSNK1G3|Isoform 3 of Casein kinase I isoform gamma-3 OS=Homo sapiens GN=CSNK1G3|Isoform 4 of Casein kinase I isoform gamma-3 OS=Homo sapiens GN=CSNK1G3|Isoform 5 of Casein kinase I isoform gamma-3 OS=Homo sapiens GN=CSNK1G3	-0.870379	55	RNA-preserved	maintains an insoluble subpool
O75638-2	CTAG2	Isoform LAGE-1A of Cancer/testis antigen 2 OS=Homo sapiens GN=CTAG2	-1.03182	49	RNA-preserved	maintains an insoluble subpool
P49711	CTCF	Transcriptional repressor CTCF OS=Homo sapiens GN=CTCF PE=1 SV=1	-1.50065	35	RNA-preserved	maintains an insoluble subpool
Q05D32|Q05D32-2	CTDSPL2	CTD small phosphatase-like protein 2 OS=Homo sapiens GN=CTDSPL2 PE=1 SV=2|Isoform 2 of CTD small phosphatase-like protein 2 OS=Homo sapiens GN=CTDSPL2	-1.26263	42	RNA-preserved	maintains an insoluble subpool
B4DGU4|P35222	CTNNB1	Catenin beta-1 OS=Homo sapiens GN=CTNNB1 PE=1 SV=1|Catenin beta-1 OS=Homo sapiens GN=CTNNB1 PE=1 SV=1	-0.781617	58	RNA-preserved	maintains an insoluble subpool
Q9HCG8	CWC22	Pre-mRNA-splicing factor CWC22 homolog OS=Homo sapiens GN=CWC22 PE=1 SV=3	-0.853566	55	RNA-preserved	maintains an insoluble subpool
D6RFH4|H3BUX2|J3KNF8|O43169	CYB5B	Cytochrome b5 type B OS=Homo sapiens GN=CYB5B PE=1 SV=1|Cytochrome b5 type B OS=Homo sapiens GN=CYB5B PE=1 SV=1|Cytochrome b5 type B OS=Homo sapiens GN=CYB5B PE=1 SV=1|Cytochrome b5 type B OS=Homo sapiens GN=CYB5B PE=1 SV=2	-0.642482	64	RNA-preserved	maintains an insoluble subpool
O00622	CYR61	Protein CYR61 OS=Homo sapiens GN=CYR61 PE=1 SV=1	-0.705531	61	RNA-preserved	maintains an insoluble subpool
P51398	DAP3	28S ribosomal protein S29, mitochondrial OS=Homo sapiens GN=DAP3 PE=1 SV=1	-0.773258	59	RNA-preserved	maintains an insoluble subpool
Q16643|Q16643-3	DBN1	Drebrin OS=Homo sapiens GN=DBN1 PE=1 SV=4|Isoform 3 of Drebrin OS=Homo sapiens GN=DBN1	-1.17259	44	RNA-preserved	maintains an insoluble subpool
A0A087WT20|Q9NV06	DCAF13	DDB1- and CUL4-associated factor 13 OS=Homo sapiens GN=DCAF13 PE=1 SV=1|DDB1- and CUL4-associated factor 13 OS=Homo sapiens GN=DCAF13 PE=1 SV=2	-2.2068	22	RNA-preserved	maintains an insoluble subpool
O75935|O75935-3|X6RCK5	DCTN3	Dynactin subunit 3 OS=Homo sapiens GN=DCTN3 PE=1 SV=1|Isoform 3 of Dynactin subunit 3 OS=Homo sapiens GN=DCTN3|Dynactin subunit 3 (Fragment) OS=Homo sapiens GN=DCTN3 PE=1 SV=1	-0.586124	67	RNA-preserved	maintains an insoluble subpool
Q9BW61	DDA1	DET1- and DDB1-associated protein 1 OS=Homo sapiens GN=DDA1 PE=1 SV=1	-0.610913	65	RNA-preserved	maintains an insoluble subpool
Q16832	DDR2	Discoidin domain-containing receptor 2 OS=Homo sapiens GN=DDR2 PE=1 SV=2	-1.03184	49	RNA-preserved	maintains an insoluble subpool
E9PIF2|Q13206	DDX10	Probable ATP-dependent RNA helicase DDX10 OS=Homo sapiens GN=DDX10 PE=1 SV=1|Probable ATP-dependent RNA helicase DDX10 OS=Homo sapiens GN=DDX10 PE=1 SV=2	-2.17302	22	RNA-preserved	maintains an insoluble subpool
Q9NVP1	DDX18	ATP-dependent RNA helicase DDX18 OS=Homo sapiens GN=DDX18 PE=1 SV=2	-2.63056	16	RNA-preserved	maintains an insoluble subpool
Q9UHI6	DDX20	Probable ATP-dependent RNA helicase DDX20 OS=Homo sapiens GN=DDX20 PE=1 SV=2	-0.771312	59	RNA-preserved	maintains an insoluble subpool
Q9NR30	DDX21	Nucleolar RNA helicase 2 OS=Homo sapiens GN=DDX21 PE=1 SV=5	-2.04619	24	RNA-preserved	maintains an insoluble subpool
G3V529|Q9GZR7	DDX24	ATP-dependent RNA helicase DDX24 OS=Homo sapiens GN=DDX24 PE=1 SV=1|ATP-dependent RNA helicase DDX24 OS=Homo sapiens GN=DDX24 PE=1 SV=1	-1.98084	25	RNA-preserved	maintains an insoluble subpool
B7Z6D5|Q96GQ7	DDX27	Probable ATP-dependent RNA helicase DDX27 OS=Homo sapiens GN=DDX27 PE=1 SV=1|Probable ATP-dependent RNA helicase DDX27 OS=Homo sapiens GN=DDX27 PE=1 SV=2	-2.94235	13	RNA-preserved	maintains an insoluble subpool
Q9NUL7	DDX28	Probable ATP-dependent RNA helicase DDX28 OS=Homo sapiens GN=DDX28 PE=1 SV=2	-1.01484	49	RNA-preserved	maintains an insoluble subpool
F8WAJ0|Q9H8H2	DDX31	Probable ATP-dependent RNA helicase DDX31 OS=Homo sapiens GN=DDX31 PE=1 SV=2|Probable ATP-dependent RNA helicase DDX31 OS=Homo sapiens GN=DDX31 PE=1 SV=2	-1.61295	33	RNA-preserved	maintains an insoluble subpool
J3KNN5|Q9UJV9	DDX41	Probable ATP-dependent RNA helicase DDX41 (Fragment) OS=Homo sapiens GN=DDX41 PE=1 SV=1|Probable ATP-dependent RNA helicase DDX41 OS=Homo sapiens GN=DDX41 PE=1 SV=2	-1.33638	40	RNA-preserved	maintains an insoluble subpool
Q9H0S4	DDX47	Probable ATP-dependent RNA helicase DDX47 OS=Homo sapiens GN=DDX47 PE=1 SV=1	-1.232	43	RNA-preserved	maintains an insoluble subpool
P17844	DDX5	Probable ATP-dependent RNA helicase DDX5 OS=Homo sapiens GN=DDX5 PE=1 SV=1	-0.726967	60	RNA-preserved	maintains an insoluble subpool
Q9BQ39	DDX50	ATP-dependent RNA helicase DDX50 OS=Homo sapiens GN=DDX50 PE=1 SV=1	-1.38309	38	RNA-preserved	maintains an insoluble subpool
Q8N8A6	DDX51	ATP-dependent RNA helicase DDX51 OS=Homo sapiens GN=DDX51 PE=1 SV=3	-1.49425	35	RNA-preserved	maintains an insoluble subpool
Q9Y2R4	DDX52	Probable ATP-dependent RNA helicase DDX52 OS=Homo sapiens GN=DDX52 PE=1 SV=3	-1.58386	33	RNA-preserved	maintains an insoluble subpool
Q8TDD1|Q8TDD1-2	DDX54	ATP-dependent RNA helicase DDX54 OS=Homo sapiens GN=DDX54 PE=1 SV=2|Isoform 2 of ATP-dependent RNA helicase DDX54 OS=Homo sapiens GN=DDX54	-1.43068	37	RNA-preserved	maintains an insoluble subpool
F5H5U2|Q8NHQ9	DDX55	ATP-dependent RNA helicase DDX55 OS=Homo sapiens GN=DDX55 PE=1 SV=1|ATP-dependent RNA helicase DDX55 OS=Homo sapiens GN=DDX55 PE=1 SV=3	-1.13986	45	RNA-preserved	maintains an insoluble subpool
Q9NY93|Q9NY93-2	DDX56	Probable ATP-dependent RNA helicase DDX56 OS=Homo sapiens GN=DDX56 PE=1 SV=1|Isoform 2 of Probable ATP-dependent RNA helicase DDX56 OS=Homo sapiens GN=DDX56	-1.66778	31	RNA-preserved	maintains an insoluble subpool
O15121	DEGS1	Sphingolipid delta(4)-desaturase DES1 OS=Homo sapiens GN=DEGS1 PE=1 SV=1	-1.04722	48	RNA-preserved	maintains an insoluble subpool
F8WEF8|Q96DF8	DGCR14	Protein DGCR14 OS=Homo sapiens GN=DGCR14 PE=1 SV=1|Protein DGCR14 OS=Homo sapiens GN=DGCR14 PE=1 SV=1	-0.976072	51	RNA-preserved	maintains an insoluble subpool
A0A087WUZ9|Q16760|Q16760-2	DGKD	Diacylglycerol kinase OS=Homo sapiens GN=DGKD PE=1 SV=1|Diacylglycerol kinase delta OS=Homo sapiens GN=DGKD PE=1 SV=4|Isoform 1 of Diacylglycerol kinase delta OS=Homo sapiens GN=DGKD	-1.0573	48	RNA-preserved	maintains an insoluble subpool
Q7Z478	DHX29	ATP-dependent RNA helicase DHX29 OS=Homo sapiens GN=DHX29 PE=1 SV=2	-0.950389	52	RNA-preserved	maintains an insoluble subpool
H7BXY3|Q7L2E3|Q7L2E3-2|Q7L2E3-3	DHX30	Putative ATP-dependent RNA helicase DHX30 OS=Homo sapiens GN=DHX30 PE=1 SV=1|Putative ATP-dependent RNA helicase DHX30 OS=Homo sapiens GN=DHX30 PE=1 SV=1|Isoform 2 of Putative ATP-dependent RNA helicase DHX30 OS=Homo sapiens GN=DHX30|Isoform 3 of Putative ATP-dependent RNA helicase DHX30 OS=Homo sapiens GN=DHX30	-1.57054	34	RNA-preserved	maintains an insoluble subpool
Q9H6R0	DHX33	Putative ATP-dependent RNA helicase DHX33 OS=Homo sapiens GN=DHX33 PE=1 SV=2	-1.85428	28	RNA-preserved	maintains an insoluble subpool
Q8IY37	DHX37	Probable ATP-dependent RNA helicase DHX37 OS=Homo sapiens GN=DHX37 PE=1 SV=1	-0.772727	59	RNA-preserved	maintains an insoluble subpool
F5H658	DHX8	ATP-dependent RNA helicase DHX8 OS=Homo sapiens GN=DHX8 PE=1 SV=1	-0.649856	64	RNA-preserved	maintains an insoluble subpool
Q08211	DHX9	ATP-dependent RNA helicase A OS=Homo sapiens GN=DHX9 PE=1 SV=4	-1.58521	33	RNA-preserved	maintains an insoluble subpool
Q9UNQ2	DIMT1	Probable dimethyladenosine transferase OS=Homo sapiens GN=DIMT1 PE=1 SV=1	-1.54554	34	RNA-preserved	maintains an insoluble subpool
O60832	DKC1	H/ACA ribonucleoprotein complex subunit 4 OS=Homo sapiens GN=DKC1 PE=1 SV=3	-1.49375	36	RNA-preserved	maintains an insoluble subpool
P10515	DLAT	Dihydrolipoyllysine-residue acetyltransferase component of pyruvate dehydrogenase complex, mitochondrial OS=Homo sapiens GN=DLAT PE=1 SV=3	-1.01557	49	RNA-preserved	maintains an insoluble subpool
P36957	DLST	Dihydrolipoyllysine-residue succinyltransferase component of 2-oxoglutarate dehydrogenase complex, mitochondrial OS=Homo sapiens GN=DLST PE=1 SV=4	-0.889684	54	RNA-preserved	maintains an insoluble subpool
Q9NPF5	DMAP1	DNA methyltransferase 1-associated protein 1 OS=Homo sapiens GN=DMAP1 PE=1 SV=1	-0.627965	65	RNA-preserved	maintains an insoluble subpool
Q5F1R6|Q5F1R6-2|Q5F1R6-3	DNAJC21	DnaJ homolog subfamily C member 21 OS=Homo sapiens GN=DNAJC21 PE=1 SV=2|Isoform 2 of DnaJ homolog subfamily C member 21 OS=Homo sapiens GN=DNAJC21|Isoform 3 of DnaJ homolog subfamily C member 21 OS=Homo sapiens GN=DNAJC21	-1.01067	50	RNA-preserved	maintains an insoluble subpool
Q5QJE6	DNTTIP2	Deoxynucleotidyltransferase terminal-interacting protein 2 OS=Homo sapiens GN=DNTTIP2 PE=1 SV=2	-2.678	16	RNA-preserved	maintains an insoluble subpool
Q14126	DSG2	Desmoglein-2 OS=Homo sapiens GN=DSG2 PE=1 SV=2	-1.08622	47	RNA-preserved	maintains an insoluble subpool
P15924	DSP	Desmoplakin OS=Homo sapiens GN=DSP PE=1 SV=3	-1.0211	49	RNA-preserved	maintains an insoluble subpool
O75319	DUSP11	RNA/RNP complex-1-interacting phosphatase OS=Homo sapiens GN=DUSP11 PE=1 SV=1	-1.0657	48	RNA-preserved	maintains an insoluble subpool
P63167	DYNLL1	Dynein light chain 1, cytoplasmic OS=Homo sapiens GN=DYNLL1 PE=1 SV=1	-0.877669	54	RNA-preserved	maintains an insoluble subpool
Q96FJ2	DYNLL2	Dynein light chain 2, cytoplasmic OS=Homo sapiens GN=DYNLL2 PE=1 SV=1	-0.937736	52	RNA-preserved	maintains an insoluble subpool
H7C2Q8|Q99848	EBNA1BP2	EBNA1 binding protein 2, isoform CRA_d OS=Homo sapiens GN=EBNA1BP2 PE=1 SV=1|Probable rRNA-processing protein EBP2 OS=Homo sapiens GN=EBNA1BP2 PE=1 SV=2	-2.38977	19	RNA-preserved	maintains an insoluble subpool
O43324	EEF1E1	Eukaryotic translation elongation factor 1 epsilon-1 OS=Homo sapiens GN=EEF1E1 PE=1 SV=1	-0.7604	59	RNA-preserved	maintains an insoluble subpool
Q9H9B1	EHMT1	Histone-lysine N-methyltransferase EHMT1 OS=Homo sapiens GN=EHMT1 PE=1 SV=4	-0.881949	54	RNA-preserved	maintains an insoluble subpool
A0A0G2JIR1|A0A0G2JIS2|A0A0G2JK64|A2ABF8|A2ABF9|Q96KQ7|Q96KQ7-2	EHMT2	Histone-lysine N-methyltransferase EHMT2 OS=Homo sapiens GN=EHMT2 PE=1 SV=1|Histone-lysine N-methyltransferase EHMT2 OS=Homo sapiens GN=EHMT2 PE=1 SV=1|Histone-lysine N-methyltransferase EHMT2 OS=Homo sapiens GN=EHMT2 PE=1 SV=1|Histone-lysine N-methyltransferase EHMT2 OS=Homo sapiens GN=EHMT2 PE=1 SV=1|Histone-lysine N-methyltransferase EHMT2 OS=Homo sapiens GN=EHMT2 PE=1 SV=1|Histone-lysine N-me…	-0.727065	60	RNA-preserved	maintains an insoluble subpool
P56537	EIF6	Eukaryotic translation initiation factor 6 OS=Homo sapiens GN=EIF6 PE=1 SV=1	-0.879036	54	RNA-preserved	maintains an insoluble subpool
Q15717	ELAVL1	ELAV-like protein 1 OS=Homo sapiens GN=ELAVL1 PE=1 SV=2	-2.1716	22	RNA-preserved	maintains an insoluble subpool
A0A0A0MRX1|A0A0R4J2E6|B1AM48|B1APY8|B1APY9|P26378|P26378-2|P26378-3|P26378-4|P26378-5|Q12926|Q12926-2	ELAVL2|ELAVL4	ELAV-like protein OS=Homo sapiens GN=ELAVL2 PE=1 SV=1|ELAV-like protein OS=Homo sapiens GN=ELAVL4 PE=1 SV=1|ELAV-like protein (Fragment) OS=Homo sapiens GN=ELAVL2 PE=1 SV=1|ELAV-like protein OS=Homo sapiens GN=ELAVL4 PE=1 SV=1|ELAV-like protein OS=Homo sapiens GN=ELAVL4 PE=1 SV=1|ELAV-like protein 4 OS=Homo sapiens GN=ELAVL4 PE=1 SV=2|Isoform 2 of ELAV-like protein 4 OS=Homo sapiens GN=ELAVL4|Iso…	-1.8314	28	RNA-preserved	maintains an insoluble subpool
P55199|U3KQ90	ELL	RNA polymerase II elongation factor ELL OS=Homo sapiens GN=ELL PE=1 SV=1|RNA polymerase II elongation factor ELL OS=Homo sapiens GN=ELL PE=1 SV=2	-0.683144	62	RNA-preserved	maintains an insoluble subpool
A0A0A0MSU2|Q6PJG2	ELMSAN1	ELM2 and SANT domain-containing protein 1 (Fragment) OS=Homo sapiens GN=ELMSAN1 PE=1 SV=5|ELM2 and SANT domain-containing protein 1 OS=Homo sapiens GN=ELMSAN1 PE=1 SV=2	-0.886593	54	RNA-preserved	maintains an insoluble subpool
A0A0A0MTI6|Q9NYP7|Q9NYP7-2	ELOVL5	Elongation of very long chain fatty acids protein OS=Homo sapiens GN=ELOVL5 PE=1 SV=1|Elongation of very long chain fatty acids protein 5 OS=Homo sapiens GN=ELOVL5 PE=1 SV=1|Isoform 2 of Elongation of very long chain fatty acids protein 5 OS=Homo sapiens GN=ELOVL5	-0.693897	62	RNA-preserved	maintains an insoluble subpool
P50402	EMD	Emerin OS=Homo sapiens GN=EMD PE=1 SV=1	-0.819793	57	RNA-preserved	maintains an insoluble subpool
Q96AY2|Q96AY2-2	EME1	Crossover junction endonuclease EME1 OS=Homo sapiens GN=EME1 PE=1 SV=2|Isoform 2 of Crossover junction endonuclease EME1 OS=Homo sapiens GN=EME1	-0.874828	55	RNA-preserved	maintains an insoluble subpool
P54851	EMP2	Epithelial membrane protein 2 OS=Homo sapiens GN=EMP2 PE=1 SV=1	-1.85036	28	RNA-preserved	maintains an insoluble subpool
Q9HCM4|Q9HCM4-2|Q9HCM4-3|Q9HCM4-4	EPB41L5	Band 4.1-like protein 5 OS=Homo sapiens GN=EPB41L5 PE=1 SV=3|Isoform 2 of Band 4.1-like protein 5 OS=Homo sapiens GN=EPB41L5|Isoform 3 of Band 4.1-like protein 5 OS=Homo sapiens GN=EPB41L5|Isoform 4 of Band 4.1-like protein 5 OS=Homo sapiens GN=EPB41L5	-0.819599	57	RNA-preserved	maintains an insoluble subpool
A0A087X1U6|P58107	EPPK1	Epiplakin OS=Homo sapiens GN=EPPK1 PE=1 SV=1|Epiplakin OS=Homo sapiens GN=EPPK1 PE=1 SV=2	-2.71035	15	RNA-preserved	maintains an insoluble subpool
P84090	ERH	Enhancer of rudimentary homolog OS=Homo sapiens GN=ERH PE=1 SV=1	-1.31745	40	RNA-preserved	maintains an insoluble subpool
Q9H501	ESF1	ESF1 homolog OS=Homo sapiens GN=ESF1 PE=1 SV=1	-1.5292	35	RNA-preserved	maintains an insoluble subpool
Q9H6T0|Q9H6T0-2	ESRP2	Epithelial splicing regulatory protein 2 OS=Homo sapiens GN=ESRP2 PE=1 SV=1|Isoform 2 of Epithelial splicing regulatory protein 2 OS=Homo sapiens GN=ESRP2	-0.881831	54	RNA-preserved	maintains an insoluble subpool
B1AMU7|Q9Y3B2	EXOSC1	Exosome complex component CSL4 (Fragment) OS=Homo sapiens GN=EXOSC1 PE=1 SV=2|Exosome complex component CSL4 OS=Homo sapiens GN=EXOSC1 PE=1 SV=1	-1.19878	44	RNA-preserved	maintains an insoluble subpool
Q01780|Q01780-2	EXOSC10	Exosome component 10 OS=Homo sapiens GN=EXOSC10 PE=1 SV=2|Isoform 2 of Exosome component 10 OS=Homo sapiens GN=EXOSC10	-1.62969	32	RNA-preserved	maintains an insoluble subpool
Q9NQT5	EXOSC3	Exosome complex component RRP40 OS=Homo sapiens GN=EXOSC3 PE=1 SV=3	-0.797052	58	RNA-preserved	maintains an insoluble subpool
Q9NPD3	EXOSC4	Exosome complex component RRP41 OS=Homo sapiens GN=EXOSC4 PE=1 SV=3	-0.708245	61	RNA-preserved	maintains an insoluble subpool
Q9NQT4	EXOSC5	Exosome complex component RRP46 OS=Homo sapiens GN=EXOSC5 PE=1 SV=1	-1.2305	43	RNA-preserved	maintains an insoluble subpool
Q5RKV6	EXOSC6	Exosome complex component MTR3 OS=Homo sapiens GN=EXOSC6 PE=1 SV=1	-1.47677	36	RNA-preserved	maintains an insoluble subpool
Q15024	EXOSC7	Exosome complex component RRP42 OS=Homo sapiens GN=EXOSC7 PE=1 SV=3	-0.652176	64	RNA-preserved	maintains an insoluble subpool
Q96B26	EXOSC8	Exosome complex component RRP43 OS=Homo sapiens GN=EXOSC8 PE=1 SV=1	-1.18705	44	RNA-preserved	maintains an insoluble subpool
Q06265|Q06265-2	EXOSC9	Exosome complex component RRP45 OS=Homo sapiens GN=EXOSC9 PE=1 SV=3|Isoform 2 of Exosome complex component RRP45 OS=Homo sapiens GN=EXOSC9	-0.710267	61	RNA-preserved	maintains an insoluble subpool
Q15910|Q15910-2|Q15910-3|Q15910-4|Q15910-5	EZH2	Histone-lysine N-methyltransferase EZH2 OS=Homo sapiens GN=EZH2 PE=1 SV=2|Isoform 2 of Histone-lysine N-methyltransferase EZH2 OS=Homo sapiens GN=EZH2|Isoform 3 of Histone-lysine N-methyltransferase EZH2 OS=Homo sapiens GN=EZH2|Isoform 4 of Histone-lysine N-methyltransferase EZH2 OS=Homo sapiens GN=EZH2|Isoform 5 of Histone-lysine N-methyltransferase EZH2 OS=Homo sapiens GN=EZH2	-0.615252	65	RNA-preserved	maintains an insoluble subpool
Q6SJ93	FAM111B	Protein FAM111B OS=Homo sapiens GN=FAM111B PE=1 SV=1	-0.59544	66	RNA-preserved	maintains an insoluble subpool
Q9NZB2|Q9NZB2-6	FAM120A	Constitutive coactivator of PPAR-gamma-like protein 1 OS=Homo sapiens GN=FAM120A PE=1 SV=2|Isoform F of Constitutive coactivator of PPAR-gamma-like protein 1 OS=Homo sapiens GN=FAM120A	-1.86735	27	RNA-preserved	maintains an insoluble subpool
Q9NSI2	FAM207A	Protein FAM207A OS=Homo sapiens GN=FAM207A PE=1 SV=2	-1.33417	40	RNA-preserved	maintains an insoluble subpool
Q9UK61|Q9UK61-3|Q9UK61-4	FAM208A	Protein TASOR OS=Homo sapiens GN=FAM208A PE=1 SV=3|Isoform 3 of Protein TASOR OS=Homo sapiens GN=FAM208A|Isoform 4 of Protein TASOR OS=Homo sapiens GN=FAM208A	-1.36056	39	RNA-preserved	maintains an insoluble subpool
Q5VWN6	FAM208B	Protein FAM208B OS=Homo sapiens GN=FAM208B PE=1 SV=1	-1.03873	49	RNA-preserved	maintains an insoluble subpool
Q9Y421|Q9Y421-3	FAM32A	Protein FAM32A OS=Homo sapiens GN=FAM32A PE=1 SV=2|Isoform 3 of Protein FAM32A OS=Homo sapiens GN=FAM32A	-0.957468	51	RNA-preserved	maintains an insoluble subpool
Q6ZRV2	FAM83H	Protein FAM83H OS=Homo sapiens GN=FAM83H PE=1 SV=3	-0.982047	51	RNA-preserved	maintains an insoluble subpool
Q8NCA5|Q8NCA5-2	FAM98A	Protein FAM98A OS=Homo sapiens GN=FAM98A PE=1 SV=1|Isoform 2 of Protein FAM98A OS=Homo sapiens GN=FAM98A	-0.833529	56	RNA-preserved	maintains an insoluble subpool
P62861	FAU	40S ribosomal protein S30 OS=Homo sapiens GN=FAU PE=1 SV=1	-1.13759	45	RNA-preserved	maintains an insoluble subpool
P22087	FBL	rRNA 2'-O-methyltransferase fibrillarin OS=Homo sapiens GN=FBL PE=1 SV=2	-1.91533	27	RNA-preserved	maintains an insoluble subpool
A6NHQ2	FBLL1	rRNA/tRNA 2'-O-methyltransferase fibrillarin-like protein 1 OS=Homo sapiens GN=FBLL1 PE=3 SV=2	-2.48693	18	RNA-preserved	maintains an insoluble subpool
Q8N531|Q8N531-2	FBXL6	F-box/LRR-repeat protein 6 OS=Homo sapiens GN=FBXL6 PE=2 SV=1|Isoform 2 of F-box/LRR-repeat protein 6 OS=Homo sapiens GN=FBXL6	-0.853913	55	RNA-preserved	maintains an insoluble subpool
G3V1S4|G3V5S9|Q9Y324	FCF1	Chromosome 14 open reading frame 111, isoform CRA_a OS=Homo sapiens GN=FCF1 PE=1 SV=1|rRNA-processing protein FCF1 homolog OS=Homo sapiens GN=FCF1 PE=1 SV=1|rRNA-processing protein FCF1 homolog OS=Homo sapiens GN=FCF1 PE=2 SV=1	-1.95208	26	RNA-preserved	maintains an insoluble subpool
Q14315|Q14315-2	FLNC	Filamin-C OS=Homo sapiens GN=FLNC PE=1 SV=3|Isoform 2 of Filamin-C OS=Homo sapiens GN=FLNC	-0.872353	55	RNA-preserved	maintains an insoluble subpool
A2ABJ5|O75955	FLOT1	Flotillin-1 (Fragment) OS=Homo sapiens GN=FLOT1 PE=1 SV=1|Flotillin-1 OS=Homo sapiens GN=FLOT1 PE=1 SV=3	-1.35174	39	RNA-preserved	maintains an insoluble subpool
E7EMK3|J3QLD9|Q14254	FLOT2	Flotillin-2 OS=Homo sapiens GN=FLOT2 PE=1 SV=1|Flotillin-2 OS=Homo sapiens GN=FLOT2 PE=1 SV=1|Flotillin-2 OS=Homo sapiens GN=FLOT2 PE=1 SV=2	-2.01039	25	RNA-preserved	maintains an insoluble subpool
Q96PY5|Q96PY5-3	FMNL2	Formin-like protein 2 OS=Homo sapiens GN=FMNL2 PE=1 SV=3|Isoform 2 of Formin-like protein 2 OS=Homo sapiens GN=FMNL2	-0.673014	63	RNA-preserved	maintains an insoluble subpool
Q06787|Q06787-3|Q06787-5|Q06787-7|Q06787-8|Q06787-9	FMR1	Synaptic functional regulator FMR1 OS=Homo sapiens GN=FMR1 PE=1 SV=1|Isoform 2 of Synaptic functional regulator FMR1 OS=Homo sapiens GN=FMR1|Isoform 4 of Synaptic functional regulator FMR1 OS=Homo sapiens GN=FMR1|Isoform 7 of Synaptic functional regulator FMR1 OS=Homo sapiens GN=FMR1|Isoform 8 of Synaptic functional regulator FMR1 OS=Homo sapiens GN=FMR1|Isoform 9 of Synaptic functional regulator…	-1.25455	42	RNA-preserved	maintains an insoluble subpool
P02751|P02751-10|P02751-11|P02751-12|P02751-13|P02751-14|P02751-15|P02751-17|P02751-3|P02751-4|P02751-5|P02751-6|P02751-7|P02751-8|P02751-9	FN1	Fibronectin OS=Homo sapiens GN=FN1 PE=1 SV=4|Isoform 10 of Fibronectin OS=Homo sapiens GN=FN1|Isoform 11 of Fibronectin OS=Homo sapiens GN=FN1|Isoform 12 of Fibronectin OS=Homo sapiens GN=FN1|Isoform 13 of Fibronectin OS=Homo sapiens GN=FN1|Isoform 14 of Fibronectin OS=Homo sapiens GN=FN1|Isoform 15 of Fibronectin OS=Homo sapiens GN=FN1|Isoform 17 of Fibronectin OS=Homo sapiens GN=FN1|Isoform 3 o…	-1.16332	45	RNA-preserved	maintains an insoluble subpool
P15328	FOLR1	Folate receptor alpha OS=Homo sapiens GN=FOLR1 PE=1 SV=3	-0.908794	53	RNA-preserved	maintains an insoluble subpool
P02794	FTH1	Ferritin heavy chain OS=Homo sapiens GN=FTH1 PE=1 SV=2	-1.33485	40	RNA-preserved	maintains an insoluble subpool
Q8IY81	FTSJ3	pre-rRNA processing protein FTSJ3 OS=Homo sapiens GN=FTSJ3 PE=1 SV=2	-3.34145	10	RNA-preserved	maintains an insoluble subpool
P51116	FXR2	Fragile X mental retardation syndrome-related protein 2 OS=Homo sapiens GN=FXR2 PE=1 SV=2	-0.679873	62	RNA-preserved	maintains an insoluble subpool
P06241|P06241-2	FYN	Tyrosine-protein kinase Fyn OS=Homo sapiens GN=FYN PE=1 SV=3|Isoform 2 of Tyrosine-protein kinase Fyn OS=Homo sapiens GN=FYN	-1.07913	47	RNA-preserved	maintains an insoluble subpool
Q96QD9|Q96QD9-2|Q96QD9-3	FYTTD1	UAP56-interacting factor OS=Homo sapiens GN=FYTTD1 PE=1 SV=3|Isoform 2 of UAP56-interacting factor OS=Homo sapiens GN=FYTTD1|Isoform 3 of UAP56-interacting factor OS=Homo sapiens GN=FYTTD1	-1.65766	32	RNA-preserved	maintains an insoluble subpool
Q13283	G3BP1	Ras GTPase-activating protein-binding protein 1 OS=Homo sapiens GN=G3BP1 PE=1 SV=1	-0.921801	53	RNA-preserved	maintains an insoluble subpool
Q9UN86|Q9UN86-2	G3BP2	Ras GTPase-activating protein-binding protein 2 OS=Homo sapiens GN=G3BP2 PE=1 SV=2|Isoform B of Ras GTPase-activating protein-binding protein 2 OS=Homo sapiens GN=G3BP2	-1.52155	35	RNA-preserved	maintains an insoluble subpool
Q8TAE8	GADD45GIP1	Growth arrest and DNA damage-inducible proteins-interacting protein 1 OS=Homo sapiens GN=GADD45GIP1 PE=1 SV=1	-0.648525	64	RNA-preserved	maintains an insoluble subpool
Q9NY12|Q9NY12-2	GAR1	H/ACA ribonucleoprotein complex subunit 1 OS=Homo sapiens GN=GAR1 PE=1 SV=1|Isoform 2 of H/ACA ribonucleoprotein complex subunit 1 OS=Homo sapiens GN=GAR1	-2.06344	24	RNA-preserved	maintains an insoluble subpool
Q99988	GDF15	Growth/differentiation factor 15 OS=Homo sapiens GN=GDF15 PE=2 SV=3	-0.819586	57	RNA-preserved	maintains an insoluble subpool
I3L2C7|P57678	GEMIN4	Gem-associated protein 4 OS=Homo sapiens GN=GEMIN4 PE=1 SV=1|Gem-associated protein 4 OS=Homo sapiens GN=GEMIN4 PE=1 SV=2	-0.695565	62	RNA-preserved	maintains an insoluble subpool
Q8WXD5	GEMIN6	Gem-associated protein 6 OS=Homo sapiens GN=GEMIN6 PE=1 SV=1	-0.813739	57	RNA-preserved	maintains an insoluble subpool
Q9NWZ8	GEMIN8	Gem-associated protein 8 OS=Homo sapiens GN=GEMIN8 PE=1 SV=1	-0.676311	63	RNA-preserved	maintains an insoluble subpool
Q9BRX5	GINS3	DNA replication complex GINS protein PSF3 OS=Homo sapiens GN=GINS3 PE=1 SV=1	-0.781946	58	RNA-preserved	maintains an insoluble subpool
Q53GS7	GLE1	Nucleoporin GLE1 OS=Homo sapiens GN=GLE1 PE=1 SV=2	-1.6026	33	RNA-preserved	maintains an insoluble subpool
F5H0U5	GLTP	Glycolipid transfer protein OS=Homo sapiens GN=GLTP PE=1 SV=1	-0.629792	65	RNA-preserved	maintains an insoluble subpool
Q9NZM5	GLTSCR2	Glioma tumor suppressor candidate region gene 2 protein OS=Homo sapiens GN=GLTSCR2 PE=1 SV=2	-2.41849	19	RNA-preserved	maintains an insoluble subpool
K7EMM8|Q49A26|Q49A26-2|Q49A26-3	GLYR1	Putative oxidoreductase GLYR1 (Fragment) OS=Homo sapiens GN=GLYR1 PE=1 SV=2|Putative oxidoreductase GLYR1 OS=Homo sapiens GN=GLYR1 PE=1 SV=3|Isoform 2 of Putative oxidoreductase GLYR1 OS=Homo sapiens GN=GLYR1|Isoform 3 of Putative oxidoreductase GLYR1 OS=Homo sapiens GN=GLYR1	-3.01183	12	RNA-preserved	maintains an insoluble subpool
P63096|P63096-2	GNAI1	Guanine nucleotide-binding protein G(i) subunit alpha-1 OS=Homo sapiens GN=GNAI1 PE=1 SV=2|Isoform 2 of Guanine nucleotide-binding protein G(i) subunit alpha-1 OS=Homo sapiens GN=GNAI1	-1.06601	48	RNA-preserved	maintains an insoluble subpool
P04899|P04899-2|P04899-3|P04899-4|P04899-5|P04899-6	GNAI2	Guanine nucleotide-binding protein G(i) subunit alpha-2 OS=Homo sapiens GN=GNAI2 PE=1 SV=3|Isoform 2 of Guanine nucleotide-binding protein G(i) subunit alpha-2 OS=Homo sapiens GN=GNAI2|Isoform 3 of Guanine nucleotide-binding protein G(i) subunit alpha-2 OS=Homo sapiens GN=GNAI2|Isoform sGi2 of Guanine nucleotide-binding protein G(i) subunit alpha-2 OS=Homo sapiens GN=GNAI2|Isoform 5 of Guanine nu…	-0.82962	56	RNA-preserved	maintains an insoluble subpool
P08754	GNAI3	Guanine nucleotide-binding protein G(k) subunit alpha OS=Homo sapiens GN=GNAI3 PE=1 SV=3	-1.05527	48	RNA-preserved	maintains an insoluble subpool
P09471-2	GNAO1	Isoform Alpha-2 of Guanine nucleotide-binding protein G(o) subunit alpha OS=Homo sapiens GN=GNAO1	-0.617065	65	RNA-preserved	maintains an insoluble subpool
P62879	GNB2	Guanine nucleotide-binding protein G(I)/G(S)/G(T) subunit beta-2 OS=Homo sapiens GN=GNB2 PE=1 SV=3	-0.875816	54	RNA-preserved	maintains an insoluble subpool
Q9UBI6	GNG12	Guanine nucleotide-binding protein G(I)/G(S)/G(O) subunit gamma-12 OS=Homo sapiens GN=GNG12 PE=1 SV=3	-1.66663	31	RNA-preserved	maintains an insoluble subpool
Q13823	GNL2	Nucleolar GTP-binding protein 2 OS=Homo sapiens GN=GNL2 PE=1 SV=1	-2.29361	20	RNA-preserved	maintains an insoluble subpool
Q9BVP2|Q9BVP2-2	GNL3	Guanine nucleotide-binding protein-like 3 OS=Homo sapiens GN=GNL3 PE=1 SV=2|Isoform 2 of Guanine nucleotide-binding protein-like 3 OS=Homo sapiens GN=GNL3	-2.22158	21	RNA-preserved	maintains an insoluble subpool
Q9NVN8	GNL3L	Guanine nucleotide-binding protein-like 3-like protein OS=Homo sapiens GN=GNL3L PE=1 SV=1	-0.921666	53	RNA-preserved	maintains an insoluble subpool
Q5T3I0	GPATCH4	G patch domain-containing protein 4 OS=Homo sapiens GN=GPATCH4 PE=1 SV=2	-1.45331	37	RNA-preserved	maintains an insoluble subpool
P35052	GPC1	Glypican-1 OS=Homo sapiens GN=GPC1 PE=1 SV=2	-0.999009	50	RNA-preserved	maintains an insoluble subpool
Q8NFJ5	GPRC5A	Retinoic acid-induced protein 3 OS=Homo sapiens GN=GPRC5A PE=1 SV=2	-1.72074	30	RNA-preserved	maintains an insoluble subpool
A0A0C4DFY5|Q9NQ84|Q9NQ84-2	GPRC5C	G-protein-coupled receptor family C group 5 member C OS=Homo sapiens GN=GPRC5C PE=1 SV=1|G-protein coupled receptor family C group 5 member C OS=Homo sapiens GN=GPRC5C PE=1 SV=2|Isoform 2 of G-protein coupled receptor family C group 5 member C OS=Homo sapiens GN=GPRC5C	-0.622651	65	RNA-preserved	maintains an insoluble subpool
F5H5I6|Q12849	GRSF1	G-rich sequence factor 1 OS=Homo sapiens GN=GRSF1 PE=1 SV=2|G-rich sequence factor 1 OS=Homo sapiens GN=GRSF1 PE=1 SV=3	-0.766373	59	RNA-preserved	maintains an insoluble subpool
Q9BQ67	GRWD1	Glutamate-rich WD repeat-containing protein 1 OS=Homo sapiens GN=GRWD1 PE=1 SV=1	-0.598505	66	RNA-preserved	maintains an insoluble subpool
E9PFN5|Q9Y2Q3	GSTK1	Glutathione S-transferase kappa 1 OS=Homo sapiens GN=GSTK1 PE=1 SV=1|Glutathione S-transferase kappa 1 OS=Homo sapiens GN=GSTK1 PE=1 SV=3	-0.768291	59	RNA-preserved	maintains an insoluble subpool
Q9BZE4	GTPBP4	Nucleolar GTP-binding protein 1 OS=Homo sapiens GN=GTPBP4 PE=1 SV=3	-2.8141	14	RNA-preserved	maintains an insoluble subpool
H0YC42	H0YC42	Uncharacterized protein OS=Homo sapiens PE=4 SV=2	-0.796995	58	RNA-preserved	maintains an insoluble subpool
P07305	H1F0	Histone H1.0 OS=Homo sapiens GN=H1F0 PE=1 SV=3	-2.58435	17	RNA-preserved	maintains an insoluble subpool
Q92522	H1FX	Histone H1x OS=Homo sapiens GN=H1FX PE=1 SV=1	-1.51191	35	RNA-preserved	maintains an insoluble subpool
P16104	H2AFX	Histone H2AX OS=Homo sapiens GN=H2AFX PE=1 SV=2	-4.4005	5	RNA-preserved	maintains an insoluble subpool
O75367|O75367-3	H2AFY	Core histone macro-H2A.1 OS=Homo sapiens GN=H2AFY PE=1 SV=4|Isoform 3 of Core histone macro-H2A.1 OS=Homo sapiens GN=H2AFY	-3.30715	10	RNA-preserved	maintains an insoluble subpool
P0C0S5|Q71UI9	H2AFZ|H2AFV	Histone H2A.Z OS=Homo sapiens GN=H2AFZ PE=1 SV=2|Histone H2A.V OS=Homo sapiens GN=H2AFV PE=1 SV=3	-3.4193	9	RNA-preserved	maintains an insoluble subpool
P84243	H3F3A	Histone H3.3 OS=Homo sapiens GN=H3F3A PE=1 SV=2	-1.77783	29	RNA-preserved	maintains an insoluble subpool
Q9H6D7|Q9H6D7-3|Q9H6D7-4	HAUS4	HAUS augmin-like complex subunit 4 OS=Homo sapiens GN=HAUS4 PE=1 SV=1|Isoform 3 of HAUS augmin-like complex subunit 4 OS=Homo sapiens GN=HAUS4|Isoform 4 of HAUS augmin-like complex subunit 4 OS=Homo sapiens GN=HAUS4	-1.0021	50	RNA-preserved	maintains an insoluble subpool
Q7Z4V5	HDGFRP2	Hepatoma-derived growth factor-related protein 2 OS=Homo sapiens GN=HDGFRP2 PE=1 SV=1	-0.796958	58	RNA-preserved	maintains an insoluble subpool
Q9H583	HEATR1	HEAT repeat-containing protein 1 OS=Homo sapiens GN=HEATR1 PE=1 SV=3	-1.61114	33	RNA-preserved	maintains an insoluble subpool
Q9UII4	HERC5	E3 ISG15--protein ligase HERC5 OS=Homo sapiens GN=HERC5 PE=1 SV=2	-1.80514	29	RNA-preserved	maintains an insoluble subpool
Q15011|Q15011-2|Q15011-3|Q15011-4	HERPUD1	Homocysteine-responsive endoplasmic reticulum-resident ubiquitin-like domain member 1 protein OS=Homo sapiens GN=HERPUD1 PE=1 SV=1|Isoform 2 of Homocysteine-responsive endoplasmic reticulum-resident ubiquitin-like domain member 1 protein OS=Homo sapiens GN=HERPUD1|Isoform 3 of Homocysteine-responsive endoplasmic reticulum-resident ubiquitin-like domain member 1 protein OS=Homo sapiens GN=HERPUD1|…	-0.896542	54	RNA-preserved	maintains an insoluble subpool
Q9BTY7	HGH1	Protein HGH1 homolog OS=Homo sapiens GN=HGH1 PE=1 SV=1	-0.621769	65	RNA-preserved	maintains an insoluble subpool
Q9BX68	HINT2	Histidine triad nucleotide-binding protein 2, mitochondrial OS=Homo sapiens GN=HINT2 PE=1 SV=1	-0.669028	63	RNA-preserved	maintains an insoluble subpool
P16401	HIST1H1B	Histone H1.5 OS=Homo sapiens GN=HIST1H1B PE=1 SV=3	-3.08436	12	RNA-preserved	maintains an insoluble subpool
P16403	HIST1H1C	Histone H1.2 OS=Homo sapiens GN=HIST1H1C PE=1 SV=2	-4.09143	6	RNA-preserved	maintains an insoluble subpool
P10412	HIST1H1E	Histone H1.4 OS=Homo sapiens GN=HIST1H1E PE=1 SV=2	-4.40289	5	RNA-preserved	maintains an insoluble subpool
P23527	HIST1H2BO	Histone H2B type 1-O OS=Homo sapiens GN=HIST1H2BO PE=1 SV=3	-3.55836	8	RNA-preserved	maintains an insoluble subpool
P62805	HIST1H4A	Histone H4 OS=Homo sapiens GN=HIST1H4A PE=1 SV=2	-3.87698	7	RNA-preserved	maintains an insoluble subpool
Q8IUE6	HIST2H2AB	Histone H2A type 2-B OS=Homo sapiens GN=HIST2H2AB PE=1 SV=3	-6.00198	2	RNA-preserved	maintains an insoluble subpool
Q9NP66	HMG20A	High mobility group protein 20A OS=Homo sapiens GN=HMG20A PE=1 SV=1	-1.49912	35	RNA-preserved	maintains an insoluble subpool
P17096	HMGA1	High mobility group protein HMG-I/HMG-Y OS=Homo sapiens GN=HMGA1 PE=1 SV=3	-3.26161	10	RNA-preserved	maintains an insoluble subpool
P05114	HMGN1	Non-histone chromosomal protein HMG-14 OS=Homo sapiens GN=HMGN1 PE=1 SV=3	-1.16471	45	RNA-preserved	maintains an insoluble subpool
P05204	HMGN2	Non-histone chromosomal protein HMG-17 OS=Homo sapiens GN=HMGN2 PE=1 SV=3	-1.02368	49	RNA-preserved	maintains an insoluble subpool
Q15651|Q15651-2	HMGN3	High mobility group nucleosome-binding domain-containing protein 3 OS=Homo sapiens GN=HMGN3 PE=1 SV=2|Isoform 2 of High mobility group nucleosome-binding domain-containing protein 3 OS=Homo sapiens GN=HMGN3	-1.87405	27	RNA-preserved	maintains an insoluble subpool
O00479	HMGN4	High mobility group nucleosome-binding domain-containing protein 4 OS=Homo sapiens GN=HMGN4 PE=1 SV=3	-3.66125	8	RNA-preserved	maintains an insoluble subpool
Q13151	HNRNPA0	Heterogeneous nuclear ribonucleoprotein A0 OS=Homo sapiens GN=HNRNPA0 PE=1 SV=1	-1.88685	27	RNA-preserved	maintains an insoluble subpool
F8W6I7|P09651|P09651-2	HNRNPA1	Heterogeneous nuclear ribonucleoprotein A1 OS=Homo sapiens GN=HNRNPA1 PE=1 SV=2|Heterogeneous nuclear ribonucleoprotein A1 OS=Homo sapiens GN=HNRNPA1 PE=1 SV=5|Isoform A1-A of Heterogeneous nuclear ribonucleoprotein A1 OS=Homo sapiens GN=HNRNPA1	-2.3592	19	RNA-preserved	maintains an insoluble subpool
P22626	HNRNPA2B1	Heterogeneous nuclear ribonucleoproteins A2/B1 OS=Homo sapiens GN=HNRNPA2B1 PE=1 SV=2	-2.34941	20	RNA-preserved	maintains an insoluble subpool
P51991|P51991-2	HNRNPA3	Heterogeneous nuclear ribonucleoprotein A3 OS=Homo sapiens GN=HNRNPA3 PE=1 SV=2|Isoform 2 of Heterogeneous nuclear ribonucleoprotein A3 OS=Homo sapiens GN=HNRNPA3	-2.74565	15	RNA-preserved	maintains an insoluble subpool
Q99729-3	HNRNPAB	Isoform 3 of Heterogeneous nuclear ribonucleoprotein A/B OS=Homo sapiens GN=HNRNPAB	-1.8264	28	RNA-preserved	maintains an insoluble subpool
B2R5W2|B4DY08|P07910-2	HNRNPC	Heterogeneous nuclear ribonucleoproteins C1/C2 OS=Homo sapiens GN=HNRNPC PE=1 SV=1|Heterogeneous nuclear ribonucleoproteins C1/C2 OS=Homo sapiens GN=HNRNPC PE=1 SV=1|Isoform C1 of Heterogeneous nuclear ribonucleoproteins C1/C2 OS=Homo sapiens GN=HNRNPC	-3.75569	7	RNA-preserved	maintains an insoluble subpool
Q14103|Q14103-3|Q14103-4	HNRNPD	Heterogeneous nuclear ribonucleoprotein D0 OS=Homo sapiens GN=HNRNPD PE=1 SV=1|Isoform 3 of Heterogeneous nuclear ribonucleoprotein D0 OS=Homo sapiens GN=HNRNPD|Isoform 4 of Heterogeneous nuclear ribonucleoprotein D0 OS=Homo sapiens GN=HNRNPD	-1.06908	48	RNA-preserved	maintains an insoluble subpool
A0A087WUK2|O14979	HNRNPDL	Heterogeneous nuclear ribonucleoprotein D-like OS=Homo sapiens GN=HNRNPDL PE=1 SV=1|Heterogeneous nuclear ribonucleoprotein D-like OS=Homo sapiens GN=HNRNPDL PE=1 SV=3	-2.83045	14	RNA-preserved	maintains an insoluble subpool
P31942|P31942-2	HNRNPH3	Heterogeneous nuclear ribonucleoprotein H3 OS=Homo sapiens GN=HNRNPH3 PE=1 SV=2|Isoform 2 of Heterogeneous nuclear ribonucleoprotein H3 OS=Homo sapiens GN=HNRNPH3	-1.93456	26	RNA-preserved	maintains an insoluble subpool
P61978-3	HNRNPK	Isoform 3 of Heterogeneous nuclear ribonucleoprotein K OS=Homo sapiens GN=HNRNPK	-0.717776	61	RNA-preserved	maintains an insoluble subpool
P14866	HNRNPL	Heterogeneous nuclear ribonucleoprotein L OS=Homo sapiens GN=HNRNPL PE=1 SV=2	-1.20009	44	RNA-preserved	maintains an insoluble subpool
M0QZM1|P52272|P52272-2	HNRNPM	Heterogeneous nuclear ribonucleoprotein M (Fragment) OS=Homo sapiens GN=HNRNPM PE=1 SV=1|Heterogeneous nuclear ribonucleoprotein M OS=Homo sapiens GN=HNRNPM PE=1 SV=3|Isoform 2 of Heterogeneous nuclear ribonucleoprotein M OS=Homo sapiens GN=HNRNPM	-0.767802	59	RNA-preserved	maintains an insoluble subpool
O43390|O43390-2	HNRNPR	Heterogeneous nuclear ribonucleoprotein R OS=Homo sapiens GN=HNRNPR PE=1 SV=1|Isoform 2 of Heterogeneous nuclear ribonucleoprotein R OS=Homo sapiens GN=HNRNPR	-2.09177	23	RNA-preserved	maintains an insoluble subpool
Q00839|Q00839-2|Q5RI18	HNRNPU	Heterogeneous nuclear ribonucleoprotein U OS=Homo sapiens GN=HNRNPU PE=1 SV=6|Isoform Short of Heterogeneous nuclear ribonucleoprotein U OS=Homo sapiens GN=HNRNPU|Heterogeneous nuclear ribonucleoprotein U (Fragment) OS=Homo sapiens GN=HNRNPU PE=1 SV=7	-2.2715	21	RNA-preserved	maintains an insoluble subpool
A0A0A0MRA5|B7Z4B8|Q9BUJ2|Q9BUJ2-2|Q9BUJ2-4	HNRNPUL1	Heterogeneous nuclear ribonucleoprotein U-like protein 1 OS=Homo sapiens GN=HNRNPUL1 PE=1 SV=1|Heterogeneous nuclear ribonucleoprotein U-like protein 1 OS=Homo sapiens GN=HNRNPUL1 PE=1 SV=1|Heterogeneous nuclear ribonucleoprotein U-like protein 1 OS=Homo sapiens GN=HNRNPUL1 PE=1 SV=2|Isoform 2 of Heterogeneous nuclear ribonucleoprotein U-like protein 1 OS=Homo sapiens GN=HNRNPUL1|Isoform 4 of Het…	-0.690845	62	RNA-preserved	maintains an insoluble subpool
Q1KMD3	HNRNPUL2	Heterogeneous nuclear ribonucleoprotein U-like protein 2 OS=Homo sapiens GN=HNRNPUL2 PE=1 SV=1	-2.29464	20	RNA-preserved	maintains an insoluble subpool
Q5SSJ5	HP1BP3	Heterochromatin protein 1-binding protein 3 OS=Homo sapiens GN=HP1BP3 PE=1 SV=1	-1.46953	36	RNA-preserved	maintains an insoluble subpool
Q9Y2F5	ICE1	Little elongation complex subunit 1 OS=Homo sapiens GN=ICE1 PE=1 SV=5	-0.809976	57	RNA-preserved	maintains an insoluble subpool
Q659A1	ICE2	Little elongation complex subunit 2 OS=Homo sapiens GN=ICE2 PE=1 SV=2	-1.68103	31	RNA-preserved	maintains an insoluble subpool
P13164	IFITM1	Interferon-induced transmembrane protein 1 OS=Homo sapiens GN=IFITM1 PE=1 SV=3	-0.966611	51	RNA-preserved	maintains an insoluble subpool
P15260	IFNGR1	Interferon gamma receptor 1 OS=Homo sapiens GN=IFNGR1 PE=1 SV=1	-1.20388	43	RNA-preserved	maintains an insoluble subpool
O00458|O00458-2	IFRD1	Interferon-related developmental regulator 1 OS=Homo sapiens GN=IFRD1 PE=1 SV=4|Isoform 2 of Interferon-related developmental regulator 1 OS=Homo sapiens GN=IFRD1	-0.737452	60	RNA-preserved	maintains an insoluble subpool
Q9NZI8	IGF2BP1	Insulin-like growth factor 2 mRNA-binding protein 1 OS=Homo sapiens GN=IGF2BP1 PE=1 SV=2	-2.22831	21	RNA-preserved	maintains an insoluble subpool
F8W930|Q9Y6M1|Q9Y6M1-1	IGF2BP2	Insulin-like growth factor 2 mRNA-binding protein 2 OS=Homo sapiens GN=IGF2BP2 PE=1 SV=1|Insulin-like growth factor 2 mRNA-binding protein 2 OS=Homo sapiens GN=IGF2BP2 PE=1 SV=2|Isoform 2 of Insulin-like growth factor 2 mRNA-binding protein 2 OS=Homo sapiens GN=IGF2BP2	-1.39242	38	RNA-preserved	maintains an insoluble subpool
O00425	IGF2BP3	Insulin-like growth factor 2 mRNA-binding protein 3 OS=Homo sapiens GN=IGF2BP3 PE=1 SV=2	-2.4018	19	RNA-preserved	maintains an insoluble subpool
Q13123	IK	Protein Red OS=Homo sapiens GN=IK PE=1 SV=3	-0.589011	66	RNA-preserved	maintains an insoluble subpool
B4DY09|Q12905	ILF2	Interleukin enhancer-binding factor 2 OS=Homo sapiens GN=ILF2 PE=1 SV=1|Interleukin enhancer-binding factor 2 OS=Homo sapiens GN=ILF2 PE=1 SV=2	-1.88942	27	RNA-preserved	maintains an insoluble subpool
Q12906-7	ILF3	Isoform 7 of Interleukin enhancer-binding factor 3 OS=Homo sapiens GN=ILF3	-1.96164	26	RNA-preserved	maintains an insoluble subpool
Q9NV31	IMP3	U3 small nucleolar ribonucleoprotein protein IMP3 OS=Homo sapiens GN=IMP3 PE=1 SV=1	-1.92215	26	RNA-preserved	maintains an insoluble subpool
H0Y714|Q96G21	IMP4	U3 small nucleolar ribonucleoprotein protein IMP4 (Fragment) OS=Homo sapiens GN=IMP4 PE=1 SV=1|U3 small nucleolar ribonucleoprotein protein IMP4 OS=Homo sapiens GN=IMP4 PE=1 SV=1	-3.44607	9	RNA-preserved	maintains an insoluble subpool
Q9NQS7|Q9NQS7-2	INCENP	Inner centromere protein OS=Homo sapiens GN=INCENP PE=1 SV=3|Isoform 2 of Inner centromere protein OS=Homo sapiens GN=INCENP	-1.18518	44	RNA-preserved	maintains an insoluble subpool
E9PEN0|Q8WYH8|Q8WYH8-2	ING5	Inhibitor of growth protein 5 OS=Homo sapiens GN=ING5 PE=1 SV=1|Inhibitor of growth protein 5 OS=Homo sapiens GN=ING5 PE=1 SV=1|Isoform 2 of Inhibitor of growth protein 5 OS=Homo sapiens GN=ING5	-1.77647	29	RNA-preserved	maintains an insoluble subpool
J3KMZ7|Q9H0H0	INTS2	Integrator complex subunit 2 OS=Homo sapiens GN=INTS2 PE=1 SV=1|Integrator complex subunit 2 OS=Homo sapiens GN=INTS2 PE=1 SV=2	-0.978613	51	RNA-preserved	maintains an insoluble subpool
Q9NV88|Q9NV88-2|Q9NV88-3	INTS9	Integrator complex subunit 9 OS=Homo sapiens GN=INTS9 PE=1 SV=2|Isoform 2 of Integrator complex subunit 9 OS=Homo sapiens GN=INTS9|Isoform 3 of Integrator complex subunit 9 OS=Homo sapiens GN=INTS9	-0.807005	57	RNA-preserved	maintains an insoluble subpool
Q9H9L3	ISG20L2	Interferon-stimulated 20 kDa exonuclease-like 2 OS=Homo sapiens GN=ISG20L2 PE=1 SV=1	-1.48522	36	RNA-preserved	maintains an insoluble subpool
Q9ULR0|Q9ULR0-1|Q9ULR0-2	ISY1	Pre-mRNA-splicing factor ISY1 homolog OS=Homo sapiens GN=ISY1 PE=1 SV=3|Isoform 2 of Pre-mRNA-splicing factor ISY1 homolog OS=Homo sapiens GN=ISY1|Isoform 1 of Pre-mRNA-splicing factor ISY1 homolog OS=Homo sapiens GN=ISY1	-1.23199	43	RNA-preserved	maintains an insoluble subpool
Q14573	ITPR3	Inositol 1,4,5-trisphosphate receptor type 3 OS=Homo sapiens GN=ITPR3 PE=1 SV=2	-0.644983	64	RNA-preserved	maintains an insoluble subpool
A0A0C4DFT8|G3XAA4|Q9NQC1|Q9NQC1-2	JADE2	Protein Jade-2 OS=Homo sapiens GN=JADE2 PE=1 SV=1|PHD finger protein 15, isoform CRA_d OS=Homo sapiens GN=JADE2 PE=1 SV=1|Protein Jade-2 OS=Homo sapiens GN=JADE2 PE=1 SV=2|Isoform 2 of Protein Jade-2 OS=Homo sapiens GN=JADE2	-0.907552	53	RNA-preserved	maintains an insoluble subpool
Q92613	JADE3	Protein Jade-3 OS=Homo sapiens GN=JADE3 PE=1 SV=1	-0.773326	59	RNA-preserved	maintains an insoluble subpool
P23458	JAK1	Tyrosine-protein kinase JAK1 OS=Homo sapiens GN=JAK1 PE=1 SV=2	-0.781588	58	RNA-preserved	maintains an insoluble subpool
P14923	JUP	Junction plakoglobin OS=Homo sapiens GN=JUP PE=1 SV=3	-1.27514	41	RNA-preserved	maintains an insoluble subpool
O95251	KAT7	Histone acetyltransferase KAT7 OS=Homo sapiens GN=KAT7 PE=1 SV=1	-1.5962	33	RNA-preserved	maintains an insoluble subpool
Q9H3F6	KCTD10	BTB/POZ domain-containing adapter for CUL3-mediated RhoA degradation protein 3 OS=Homo sapiens GN=KCTD10 PE=1 SV=1	-1.50529	35	RNA-preserved	maintains an insoluble subpool
P24390	KDELR1	ER lumen protein-retaining receptor 1 OS=Homo sapiens GN=KDELR1 PE=1 SV=1	-0.604169	66	RNA-preserved	maintains an insoluble subpool
I3VM54|Q9Y2K7|Q9Y2K7-2|Q9Y2K7-5	KDM2A	Lysine-specific demethylase 2A OS=Homo sapiens GN=KDM2A PE=1 SV=1|Lysine-specific demethylase 2A OS=Homo sapiens GN=KDM2A PE=1 SV=3|Isoform 2 of Lysine-specific demethylase 2A OS=Homo sapiens GN=KDM2A|Isoform 5 of Lysine-specific demethylase 2A OS=Homo sapiens GN=KDM2A	-1.30434	40	RNA-preserved	maintains an insoluble subpool
Q14145	KEAP1	Kelch-like ECH-associated protein 1 OS=Homo sapiens GN=KEAP1 PE=1 SV=2	-0.749053	59	RNA-preserved	maintains an insoluble subpool
A0A087WTP3|Q92945	KHSRP	Far upstream element-binding protein 2 OS=Homo sapiens GN=KHSRP PE=1 SV=1|Far upstream element-binding protein 2 OS=Homo sapiens GN=KHSRP PE=1 SV=4	-0.596425	66	RNA-preserved	maintains an insoluble subpool
Q9BY89	KIAA1671	Uncharacterized protein KIAA1671 OS=Homo sapiens GN=KIAA1671 PE=1 SV=2	-1.06348	48	RNA-preserved	maintains an insoluble subpool
E9PH70|Q9ULH0|Q9ULH0-4	KIDINS220	Kinase D-interacting substrate of 220 kDa (Fragment) OS=Homo sapiens GN=KIDINS220 PE=1 SV=1|Kinase D-interacting substrate of 220 kDa OS=Homo sapiens GN=KIDINS220 PE=1 SV=3|Isoform 4 of Kinase D-interacting substrate of 220 kDa OS=Homo sapiens GN=KIDINS220	-0.650415	64	RNA-preserved	maintains an insoluble subpool
A0A0C4DGP2|A0A0C4DGP5|Q86Y91|Q86Y91-2|Q86Y91-3|Q86Y91-4	KIF18B	Kinesin-like protein OS=Homo sapiens GN=KIF18B PE=1 SV=1|Kinesin-like protein OS=Homo sapiens GN=KIF18B PE=1 SV=1|Kinesin-like protein KIF18B OS=Homo sapiens GN=KIF18B PE=1 SV=3|Isoform 2 of Kinesin-like protein KIF18B OS=Homo sapiens GN=KIF18B|Isoform 3 of Kinesin-like protein KIF18B OS=Homo sapiens GN=KIF18B|Isoform 4 of Kinesin-like protein KIF18B OS=Homo sapiens GN=KIF18B	-0.63492	64	RNA-preserved	maintains an insoluble subpool
O95235	KIF20A	Kinesin-like protein KIF20A OS=Homo sapiens GN=KIF20A PE=1 SV=1	-0.640417	64	RNA-preserved	maintains an insoluble subpool
H3BRB3|Q14807|Q14807-2	KIF22	Kinesin-like protein OS=Homo sapiens GN=KIF22 PE=1 SV=1|Kinesin-like protein KIF22 OS=Homo sapiens GN=KIF22 PE=1 SV=5|Isoform 2 of Kinesin-like protein KIF22 OS=Homo sapiens GN=KIF22	-0.596963	66	RNA-preserved	maintains an insoluble subpool
H7BYN4|Q02241	KIF23	Kinesin-like protein OS=Homo sapiens GN=KIF23 PE=1 SV=1|Kinesin-like protein KIF23 OS=Homo sapiens GN=KIF23 PE=1 SV=3	-1.224	43	RNA-preserved	maintains an insoluble subpool
Q96J84|Q96J84-2	KIRREL	Kin of IRRE-like protein 1 OS=Homo sapiens GN=KIRREL PE=1 SV=2|Isoform 2 of Kin of IRRE-like protein 1 OS=Homo sapiens GN=KIRREL	-0.883953	54	RNA-preserved	maintains an insoluble subpool
Q03164|Q03164-2|Q03164-3	KMT2A	Histone-lysine N-methyltransferase 2A OS=Homo sapiens GN=KMT2A PE=1 SV=5|Isoform 2 of Histone-lysine N-methyltransferase 2A OS=Homo sapiens GN=KMT2A|Isoform 3 of Histone-lysine N-methyltransferase 2A OS=Homo sapiens GN=KMT2A	-1.10625	46	RNA-preserved	maintains an insoluble subpool
A0A0C4DFR3|Q9NQR1|Q9NQR1-2	KMT5A	N-lysine methyltransferase KMT5A OS=Homo sapiens GN=KMT5A PE=1 SV=1|N-lysine methyltransferase KMT5A OS=Homo sapiens GN=KMT5A PE=1 SV=3|Isoform 2 of N-lysine methyltransferase KMT5A OS=Homo sapiens GN=KMT5A	-1.7896	29	RNA-preserved	maintains an insoluble subpool
Q1ED39	KNOP1	Lysine-rich nucleolar protein 1 OS=Homo sapiens GN=KNOP1 PE=1 SV=1	-1.76986	29	RNA-preserved	maintains an insoluble subpool
Q8N9T8	KRI1	Protein KRI1 homolog OS=Homo sapiens GN=KRI1 PE=1 SV=3	-1.73932	30	RNA-preserved	maintains an insoluble subpool
Q13601|Q13601-2	KRR1	KRR1 small subunit processome component homolog OS=Homo sapiens GN=KRR1 PE=1 SV=4|Isoform 2 of KRR1 small subunit processome component homolog OS=Homo sapiens GN=KRR1	-1.36318	39	RNA-preserved	maintains an insoluble subpool
P55268	LAMB2	Laminin subunit beta-2 OS=Homo sapiens GN=LAMB2 PE=1 SV=2	-0.62997	65	RNA-preserved	maintains an insoluble subpool
F5GX19|F5H3Y3|F5H479|H0YFI1|Q6IAA8	LAMTOR1	Ragulator complex protein LAMTOR1 OS=Homo sapiens GN=LAMTOR1 PE=1 SV=1|Ragulator complex protein LAMTOR1 OS=Homo sapiens GN=LAMTOR1 PE=1 SV=1|Ragulator complex protein LAMTOR1 OS=Homo sapiens GN=LAMTOR1 PE=1 SV=1|Ragulator complex protein LAMTOR1 (Fragment) OS=Homo sapiens GN=LAMTOR1 PE=1 SV=1|Ragulator complex protein LAMTOR1 OS=Homo sapiens GN=LAMTOR1 PE=1 SV=2	-0.981364	51	RNA-preserved	maintains an insoluble subpool
Q6PKG0	LARP1	La-related protein 1 OS=Homo sapiens GN=LARP1 PE=1 SV=2	-1.07259	48	RNA-preserved	maintains an insoluble subpool
Q71RC2|Q71RC2-3|Q71RC2-4|Q71RC2-5	LARP4	La-related protein 4 OS=Homo sapiens GN=LARP4 PE=1 SV=3|Isoform 3 of La-related protein 4 OS=Homo sapiens GN=LARP4|Isoform 4 of La-related protein 4 OS=Homo sapiens GN=LARP4|Isoform 5 of La-related protein 4 OS=Homo sapiens GN=LARP4	-1.22453	43	RNA-preserved	maintains an insoluble subpool
H0Y4V9|Q92615	LARP4B	La-related protein 4B (Fragment) OS=Homo sapiens GN=LARP4B PE=1 SV=1|La-related protein 4B OS=Homo sapiens GN=LARP4B PE=1 SV=3	-1.04545	48	RNA-preserved	maintains an insoluble subpool
Q9Y4W2|Q9Y4W2-2	LAS1L	Ribosomal biogenesis protein LAS1L OS=Homo sapiens GN=LAS1L PE=1 SV=2|Isoform 2 of Ribosomal biogenesis protein LAS1L OS=Homo sapiens GN=LAS1L	-0.993801	50	RNA-preserved	maintains an insoluble subpool
Q8NC56	LEMD2	LEM domain-containing protein 2 OS=Homo sapiens GN=LEMD2 PE=1 SV=1	-1.14206	45	RNA-preserved	maintains an insoluble subpool
P17931	LGALS3	Galectin-3 OS=Homo sapiens GN=LGALS3 PE=1 SV=5	-0.885923	54	RNA-preserved	maintains an insoluble subpool
Q08380	LGALS3BP	Galectin-3-binding protein OS=Homo sapiens GN=LGALS3BP PE=1 SV=1	-1.4181	37	RNA-preserved	maintains an insoluble subpool
Q9BXB1|Q9BXB1-2	LGR4	Leucine-rich repeat-containing G-protein coupled receptor 4 OS=Homo sapiens GN=LGR4 PE=1 SV=2|Isoform 2 of Leucine-rich repeat-containing G-protein coupled receptor 4 OS=Homo sapiens GN=LGR4	0.64155	156	RNA-preserved	maintains an insoluble subpool
Q9UHB6|Q9UHB6-4	LIMA1	LIM domain and actin-binding protein 1 OS=Homo sapiens GN=LIMA1 PE=1 SV=1|Isoform 4 of LIM domain and actin-binding protein 1 OS=Homo sapiens GN=LIMA1	-1.35105	39	RNA-preserved	maintains an insoluble subpool
Q9BRT6	LLPH	Protein LLP homolog OS=Homo sapiens GN=LLPH PE=1 SV=1	-1.68469	31	RNA-preserved	maintains an insoluble subpool
P02545	LMNA	Prelamin-A/C OS=Homo sapiens GN=LMNA PE=1 SV=1	-0.901111	54	RNA-preserved	maintains an insoluble subpool
P20700	LMNB1	Lamin-B1 OS=Homo sapiens GN=LMNB1 PE=1 SV=2	-1.4186	37	RNA-preserved	maintains an insoluble subpool
J9JID7|Q03252	LMNB2	Lamin B2, isoform CRA_a OS=Homo sapiens GN=LMNB2 PE=1 SV=1|Lamin-B2 OS=Homo sapiens GN=LMNB2 PE=1 SV=4	-1.25435	42	RNA-preserved	maintains an insoluble subpool
E9PMT2|Q8WWI1-3	LMO7	LIM domain only protein 7 OS=Homo sapiens GN=LMO7 PE=1 SV=1|Isoform 3 of LIM domain only protein 7 OS=Homo sapiens GN=LMO7	-1.73572	30	RNA-preserved	maintains an insoluble subpool
P28300	LOX	Protein-lysine 6-oxidase OS=Homo sapiens GN=LOX PE=1 SV=2	-0.623986	65	RNA-preserved	maintains an insoluble subpool
Q7Z4F1	LRP10	Low-density lipoprotein receptor-related protein 10 OS=Homo sapiens GN=LRP10 PE=1 SV=2	-1.21166	43	RNA-preserved	maintains an insoluble subpool
Q9Y608	LRRFIP2	Leucine-rich repeat flightless-interacting protein 2 OS=Homo sapiens GN=LRRFIP2 PE=1 SV=1	-0.669826	63	RNA-preserved	maintains an insoluble subpool
P62310	LSM3	U6 snRNA-associated Sm-like protein LSm3 OS=Homo sapiens GN=LSM3 PE=1 SV=2	-0.797741	58	RNA-preserved	maintains an insoluble subpool
Q86X29|Q86X29-2|Q86X29-3|Q86X29-4|Q86X29-5|Q86X29-6|S4R3V8	LSR	Lipolysis-stimulated lipoprotein receptor OS=Homo sapiens GN=LSR PE=1 SV=4|Isoform 2 of Lipolysis-stimulated lipoprotein receptor OS=Homo sapiens GN=LSR|Isoform 3 of Lipolysis-stimulated lipoprotein receptor OS=Homo sapiens GN=LSR|Isoform 4 of Lipolysis-stimulated lipoprotein receptor OS=Homo sapiens GN=LSR|Isoform 5 of Lipolysis-stimulated lipoprotein receptor OS=Homo sapiens GN=LSR|Isoform 6 of…	-0.635956	64	RNA-preserved	maintains an insoluble subpool
P36941|P36941-2	LTBR	Tumor necrosis factor receptor superfamily member 3 OS=Homo sapiens GN=LTBR PE=1 SV=1|Isoform 2 of Tumor necrosis factor receptor superfamily member 3 OS=Homo sapiens GN=LTBR	-0.683126	62	RNA-preserved	maintains an insoluble subpool
Q9NX58	LYAR	Cell growth-regulating nucleolar protein OS=Homo sapiens GN=LYAR PE=1 SV=2	-1.66016	32	RNA-preserved	maintains an insoluble subpool
P07948-2	LYN	Isoform 2 of Tyrosine-protein kinase Lyn OS=Homo sapiens GN=LYN	-1.01025	50	RNA-preserved	maintains an insoluble subpool
O95274	LYPD3	Ly6/PLAUR domain-containing protein 3 OS=Homo sapiens GN=LYPD3 PE=1 SV=2	-0.797104	58	RNA-preserved	maintains an insoluble subpool
A0A087X1K9|O75608|O75608-2	LYPLA1	Acyl-protein thioesterase 1 OS=Homo sapiens GN=LYPLA1 PE=1 SV=1|Acyl-protein thioesterase 1 OS=Homo sapiens GN=LYPLA1 PE=1 SV=1|Isoform 2 of Acyl-protein thioesterase 1 OS=Homo sapiens GN=LYPLA1	-0.592258	66	RNA-preserved	maintains an insoluble subpool
B0QY70|Q9ULX9	MAFF	Transcription factor MafF (Fragment) OS=Homo sapiens GN=MAFF PE=1 SV=7|Transcription factor MafF OS=Homo sapiens GN=MAFF PE=1 SV=2	-0.846001	56	RNA-preserved	maintains an insoluble subpool
P61326|Q96A72	MAGOH|MAGOHB	Protein mago nashi homolog OS=Homo sapiens GN=MAGOH PE=1 SV=1|Protein mago nashi homolog 2 OS=Homo sapiens GN=MAGOHB PE=1 SV=1	-0.700042	62	RNA-preserved	maintains an insoluble subpool
Q9BXY0	MAK16	Protein MAK16 homolog OS=Homo sapiens GN=MAK16 PE=1 SV=2	-2.25708	21	RNA-preserved	maintains an insoluble subpool
Q14244	MAP7	Ensconsin OS=Homo sapiens GN=MAP7 PE=1 SV=1	-1.11505	46	RNA-preserved	maintains an insoluble subpool
Q3KQU3|Q3KQU3-2|Q3KQU3-4	MAP7D1	MAP7 domain-containing protein 1 OS=Homo sapiens GN=MAP7D1 PE=1 SV=1|Isoform 2 of MAP7 domain-containing protein 1 OS=Homo sapiens GN=MAP7D1|Isoform 4 of MAP7 domain-containing protein 1 OS=Homo sapiens GN=MAP7D1	-0.948013	52	RNA-preserved	maintains an insoluble subpool
A0A0R4J2E8|A8MXP9|P43243	MATR3	Matrin-3 OS=Homo sapiens GN=MATR3 PE=1 SV=1|Matrin-3 OS=Homo sapiens GN=MATR3 PE=1 SV=1|Matrin-3 OS=Homo sapiens GN=MATR3 PE=1 SV=2	-1.46929	36	RNA-preserved	maintains an insoluble subpool
Q9Y6X3	MAU2	MAU2 chromatid cohesion factor homolog OS=Homo sapiens GN=MAU2 PE=1 SV=2	-1.2384	42	RNA-preserved	maintains an insoluble subpool
Q8N884	MB21D1	Cyclic GMP-AMP synthase OS=Homo sapiens GN=MB21D1 PE=1 SV=2	-2.58412	17	RNA-preserved	maintains an insoluble subpool
A0A0A0MS90|Q9UIS9|Q9UIS9-10|Q9UIS9-11|Q9UIS9-4|Q9UIS9-5|Q9UIS9-7|Q9UIS9-8|Q9UIS9-9	MBD1	Methyl-CpG-binding domain protein 1 OS=Homo sapiens GN=MBD1 PE=1 SV=1|Methyl-CpG-binding domain protein 1 OS=Homo sapiens GN=MBD1 PE=1 SV=2|Isoform 10 of Methyl-CpG-binding domain protein 1 OS=Homo sapiens GN=MBD1|Isoform 11 of Methyl-CpG-binding domain protein 1 OS=Homo sapiens GN=MBD1|Isoform 4 of Methyl-CpG-binding domain protein 1 OS=Homo sapiens GN=MBD1|Isoform 5 of Methyl-CpG-binding domain…	-2.50016	18	RNA-preserved	maintains an insoluble subpool
O95243|O95243-2|O95243-3|O95243-5	MBD4	Methyl-CpG-binding domain protein 4 OS=Homo sapiens GN=MBD4 PE=1 SV=1|Isoform 2 of Methyl-CpG-binding domain protein 4 OS=Homo sapiens GN=MBD4|Isoform 3 of Methyl-CpG-binding domain protein 4 OS=Homo sapiens GN=MBD4|Isoform 5 of Methyl-CpG-binding domain protein 4 OS=Homo sapiens GN=MBD4	-0.781786	58	RNA-preserved	maintains an insoluble subpool
B1AKI6|Q9NUK0|Q9NUK0-2	MBNL3	Muscleblind-like protein 3 OS=Homo sapiens GN=MBNL3 PE=1 SV=1|Muscleblind-like protein 3 OS=Homo sapiens GN=MBNL3 PE=1 SV=2|Isoform 2 of Muscleblind-like protein 3 OS=Homo sapiens GN=MBNL3	-0.934722	52	RNA-preserved	maintains an insoluble subpool
Q14676|Q14676-3	MDC1	Mediator of DNA damage checkpoint protein 1 OS=Homo sapiens GN=MDC1 PE=1 SV=3|Isoform 3 of Mediator of DNA damage checkpoint protein 1 OS=Homo sapiens GN=MDC1	-1.44256	37	RNA-preserved	maintains an insoluble subpool
Q9HAF1|Q9HAF1-2|Q9HAF1-3|Q9HAF1-4	MEAF6	Chromatin modification-related protein MEAF6 OS=Homo sapiens GN=MEAF6 PE=1 SV=1|Isoform 2 of Chromatin modification-related protein MEAF6 OS=Homo sapiens GN=MEAF6|Isoform 3 of Chromatin modification-related protein MEAF6 OS=Homo sapiens GN=MEAF6|Isoform 4 of Chromatin modification-related protein MEAF6 OS=Homo sapiens GN=MEAF6	-1.309	40	RNA-preserved	maintains an insoluble subpool
A0A087WXF0|P51608|P51608-2	MECP2	Methyl-CpG-binding protein 2 OS=Homo sapiens GN=MECP2 PE=1 SV=1|Methyl-CpG-binding protein 2 OS=Homo sapiens GN=MECP2 PE=1 SV=1|Isoform B of Methyl-CpG-binding protein 2 OS=Homo sapiens GN=MECP2	-1.75589	30	RNA-preserved	maintains an insoluble subpool
E7EN32|E7ENS2|E7EPR4|E7ET29|O00255|O00255-2	MEN1	Menin OS=Homo sapiens GN=MEN1 PE=1 SV=1|Menin (Fragment) OS=Homo sapiens GN=MEN1 PE=1 SV=1|Menin (Fragment) OS=Homo sapiens GN=MEN1 PE=1 SV=1|Menin (Fragment) OS=Homo sapiens GN=MEN1 PE=1 SV=1|Menin OS=Homo sapiens GN=MEN1 PE=1 SV=4|Isoform 2 of Menin OS=Homo sapiens GN=MEN1	-0.950591	52	RNA-preserved	maintains an insoluble subpool
P53582	METAP1	Methionine aminopeptidase 1 OS=Homo sapiens GN=METAP1 PE=1 SV=2	-1.0337	49	RNA-preserved	maintains an insoluble subpool
P55081	MFAP1	Microfibrillar-associated protein 1 OS=Homo sapiens GN=MFAP1 PE=1 SV=2	-0.735642	60	RNA-preserved	maintains an insoluble subpool
D6RAB5|O75121|O75121-2|P55082|P55082-2	MFAP3L|MFAP3	Microfi brillar-associated protein 3-like (Fragment) OS=Homo sapiens GN=MFAP3L PE=4 SV=7|Microfibrillar-associated protein 3-like OS=Homo sapiens GN=MFAP3L PE=1 SV=3|Isoform 2 of Microfibrillar-associated protein 3-like OS=Homo sapiens GN=MFAP3L|Microfibril-associated glycoprotein 3 OS=Homo sapiens GN=MFAP3 PE=2 SV=1|Isoform 2 of Microfibril-associated glycoprotein 3 OS=Homo sapiens GN=MFAP3	-1.58027	33	RNA-preserved	maintains an insoluble subpool
P14174	MIF	Macrophage migration inhibitory factor OS=Homo sapiens GN=MIF PE=1 SV=4	-1.185	44	RNA-preserved	maintains an insoluble subpool
Q9H081	MIS12	Protein MIS12 homolog OS=Homo sapiens GN=MIS12 PE=1 SV=1	-0.932146	52	RNA-preserved	maintains an insoluble subpool
Q6P0N0	MIS18BP1	Mis18-binding protein 1 OS=Homo sapiens GN=MIS18BP1 PE=1 SV=1	-1.43899	37	RNA-preserved	maintains an insoluble subpool
Q8IVT2	MISP	Mitotic interactor and substrate of PLK1 OS=Homo sapiens GN=MISP PE=1 SV=1	-0.990491	50	RNA-preserved	maintains an insoluble subpool
A0A087WV66|P46013|P46013-2	MKI67	Antigen KI-67 OS=Homo sapiens GN=MKI67 PE=1 SV=1|Antigen KI-67 OS=Homo sapiens GN=MKI67 PE=1 SV=2|Isoform Short of Antigen KI-67 OS=Homo sapiens GN=MKI67	-2.61109	16	RNA-preserved	maintains an insoluble subpool
Q9BU76|Q9BU76-4	MMTAG2	Multiple myeloma tumor-associated protein 2 OS=Homo sapiens GN=MMTAG2 PE=1 SV=1|Isoform 4 of Multiple myeloma tumor-associated protein 2 OS=Homo sapiens GN=MMTAG2	-1.53068	35	RNA-preserved	maintains an insoluble subpool
Q99583	MNT	Max-binding protein MNT OS=Homo sapiens GN=MNT PE=1 SV=1	-0.622875	65	RNA-preserved	maintains an insoluble subpool
Q9HCE1	MOV10	Putative helicase MOV-10 OS=Homo sapiens GN=MOV10 PE=1 SV=2	-1.46174	36	RNA-preserved	maintains an insoluble subpool
O00566	MPHOSPH10	U3 small nucleolar ribonucleoprotein protein MPP10 OS=Homo sapiens GN=MPHOSPH10 PE=1 SV=2	-2.67083	16	RNA-preserved	maintains an insoluble subpool
H3BNT4|H3BSB3|Q99547	MPHOSPH6	M-phase phosphoprotein 6 OS=Homo sapiens GN=MPHOSPH6 PE=1 SV=1|M-phase phosphoprotein 6 OS=Homo sapiens GN=MPHOSPH6 PE=1 SV=1|M-phase phosphoprotein 6 OS=Homo sapiens GN=MPHOSPH6 PE=1 SV=2	-1.19262	44	RNA-preserved	maintains an insoluble subpool
Q99549	MPHOSPH8	M-phase phosphoprotein 8 OS=Homo sapiens GN=MPHOSPH8 PE=1 SV=2	-1.79512	29	RNA-preserved	maintains an insoluble subpool
Q6IN84	MRM1	rRNA methyltransferase 1, mitochondrial OS=Homo sapiens GN=MRM1 PE=1 SV=1	-0.791803	58	RNA-preserved	maintains an insoluble subpool
Q9BYD6	MRPL1	39S ribosomal protein L1, mitochondrial OS=Homo sapiens GN=MRPL1 PE=1 SV=2	-0.800583	57	RNA-preserved	maintains an insoluble subpool
Q7Z7H8|Q7Z7H8-2	MRPL10	39S ribosomal protein L10, mitochondrial OS=Homo sapiens GN=MRPL10 PE=1 SV=3|Isoform 2 of 39S ribosomal protein L10, mitochondrial OS=Homo sapiens GN=MRPL10	-0.759918	59	RNA-preserved	maintains an insoluble subpool
Q9Y3B7	MRPL11	39S ribosomal protein L11, mitochondrial OS=Homo sapiens GN=MRPL11 PE=1 SV=1	-0.843767	56	RNA-preserved	maintains an insoluble subpool
Q9BYD1	MRPL13	39S ribosomal protein L13, mitochondrial OS=Homo sapiens GN=MRPL13 PE=1 SV=1	-0.77436	58	RNA-preserved	maintains an insoluble subpool
Q6P1L8	MRPL14	39S ribosomal protein L14, mitochondrial OS=Homo sapiens GN=MRPL14 PE=1 SV=1	-0.892094	54	RNA-preserved	maintains an insoluble subpool
Q9P015	MRPL15	39S ribosomal protein L15, mitochondrial OS=Homo sapiens GN=MRPL15 PE=1 SV=1	-0.928465	53	RNA-preserved	maintains an insoluble subpool
Q9NX20	MRPL16	39S ribosomal protein L16, mitochondrial OS=Homo sapiens GN=MRPL16 PE=1 SV=1	-0.799664	57	RNA-preserved	maintains an insoluble subpool
Q9NRX2	MRPL17	39S ribosomal protein L17, mitochondrial OS=Homo sapiens GN=MRPL17 PE=1 SV=1	-0.873347	55	RNA-preserved	maintains an insoluble subpool
Q9H0U6	MRPL18	39S ribosomal protein L18, mitochondrial OS=Homo sapiens GN=MRPL18 PE=1 SV=1	-0.863302	55	RNA-preserved	maintains an insoluble subpool
P49406	MRPL19	39S ribosomal protein L19, mitochondrial OS=Homo sapiens GN=MRPL19 PE=1 SV=2	-0.72395	61	RNA-preserved	maintains an insoluble subpool
Q5T653	MRPL2	39S ribosomal protein L2, mitochondrial OS=Homo sapiens GN=MRPL2 PE=1 SV=2	-0.854444	55	RNA-preserved	maintains an insoluble subpool
Q9BYC9	MRPL20	39S ribosomal protein L20, mitochondrial OS=Homo sapiens GN=MRPL20 PE=1 SV=1	-0.783429	58	RNA-preserved	maintains an insoluble subpool
Q7Z2W9|Q7Z2W9-2	MRPL21	39S ribosomal protein L21, mitochondrial OS=Homo sapiens GN=MRPL21 PE=1 SV=2|Isoform 2 of 39S ribosomal protein L21, mitochondrial OS=Homo sapiens GN=MRPL21	-0.60573	66	RNA-preserved	maintains an insoluble subpool
A0A0C4DGX2|E7ESL0|J3KQY1|Q9NWU5	MRPL22	39S ribosomal protein L22, mitochondrial OS=Homo sapiens GN=MRPL22 PE=1 SV=1|39S ribosomal protein L22, mitochondrial OS=Homo sapiens GN=MRPL22 PE=1 SV=1|39S ribosomal protein L22, mitochondrial OS=Homo sapiens GN=MRPL22 PE=1 SV=1|39S ribosomal protein L22, mitochondrial OS=Homo sapiens GN=MRPL22 PE=1 SV=1	-0.696202	62	RNA-preserved	maintains an insoluble subpool
Q96A35	MRPL24	39S ribosomal protein L24, mitochondrial OS=Homo sapiens GN=MRPL24 PE=1 SV=1	-0.784714	58	RNA-preserved	maintains an insoluble subpool
D6RAN8|Q9P0M9	MRPL27	39S ribosomal protein L27, mitochondrial OS=Homo sapiens GN=MRPL27 PE=1 SV=1|39S ribosomal protein L27, mitochondrial OS=Homo sapiens GN=MRPL27 PE=1 SV=1	-0.726897	60	RNA-preserved	maintains an insoluble subpool
A2IDC6|Q13084	MRPL28	39S ribosomal protein L28, mitochondrial (Fragment) OS=Homo sapiens GN=MRPL28 PE=1 SV=1|39S ribosomal protein L28, mitochondrial OS=Homo sapiens GN=MRPL28 PE=1 SV=4	-0.751995	59	RNA-preserved	maintains an insoluble subpool
E7ETU7|H0Y9G6|P09001	MRPL3	39S ribosomal protein L3, mitochondrial OS=Homo sapiens GN=MRPL3 PE=1 SV=1|39S ribosomal protein L3, mitochondrial (Fragment) OS=Homo sapiens GN=MRPL3 PE=1 SV=1|39S ribosomal protein L3, mitochondrial OS=Homo sapiens GN=MRPL3 PE=1 SV=1	-0.901915	54	RNA-preserved	maintains an insoluble subpool
Q8TCC3|Q8TCC3-2|Q8TCC3-3	MRPL30	39S ribosomal protein L30, mitochondrial OS=Homo sapiens GN=MRPL30 PE=1 SV=1|Isoform 2 of 39S ribosomal protein L30, mitochondrial OS=Homo sapiens GN=MRPL30|Isoform 3 of 39S ribosomal protein L30, mitochondrial OS=Homo sapiens GN=MRPL30	-0.858287	55	RNA-preserved	maintains an insoluble subpool
Q9BYC8	MRPL32	39S ribosomal protein L32, mitochondrial OS=Homo sapiens GN=MRPL32 PE=1 SV=1	-1.50315	35	RNA-preserved	maintains an insoluble subpool
O75394	MRPL33	39S ribosomal protein L33, mitochondrial OS=Homo sapiens GN=MRPL33 PE=1 SV=1	-0.940191	52	RNA-preserved	maintains an insoluble subpool
Q9NZE8	MRPL35	39S ribosomal protein L35, mitochondrial OS=Homo sapiens GN=MRPL35 PE=1 SV=3	-0.668376	63	RNA-preserved	maintains an insoluble subpool
Q9BZE1|S4R369	MRPL37	39S ribosomal protein L37, mitochondrial OS=Homo sapiens GN=MRPL37 PE=1 SV=2|39S ribosomal protein L37, mitochondrial OS=Homo sapiens GN=MRPL37 PE=1 SV=1	-0.802574	57	RNA-preserved	maintains an insoluble subpool
Q96DV4	MRPL38	39S ribosomal protein L38, mitochondrial OS=Homo sapiens GN=MRPL38 PE=1 SV=2	-0.651095	64	RNA-preserved	maintains an insoluble subpool
Q9NYK5	MRPL39	39S ribosomal protein L39, mitochondrial OS=Homo sapiens GN=MRPL39 PE=1 SV=3	-0.653647	64	RNA-preserved	maintains an insoluble subpool
K7ES61|Q9BYD3	MRPL4	39S ribosomal protein L4, mitochondrial (Fragment) OS=Homo sapiens GN=MRPL4 PE=1 SV=1|39S ribosomal protein L4, mitochondrial OS=Homo sapiens GN=MRPL4 PE=1 SV=1	-0.831727	56	RNA-preserved	maintains an insoluble subpool
Q8IXM3	MRPL41	39S ribosomal protein L41, mitochondrial OS=Homo sapiens GN=MRPL41 PE=1 SV=1	-0.677481	63	RNA-preserved	maintains an insoluble subpool
B1AL05|H0YBU8|Q8N983|Q8N983-2	MRPL43	39S ribosomal protein L43, mitochondrial OS=Homo sapiens GN=MRPL43 PE=1 SV=1|39S ribosomal protein L43, mitochondrial (Fragment) OS=Homo sapiens GN=MRPL43 PE=1 SV=1|39S ribosomal protein L43, mitochondrial OS=Homo sapiens GN=MRPL43 PE=1 SV=1|Isoform 2 of 39S ribosomal protein L43, mitochondrial OS=Homo sapiens GN=MRPL43	-1.14828	45	RNA-preserved	maintains an insoluble subpool
Q9H9J2	MRPL44	39S ribosomal protein L44, mitochondrial OS=Homo sapiens GN=MRPL44 PE=1 SV=1	-0.740827	60	RNA-preserved	maintains an insoluble subpool
Q9HD33|Q9HD33-2	MRPL47	39S ribosomal protein L47, mitochondrial OS=Homo sapiens GN=MRPL47 PE=1 SV=2|Isoform 2 of 39S ribosomal protein L47, mitochondrial OS=Homo sapiens GN=MRPL47	-0.712956	61	RNA-preserved	maintains an insoluble subpool
F5H702|Q96GC5|Q96GC5-3	MRPL48	39S ribosomal protein L48, mitochondrial OS=Homo sapiens GN=MRPL48 PE=1 SV=1|39S ribosomal protein L48, mitochondrial OS=Homo sapiens GN=MRPL48 PE=1 SV=2|Isoform 2 of 39S ribosomal protein L48, mitochondrial OS=Homo sapiens GN=MRPL48	-0.754799	59	RNA-preserved	maintains an insoluble subpool
Q13405	MRPL49	39S ribosomal protein L49, mitochondrial OS=Homo sapiens GN=MRPL49 PE=1 SV=1	-1.46304	36	RNA-preserved	maintains an insoluble subpool
Q8N5N7|Q8N5N7-2	MRPL50	39S ribosomal protein L50, mitochondrial OS=Homo sapiens GN=MRPL50 PE=1 SV=2|Isoform 2 of 39S ribosomal protein L50, mitochondrial OS=Homo sapiens GN=MRPL50	-1.41651	37	RNA-preserved	maintains an insoluble subpool
Q4U2R6	MRPL51	39S ribosomal protein L51, mitochondrial OS=Homo sapiens GN=MRPL51 PE=1 SV=1	-0.660295	63	RNA-preserved	maintains an insoluble subpool
Q96EL3	MRPL53	39S ribosomal protein L53, mitochondrial OS=Homo sapiens GN=MRPL53 PE=1 SV=1	-1.04789	48	RNA-preserved	maintains an insoluble subpool
Q9BQC6	MRPL57	Ribosomal protein 63, mitochondrial OS=Homo sapiens GN=MRPL57 PE=1 SV=1	-0.691937	62	RNA-preserved	maintains an insoluble subpool
Q9BYD2	MRPL9	39S ribosomal protein L9, mitochondrial OS=Homo sapiens GN=MRPL9 PE=1 SV=2	-0.863718	55	RNA-preserved	maintains an insoluble subpool
A6ND22|Q9Y3D3|Q9Y3D3-2	MRPS16	28S ribosomal protein S16, mitochondrial OS=Homo sapiens GN=MRPS16 PE=1 SV=1|28S ribosomal protein S16, mitochondrial OS=Homo sapiens GN=MRPS16 PE=1 SV=1|Isoform 2 of 28S ribosomal protein S16, mitochondrial OS=Homo sapiens GN=MRPS16	-0.968841	51	RNA-preserved	maintains an insoluble subpool
Q5QPA5|Q9NVS2|Q9NVS2-2	MRPS18A	28S ribosomal protein S18a, mitochondrial (Fragment) OS=Homo sapiens GN=MRPS18A PE=1 SV=8|28S ribosomal protein S18a, mitochondrial OS=Homo sapiens GN=MRPS18A PE=1 SV=1|Isoform 2 of 28S ribosomal protein S18a, mitochondrial OS=Homo sapiens GN=MRPS18A	-0.721578	61	RNA-preserved	maintains an insoluble subpool
Q9NP92	MRPS30	28S ribosomal protein S30, mitochondrial OS=Homo sapiens GN=MRPS30 PE=1 SV=2	-0.634415	64	RNA-preserved	maintains an insoluble subpool
P82909	MRPS36	28S ribosomal protein S36, mitochondrial OS=Homo sapiens GN=MRPS36 PE=1 SV=2	-0.896905	54	RNA-preserved	maintains an insoluble subpool
P82932	MRPS6	28S ribosomal protein S6, mitochondrial OS=Homo sapiens GN=MRPS6 PE=1 SV=3	-0.606168	66	RNA-preserved	maintains an insoluble subpool
Q9UKD2	MRTO4	mRNA turnover protein 4 homolog OS=Homo sapiens GN=MRTO4 PE=1 SV=2	-2.08649	24	RNA-preserved	maintains an insoluble subpool
B4DHE8|Q96DH6|Q96DH6-2	MSI2	RNA-binding protein Musashi homolog 2 OS=Homo sapiens GN=MSI2 PE=1 SV=1|RNA-binding protein Musashi homolog 2 OS=Homo sapiens GN=MSI2 PE=1 SV=1|Isoform 2 of RNA-binding protein Musashi homolog 2 OS=Homo sapiens GN=MSI2	-0.922106	53	RNA-preserved	maintains an insoluble subpool
H3BMA1|H3BUX1|Q13421|Q13421-2|Q13421-3|Q13421-4	MSLN	Mesothelin (Fragment) OS=Homo sapiens GN=MSLN PE=1 SV=2|Mesothelin (Fragment) OS=Homo sapiens GN=MSLN PE=1 SV=1|Mesothelin OS=Homo sapiens GN=MSLN PE=1 SV=2|Isoform 3 of Mesothelin OS=Homo sapiens GN=MSLN|Isoform 2 of Mesothelin OS=Homo sapiens GN=MSLN|Isoform 4 of Mesothelin OS=Homo sapiens GN=MSLN	-0.624168	65	RNA-preserved	maintains an insoluble subpool
Q86UE4	MTDH	Protein LYRIC OS=Homo sapiens GN=MTDH PE=1 SV=2	-0.753197	59	RNA-preserved	maintains an insoluble subpool
Q96E29|Q96E29-2|Q96E29-3	MTERF3	Transcription termination factor 3, mitochondrial OS=Homo sapiens GN=MTERF3 PE=1 SV=2|Isoform 2 of Transcription termination factor 3, mitochondrial OS=Homo sapiens GN=MTERF3|Isoform 3 of Transcription termination factor 3, mitochondrial OS=Homo sapiens GN=MTERF3	-0.999384	50	RNA-preserved	maintains an insoluble subpool
B4DZG1|Q96G26|Q9Y483|Q9Y483-3|Q9Y483-4	MTF2	Metal response element binding transcription factor 2, isoform CRA_c OS=Homo sapiens GN=MTF2 PE=1 SV=1|MTF2 protein OS=Homo sapiens GN=MTF2 PE=1 SV=1|Metal-response element-binding transcription factor 2 OS=Homo sapiens GN=MTF2 PE=1 SV=2|Isoform 3 of Metal-response element-binding transcription factor 2 OS=Homo sapiens GN=MTF2|Isoform 4 of Metal-response element-binding transcription factor 2 OS=…	-1.16889	44	RNA-preserved	maintains an insoluble subpool
A4FU01|A4FU01-4	MTMR11	Myotubularin-related protein 11 OS=Homo sapiens GN=MTMR11 PE=2 SV=2|Isoform 4 of Myotubularin-related protein 11 OS=Homo sapiens GN=MTMR11	-0.622034	65	RNA-preserved	maintains an insoluble subpool
P58546	MTPN	Myotrophin OS=Homo sapiens GN=MTPN PE=1 SV=2	-0.690637	62	RNA-preserved	maintains an insoluble subpool
Q969V5	MUL1	Mitochondrial ubiquitin ligase activator of NFKB 1 OS=Homo sapiens GN=MUL1 PE=1 SV=1	-0.609998	66	RNA-preserved	maintains an insoluble subpool
Q96NY9	MUS81	Crossover junction endonuclease MUS81 OS=Homo sapiens GN=MUS81 PE=1 SV=3	-1.20325	43	RNA-preserved	maintains an insoluble subpool
F5H8H2|Q03426	MVK	Mevalonate kinase OS=Homo sapiens GN=MVK PE=1 SV=1|Mevalonate kinase OS=Homo sapiens GN=MVK PE=1 SV=1	-0.722731	61	RNA-preserved	maintains an insoluble subpool
Q14764	MVP	Major vault protein OS=Homo sapiens GN=MVP PE=1 SV=4	-1.63599	32	RNA-preserved	maintains an insoluble subpool
Q96S97	MYADM	Myeloid-associated differentiation marker OS=Homo sapiens GN=MYADM PE=1 SV=2	-0.989246	50	RNA-preserved	maintains an insoluble subpool
Q9BQG0|Q9BQG0-2	MYBBP1A	Myb-binding protein 1A OS=Homo sapiens GN=MYBBP1A PE=1 SV=2|Isoform 2 of Myb-binding protein 1A OS=Homo sapiens GN=MYBBP1A	-1.65235	32	RNA-preserved	maintains an insoluble subpool
O75592|O75592-2	MYCBP2	E3 ubiquitin-protein ligase MYCBP2 OS=Homo sapiens GN=MYCBP2 PE=1 SV=3|Isoform 2 of E3 ubiquitin-protein ligase MYCBP2 OS=Homo sapiens GN=MYCBP2	-0.795648	58	RNA-preserved	maintains an insoluble subpool
P35580|P35580-2|P35580-3|P35580-4|P35580-5	MYH10	Myosin-10 OS=Homo sapiens GN=MYH10 PE=1 SV=3|Isoform 2 of Myosin-10 OS=Homo sapiens GN=MYH10|Isoform 3 of Myosin-10 OS=Homo sapiens GN=MYH10|Isoform 4 of Myosin-10 OS=Homo sapiens GN=MYH10|Isoform 5 of Myosin-10 OS=Homo sapiens GN=MYH10	-1.27943	41	RNA-preserved	maintains an insoluble subpool
P35579	MYH9	Myosin-9 OS=Homo sapiens GN=MYH9 PE=1 SV=4	-0.870671	55	RNA-preserved	maintains an insoluble subpool
J3QRS3|O14950|P19105	MYL12A|MYL12B	Myosin regulatory light chain 12A OS=Homo sapiens GN=MYL12A PE=1 SV=1|Myosin regulatory light chain 12B OS=Homo sapiens GN=MYL12B PE=1 SV=2|Myosin regulatory light chain 12A OS=Homo sapiens GN=MYL12A PE=1 SV=2	-0.6375	64	RNA-preserved	maintains an insoluble subpool
P60660|P60660-2	MYL6	Myosin light polypeptide 6 OS=Homo sapiens GN=MYL6 PE=1 SV=2|Isoform Smooth muscle of Myosin light polypeptide 6 OS=Homo sapiens GN=MYL6	-0.894502	54	RNA-preserved	maintains an insoluble subpool
A0A0D9SFK2|Q92614|Q92614-4	MYO18A	Unconventional myosin-XVIIIa OS=Homo sapiens GN=MYO18A PE=1 SV=1|Unconventional myosin-XVIIIa OS=Homo sapiens GN=MYO18A PE=1 SV=3|Isoform 4 of Unconventional myosin-XVIIIa OS=Homo sapiens GN=MYO18A	-1.02305	49	RNA-preserved	maintains an insoluble subpool
E9PDF6|O43795|O43795-2	MYO1B	Unconventional myosin-Ib OS=Homo sapiens GN=MYO1B PE=1 SV=1|Unconventional myosin-Ib OS=Homo sapiens GN=MYO1B PE=1 SV=3|Isoform 2 of Unconventional myosin-Ib OS=Homo sapiens GN=MYO1B	-0.69154	62	RNA-preserved	maintains an insoluble subpool
Q9NQX4	MYO5C	Unconventional myosin-Vc OS=Homo sapiens GN=MYO5C PE=1 SV=2	-1.46569	36	RNA-preserved	maintains an insoluble subpool
Q99747	NAPG	Gamma-soluble NSF attachment protein OS=Homo sapiens GN=NAPG PE=1 SV=1	-0.716615	61	RNA-preserved	maintains an insoluble subpool
Q9H0A0	NAT10	RNA cytidine acetyltransferase OS=Homo sapiens GN=NAT10 PE=1 SV=2	-1.74514	30	RNA-preserved	maintains an insoluble subpool
A0A075B761|A0A075B762|A0A087WU30|A0A087WUH2|A0A087WVG0|A0A087WW47|A0A087WWQ1|A0A087WY26|A0A087WY62|A0A087WYQ9|A0A087WZE1|A0A087WZN7|A0A087WZS8|Q3BBV1|Q3BBV2	NBPF9|NBPF10|NBPF26|NBPF20|NBPF8	Neuroblastoma breakpoint family member 9 OS=Homo sapiens GN=NBPF9 PE=4 SV=1|Neuroblastoma breakpoint family member 10 OS=Homo sapiens GN=NBPF10 PE=4 SV=3|Neuroblastoma breakpoint family member 26 OS=Homo sapiens GN=NBPF26 PE=4 SV=1|Neuroblastoma breakpoint family member 10 OS=Homo sapiens GN=NBPF10 PE=4 SV=1|Neuroblastoma breakpoint family member 9 OS=Homo sapiens GN=NBPF9 PE=4 SV=1|Neuroblastoma…	-3.25809	10	RNA-preserved	maintains an insoluble subpool
Q14596|Q14596-2	NBR1	Next to BRCA1 gene 1 protein OS=Homo sapiens GN=NBR1 PE=1 SV=3|Isoform 2 of Next to BRCA1 gene 1 protein OS=Homo sapiens GN=NBR1	-2.16584	22	RNA-preserved	maintains an insoluble subpool
P52298	NCBP2	Nuclear cap-binding protein subunit 2 OS=Homo sapiens GN=NCBP2 PE=1 SV=1	-0.668554	63	RNA-preserved	maintains an insoluble subpool
Q53F19	NCBP3	Nuclear cap-binding protein subunit 3 OS=Homo sapiens GN=NCBP3 PE=1 SV=2	-1.33158	40	RNA-preserved	maintains an insoluble subpool
H7BY16|P19338	NCL	Nucleolin (Fragment) OS=Homo sapiens GN=NCL PE=1 SV=7|Nucleolin OS=Homo sapiens GN=NCL PE=1 SV=3	-1.38843	38	RNA-preserved	maintains an insoluble subpool
Q13772|Q13772-3|Q13772-4	NCOA4	Nuclear receptor coactivator 4 OS=Homo sapiens GN=NCOA4 PE=1 SV=1|Isoform 3 of Nuclear receptor coactivator 4 OS=Homo sapiens GN=NCOA4|Isoform 4 of Nuclear receptor coactivator 4 OS=Homo sapiens GN=NCOA4	-2.52569	17	RNA-preserved	maintains an insoluble subpool
Q9HCD5	NCOA5	Nuclear receptor coactivator 5 OS=Homo sapiens GN=NCOA5 PE=1 SV=2	-0.943776	52	RNA-preserved	maintains an insoluble subpool
Q9BT67	NDFIP1	NEDD4 family-interacting protein 1 OS=Homo sapiens GN=NDFIP1 PE=1 SV=1	-1.49314	36	RNA-preserved	maintains an insoluble subpool
A0A0C4DGW0|B4DGY6	NDFIP2	NEDD4 family-interacting protein 2 OS=Homo sapiens GN=NDFIP2 PE=1 SV=1|NEDD4 family-interacting protein 2 OS=Homo sapiens GN=NDFIP2 PE=1 SV=1	-0.644673	64	RNA-preserved	maintains an insoluble subpool
O43678	NDUFA2	NADH dehydrogenase [ubiquinone] 1 alpha subcomplex subunit 2 OS=Homo sapiens GN=NDUFA2 PE=1 SV=3	-0.731873	60	RNA-preserved	maintains an insoluble subpool
O00483	NDUFA4	Cytochrome c oxidase subunit NDUFA4 OS=Homo sapiens GN=NDUFA4 PE=1 SV=1	-1.11134	46	RNA-preserved	maintains an insoluble subpool
F8WAS3|Q16718	NDUFA5	NADH dehydrogenase [ubiquinone] 1 alpha subcomplex subunit 5 OS=Homo sapiens GN=NDUFA5 PE=1 SV=1|NADH dehydrogenase [ubiquinone] 1 alpha subcomplex subunit 5 OS=Homo sapiens GN=NDUFA5 PE=1 SV=3	-0.808685	57	RNA-preserved	maintains an insoluble subpool
O75438	NDUFB1	NADH dehydrogenase [ubiquinone] 1 beta subcomplex subunit 1 OS=Homo sapiens GN=NDUFB1 PE=1 SV=1	-0.711055	61	RNA-preserved	maintains an insoluble subpool
E7EPT4|P19404	NDUFV2	NADH dehydrogenase [ubiquinone] flavoprotein 2, mitochondrial OS=Homo sapiens GN=NDUFV2 PE=1 SV=1|NADH dehydrogenase [ubiquinone] flavoprotein 2, mitochondrial OS=Homo sapiens GN=NDUFV2 PE=1 SV=2	-0.663029	63	RNA-preserved	maintains an insoluble subpool
Q15843|S4R3E9	NEDD8	NEDD8 OS=Homo sapiens GN=NEDD8 PE=1 SV=1|Protein NEDD8-MDP1 OS=Homo sapiens GN=NEDD8-MDP1 PE=4 SV=1	-0.915373	53	RNA-preserved	maintains an insoluble subpool
F6X2W2|Q7Z3B1	NEGR1	Neuronal growth regulator 1 OS=Homo sapiens GN=NEGR1 PE=1 SV=1|Neuronal growth regulator 1 OS=Homo sapiens GN=NEGR1 PE=1 SV=3	-1.13494	46	RNA-preserved	maintains an insoluble subpool
O60524|O60524-3|O60524-4	NEMF	Nuclear export mediator factor NEMF OS=Homo sapiens GN=NEMF PE=1 SV=4|Isoform 3 of Nuclear export mediator factor NEMF OS=Homo sapiens GN=NEMF|Isoform 4 of Nuclear export mediator factor NEMF OS=Homo sapiens GN=NEMF	-0.727446	60	RNA-preserved	maintains an insoluble subpool
Q6NW34|Q6NW34-2	NEPRO	Protein nepro homolog OS=Homo sapiens GN=NEPRO PE=1 SV=3|Isoform 2 of Protein nepro homolog OS=Homo sapiens GN=NEPRO	-0.97668	51	RNA-preserved	maintains an insoluble subpool
P48681	NES	Nestin OS=Homo sapiens GN=NES PE=1 SV=2	-1.10257	47	RNA-preserved	maintains an insoluble subpool
H7BXY5|Q0ZGT2|Q0ZGT2-2|Q0ZGT2-4	NEXN	Nexilin (Fragment) OS=Homo sapiens GN=NEXN PE=1 SV=1|Nexilin OS=Homo sapiens GN=NEXN PE=1 SV=1|Isoform 2 of Nexilin OS=Homo sapiens GN=NEXN|Isoform 4 of Nexilin OS=Homo sapiens GN=NEXN	-0.746468	60	RNA-preserved	maintains an insoluble subpool
Q16649	NFIL3	Nuclear factor interleukin-3-regulated protein OS=Homo sapiens GN=NFIL3 PE=1 SV=2	-0.780707	58	RNA-preserved	maintains an insoluble subpool
A0A0A0MRT5|Q5STV6|Q9UBC1|Q9UBC1-2|Q9UBC1-3	NFKBIL1	NF-kappa-B inhibitor-like protein 1 OS=Homo sapiens GN=NFKBIL1 PE=1 SV=1|NF-kappa-B inhibitor-like protein 1 OS=Homo sapiens GN=NFKBIL1 PE=1 SV=2|NF-kappa-B inhibitor-like protein 1 OS=Homo sapiens GN=NFKBIL1 PE=1 SV=1|Isoform 2 of NF-kappa-B inhibitor-like protein 1 OS=Homo sapiens GN=NFKBIL1|Isoform 3 of NF-kappa-B inhibitor-like protein 1 OS=Homo sapiens GN=NFKBIL1	-1.16025	45	RNA-preserved	maintains an insoluble subpool
Q6P4R8|Q6P4R8-2|Q6P4R8-3	NFRKB	Nuclear factor related to kappa-B-binding protein OS=Homo sapiens GN=NFRKB PE=1 SV=2|Isoform 2 of Nuclear factor related to kappa-B-binding protein OS=Homo sapiens GN=NFRKB|Isoform 3 of Nuclear factor related to kappa-B-binding protein OS=Homo sapiens GN=NFRKB	-0.716136	61	RNA-preserved	maintains an insoluble subpool
Q8NEJ9|Q8NEJ9-2	NGDN	Neuroguidin OS=Homo sapiens GN=NGDN PE=1 SV=1|Isoform 2 of Neuroguidin OS=Homo sapiens GN=NGDN	-2.69875	15	RNA-preserved	maintains an insoluble subpool
Q9NPE2	NGRN	Neugrin OS=Homo sapiens GN=NGRN PE=1 SV=2	-0.750921	59	RNA-preserved	maintains an insoluble subpool
A0A087X2B8|Q5JS37|Q5JS37-2	NHLRC3	NHL repeat-containing protein 3 OS=Homo sapiens GN=NHLRC3 PE=1 SV=1|NHL repeat-containing protein 3 OS=Homo sapiens GN=NHLRC3 PE=2 SV=1|Isoform 2 of NHL repeat-containing protein 3 OS=Homo sapiens GN=NHLRC3	-0.876191	54	RNA-preserved	maintains an insoluble subpool
Q9NX24	NHP2	H/ACA ribonucleoprotein complex subunit 2 OS=Homo sapiens GN=NHP2 PE=1 SV=1	-0.965927	51	RNA-preserved	maintains an insoluble subpool
Q9BYG3	NIFK	MKI67 FHA domain-interacting nucleolar phosphoprotein OS=Homo sapiens GN=NIFK PE=1 SV=1	-2.73863	15	RNA-preserved	maintains an insoluble subpool
Q9Y221|Q9Y221-2	NIP7	60S ribosome subunit biogenesis protein NIP7 homolog OS=Homo sapiens GN=NIP7 PE=1 SV=1|Isoform 2 of 60S ribosome subunit biogenesis protein NIP7 homolog OS=Homo sapiens GN=NIP7	-1.99006	25	RNA-preserved	maintains an insoluble subpool
Q6KC79|Q6KC79-2	NIPBL	Nipped-B-like protein OS=Homo sapiens GN=NIPBL PE=1 SV=2|Isoform 2 of Nipped-B-like protein OS=Homo sapiens GN=NIPBL	-1.08937	47	RNA-preserved	maintains an insoluble subpool
Q8N5F7	NKAP	NF-kappa-B-activating protein OS=Homo sapiens GN=NKAP PE=1 SV=1	-1.69733	31	RNA-preserved	maintains an insoluble subpool
O15226|O15226-2	NKRF	NF-kappa-B-repressing factor OS=Homo sapiens GN=NKRF PE=1 SV=2|Isoform 2 of NF-kappa-B-repressing factor OS=Homo sapiens GN=NKRF	-1.45567	36	RNA-preserved	maintains an insoluble subpool
P30414	NKTR	NK-tumor recognition protein OS=Homo sapiens GN=NKTR PE=1 SV=2	-1.87646	27	RNA-preserved	maintains an insoluble subpool
Q9NVX2	NLE1	Notchless protein homolog 1 OS=Homo sapiens GN=NLE1 PE=1 SV=4	-0.744532	60	RNA-preserved	maintains an insoluble subpool
Q9Y3T9	NOC2L	Nucleolar complex protein 2 homolog OS=Homo sapiens GN=NOC2L PE=1 SV=4	-1.75551	30	RNA-preserved	maintains an insoluble subpool
Q8WTT2	NOC3L	Nucleolar complex protein 3 homolog OS=Homo sapiens GN=NOC3L PE=1 SV=1	-2.37631	19	RNA-preserved	maintains an insoluble subpool
Q9BVI4	NOC4L	Nucleolar complex protein 4 homolog OS=Homo sapiens GN=NOC4L PE=1 SV=1	-1.17709	44	RNA-preserved	maintains an insoluble subpool
Q9BSC4	NOL10	Nucleolar protein 10 OS=Homo sapiens GN=NOL10 PE=1 SV=1	-1.99562	25	RNA-preserved	maintains an insoluble subpool
Q9H8H0	NOL11	Nucleolar protein 11 OS=Homo sapiens GN=NOL11 PE=1 SV=1	-2.11855	23	RNA-preserved	maintains an insoluble subpool
Q9UGY1|V9GYY5	NOL12|V9GYY5	Nucleolar protein 12 OS=Homo sapiens GN=NOL12 PE=1 SV=1|Uncharacterized protein (Fragment) OS=Homo sapiens PE=4 SV=1	-2.00048	25	RNA-preserved	maintains an insoluble subpool
Q9H6R4|Q9H6R4-4	NOL6	Nucleolar protein 6 OS=Homo sapiens GN=NOL6 PE=1 SV=2|Isoform 4 of Nucleolar protein 6 OS=Homo sapiens GN=NOL6	-1.69665	31	RNA-preserved	maintains an insoluble subpool
Q9UMY1	NOL7	Nucleolar protein 7 OS=Homo sapiens GN=NOL7 PE=1 SV=2	-2.35998	19	RNA-preserved	maintains an insoluble subpool
Q76FK4|Q76FK4-4	NOL8	Nucleolar protein 8 OS=Homo sapiens GN=NOL8 PE=1 SV=1|Isoform 4 of Nucleolar protein 8 OS=Homo sapiens GN=NOL8	-1.24522	42	RNA-preserved	maintains an insoluble subpool
Q5SY16	NOL9	Polynucleotide 5'-hydroxyl-kinase NOL9 OS=Homo sapiens GN=NOL9 PE=1 SV=1	-1.08463	47	RNA-preserved	maintains an insoluble subpool
Q14978|Q14978-2|Q14978-3	NOLC1	Nucleolar and coiled-body phosphoprotein 1 OS=Homo sapiens GN=NOLC1 PE=1 SV=2|Isoform Beta of Nucleolar and coiled-body phosphoprotein 1 OS=Homo sapiens GN=NOLC1|Isoform 3 of Nucleolar and coiled-body phosphoprotein 1 OS=Homo sapiens GN=NOLC1	-0.691786	62	RNA-preserved	maintains an insoluble subpool
Q5C9Z4	NOM1	Nucleolar MIF4G domain-containing protein 1 OS=Homo sapiens GN=NOM1 PE=1 SV=1	-0.588934	66	RNA-preserved	maintains an insoluble subpool
Q9NPE3	NOP10	H/ACA ribonucleoprotein complex subunit 3 OS=Homo sapiens GN=NOP10 PE=1 SV=1	-1.31118	40	RNA-preserved	maintains an insoluble subpool
P78316	NOP14	Nucleolar protein 14 OS=Homo sapiens GN=NOP14 PE=1 SV=3	-1.18856	44	RNA-preserved	maintains an insoluble subpool
Q9Y3C1	NOP16	Nucleolar protein 16 OS=Homo sapiens GN=NOP16 PE=1 SV=2	-2.43247	19	RNA-preserved	maintains an insoluble subpool
P46087|P46087-2|P46087-4	NOP2	Probable 28S rRNA (cytosine(4447)-C(5))-methyltransferase OS=Homo sapiens GN=NOP2 PE=1 SV=2|Isoform 2 of Probable 28S rRNA (cytosine(4447)-C(5))-methyltransferase OS=Homo sapiens GN=NOP2|Isoform 4 of Probable 28S rRNA (cytosine(4447)-C(5))-methyltransferase OS=Homo sapiens GN=NOP2	-2.76667	15	RNA-preserved	maintains an insoluble subpool
O00567	NOP56	Nucleolar protein 56 OS=Homo sapiens GN=NOP56 PE=1 SV=4	-2.40472	19	RNA-preserved	maintains an insoluble subpool
Q9Y2X3	NOP58	Nucleolar protein 58 OS=Homo sapiens GN=NOP58 PE=1 SV=1	-1.75167	30	RNA-preserved	maintains an insoluble subpool
P46531	NOTCH1	Neurogenic locus notch homolog protein 1 OS=Homo sapiens GN=NOTCH1 PE=1 SV=4	-0.686921	62	RNA-preserved	maintains an insoluble subpool
Q04721	NOTCH2	Neurogenic locus notch homolog protein 2 OS=Homo sapiens GN=NOTCH2 PE=1 SV=3	-0.658868	63	RNA-preserved	maintains an insoluble subpool
E5RGW4|E5RI98|P06748|P06748-3	NPM1	Nucleophosmin (Fragment) OS=Homo sapiens GN=NPM1 PE=1 SV=1|Nucleophosmin (Fragment) OS=Homo sapiens GN=NPM1 PE=1 SV=1|Nucleophosmin OS=Homo sapiens GN=NPM1 PE=1 SV=2|Isoform 3 of Nucleophosmin OS=Homo sapiens GN=NPM1	-1.62896	32	RNA-preserved	maintains an insoluble subpool
O75607	NPM3	Nucleoplasmin-3 OS=Homo sapiens GN=NPM3 PE=1 SV=3	-0.712636	61	RNA-preserved	maintains an insoluble subpool
O95478	NSA2	Ribosome biogenesis protein NSA2 homolog OS=Homo sapiens GN=NSA2 PE=1 SV=1	-2.4431	18	RNA-preserved	maintains an insoluble subpool
E5RFJ1|Q96MF7	NSMCE2	E3 SUMO-protein ligase NSE2 OS=Homo sapiens GN=NSMCE2 PE=1 SV=1|E3 SUMO-protein ligase NSE2 OS=Homo sapiens GN=NSMCE2 PE=1 SV=2	-0.640302	64	RNA-preserved	maintains an insoluble subpool
H3BM14|H3BM74|Q9Y5A7|Q9Y5A7-2	NUB1	NEDD8 ultimate buster 1 OS=Homo sapiens GN=NUB1 PE=1 SV=1|NEDD8 ultimate buster 1 OS=Homo sapiens GN=NUB1 PE=1 SV=1|NEDD8 ultimate buster 1 OS=Homo sapiens GN=NUB1 PE=1 SV=2|Isoform 2 of NEDD8 ultimate buster 1 OS=Homo sapiens GN=NUB1	-0.665112	63	RNA-preserved	maintains an insoluble subpool
Q9H1E3	NUCKS1	Nuclear ubiquitous casein and cyclin-dependent kinase substrate 1 OS=Homo sapiens GN=NUCKS1 PE=1 SV=1	-1.29155	41	RNA-preserved	maintains an insoluble subpool
K7EIN2|Q9BRJ7	NUDT16L1	Protein syndesmos (Fragment) OS=Homo sapiens GN=NUDT16L1 PE=1 SV=1|Protein syndesmos OS=Homo sapiens GN=NUDT16L1 PE=1 SV=1	-0.755378	59	RNA-preserved	maintains an insoluble subpool
Q7Z417	NUFIP2	Nuclear fragile X mental retardation-interacting protein 2 OS=Homo sapiens GN=NUFIP2 PE=1 SV=1	-0.61035	66	RNA-preserved	maintains an insoluble subpool
Q14980|Q14980-2	NUMA1	Nuclear mitotic apparatus protein 1 OS=Homo sapiens GN=NUMA1 PE=1 SV=2|Isoform 2 of Nuclear mitotic apparatus protein 1 OS=Homo sapiens GN=NUMA1	-1.60299	33	RNA-preserved	maintains an insoluble subpool
P57740	NUP107	Nuclear pore complex protein Nup107 OS=Homo sapiens GN=NUP107 PE=1 SV=1	-0.626746	65	RNA-preserved	maintains an insoluble subpool
Q8WUM0	NUP133	Nuclear pore complex protein Nup133 OS=Homo sapiens GN=NUP133 PE=1 SV=2	-0.626009	65	RNA-preserved	maintains an insoluble subpool
P49790|P49790-3	NUP153	Nuclear pore complex protein Nup153 OS=Homo sapiens GN=NUP153 PE=1 SV=2|Isoform 3 of Nuclear pore complex protein Nup153 OS=Homo sapiens GN=NUP153	-0.60888	66	RNA-preserved	maintains an insoluble subpool
Q9UKX7|Q9UKX7-2	NUP50	Nuclear pore complex protein Nup50 OS=Homo sapiens GN=NUP50 PE=1 SV=2|Isoform 2 of Nuclear pore complex protein Nup50 OS=Homo sapiens GN=NUP50	-0.66844	63	RNA-preserved	maintains an insoluble subpool
B4DT96|C9JYA1|O15504|O15504-2	NUPL2	Nucleoporin-like protein 2 OS=Homo sapiens GN=NUPL2 PE=1 SV=1|Nucleoporin-like protein 2 (Fragment) OS=Homo sapiens GN=NUPL2 PE=1 SV=1|Nucleoporin-like protein 2 OS=Homo sapiens GN=NUPL2 PE=1 SV=1|Isoform 2 of Nucleoporin-like protein 2 OS=Homo sapiens GN=NUPL2	-1.48857	36	RNA-preserved	maintains an insoluble subpool
O15381	NVL	Nuclear valosin-containing protein-like OS=Homo sapiens GN=NVL PE=1 SV=1	-2.0669	24	RNA-preserved	maintains an insoluble subpool
Q9UBU9	NXF1	Nuclear RNA export factor 1 OS=Homo sapiens GN=NXF1 PE=1 SV=1	-0.919882	53	RNA-preserved	maintains an insoluble subpool
Q15646|Q15646-3	OASL	2'-5'-oligoadenylate synthase-like protein OS=Homo sapiens GN=OASL PE=1 SV=2|Isoform 3 of 2'-5'-oligoadenylate synthase-like protein OS=Homo sapiens GN=OASL	-1.43065	37	RNA-preserved	maintains an insoluble subpool
A0A0A0MS89|A6NF31|O75665|O75665-3	OFD1	Oral-facial-digital syndrome 1 protein OS=Homo sapiens GN=OFD1 PE=1 SV=1|Oral-facial-digital syndrome 1 protein OS=Homo sapiens GN=OFD1 PE=1 SV=1|Oral-facial-digital syndrome 1 protein OS=Homo sapiens GN=OFD1 PE=1 SV=1|Isoform 3 of Oral-facial-digital syndrome 1 protein OS=Homo sapiens GN=OFD1	-0.698759	62	RNA-preserved	maintains an insoluble subpool
A0A0D9SFS3|Q02218	OGDH	2-oxoglutarate dehydrogenase, mitochondrial OS=Homo sapiens GN=OGDH PE=1 SV=1|2-oxoglutarate dehydrogenase, mitochondrial OS=Homo sapiens GN=OGDH PE=1 SV=3	-0.623615	65	RNA-preserved	maintains an insoluble subpool
Q13415	ORC1	Origin recognition complex subunit 1 OS=Homo sapiens GN=ORC1 PE=1 SV=2	-1.06056	48	RNA-preserved	maintains an insoluble subpool
Q9UBD5|Q9UBD5-2	ORC3	Origin recognition complex subunit 3 OS=Homo sapiens GN=ORC3 PE=1 SV=1|Isoform 2 of Origin recognition complex subunit 3 OS=Homo sapiens GN=ORC3	-0.666332	63	RNA-preserved	maintains an insoluble subpool
K7ERA3|Q92791	P3H4	Synaptonemal complex protein SC65 (Fragment) OS=Homo sapiens GN=P3H4 PE=1 SV=1|Synaptonemal complex protein SC65 OS=Homo sapiens GN=P3H4 PE=1 SV=1	-0.599959	66	RNA-preserved	maintains an insoluble subpool
H0YAR2|P11940	PABPC1	Polyadenylate-binding protein 1 (Fragment) OS=Homo sapiens GN=PABPC1 PE=1 SV=1|Polyadenylate-binding protein 1 OS=Homo sapiens GN=PABPC1 PE=1 SV=2	-1.03897	49	RNA-preserved	maintains an insoluble subpool
Q13310-3	PABPC4	Isoform 3 of Polyadenylate-binding protein 4 OS=Homo sapiens GN=PABPC4	-1.0358	49	RNA-preserved	maintains an insoluble subpool
Q86U42|Q86U42-2|Q92843-2	PABPN1|BCL2L2	Polyadenylate-binding protein 2 OS=Homo sapiens GN=PABPN1 PE=1 SV=3|Isoform 2 of Polyadenylate-binding protein 2 OS=Homo sapiens GN=PABPN1|Isoform 3 of Bcl-2-like protein 2 OS=Homo sapiens GN=BCL2L2	-2.05772	24	RNA-preserved	maintains an insoluble subpool
O75459	PAGE1	P antigen family member 1 OS=Homo sapiens GN=PAGE1 PE=1 SV=2	1.16213	224	RNA-preserved	maintains an insoluble subpool
Q9BPZ3	PAIP2	Polyadenylate-binding protein-interacting protein 2 OS=Homo sapiens GN=PAIP2 PE=1 SV=1	-0.79803	58	RNA-preserved	maintains an insoluble subpool
Q9NWT1	PAK1IP1	p21-activated protein kinase-interacting protein 1 OS=Homo sapiens GN=PAK1IP1 PE=1 SV=2	-1.61464	33	RNA-preserved	maintains an insoluble subpool
O75781|O75781-2	PALM	Paralemmin-1 OS=Homo sapiens GN=PALM PE=1 SV=2|Isoform 2 of Paralemmin-1 OS=Homo sapiens GN=PALM	-0.675212	63	RNA-preserved	maintains an insoluble subpool
H3BQM0|Q8NDF8|Q8NDF8-5	PAPD5	Non-canonical poly(A) RNA polymerase PAPD5 OS=Homo sapiens GN=PAPD5 PE=1 SV=1|Non-canonical poly(A) RNA polymerase PAPD5 OS=Homo sapiens GN=PAPD5 PE=1 SV=2|Isoform 5 of Non-canonical poly(A) RNA polymerase PAPD5 OS=Homo sapiens GN=PAPD5	-1.50053	35	RNA-preserved	maintains an insoluble subpool
G3V167|Q9UGN5|Q9UGN5-2	PARP2	Poly [ADP-ribose] polymerase OS=Homo sapiens GN=PARP2 PE=1 SV=1|Poly [ADP-ribose] polymerase 2 OS=Homo sapiens GN=PARP2 PE=1 SV=2|Isoform 2 of Poly [ADP-ribose] polymerase 2 OS=Homo sapiens GN=PARP2	-0.699129	62	RNA-preserved	maintains an insoluble subpool
Q9UKK3	PARP4	Poly [ADP-ribose] polymerase 4 OS=Homo sapiens GN=PARP4 PE=1 SV=3	-0.8538	55	RNA-preserved	maintains an insoluble subpool
Q9HBE1|Q9HBE1-2|Q9HBE1-3|Q9HBE1-4	PATZ1	POZ-, AT hook-, and zinc finger-containing protein 1 OS=Homo sapiens GN=PATZ1 PE=1 SV=1|Isoform 2 of POZ-, AT hook-, and zinc finger-containing protein 1 OS=Homo sapiens GN=PATZ1|Isoform 3 of POZ-, AT hook-, and zinc finger-containing protein 1 OS=Homo sapiens GN=PATZ1|Isoform 4 of POZ-, AT hook-, and zinc finger-containing protein 1 OS=Homo sapiens GN=PATZ1	-0.879268	54	RNA-preserved	maintains an insoluble subpool
Q86U86|Q86U86-2|Q86U86-4|Q86U86-5|Q86U86-7|Q86U86-8|Q86U86-9	PBRM1	Protein polybromo-1 OS=Homo sapiens GN=PBRM1 PE=1 SV=1|Isoform 2 of Protein polybromo-1 OS=Homo sapiens GN=PBRM1|Isoform 4 of Protein polybromo-1 OS=Homo sapiens GN=PBRM1|Isoform 5 of Protein polybromo-1 OS=Homo sapiens GN=PBRM1|Isoform 7 of Protein polybromo-1 OS=Homo sapiens GN=PBRM1|Isoform 8 of Protein polybromo-1 OS=Homo sapiens GN=PBRM1|Isoform 9 of Protein polybromo-1 OS=Homo sapiens GN=PB…	-0.948385	52	RNA-preserved	maintains an insoluble subpool
Q96RV3|Q96RV3-3	PCNX1	Pecanex-like protein 1 OS=Homo sapiens GN=PCNX1 PE=1 SV=2|Isoform 3 of Pecanex-like protein 1 OS=Homo sapiens GN=PCNX1	-0.758462	59	RNA-preserved	maintains an insoluble subpool
Q14690	PDCD11	Protein RRP5 homolog OS=Homo sapiens GN=PDCD11 PE=1 SV=3	-2.22252	21	RNA-preserved	maintains an insoluble subpool
O00330|O00330-3	PDHX	Pyruvate dehydrogenase protein X component, mitochondrial OS=Homo sapiens GN=PDHX PE=1 SV=3|Isoform 3 of Pyruvate dehydrogenase protein X component, mitochondrial OS=Homo sapiens GN=PDHX	-0.599872	66	RNA-preserved	maintains an insoluble subpool
A0A087WUL4|A0A087WX23|A0A087WXK2|Q86TG7	PEG10	Retrotransposon-derived protein PEG10 OS=Homo sapiens GN=PEG10 PE=1 SV=1|Retrotransposon-derived protein PEG10 OS=Homo sapiens GN=PEG10 PE=1 SV=1|Retrotransposon-derived protein PEG10 OS=Homo sapiens GN=PEG10 PE=1 SV=1|Retrotransposon-derived protein PEG10 OS=Homo sapiens GN=PEG10 PE=1 SV=2	-0.595022	66	RNA-preserved	maintains an insoluble subpool
C9JFV4|Q8IZL8	PELP1	Proline-, glutamic acid- and leucine-rich protein 1 OS=Homo sapiens GN=PELP1 PE=1 SV=2|Proline-, glutamic acid- and leucine-rich protein 1 OS=Homo sapiens GN=PELP1 PE=1 SV=2	-1.26599	42	RNA-preserved	maintains an insoluble subpool
Q96RR1	PEO1	Twinkle protein, mitochondrial OS=Homo sapiens GN=PEO1 PE=1 SV=1	-1.00364	50	RNA-preserved	maintains an insoluble subpool
B5MCF9|O00541|O00541-2	PES1	Pescadillo homolog OS=Homo sapiens GN=PES1 PE=1 SV=1|Pescadillo homolog OS=Homo sapiens GN=PES1 PE=1 SV=1|Isoform 2 of Pescadillo homolog OS=Homo sapiens GN=PES1	-2.04009	24	RNA-preserved	maintains an insoluble subpool
E9PQY2|Q9NQP4	PFDN4	Prefoldin subunit 4 OS=Homo sapiens GN=PFDN4 PE=1 SV=1|Prefoldin subunit 4 OS=Homo sapiens GN=PFDN4 PE=1 SV=1	-0.647638	64	RNA-preserved	maintains an insoluble subpool
O95336	PGLS	6-phosphogluconolactonase OS=Homo sapiens GN=PGLS PE=1 SV=2	-1.17175	44	RNA-preserved	maintains an insoluble subpool
A0A0A0MSI2|B3KPJ4|Q8IXK0|Q8IXK0-2|Q8IXK0-3|Q8IXK0-4|Q8IXK0-5	PHC2	Polyhomeotic-like protein 2 OS=Homo sapiens GN=PHC2 PE=1 SV=1|Polyhomeotic-like protein 2 OS=Homo sapiens GN=PHC2 PE=1 SV=1|Polyhomeotic-like protein 2 OS=Homo sapiens GN=PHC2 PE=1 SV=1|Isoform 2 of Polyhomeotic-like protein 2 OS=Homo sapiens GN=PHC2|Isoform 3 of Polyhomeotic-like protein 2 OS=Homo sapiens GN=PHC2|Isoform 4 of Polyhomeotic-like protein 2 OS=Homo sapiens GN=PHC2|Isoform 5 of Polyh…	-0.68739	62	RNA-preserved	maintains an insoluble subpool
Q8NDX5|Q8NDX5-2|Q8NDX5-7	PHC3	Polyhomeotic-like protein 3 OS=Homo sapiens GN=PHC3 PE=1 SV=1|Isoform 2 of Polyhomeotic-like protein 3 OS=Homo sapiens GN=PHC3|Isoform 7 of Polyhomeotic-like protein 3 OS=Homo sapiens GN=PHC3	-0.673717	63	RNA-preserved	maintains an insoluble subpool
A0A0U1RRH6|O94880	PHF14	PHD finger protein 14 OS=Homo sapiens GN=PHF14 PE=1 SV=1|PHD finger protein 14 OS=Homo sapiens GN=PHF14 PE=1 SV=2	-2.28469	21	RNA-preserved	maintains an insoluble subpool
H0Y3N9|Q9UPP1|Q9UPP1-2	PHF8	Histone lysine demethylase PHF8 (Fragment) OS=Homo sapiens GN=PHF8 PE=1 SV=1|Histone lysine demethylase PHF8 OS=Homo sapiens GN=PHF8 PE=1 SV=3|Isoform 2 of Histone lysine demethylase PHF8 OS=Homo sapiens GN=PHF8	-0.609965	66	RNA-preserved	maintains an insoluble subpool
Q8WWQ0	PHIP	PH-interacting protein OS=Homo sapiens GN=PHIP PE=1 SV=2	-2.78306	15	RNA-preserved	maintains an insoluble subpool
A0A087WUI6|Q8WXW3	PIBF1	Progesterone-induced-blocking factor 1 OS=Homo sapiens GN=PIBF1 PE=1 SV=1|Progesterone-induced-blocking factor 1 OS=Homo sapiens GN=PIBF1 PE=1 SV=2	-0.613719	65	RNA-preserved	maintains an insoluble subpool
O00443	PIK3C2A	Phosphatidylinositol 4-phosphate 3-kinase C2 domain-containing subunit alpha OS=Homo sapiens GN=PIK3C2A PE=1 SV=2	-0.74369	60	RNA-preserved	maintains an insoluble subpool
Q99959|Q99959-2	PKP2	Plakophilin-2 OS=Homo sapiens GN=PKP2 PE=1 SV=2|Isoform 1 of Plakophilin-2 OS=Homo sapiens GN=PKP2	-0.867075	55	RNA-preserved	maintains an insoluble subpool
A0A0D9SF60|Q99569	PKP4	Plakophilin-4 OS=Homo sapiens GN=PKP4 PE=1 SV=1|Plakophilin-4 OS=Homo sapiens GN=PKP4 PE=1 SV=2	-0.864859	55	RNA-preserved	maintains an insoluble subpool
Q03405	PLAUR	Urokinase plasminogen activator surface receptor OS=Homo sapiens GN=PLAUR PE=1 SV=1	-0.688146	62	RNA-preserved	maintains an insoluble subpool
Q15149|Q15149-2|Q15149-3|Q15149-4	PLEC	Plectin OS=Homo sapiens GN=PLEC PE=1 SV=3|Isoform 2 of Plectin OS=Homo sapiens GN=PLEC|Isoform 3 of Plectin OS=Homo sapiens GN=PLEC|Isoform 4 of Plectin OS=Homo sapiens GN=PLEC	-1.70491	31	RNA-preserved	maintains an insoluble subpool
A0A0A0MSE9|B7WPA5|Q96CS7|Q96CS7-2|Q96CS7-3|Q96CS7-5|Q96CS7-6	PLEKHB2	Pleckstrin homology domain-containing family B member 2 OS=Homo sapiens GN=PLEKHB2 PE=1 SV=1|Pleckstrin homology domain-containing family B member 2 OS=Homo sapiens GN=PLEKHB2 PE=1 SV=1|Pleckstrin homology domain-containing family B member 2 OS=Homo sapiens GN=PLEKHB2 PE=1 SV=1|Isoform 2 of Pleckstrin homology domain-containing family B member 2 OS=Homo sapiens GN=PLEKHB2|Isoform 3 of Pleckstrin …	-0.672019	63	RNA-preserved	maintains an insoluble subpool
Q7Z736|Q7Z736-2|Q7Z736-3|X6R3U4	PLEKHH3	Pleckstrin homology domain-containing family H member 3 OS=Homo sapiens GN=PLEKHH3 PE=1 SV=2|Isoform 2 of Pleckstrin homology domain-containing family H member 3 OS=Homo sapiens GN=PLEKHH3|Isoform 3 of Pleckstrin homology domain-containing family H member 3 OS=Homo sapiens GN=PLEKHH3|Pleckstrin homology domain-containing family H member 3 OS=Homo sapiens GN=PLEKHH3 PE=1 SV=1	-0.614273	65	RNA-preserved	maintains an insoluble subpool
O43660|O43660-2	PLRG1	Pleiotropic regulator 1 OS=Homo sapiens GN=PLRG1 PE=1 SV=1|Isoform 2 of Pleiotropic regulator 1 OS=Homo sapiens GN=PLRG1	-1.1338	46	RNA-preserved	maintains an insoluble subpool
Q9H307	PNN	Pinin OS=Homo sapiens GN=PNN PE=1 SV=4	-3.03423	12	RNA-preserved	maintains an insoluble subpool
Q9NRX1	PNO1	RNA-binding protein PNO1 OS=Homo sapiens GN=PNO1 PE=1 SV=1	-1.16224	45	RNA-preserved	maintains an insoluble subpool
Q7Z3K3|Q7Z3K3-2|Q7Z3K3-3|Q7Z3K3-5|Q7Z3K3-6|Q7Z3K3-7	POGZ	Pogo transposable element with ZNF domain OS=Homo sapiens GN=POGZ PE=1 SV=2|Isoform 2 of Pogo transposable element with ZNF domain OS=Homo sapiens GN=POGZ|Isoform 3 of Pogo transposable element with ZNF domain OS=Homo sapiens GN=POGZ|Isoform 5 of Pogo transposable element with ZNF domain OS=Homo sapiens GN=POGZ|Isoform 6 of Pogo transposable element with ZNF domain OS=Homo sapiens GN=POGZ|Isoform…	-1.9043	27	RNA-preserved	maintains an insoluble subpool
Q9BY77	POLDIP3	Polymerase delta-interacting protein 3 OS=Homo sapiens GN=POLDIP3 PE=1 SV=2	-1.11513	46	RNA-preserved	maintains an insoluble subpool
Q9GZS1-2	POLR1E	Isoform 2 of DNA-directed RNA polymerase I subunit RPA49 OS=Homo sapiens GN=POLR1E	-0.723747	61	RNA-preserved	maintains an insoluble subpool
P62875	POLR2L	DNA-directed RNA polymerases I, II, and III subunit RPABC5 OS=Homo sapiens GN=POLR2L PE=1 SV=1	-0.752194	59	RNA-preserved	maintains an insoluble subpool
O00411	POLRMT	DNA-directed RNA polymerase, mitochondrial OS=Homo sapiens GN=POLRMT PE=1 SV=2	-0.670681	63	RNA-preserved	maintains an insoluble subpool
A0A075B7F8|A8CG34	POM121C	Nuclear envelope pore membrane protein POM 121C OS=Homo sapiens GN=POM121C PE=1 SV=2|Nuclear envelope pore membrane protein POM 121C OS=Homo sapiens GN=POM121C PE=1 SV=2	-0.76786	59	RNA-preserved	maintains an insoluble subpool
Q99575	POP1	Ribonucleases P/MRP protein subunit POP1 OS=Homo sapiens GN=POP1 PE=1 SV=2	-0.833474	56	RNA-preserved	maintains an insoluble subpool
A0A0A6YYI3|A0A0B4J1V8|Q9NQ55|Q9NQ55-2|Q9NQ55-3	PPAN	Protein PPAN-P2RY11 OS=Homo sapiens GN=PPAN-P2RY11 PE=4 SV=1|HCG2039996 OS=Homo sapiens GN=PPAN-P2RY11 PE=3 SV=1|Suppressor of SWI4 1 homolog OS=Homo sapiens GN=PPAN PE=2 SV=1|Isoform 2 of Suppressor of SWI4 1 homolog OS=Homo sapiens GN=PPAN|Isoform 3 of Suppressor of SWI4 1 homolog OS=Homo sapiens GN=PPAN	-2.27563	21	RNA-preserved	maintains an insoluble subpool
F8W0Q9|Q8NEY8-2|Q8NEY8-6|Q8NEY8-8	PPHLN1	Periphilin-1 OS=Homo sapiens GN=PPHLN1 PE=1 SV=1|Isoform 2 of Periphilin-1 OS=Homo sapiens GN=PPHLN1|Isoform 6 of Periphilin-1 OS=Homo sapiens GN=PPHLN1|Isoform 8 of Periphilin-1 OS=Homo sapiens GN=PPHLN1	-1.97668	25	RNA-preserved	maintains an insoluble subpool
Q13427	PPIG	Peptidyl-prolyl cis-trans isomerase G OS=Homo sapiens GN=PPIG PE=1 SV=2	-1.88668	27	RNA-preserved	maintains an insoluble subpool
Q9Y3C6	PPIL1	Peptidyl-prolyl cis-trans isomerase-like 1 OS=Homo sapiens GN=PPIL1 PE=1 SV=1	-0.662057	63	RNA-preserved	maintains an insoluble subpool
F8VYE8|P36873|P36873-2	PPP1CC	Serine/threonine-protein phosphatase OS=Homo sapiens GN=PPP1CC PE=1 SV=1|Serine/threonine-protein phosphatase PP1-gamma catalytic subunit OS=Homo sapiens GN=PPP1CC PE=1 SV=1|Isoform Gamma-2 of Serine/threonine-protein phosphatase PP1-gamma catalytic subunit OS=Homo sapiens GN=PPP1CC	-0.784796	58	RNA-preserved	maintains an insoluble subpool
Q6NYC8	PPP1R18	Phostensin OS=Homo sapiens GN=PPP1R18 PE=1 SV=1	-0.889656	54	RNA-preserved	maintains an insoluble subpool
Q9ULJ8|Q9ULJ8-3|Q9ULJ8-4|Q9ULJ8-5	PPP1R9A	Neurabin-1 OS=Homo sapiens GN=PPP1R9A PE=1 SV=2|Isoform 3 of Neurabin-1 OS=Homo sapiens GN=PPP1R9A|Isoform 4 of Neurabin-1 OS=Homo sapiens GN=PPP1R9A|Isoform 5 of Neurabin-1 OS=Homo sapiens GN=PPP1R9A	-1.75885	30	RNA-preserved	maintains an insoluble subpool
D3DTX6|Q96SB3	PPP1R9B	Neurabin-2 OS=Homo sapiens GN=PPP1R9B PE=1 SV=1|Neurabin-2 OS=Homo sapiens GN=PPP1R9B PE=1 SV=2	-2.57024	17	RNA-preserved	maintains an insoluble subpool
E9PIE3|Q969G5	PRKCDBP	Protein kinase C delta-binding protein OS=Homo sapiens GN=PRKCDBP PE=1 SV=1|Protein kinase C delta-binding protein OS=Homo sapiens GN=PRKCDBP PE=1 SV=3	-1.17637	44	RNA-preserved	maintains an insoluble subpool
C9JMM3|F8WEG8|G5E9Q4|O75569|O75569-2|O75569-3	PRKRA	Interferon-inducible double-stranded RNA-dependent protein kinase activator A (Fragment) OS=Homo sapiens GN=PRKRA PE=1 SV=7|Interferon-inducible double-stranded RNA-dependent protein kinase activator A OS=Homo sapiens GN=PRKRA PE=1 SV=1|Interferon-inducible double-stranded RNA-dependent protein kinase activator A OS=Homo sapiens GN=PRKRA PE=1 SV=1|Interferon-inducible double-stranded RNA-dependen…	-2.69262	15	RNA-preserved	maintains an insoluble subpool
Q9UMS4	PRPF19	Pre-mRNA-processing factor 19 OS=Homo sapiens GN=PRPF19 PE=1 SV=1	-0.847546	56	RNA-preserved	maintains an insoluble subpool
O43395	PRPF3	U4/U6 small nuclear ribonucleoprotein Prp3 OS=Homo sapiens GN=PRPF3 PE=1 SV=2	-0.876006	54	RNA-preserved	maintains an insoluble subpool
E7EVX8|Q8WWY3	PRPF31	U4/U6 small nuclear ribonucleoprotein Prp31 OS=Homo sapiens GN=PRPF31 PE=1 SV=1|U4/U6 small nuclear ribonucleoprotein Prp31 OS=Homo sapiens GN=PRPF31 PE=1 SV=2	-0.751318	59	RNA-preserved	maintains an insoluble subpool
Q8NAV1	PRPF38A	Pre-mRNA-splicing factor 38A OS=Homo sapiens GN=PRPF38A PE=1 SV=1	-0.652606	64	RNA-preserved	maintains an insoluble subpool
O43172|O43172-2	PRPF4	U4/U6 small nuclear ribonucleoprotein Prp4 OS=Homo sapiens GN=PRPF4 PE=1 SV=2|Isoform 2 of U4/U6 small nuclear ribonucleoprotein Prp4 OS=Homo sapiens GN=PRPF4	-0.751401	59	RNA-preserved	maintains an insoluble subpool
O94906	PRPF6	Pre-mRNA-processing factor 6 OS=Homo sapiens GN=PRPF6 PE=1 SV=1	-0.603233	66	RNA-preserved	maintains an insoluble subpool
Q6P2Q9	PRPF8	Pre-mRNA-processing-splicing factor 8 OS=Homo sapiens GN=PRPF8 PE=1 SV=2	-0.737306	60	RNA-preserved	maintains an insoluble subpool
A0A087WW55|P07477	PRSS1	Trypsin-1 OS=Homo sapiens GN=PRSS1 PE=1 SV=1|Trypsin-1 OS=Homo sapiens GN=PRSS1 PE=1 SV=1	0.953898	194	RNA-preserved	maintains an insoluble subpool
O95084	PRSS23	Serine protease 23 OS=Homo sapiens GN=PRSS23 PE=1 SV=1	-1.04919	48	RNA-preserved	maintains an insoluble subpool
O75475	PSIP1	PC4 and SFRS1-interacting protein OS=Homo sapiens GN=PSIP1 PE=1 SV=1	-1.91484	27	RNA-preserved	maintains an insoluble subpool
O00487	PSMD14	26S proteasome non-ATPase regulatory subunit 14 OS=Homo sapiens GN=PSMD14 PE=1 SV=1	-0.612444	65	RNA-preserved	maintains an insoluble subpool
P48556|R4GMR5	PSMD8	26S proteasome non-ATPase regulatory subunit 8 OS=Homo sapiens GN=PSMD8 PE=1 SV=2|26S proteasome non-ATPase regulatory subunit 8 OS=Homo sapiens GN=PSMD8 PE=1 SV=1	-0.629753	65	RNA-preserved	maintains an insoluble subpool
A6NLN1|P26599|P26599-2|P26599-3	PTBP1	Polypyrimidine tract binding protein 1, isoform CRA_b OS=Homo sapiens GN=PTBP1 PE=1 SV=4|Polypyrimidine tract-binding protein 1 OS=Homo sapiens GN=PTBP1 PE=1 SV=1|Isoform 2 of Polypyrimidine tract-binding protein 1 OS=Homo sapiens GN=PTBP1|Isoform 3 of Polypyrimidine tract-binding protein 1 OS=Homo sapiens GN=PTBP1	-0.695869	62	RNA-preserved	maintains an insoluble subpool
O95758|O95758-1|O95758-4|O95758-5|O95758-6	PTBP3	Polypyrimidine tract-binding protein 3 OS=Homo sapiens GN=PTBP3 PE=1 SV=2|Isoform 1 of Polypyrimidine tract-binding protein 3 OS=Homo sapiens GN=PTBP3|Isoform 4 of Polypyrimidine tract-binding protein 3 OS=Homo sapiens GN=PTBP3|Isoform 5 of Polypyrimidine tract-binding protein 3 OS=Homo sapiens GN=PTBP3|Isoform 6 of Polypyrimidine tract-binding protein 3 OS=Homo sapiens GN=PTBP3	-0.824157	56	RNA-preserved	maintains an insoluble subpool
Q6NZI2	PTRF	Polymerase I and transcript release factor OS=Homo sapiens GN=PTRF PE=1 SV=1	-2.67597	16	RNA-preserved	maintains an insoluble subpool
A0A0A0MR59|A0A0C4DG68|Q8TB72|Q8TB72-2|Q8TB72-3|Q8TB72-4	PUM2	Pumilio homolog 2 OS=Homo sapiens GN=PUM2 PE=1 SV=1|Pumilio homolog 2 (Fragment) OS=Homo sapiens GN=PUM2 PE=1 SV=1|Pumilio homolog 2 OS=Homo sapiens GN=PUM2 PE=1 SV=2|Isoform 2 of Pumilio homolog 2 OS=Homo sapiens GN=PUM2|Isoform 3 of Pumilio homolog 2 OS=Homo sapiens GN=PUM2|Isoform 4 of Pumilio homolog 2 OS=Homo sapiens GN=PUM2	-1.37754	38	RNA-preserved	maintains an insoluble subpool
Q15397	PUM3	Pumilio homolog 3 OS=Homo sapiens GN=PUM3 PE=1 SV=3	-2.68568	16	RNA-preserved	maintains an insoluble subpool
Q00577	PURA	Transcriptional activator protein Pur-alpha OS=Homo sapiens GN=PURA PE=1 SV=2	-0.924633	53	RNA-preserved	maintains an insoluble subpool
Q96QR8	PURB	Transcriptional activator protein Pur-beta OS=Homo sapiens GN=PURB PE=1 SV=3	-0.585467	67	RNA-preserved	maintains an insoluble subpool
Q13610	PWP1	Periodic tryptophan protein 1 homolog OS=Homo sapiens GN=PWP1 PE=1 SV=1	-2.01227	25	RNA-preserved	maintains an insoluble subpool
Q96PU8|Q96PU8-3	QKI	Protein quaking OS=Homo sapiens GN=QKI PE=1 SV=1|Isoform 2 of Protein quaking OS=Homo sapiens GN=QKI	-0.616448	65	RNA-preserved	maintains an insoluble subpool
Q9H0H5	RACGAP1	Rac GTPase-activating protein 1 OS=Homo sapiens GN=RACGAP1 PE=1 SV=1	-1.1274	46	RNA-preserved	maintains an insoluble subpool
P63244	RACK1	Receptor of activated protein C kinase 1 OS=Homo sapiens GN=RACK1 PE=1 SV=3	-0.929398	53	RNA-preserved	maintains an insoluble subpool
O60216	RAD21	Double-strand-break repair protein rad21 homolog OS=Homo sapiens GN=RAD21 PE=1 SV=2	-0.602397	66	RNA-preserved	maintains an insoluble subpool
Q7Z5J4|Q7Z5J4-2	RAI1	Retinoic acid-induced protein 1 OS=Homo sapiens GN=RAI1 PE=1 SV=2|Isoform 2 of Retinoic acid-induced protein 1 OS=Homo sapiens GN=RAI1	-1.44927	37	RNA-preserved	maintains an insoluble subpool
Q9P0K7|Q9P0K7-2|Q9P0K7-3	RAI14	Ankycorbin OS=Homo sapiens GN=RAI14 PE=1 SV=2|Isoform 2 of Ankycorbin OS=Homo sapiens GN=RAI14|Isoform 3 of Ankycorbin OS=Homo sapiens GN=RAI14	-0.879215	54	RNA-preserved	maintains an insoluble subpool
Q5QPL9|Q9UKM9|Q9UKM9-2	RALY	RNA-binding protein Raly (Fragment) OS=Homo sapiens GN=RALY PE=1 SV=1|RNA-binding protein Raly OS=Homo sapiens GN=RALY PE=1 SV=1|Isoform 1 of RNA-binding protein Raly OS=Homo sapiens GN=RALY	-3.55382	9	RNA-preserved	maintains an insoluble subpool
P52306|P52306-5	RAP1GDS1	Rap1 GTPase-GDP dissociation stimulator 1 OS=Homo sapiens GN=RAP1GDS1 PE=1 SV=3|Isoform 5 of Rap1 GTPase-GDP dissociation stimulator 1 OS=Homo sapiens GN=RAP1GDS1	-0.59135	66	RNA-preserved	maintains an insoluble subpool
Q7Z6E9	RBBP6	E3 ubiquitin-protein ligase RBBP6 OS=Homo sapiens GN=RBBP6 PE=1 SV=1	-0.714896	61	RNA-preserved	maintains an insoluble subpool
Q8IXT5	RBM12B	RNA-binding protein 12B OS=Homo sapiens GN=RBM12B PE=1 SV=2	-1.92195	26	RNA-preserved	maintains an insoluble subpool
Q96PK6	RBM14	RNA-binding protein 14 OS=Homo sapiens GN=RBM14 PE=1 SV=2	-1.06345	48	RNA-preserved	maintains an insoluble subpool
Q8NDT2	RBM15B	Putative RNA-binding protein 15B OS=Homo sapiens GN=RBM15B PE=1 SV=3	-0.708893	61	RNA-preserved	maintains an insoluble subpool
Q9Y4C8	RBM19	Probable RNA-binding protein 19 OS=Homo sapiens GN=RBM19 PE=1 SV=3	-1.64523	32	RNA-preserved	maintains an insoluble subpool
Q9NW13	RBM28	RNA-binding protein 28 OS=Homo sapiens GN=RBM28 PE=1 SV=3	-3.18635	11	RNA-preserved	maintains an insoluble subpool
P98179	RBM3	RNA-binding protein 3 OS=Homo sapiens GN=RBM3 PE=1 SV=1	-1.22737	43	RNA-preserved	maintains an insoluble subpool
P42696	RBM34	RNA-binding protein 34 OS=Homo sapiens GN=RBM34 PE=1 SV=2	-2.24343	21	RNA-preserved	maintains an insoluble subpool
Q9BWF3	RBM4	RNA-binding protein 4 OS=Homo sapiens GN=RBM4 PE=1 SV=1	-0.622966	65	RNA-preserved	maintains an insoluble subpool
Q8IUH3|Q8IUH3-3	RBM45	RNA-binding protein 45 OS=Homo sapiens GN=RBM45 PE=1 SV=1|Isoform 3 of RNA-binding protein 45 OS=Homo sapiens GN=RBM45	-0.887735	54	RNA-preserved	maintains an insoluble subpool
E7ETU5|F6Y5H0|P29558|P29558-2	RBMS1	RNA-binding motif, single-stranded-interacting protein 1 OS=Homo sapiens GN=RBMS1 PE=1 SV=1|RNA-binding motif, single-stranded-interacting protein 1 OS=Homo sapiens GN=RBMS1 PE=1 SV=1|RNA-binding motif, single-stranded-interacting protein 1 OS=Homo sapiens GN=RBMS1 PE=1 SV=3|Isoform 2 of RNA-binding motif, single-stranded-interacting protein 1 OS=Homo sapiens GN=RBMS1	-0.77155	59	RNA-preserved	maintains an insoluble subpool
P38159	RBMX	RNA-binding motif protein, X chromosome OS=Homo sapiens GN=RBMX PE=1 SV=3	-3.63662	8	RNA-preserved	maintains an insoluble subpool
Q9Y2P8	RCL1	RNA 3'-terminal phosphate cyclase-like protein OS=Homo sapiens GN=RCL1 PE=1 SV=3	-3.09616	12	RNA-preserved	maintains an insoluble subpool
Q9GZR2	REXO4	RNA exonuclease 4 OS=Homo sapiens GN=REXO4 PE=1 SV=2	-1.33026	40	RNA-preserved	maintains an insoluble subpool
P35251|P35251-2	RFC1	Replication factor C subunit 1 OS=Homo sapiens GN=RFC1 PE=1 SV=4|Isoform 2 of Replication factor C subunit 1 OS=Homo sapiens GN=RFC1	-0.595046	66	RNA-preserved	maintains an insoluble subpool
Q6PJF5|Q6PJF5-2	RHBDF2	Inactive rhomboid protein 2 OS=Homo sapiens GN=RHBDF2 PE=1 SV=2|Isoform 2 of Inactive rhomboid protein 2 OS=Homo sapiens GN=RHBDF2	-0.595109	66	RNA-preserved	maintains an insoluble subpool
Q9NPQ8|Q9NPQ8-2|Q9NPQ8-4	RIC8A	Synembryn-A OS=Homo sapiens GN=RIC8A PE=1 SV=3|Isoform 2 of Synembryn-A OS=Homo sapiens GN=RIC8A|Isoform 4 of Synembryn-A OS=Homo sapiens GN=RIC8A	-1.1507	45	RNA-preserved	maintains an insoluble subpool
Q13129	RLF	Zinc finger protein Rlf OS=Homo sapiens GN=RLF PE=1 SV=2	-1.19459	44	RNA-preserved	maintains an insoluble subpool
Q8NC42	RNF149	E3 ubiquitin-protein ligase RNF149 OS=Homo sapiens GN=RNF149 PE=2 SV=2	-0.976687	51	RNA-preserved	maintains an insoluble subpool
Q8NCN4	RNF169	E3 ubiquitin-protein ligase RNF169 OS=Homo sapiens GN=RNF169 PE=1 SV=2	-0.585613	67	RNA-preserved	maintains an insoluble subpool
Q96K19|Q96K19-2	RNF170	E3 ubiquitin-protein ligase RNF170 OS=Homo sapiens GN=RNF170 PE=1 SV=2|Isoform 2 of E3 ubiquitin-protein ligase RNF170 OS=Homo sapiens GN=RNF170	-0.633238	64	RNA-preserved	maintains an insoluble subpool
Q99496	RNF2	E3 ubiquitin-protein ligase RING2 OS=Homo sapiens GN=RNF2 PE=1 SV=1	-0.673486	63	RNA-preserved	maintains an insoluble subpool
H3BMM9|H3BTC0|H3BV80|Q15287	RNPS1	RNA-binding protein with serine-rich domain 1 (Fragment) OS=Homo sapiens GN=RNPS1 PE=1 SV=1|RNA-binding protein with serine-rich domain 1 (Fragment) OS=Homo sapiens GN=RNPS1 PE=1 SV=1|RNA-binding protein with serine-rich domain 1 OS=Homo sapiens GN=RNPS1 PE=1 SV=2|RNA-binding protein with serine-rich domain 1 OS=Homo sapiens GN=RNPS1 PE=1 SV=1	-1.79334	29	RNA-preserved	maintains an insoluble subpool
P08922|Q5H8Y1	ROS1	Proto-oncogene tyrosine-protein kinase ROS OS=Homo sapiens GN=ROS1 PE=1 SV=3|Tyrosine-protein kinase receptor OS=Homo sapiens GN=ROS1 PE=3 SV=1	-0.590943	66	RNA-preserved	maintains an insoluble subpool
Q96AT9|Q96AT9-4	RPE	Ribulose-phosphate 3-epimerase OS=Homo sapiens GN=RPE PE=1 SV=1|Isoform 4 of Ribulose-phosphate 3-epimerase OS=Homo sapiens GN=RPE	-0.639474	64	RNA-preserved	maintains an insoluble subpool
Q9H9Y2	RPF1	Ribosome production factor 1 OS=Homo sapiens GN=RPF1 PE=1 SV=2	-2.57213	17	RNA-preserved	maintains an insoluble subpool
Q9H7B2	RPF2	Ribosome production factor 2 homolog OS=Homo sapiens GN=RPF2 PE=1 SV=2	-2.92045	13	RNA-preserved	maintains an insoluble subpool
F8W7C6|P27635|X1WI28	RPL10	60S ribosomal protein L10 OS=Homo sapiens GN=RPL10 PE=1 SV=2|60S ribosomal protein L10 OS=Homo sapiens GN=RPL10 PE=1 SV=4|60S ribosomal protein L10 (Fragment) OS=Homo sapiens GN=RPL10 PE=1 SV=6	-1.8048	29	RNA-preserved	maintains an insoluble subpool
P62906	RPL10A	60S ribosomal protein L10a OS=Homo sapiens GN=RPL10A PE=1 SV=2	-2.05107	24	RNA-preserved	maintains an insoluble subpool
P62913|P62913-2	RPL11	60S ribosomal protein L11 OS=Homo sapiens GN=RPL11 PE=1 SV=2|Isoform 2 of 60S ribosomal protein L11 OS=Homo sapiens GN=RPL11	-2.06583	24	RNA-preserved	maintains an insoluble subpool
P30050	RPL12	60S ribosomal protein L12 OS=Homo sapiens GN=RPL12 PE=1 SV=1	-2.16837	22	RNA-preserved	maintains an insoluble subpool
P26373	RPL13	60S ribosomal protein L13 OS=Homo sapiens GN=RPL13 PE=1 SV=4	-2.34058	20	RNA-preserved	maintains an insoluble subpool
P40429	RPL13A	60S ribosomal protein L13a OS=Homo sapiens GN=RPL13A PE=1 SV=2	-2.03679	24	RNA-preserved	maintains an insoluble subpool
P50914	RPL14	60S ribosomal protein L14 OS=Homo sapiens GN=RPL14 PE=1 SV=4	-2.1768	22	RNA-preserved	maintains an insoluble subpool
P61313	RPL15	60S ribosomal protein L15 OS=Homo sapiens GN=RPL15 PE=1 SV=2	-2.1555	22	RNA-preserved	maintains an insoluble subpool
A0A087WXM6|A0A0A6YYL6|J3KRX5|J3QQT2|P18621|P18621-3	RPL17	60S ribosomal protein L17 (Fragment) OS=Homo sapiens GN=RPL17 PE=3 SV=1|Protein RPL17-C18orf32 OS=Homo sapiens GN=RPL17-C18orf32 PE=3 SV=1|60S ribosomal protein L17 (Fragment) OS=Homo sapiens GN=RPL17 PE=3 SV=1|60S ribosomal protein L17 (Fragment) OS=Homo sapiens GN=RPL17 PE=3 SV=1|60S ribosomal protein L17 OS=Homo sapiens GN=RPL17 PE=1 SV=3|Isoform 3 of 60S ribosomal protein L17 OS=Homo sapiens …	-1.87252	27	RNA-preserved	maintains an insoluble subpool
Q07020	RPL18	60S ribosomal protein L18 OS=Homo sapiens GN=RPL18 PE=1 SV=2	-2.52318	17	RNA-preserved	maintains an insoluble subpool
Q02543	RPL18A	60S ribosomal protein L18a OS=Homo sapiens GN=RPL18A PE=1 SV=2	-2.35869	19	RNA-preserved	maintains an insoluble subpool
J3KTE4|J3QR09|P84098	RPL19	Ribosomal protein L19 OS=Homo sapiens GN=RPL19 PE=1 SV=1|Ribosomal protein L19 OS=Homo sapiens GN=RPL19 PE=1 SV=1|60S ribosomal protein L19 OS=Homo sapiens GN=RPL19 PE=1 SV=1	-1.69678	31	RNA-preserved	maintains an insoluble subpool
P46778	RPL21	60S ribosomal protein L21 OS=Homo sapiens GN=RPL21 PE=1 SV=2	-2.64556	16	RNA-preserved	maintains an insoluble subpool
P35268	RPL22	60S ribosomal protein L22 OS=Homo sapiens GN=RPL22 PE=1 SV=2	-1.45055	37	RNA-preserved	maintains an insoluble subpool
C9JYQ9|H0Y8C2|Q6P5R6	RPL22L1	60S ribosomal protein L22-like 1 OS=Homo sapiens GN=RPL22L1 PE=1 SV=1|60S ribosomal protein L22-like 1 (Fragment) OS=Homo sapiens GN=RPL22L1 PE=1 SV=1|60S ribosomal protein L22-like 1 OS=Homo sapiens GN=RPL22L1 PE=1 SV=2	-0.646681	64	RNA-preserved	maintains an insoluble subpool
P62829	RPL23	60S ribosomal protein L23 OS=Homo sapiens GN=RPL23 PE=1 SV=1	-1.3232	40	RNA-preserved	maintains an insoluble subpool
A8MUS3|P62750	RPL23A	60S ribosomal protein L23a OS=Homo sapiens GN=RPL23A PE=1 SV=1|60S ribosomal protein L23a OS=Homo sapiens GN=RPL23A PE=1 SV=1	-1.75327	30	RNA-preserved	maintains an insoluble subpool
P83731	RPL24	60S ribosomal protein L24 OS=Homo sapiens GN=RPL24 PE=1 SV=1	-1.77357	29	RNA-preserved	maintains an insoluble subpool
P61254	RPL26	60S ribosomal protein L26 OS=Homo sapiens GN=RPL26 PE=1 SV=1	-1.96409	26	RNA-preserved	maintains an insoluble subpool
Q9UNX3	RPL26L1	60S ribosomal protein L26-like 1 OS=Homo sapiens GN=RPL26L1 PE=1 SV=1	-1.84005	28	RNA-preserved	maintains an insoluble subpool
P61353	RPL27	60S ribosomal protein L27 OS=Homo sapiens GN=RPL27 PE=1 SV=2	-1.97162	25	RNA-preserved	maintains an insoluble subpool
P46776	RPL27A	60S ribosomal protein L27a OS=Homo sapiens GN=RPL27A PE=1 SV=2	-1.7257	30	RNA-preserved	maintains an insoluble subpool
P46779	RPL28	60S ribosomal protein L28 OS=Homo sapiens GN=RPL28 PE=1 SV=3	-2.18065	22	RNA-preserved	maintains an insoluble subpool
P47914	RPL29	60S ribosomal protein L29 OS=Homo sapiens GN=RPL29 PE=1 SV=2	-2.33581	20	RNA-preserved	maintains an insoluble subpool
P39023	RPL3	60S ribosomal protein L3 OS=Homo sapiens GN=RPL3 PE=1 SV=2	-2.15905	22	RNA-preserved	maintains an insoluble subpool
P62888	RPL30	60S ribosomal protein L30 OS=Homo sapiens GN=RPL30 PE=1 SV=2	-2.17926	22	RNA-preserved	maintains an insoluble subpool
P62899	RPL31	60S ribosomal protein L31 OS=Homo sapiens GN=RPL31 PE=1 SV=1	-1.75948	30	RNA-preserved	maintains an insoluble subpool
D3YTB1|F8W727|P62910	RPL32	60S ribosomal protein L32 (Fragment) OS=Homo sapiens GN=RPL32 PE=1 SV=1|60S ribosomal protein L32 OS=Homo sapiens GN=RPL32 PE=1 SV=1|60S ribosomal protein L32 OS=Homo sapiens GN=RPL32 PE=1 SV=2	-1.95157	26	RNA-preserved	maintains an insoluble subpool
P49207	RPL34	60S ribosomal protein L34 OS=Homo sapiens GN=RPL34 PE=1 SV=3	-2.2836	21	RNA-preserved	maintains an insoluble subpool
P42766	RPL35	60S ribosomal protein L35 OS=Homo sapiens GN=RPL35 PE=1 SV=2	-2.07942	24	RNA-preserved	maintains an insoluble subpool
P18077	RPL35A	60S ribosomal protein L35a OS=Homo sapiens GN=RPL35A PE=1 SV=2	-2.78709	14	RNA-preserved	maintains an insoluble subpool
Q9Y3U8	RPL36	60S ribosomal protein L36 OS=Homo sapiens GN=RPL36 PE=1 SV=3	-2.30296	20	RNA-preserved	maintains an insoluble subpool
H0Y5B4|H7BZ11|P83881	RPL36A	60S ribosomal protein L36a OS=Homo sapiens GN=RPL36A PE=3 SV=2|Protein RPL36A-HNRNPH2 OS=Homo sapiens GN=RPL36A-HNRNPH2 PE=3 SV=2|60S ribosomal protein L36a OS=Homo sapiens GN=RPL36A PE=1 SV=2	-1.76778	29	RNA-preserved	maintains an insoluble subpool
Q969Q0	RPL36AL	60S ribosomal protein L36a-like OS=Homo sapiens GN=RPL36AL PE=1 SV=3	-1.36607	39	RNA-preserved	maintains an insoluble subpool
P61927	RPL37	60S ribosomal protein L37 OS=Homo sapiens GN=RPL37 PE=1 SV=2	-1.49488	35	RNA-preserved	maintains an insoluble subpool
P61513	RPL37A	60S ribosomal protein L37a OS=Homo sapiens GN=RPL37A PE=1 SV=2	-2.18436	22	RNA-preserved	maintains an insoluble subpool
P63173	RPL38	60S ribosomal protein L38 OS=Homo sapiens GN=RPL38 PE=1 SV=2	-0.832487	56	RNA-preserved	maintains an insoluble subpool
P36578	RPL4	60S ribosomal protein L4 OS=Homo sapiens GN=RPL4 PE=1 SV=5	-2.43585	18	RNA-preserved	maintains an insoluble subpool
P46777	RPL5	60S ribosomal protein L5 OS=Homo sapiens GN=RPL5 PE=1 SV=3	-1.58418	33	RNA-preserved	maintains an insoluble subpool
Q02878	RPL6	60S ribosomal protein L6 OS=Homo sapiens GN=RPL6 PE=1 SV=3	-2.06645	24	RNA-preserved	maintains an insoluble subpool
P18124	RPL7	60S ribosomal protein L7 OS=Homo sapiens GN=RPL7 PE=1 SV=1	-2.15718	22	RNA-preserved	maintains an insoluble subpool
P62424	RPL7A	60S ribosomal protein L7a OS=Homo sapiens GN=RPL7A PE=1 SV=2	-1.95457	26	RNA-preserved	maintains an insoluble subpool
Q6DKI1	RPL7L1	60S ribosomal protein L7-like 1 OS=Homo sapiens GN=RPL7L1 PE=1 SV=1	-3.49704	9	RNA-preserved	maintains an insoluble subpool
P62917	RPL8	60S ribosomal protein L8 OS=Homo sapiens GN=RPL8 PE=1 SV=2	-2.13005	23	RNA-preserved	maintains an insoluble subpool
D6RAN4|P32969	RPL9	60S ribosomal protein L9 (Fragment) OS=Homo sapiens GN=RPL9 PE=1 SV=7|60S ribosomal protein L9 OS=Homo sapiens GN=RPL9 PE=1 SV=1	-1.87811	27	RNA-preserved	maintains an insoluble subpool
F8VU65|P05388	RPLP0	60S acidic ribosomal protein P0 (Fragment) OS=Homo sapiens GN=RPLP0 PE=1 SV=1|60S acidic ribosomal protein P0 OS=Homo sapiens GN=RPLP0 PE=1 SV=1	-1.90148	27	RNA-preserved	maintains an insoluble subpool
Q9BUL9	RPP25	Ribonuclease P protein subunit p25 OS=Homo sapiens GN=RPP25 PE=1 SV=1	-0.660963	63	RNA-preserved	maintains an insoluble subpool
Q8N5L8	RPP25L	Ribonuclease P protein subunit p25-like protein OS=Homo sapiens GN=RPP25L PE=1 SV=1	-0.62143	65	RNA-preserved	maintains an insoluble subpool
P46783|S4R435	RPS10	40S ribosomal protein S10 OS=Homo sapiens GN=RPS10 PE=1 SV=1|Protein RPS10-NUDT3 (Fragment) OS=Homo sapiens GN=RPS10-NUDT3 PE=4 SV=1	-0.929301	53	RNA-preserved	maintains an insoluble subpool
P62280	RPS11	40S ribosomal protein S11 OS=Homo sapiens GN=RPS11 PE=1 SV=3	-1.79178	29	RNA-preserved	maintains an insoluble subpool
P25398	RPS12	40S ribosomal protein S12 OS=Homo sapiens GN=RPS12 PE=1 SV=3	-1.6262	32	RNA-preserved	maintains an insoluble subpool
P62277	RPS13	40S ribosomal protein S13 OS=Homo sapiens GN=RPS13 PE=1 SV=2	-1.89244	27	RNA-preserved	maintains an insoluble subpool
P62263	RPS14	40S ribosomal protein S14 OS=Homo sapiens GN=RPS14 PE=1 SV=3	-1.012	50	RNA-preserved	maintains an insoluble subpool
K7EQJ5|P62841	RPS15	40S ribosomal protein S15 OS=Homo sapiens GN=RPS15 PE=1 SV=2|40S ribosomal protein S15 OS=Homo sapiens GN=RPS15 PE=1 SV=2	-1.1606	45	RNA-preserved	maintains an insoluble subpool
P62244	RPS15A	40S ribosomal protein S15a OS=Homo sapiens GN=RPS15A PE=1 SV=2	-1.35193	39	RNA-preserved	maintains an insoluble subpool
P62249	RPS16	40S ribosomal protein S16 OS=Homo sapiens GN=RPS16 PE=1 SV=2	-1.28002	41	RNA-preserved	maintains an insoluble subpool
A0A075B716|H0YN88|P08708	RPS17	40S ribosomal protein S17 OS=Homo sapiens GN=RPS17 PE=1 SV=1|40S ribosomal protein S17 OS=Homo sapiens GN=RPS17 PE=1 SV=1|40S ribosomal protein S17 OS=Homo sapiens GN=RPS17 PE=1 SV=2	-1.12632	46	RNA-preserved	maintains an insoluble subpool
P62269	RPS18	40S ribosomal protein S18 OS=Homo sapiens GN=RPS18 PE=1 SV=3	-1.00962	50	RNA-preserved	maintains an insoluble subpool
P39019	RPS19	40S ribosomal protein S19 OS=Homo sapiens GN=RPS19 PE=1 SV=2	-1.03904	49	RNA-preserved	maintains an insoluble subpool
Q86WX3	RPS19BP1	Active regulator of SIRT1 OS=Homo sapiens GN=RPS19BP1 PE=1 SV=1	-2.42708	19	RNA-preserved	maintains an insoluble subpool
P15880	RPS2	40S ribosomal protein S2 OS=Homo sapiens GN=RPS2 PE=1 SV=2	-1.01165	50	RNA-preserved	maintains an insoluble subpool
P60866|P60866-2	RPS20	40S ribosomal protein S20 OS=Homo sapiens GN=RPS20 PE=1 SV=1|Isoform 2 of 40S ribosomal protein S20 OS=Homo sapiens GN=RPS20	-1.14023	45	RNA-preserved	maintains an insoluble subpool
P63220|Q8WVC2	RPS21	40S ribosomal protein S21 OS=Homo sapiens GN=RPS21 PE=1 SV=1|40S ribosomal protein S21 OS=Homo sapiens GN=RPS21 PE=1 SV=1	-0.936841	52	RNA-preserved	maintains an insoluble subpool
P62266	RPS23	40S ribosomal protein S23 OS=Homo sapiens GN=RPS23 PE=1 SV=3	-1.55254	34	RNA-preserved	maintains an insoluble subpool
A0A087WUS0|E7ETK0|P62847|P62847-2|P62847-3|P62847-4	RPS24	40S ribosomal protein S24 OS=Homo sapiens GN=RPS24 PE=1 SV=1|40S ribosomal protein S24 OS=Homo sapiens GN=RPS24 PE=1 SV=1|40S ribosomal protein S24 OS=Homo sapiens GN=RPS24 PE=1 SV=1|Isoform 2 of 40S ribosomal protein S24 OS=Homo sapiens GN=RPS24|Isoform 3 of 40S ribosomal protein S24 OS=Homo sapiens GN=RPS24|Isoform 4 of 40S ribosomal protein S24 OS=Homo sapiens GN=RPS24	-1.23745	42	RNA-preserved	maintains an insoluble subpool
P62851	RPS25	40S ribosomal protein S25 OS=Homo sapiens GN=RPS25 PE=1 SV=1	-1.10785	46	RNA-preserved	maintains an insoluble subpool
P62854	RPS26	40S ribosomal protein S26 OS=Homo sapiens GN=RPS26 PE=1 SV=3	-1.85783	28	RNA-preserved	maintains an insoluble subpool
P62979	RPS27A	Ubiquitin-40S ribosomal protein S27a OS=Homo sapiens GN=RPS27A PE=1 SV=2	-1.24781	42	RNA-preserved	maintains an insoluble subpool
P62857	RPS28	40S ribosomal protein S28 OS=Homo sapiens GN=RPS28 PE=1 SV=1	-1.05937	48	RNA-preserved	maintains an insoluble subpool
P62273	RPS29	40S ribosomal protein S29 OS=Homo sapiens GN=RPS29 PE=1 SV=2	-1.26661	42	RNA-preserved	maintains an insoluble subpool
E9PJN9|P23396	RPS3	40S ribosomal protein S3 (Fragment) OS=Homo sapiens GN=RPS3 PE=1 SV=1|40S ribosomal protein S3 OS=Homo sapiens GN=RPS3 PE=1 SV=2	-0.996374	50	RNA-preserved	maintains an insoluble subpool
P61247	RPS3A	40S ribosomal protein S3a OS=Homo sapiens GN=RPS3A PE=1 SV=2	-1.40695	38	RNA-preserved	maintains an insoluble subpool
P62701	RPS4X	40S ribosomal protein S4, X isoform OS=Homo sapiens GN=RPS4X PE=1 SV=2	-1.37223	39	RNA-preserved	maintains an insoluble subpool
M0R0F0|M0R0R2|P46782	RPS5	40S ribosomal protein S5 (Fragment) OS=Homo sapiens GN=RPS5 PE=1 SV=1|40S ribosomal protein S5 OS=Homo sapiens GN=RPS5 PE=1 SV=1|40S ribosomal protein S5 OS=Homo sapiens GN=RPS5 PE=1 SV=4	-1.19759	44	RNA-preserved	maintains an insoluble subpool
P62753	RPS6	40S ribosomal protein S6 OS=Homo sapiens GN=RPS6 PE=1 SV=1	-1.70947	31	RNA-preserved	maintains an insoluble subpool
P62081	RPS7	40S ribosomal protein S7 OS=Homo sapiens GN=RPS7 PE=1 SV=1	-1.42222	37	RNA-preserved	maintains an insoluble subpool
P62241	RPS8	40S ribosomal protein S8 OS=Homo sapiens GN=RPS8 PE=1 SV=2	-1.57083	34	RNA-preserved	maintains an insoluble subpool
A0A024R4M0|P46781	RPS9	40S ribosomal protein S9 OS=Homo sapiens GN=RPS9 PE=1 SV=1|40S ribosomal protein S9 OS=Homo sapiens GN=RPS9 PE=1 SV=3	-1.27289	41	RNA-preserved	maintains an insoluble subpool
A0A0C4DG17|C9J9K3|P08865	RPSA	40S ribosomal protein SA OS=Homo sapiens GN=RPSA PE=1 SV=1|40S ribosomal protein SA (Fragment) OS=Homo sapiens GN=RPSA PE=1 SV=7|40S ribosomal protein SA OS=Homo sapiens GN=RPSA PE=1 SV=4	-1.58907	33	RNA-preserved	maintains an insoluble subpool
Q92600|Q92600-2	RQCD1	Cell differentiation protein RCD1 homolog OS=Homo sapiens GN=RQCD1 PE=1 SV=1|Isoform 2 of Cell differentiation protein RCD1 homolog OS=Homo sapiens GN=RQCD1	-0.880386	54	RNA-preserved	maintains an insoluble subpool
A0A0A0MRV0|Q9P2E9	RRBP1	Ribosome-binding protein 1 OS=Homo sapiens GN=RRBP1 PE=1 SV=1|Ribosome-binding protein 1 OS=Homo sapiens GN=RRBP1 PE=1 SV=4	-0.931458	52	RNA-preserved	maintains an insoluble subpool
Q92766|Q92766-2|Q92766-3|Q92766-5	RREB1	Ras-responsive element-binding protein 1 OS=Homo sapiens GN=RREB1 PE=1 SV=3|Isoform 2 of Ras-responsive element-binding protein 1 OS=Homo sapiens GN=RREB1|Isoform 3 of Ras-responsive element-binding protein 1 OS=Homo sapiens GN=RREB1|Isoform 5 of Ras-responsive element-binding protein 1 OS=Homo sapiens GN=RREB1	-0.803491	57	RNA-preserved	maintains an insoluble subpool
P56182	RRP1	Ribosomal RNA processing protein 1 homolog A OS=Homo sapiens GN=RRP1 PE=1 SV=1	-2.336	20	RNA-preserved	maintains an insoluble subpool
Q5JTH9	RRP12	RRP12-like protein OS=Homo sapiens GN=RRP12 PE=1 SV=2	-1.60827	33	RNA-preserved	maintains an insoluble subpool
Q9Y3B9	RRP15	RRP15-like protein OS=Homo sapiens GN=RRP15 PE=1 SV=2	-1.82988	28	RNA-preserved	maintains an insoluble subpool
Q14684	RRP1B	Ribosomal RNA processing protein 1 homolog B OS=Homo sapiens GN=RRP1B PE=1 SV=3	-2.55106	17	RNA-preserved	maintains an insoluble subpool
Q96EU6|Q96EU6-2	RRP36	Ribosomal RNA processing protein 36 homolog OS=Homo sapiens GN=RRP36 PE=1 SV=1|Isoform 2 of Ribosomal RNA processing protein 36 homolog OS=Homo sapiens GN=RRP36	-1.99957	25	RNA-preserved	maintains an insoluble subpool
Q9Y3A4	RRP7A	Ribosomal RNA-processing protein 7 homolog A OS=Homo sapiens GN=RRP7A PE=1 SV=2	-1.61431	33	RNA-preserved	maintains an insoluble subpool
O43159	RRP8	Ribosomal RNA-processing protein 8 OS=Homo sapiens GN=RRP8 PE=1 SV=2	-2.1431	23	RNA-preserved	maintains an insoluble subpool
O43818	RRP9	U3 small nucleolar RNA-interacting protein 2 OS=Homo sapiens GN=RRP9 PE=1 SV=1	-2.76092	15	RNA-preserved	maintains an insoluble subpool
Q15050	RRS1	Ribosome biogenesis regulatory protein homolog OS=Homo sapiens GN=RRS1 PE=1 SV=2	-3.96878	6	RNA-preserved	maintains an insoluble subpool
A0A087WWP8|A0A0C4DGT8|Q5VWQ0	RSBN1	Round spermatid basic protein 1 OS=Homo sapiens GN=RSBN1 PE=1 SV=1|Round spermatid basic protein 1 OS=Homo sapiens GN=RSBN1 PE=1 SV=1|Round spermatid basic protein 1 OS=Homo sapiens GN=RSBN1 PE=1 SV=2	-0.84333	56	RNA-preserved	maintains an insoluble subpool
A0A087X239|Q6PCB5|Q6PCB5-2	RSBN1L	Round spermatid basic protein 1-like protein OS=Homo sapiens GN=RSBN1L PE=1 SV=1|Round spermatid basic protein 1-like protein OS=Homo sapiens GN=RSBN1L PE=1 SV=2|Isoform 2 of Round spermatid basic protein 1-like protein OS=Homo sapiens GN=RSBN1L	-0.950354	52	RNA-preserved	maintains an insoluble subpool
Q96T23|Q96T23-2	RSF1	Remodeling and spacing factor 1 OS=Homo sapiens GN=RSF1 PE=1 SV=2|Isoform 2 of Remodeling and spacing factor 1 OS=Homo sapiens GN=RSF1	-3.24028	11	RNA-preserved	maintains an insoluble subpool
O76021	RSL1D1	Ribosomal L1 domain-containing protein 1 OS=Homo sapiens GN=RSL1D1 PE=1 SV=3	-3.21703	11	RNA-preserved	maintains an insoluble subpool
Q9UHA3	RSL24D1	Probable ribosome biogenesis protein RLP24 OS=Homo sapiens GN=RSL24D1 PE=1 SV=1	-3.19602	11	RNA-preserved	maintains an insoluble subpool
Q96DX4	RSPRY1	RING finger and SPRY domain-containing protein 1 OS=Homo sapiens GN=RSPRY1 PE=1 SV=1	-0.802324	57	RNA-preserved	maintains an insoluble subpool
Q86UN3	RTN4RL2	Reticulon-4 receptor-like 2 OS=Homo sapiens GN=RTN4RL2 PE=1 SV=1	-1.2357	42	RNA-preserved	maintains an insoluble subpool
P60903	S100A10	Protein S100-A10 OS=Homo sapiens GN=S100A10 PE=1 SV=2	-0.617985	65	RNA-preserved	maintains an insoluble subpool
P31949	S100A11	Protein S100-A11 OS=Homo sapiens GN=S100A11 PE=1 SV=2	-0.6854	62	RNA-preserved	maintains an insoluble subpool
P26447	S100A4	Protein S100-A4 OS=Homo sapiens GN=S100A4 PE=1 SV=1	-0.804226	57	RNA-preserved	maintains an insoluble subpool
P06703|R4GN98	S100A6	Protein S100-A6 OS=Homo sapiens GN=S100A6 PE=1 SV=1|Protein S100 (Fragment) OS=Homo sapiens GN=S100A6 PE=1 SV=1	-0.711331	61	RNA-preserved	maintains an insoluble subpool
Q15424|Q15424-3	SAFB	Scaffold attachment factor B1 OS=Homo sapiens GN=SAFB PE=1 SV=4|Isoform 3 of Scaffold attachment factor B1 OS=Homo sapiens GN=SAFB	-2.81683	14	RNA-preserved	maintains an insoluble subpool
Q14151	SAFB2	Scaffold attachment factor B2 OS=Homo sapiens GN=SAFB2 PE=1 SV=1	-2.35339	20	RNA-preserved	maintains an insoluble subpool
Q6SPF0	SAMD1	Atherin OS=Homo sapiens GN=SAMD1 PE=1 SV=1	-0.91841	53	RNA-preserved	maintains an insoluble subpool
O00422|X6RAL5	SAP18	Histone deacetylase complex subunit SAP18 OS=Homo sapiens GN=SAP18 PE=1 SV=1|Histone deacetylase complex subunit SAP18 OS=Homo sapiens GN=SAP18 PE=1 SV=1	-2.69041	15	RNA-preserved	maintains an insoluble subpool
O43290	SART1	U4/U6.U5 tri-snRNP-associated protein 1 OS=Homo sapiens GN=SART1 PE=1 SV=1	-0.782068	58	RNA-preserved	maintains an insoluble subpool
Q9H7N4	SCAF1	Splicing factor, arginine/serine-rich 19 OS=Homo sapiens GN=SCAF1 PE=1 SV=3	-2.5998	16	RNA-preserved	maintains an insoluble subpool
Q9NVU7	SDAD1	Protein SDA1 homolog OS=Homo sapiens GN=SDAD1 PE=1 SV=3	-1.3883	38	RNA-preserved	maintains an insoluble subpool
H7C331|Q96C92|Q96C92-2|Q96C92-3|Q96C92-4	SDCCAG3	Serologically defined colon cancer antigen 3 (Fragment) OS=Homo sapiens GN=SDCCAG3 PE=1 SV=1|Serologically defined colon cancer antigen 3 OS=Homo sapiens GN=SDCCAG3 PE=1 SV=3|Isoform 2 of Serologically defined colon cancer antigen 3 OS=Homo sapiens GN=SDCCAG3|Isoform 3 of Serologically defined colon cancer antigen 3 OS=Homo sapiens GN=SDCCAG3|Isoform 4 of Serologically defined colon cancer antige…	-0.748858	60	RNA-preserved	maintains an insoluble subpool
F1T0I1|J3KNL6|O15027|O15027-2|O15027-3|O15027-4|O15027-5	SEC16A	Protein transport protein Sec16A OS=Homo sapiens GN=SEC16A PE=1 SV=1|Protein transport protein Sec16A OS=Homo sapiens GN=SEC16A PE=1 SV=1|Protein transport protein Sec16A OS=Homo sapiens GN=SEC16A PE=1 SV=3|Isoform 2 of Protein transport protein Sec16A OS=Homo sapiens GN=SEC16A|Isoform 3 of Protein transport protein Sec16A OS=Homo sapiens GN=SEC16A|Isoform 4 of Protein transport protein Sec16A OS…	-0.60264	66	RNA-preserved	maintains an insoluble subpool
Q9H4L4	SENP3	Sentrin-specific protease 3 OS=Homo sapiens GN=SENP3 PE=1 SV=2	-1.70222	31	RNA-preserved	maintains an insoluble subpool
P49903|P49903-2|P49903-4|Q5T5U6	SEPHS1	Selenide, water dikinase 1 OS=Homo sapiens GN=SEPHS1 PE=1 SV=2|Isoform 2 of Selenide, water dikinase 1 OS=Homo sapiens GN=SEPHS1|Isoform 4 of Selenide, water dikinase 1 OS=Homo sapiens GN=SEPHS1|Selenide, water dikinase 1 (Fragment) OS=Homo sapiens GN=SEPHS1 PE=1 SV=1	-0.902908	53	RNA-preserved	maintains an insoluble subpool
Q8NC51	SERBP1	Plasminogen activator inhibitor 1 RNA-binding protein OS=Homo sapiens GN=SERBP1 PE=1 SV=2	-0.744218	60	RNA-preserved	maintains an insoluble subpool
B5MCS2|Q8WTS6	SETD7	Histone-lysine N-methyltransferase SETD7 OS=Homo sapiens GN=SETD7 PE=4 SV=1|Histone-lysine N-methyltransferase SETD7 OS=Homo sapiens GN=SETD7 PE=1 SV=1	0.972598	196	RNA-preserved	maintains an insoluble subpool
O75533	SF3B1	Splicing factor 3B subunit 1 OS=Homo sapiens GN=SF3B1 PE=1 SV=3	-0.736092	60	RNA-preserved	maintains an insoluble subpool
Q15427	SF3B4	Splicing factor 3B subunit 4 OS=Homo sapiens GN=SF3B4 PE=1 SV=1	-0.845665	56	RNA-preserved	maintains an insoluble subpool
Q9Y3B4	SF3B6	Splicing factor 3B subunit 6 OS=Homo sapiens GN=SF3B6 PE=1 SV=1	-0.802724	57	RNA-preserved	maintains an insoluble subpool
Q9P2F8	SIPA1L2	Signal-induced proliferation-associated 1-like protein 2 OS=Homo sapiens GN=SIPA1L2 PE=1 SV=2	-0.805101	57	RNA-preserved	maintains an insoluble subpool
Q8N6T7|Q8N6T7-2	SIRT6	NAD-dependent protein deacetylase sirtuin-6 OS=Homo sapiens GN=SIRT6 PE=1 SV=2|Isoform 2 of NAD-dependent protein deacetylase sirtuin-6 OS=Homo sapiens GN=SIRT6	-0.815887	57	RNA-preserved	maintains an insoluble subpool
E5RJR5|P63208	SKP1	S-phase kinase-associated protein 1 OS=Homo sapiens GN=SKP1 PE=1 SV=1|S-phase kinase-associated protein 1 OS=Homo sapiens GN=SKP1 PE=1 SV=2	-0.652129	64	RNA-preserved	maintains an insoluble subpool
J3QSS1|P55017|P55017-2|P55017-3	SLC12A3	Solute carrier family 12 member 3 OS=Homo sapiens GN=SLC12A3 PE=1 SV=1|Solute carrier family 12 member 3 OS=Homo sapiens GN=SLC12A3 PE=1 SV=3|Isoform 2 of Solute carrier family 12 member 3 OS=Homo sapiens GN=SLC12A3|Isoform 3 of Solute carrier family 12 member 3 OS=Homo sapiens GN=SLC12A3	-0.588951	66	RNA-preserved	maintains an insoluble subpool
Q8WUM9	SLC20A1	Sodium-dependent phosphate transporter 1 OS=Homo sapiens GN=SLC20A1 PE=1 SV=1	-0.960964	51	RNA-preserved	maintains an insoluble subpool
Q9NWH9	SLTM	SAFB-like transcription modulator OS=Homo sapiens GN=SLTM PE=1 SV=2	-2.87179	14	RNA-preserved	maintains an insoluble subpool
O60264	SMARCA5	SWI/SNF-related matrix-associated actin-dependent regulator of chromatin subfamily A member 5 OS=Homo sapiens GN=SMARCA5 PE=1 SV=1	-2.65042	16	RNA-preserved	maintains an insoluble subpool
Q14683	SMC1A	Structural maintenance of chromosomes protein 1A OS=Homo sapiens GN=SMC1A PE=1 SV=2	-0.642982	64	RNA-preserved	maintains an insoluble subpool
Q9UQE7	SMC3	Structural maintenance of chromosomes protein 3 OS=Homo sapiens GN=SMC3 PE=1 SV=2	-0.622662	65	RNA-preserved	maintains an insoluble subpool
Q96SB8|Q96SB8-2	SMC6	Structural maintenance of chromosomes protein 6 OS=Homo sapiens GN=SMC6 PE=1 SV=2|Isoform 2 of Structural maintenance of chromosomes protein 6 OS=Homo sapiens GN=SMC6	-0.698791	62	RNA-preserved	maintains an insoluble subpool
E7EQZ4|Q16637|Q16637-2|Q16637-3|Q16637-4	SMN1	Survival motor neuron protein OS=Homo sapiens GN=SMN1 PE=1 SV=1|Survival motor neuron protein OS=Homo sapiens GN=SMN1 PE=1 SV=1|Isoform SMN-delta5 of Survival motor neuron protein OS=Homo sapiens GN=SMN1|Isoform SMN-delta7 of Survival motor neuron protein OS=Homo sapiens GN=SMN1|Isoform SMN-delta57 of Survival motor neuron protein OS=Homo sapiens GN=SMN1	-0.845641	56	RNA-preserved	maintains an insoluble subpool
Q2TAY7	SMU1	WD40 repeat-containing protein SMU1 OS=Homo sapiens GN=SMU1 PE=1 SV=2	-0.625166	65	RNA-preserved	maintains an insoluble subpool
Q8TAD8	SNIP1	Smad nuclear-interacting protein 1 OS=Homo sapiens GN=SNIP1 PE=1 SV=1	-0.781076	58	RNA-preserved	maintains an insoluble subpool
Q96DI7|Q96DI7-2	SNRNP40	U5 small nuclear ribonucleoprotein 40 kDa protein OS=Homo sapiens GN=SNRNP40 PE=1 SV=1|Isoform 2 of U5 small nuclear ribonucleoprotein 40 kDa protein OS=Homo sapiens GN=SNRNP40	-0.717132	61	RNA-preserved	maintains an insoluble subpool
A0A0A0MRR7|P09234	SNRPC	U1 small nuclear ribonucleoprotein C OS=Homo sapiens GN=SNRPC PE=1 SV=1|U1 small nuclear ribonucleoprotein C OS=Homo sapiens GN=SNRPC PE=1 SV=1	-0.702098	61	RNA-preserved	maintains an insoluble subpool
P55769	SNU13	NHP2-like protein 1 OS=Homo sapiens GN=SNU13 PE=1 SV=3	-2.34887	20	RNA-preserved	maintains an insoluble subpool
Q13573	SNW1	SNW domain-containing protein 1 OS=Homo sapiens GN=SNW1 PE=1 SV=1	-0.87542	55	RNA-preserved	maintains an insoluble subpool
P18583|P18583-5|P18583-7|P18583-9	SON	Protein SON OS=Homo sapiens GN=SON PE=1 SV=4|Isoform D of Protein SON OS=Homo sapiens GN=SON|Isoform G of Protein SON OS=Homo sapiens GN=SON|Isoform I of Protein SON OS=Homo sapiens GN=SON	-1.7627	29	RNA-preserved	maintains an insoluble subpool
P08047|P08047-2|P08047-3	SP1	Transcription factor Sp1 OS=Homo sapiens GN=SP1 PE=1 SV=3|Isoform 2 of Transcription factor Sp1 OS=Homo sapiens GN=SP1|Isoform 3 of Transcription factor Sp1 OS=Homo sapiens GN=SP1	-0.658322	63	RNA-preserved	maintains an insoluble subpool
P23497	SP100	Nuclear autoantigen Sp-100 OS=Homo sapiens GN=SP100 PE=1 SV=3	-0.586053	67	RNA-preserved	maintains an insoluble subpool
Q8NB90	SPATA5	Spermatogenesis-associated protein 5 OS=Homo sapiens GN=SPATA5 PE=1 SV=3	-1.07753	47	RNA-preserved	maintains an insoluble subpool
Q9BVQ7|Q9BVQ7-2	SPATA5L1	Spermatogenesis-associated protein 5-like protein 1 OS=Homo sapiens GN=SPATA5L1 PE=1 SV=2|Isoform 2 of Spermatogenesis-associated protein 5-like protein 1 OS=Homo sapiens GN=SPATA5L1	-0.797451	58	RNA-preserved	maintains an insoluble subpool
Q86XZ4	SPATS2	Spermatogenesis-associated serine-rich protein 2 OS=Homo sapiens GN=SPATS2 PE=1 SV=1	-0.876561	54	RNA-preserved	maintains an insoluble subpool
Q9NUQ6|Q9NUQ6-2	SPATS2L	SPATS2-like protein OS=Homo sapiens GN=SPATS2L PE=1 SV=2|Isoform 2 of SPATS2-like protein OS=Homo sapiens GN=SPATS2L	-1.72109	30	RNA-preserved	maintains an insoluble subpool
Q96T58	SPEN	Msx2-interacting protein OS=Homo sapiens GN=SPEN PE=1 SV=1	-0.982212	51	RNA-preserved	maintains an insoluble subpool
Q56A73|X6R8Y7	SPIN4	Spindlin-4 OS=Homo sapiens GN=SPIN4 PE=1 SV=1|Spindlin-4 OS=Homo sapiens GN=SPIN4 PE=1 SV=1	-1.16186	45	RNA-preserved	maintains an insoluble subpool
A0A0D9SGF6|Q13813|Q13813-2|Q13813-3	SPTAN1	Spectrin alpha chain, non-erythrocytic 1 OS=Homo sapiens GN=SPTAN1 PE=1 SV=1|Spectrin alpha chain, non-erythrocytic 1 OS=Homo sapiens GN=SPTAN1 PE=1 SV=3|Isoform 2 of Spectrin alpha chain, non-erythrocytic 1 OS=Homo sapiens GN=SPTAN1|Isoform 3 of Spectrin alpha chain, non-erythrocytic 1 OS=Homo sapiens GN=SPTAN1	-0.690107	62	RNA-preserved	maintains an insoluble subpool
Q01082	SPTBN1	Spectrin beta chain, non-erythrocytic 1 OS=Homo sapiens GN=SPTBN1 PE=1 SV=2	-0.678111	62	RNA-preserved	maintains an insoluble subpool
O15020|O15020-2	SPTBN2	Spectrin beta chain, non-erythrocytic 2 OS=Homo sapiens GN=SPTBN2 PE=1 SV=3|Isoform 2 of Spectrin beta chain, non-erythrocytic 2 OS=Homo sapiens GN=SPTBN2	-0.716205	61	RNA-preserved	maintains an insoluble subpool
Q68D10|Q68D10-2	SPTY2D1	Protein SPT2 homolog OS=Homo sapiens GN=SPTY2D1 PE=1 SV=3|Isoform 2 of Protein SPT2 homolog OS=Homo sapiens GN=SPTY2D1	-0.629382	65	RNA-preserved	maintains an insoluble subpool
E9PFW8|Q13501	SQSTM1	Sequestosome-1 (Fragment) OS=Homo sapiens GN=SQSTM1 PE=1 SV=1|Sequestosome-1 OS=Homo sapiens GN=SQSTM1 PE=1 SV=1	-1.28414	41	RNA-preserved	maintains an insoluble subpool
Q9HD15	SRA1	Steroid receptor RNA activator 1 OS=Homo sapiens GN=SRA1 PE=1 SV=1	-0.759018	59	RNA-preserved	maintains an insoluble subpool
Q8N5C6	SRBD1	S1 RNA-binding domain-containing protein 1 OS=Homo sapiens GN=SRBD1 PE=1 SV=2	-0.684826	62	RNA-preserved	maintains an insoluble subpool
Q8NEF9	SRFBP1	Serum response factor-binding protein 1 OS=Homo sapiens GN=SRFBP1 PE=1 SV=1	-0.979638	51	RNA-preserved	maintains an insoluble subpool
C9J0K6|P30626|P30626-2|P30626-3	SRI	Sorcin OS=Homo sapiens GN=SRI PE=1 SV=1|Sorcin OS=Homo sapiens GN=SRI PE=1 SV=1|Isoform 2 of Sorcin OS=Homo sapiens GN=SRI|Isoform 3 of Sorcin OS=Homo sapiens GN=SRI	-0.629734	65	RNA-preserved	maintains an insoluble subpool
P49458	SRP9	Signal recognition particle 9 kDa protein OS=Homo sapiens GN=SRP9 PE=1 SV=2	-0.671785	63	RNA-preserved	maintains an insoluble subpool
Q96SB4	SRPK1	SRSF protein kinase 1 OS=Homo sapiens GN=SRPK1 PE=1 SV=2	-0.892112	54	RNA-preserved	maintains an insoluble subpool
P78362-2	SRPK2	Isoform 2 of SRSF protein kinase 2 OS=Homo sapiens GN=SRPK2	-0.876584	54	RNA-preserved	maintains an insoluble subpool
J3KTL2|Q07955	SRSF1	Serine/arginine-rich-splicing factor 1 OS=Homo sapiens GN=SRSF1 PE=1 SV=1|Serine/arginine-rich splicing factor 1 OS=Homo sapiens GN=SRSF1 PE=1 SV=2	-1.00931	50	RNA-preserved	maintains an insoluble subpool
O75494|O75494-2|O75494-3|O75494-4|O75494-5|O75494-6|Q5JRI1	SRSF10	Serine/arginine-rich splicing factor 10 OS=Homo sapiens GN=SRSF10 PE=1 SV=1|Isoform 2 of Serine/arginine-rich splicing factor 10 OS=Homo sapiens GN=SRSF10|Isoform 3 of Serine/arginine-rich splicing factor 10 OS=Homo sapiens GN=SRSF10|Isoform 4 of Serine/arginine-rich splicing factor 10 OS=Homo sapiens GN=SRSF10|Isoform 5 of Serine/arginine-rich splicing factor 10 OS=Homo sapiens GN=SRSF10|Isoform…	-2.32613	20	RNA-preserved	maintains an insoluble subpool
P84103|P84103-2	SRSF3	Serine/arginine-rich splicing factor 3 OS=Homo sapiens GN=SRSF3 PE=1 SV=1|Isoform 2 of Serine/arginine-rich splicing factor 3 OS=Homo sapiens GN=SRSF3	-1.47772	36	RNA-preserved	maintains an insoluble subpool
Q08170	SRSF4	Serine/arginine-rich splicing factor 4 OS=Homo sapiens GN=SRSF4 PE=1 SV=2	-0.986332	50	RNA-preserved	maintains an insoluble subpool
Q13243	SRSF5	Serine/arginine-rich splicing factor 5 OS=Homo sapiens GN=SRSF5 PE=1 SV=1	-1.00259	50	RNA-preserved	maintains an insoluble subpool
Q13247|Q13247-3	SRSF6	Serine/arginine-rich splicing factor 6 OS=Homo sapiens GN=SRSF6 PE=1 SV=2|Isoform SRP55-3 of Serine/arginine-rich splicing factor 6 OS=Homo sapiens GN=SRSF6	-0.967969	51	RNA-preserved	maintains an insoluble subpool
A0A0B4J1Z1|C9JAB2|Q16629|Q16629-2|Q16629-3|Q16629-4	SRSF7	Serine/arginine-rich-splicing factor 7 OS=Homo sapiens GN=SRSF7 PE=1 SV=1|Serine/arginine-rich-splicing factor 7 OS=Homo sapiens GN=SRSF7 PE=1 SV=1|Serine/arginine-rich splicing factor 7 OS=Homo sapiens GN=SRSF7 PE=1 SV=1|Isoform 2 of Serine/arginine-rich splicing factor 7 OS=Homo sapiens GN=SRSF7|Isoform 3 of Serine/arginine-rich splicing factor 7 OS=Homo sapiens GN=SRSF7|Isoform 4 of Serine/arg…	-2.12987	23	RNA-preserved	maintains an insoluble subpool
Q9BRL6|Q9BRL6-2	SRSF8	Serine/arginine-rich splicing factor 8 OS=Homo sapiens GN=SRSF8 PE=1 SV=1|Isoform 2 of Serine/arginine-rich splicing factor 8 OS=Homo sapiens GN=SRSF8	-0.757124	59	RNA-preserved	maintains an insoluble subpool
Q13242	SRSF9	Serine/arginine-rich splicing factor 9 OS=Homo sapiens GN=SRSF9 PE=1 SV=1	-1.72666	30	RNA-preserved	maintains an insoluble subpool
E9PHV5|P28290|P28290-2	SSFA2	Sperm-specific antigen 2 OS=Homo sapiens GN=SSFA2 PE=1 SV=1|Sperm-specific antigen 2 OS=Homo sapiens GN=SSFA2 PE=1 SV=3|Isoform 2 of Sperm-specific antigen 2 OS=Homo sapiens GN=SSFA2	-1.5569	34	RNA-preserved	maintains an insoluble subpool
Q08945	SSRP1	FACT complex subunit SSRP1 OS=Homo sapiens GN=SSRP1 PE=1 SV=1	-1.86672	27	RNA-preserved	maintains an insoluble subpool
Q8WVM7|Q8WVM7-2	STAG1	Cohesin subunit SA-1 OS=Homo sapiens GN=STAG1 PE=1 SV=3|Isoform 2 of Cohesin subunit SA-1 OS=Homo sapiens GN=STAG1	-1.03132	49	RNA-preserved	maintains an insoluble subpool
Q96FJ0	STAMBPL1	AMSH-like protease OS=Homo sapiens GN=STAMBPL1 PE=1 SV=2	-0.636693	64	RNA-preserved	maintains an insoluble subpool
A0A0A0MTC5|A0A0A0MTD1|E7EPX0|E7EVJ4|E9PH62|F8VPI7|Q9NUL3|Q9NUL3-2|Q9NUL3-3|Q9NUL3-8	STAU2	Double-stranded RNA-binding protein Staufen homolog 2 OS=Homo sapiens GN=STAU2 PE=1 SV=1|Double-stranded RNA-binding protein Staufen homolog 2 OS=Homo sapiens GN=STAU2 PE=1 SV=1|Double-stranded RNA-binding protein Staufen homolog 2 OS=Homo sapiens GN=STAU2 PE=1 SV=1|Double-stranded RNA-binding protein Staufen homolog 2 OS=Homo sapiens GN=STAU2 PE=1 SV=1|Double-stranded RNA-binding protein Staufen…	-2.42592	19	RNA-preserved	maintains an insoluble subpool
P27105	STOM	Erythrocyte band 7 integral membrane protein OS=Homo sapiens GN=STOM PE=1 SV=3	-0.865304	55	RNA-preserved	maintains an insoluble subpool
Q96SI9	STRBP	Spermatid perinuclear RNA-binding protein OS=Homo sapiens GN=STRBP PE=1 SV=1	-1.65642	32	RNA-preserved	maintains an insoluble subpool
M0R2Z9|Q8IX01|Q8IX01-3|Q8IX01-4	SUGP2	SURP and G-patch domain-containing protein 2 OS=Homo sapiens GN=SUGP2 PE=1 SV=1|SURP and G-patch domain-containing protein 2 OS=Homo sapiens GN=SUGP2 PE=1 SV=2|Isoform 3 of SURP and G-patch domain-containing protein 2 OS=Homo sapiens GN=SUGP2|Isoform 4 of SURP and G-patch domain-containing protein 2 OS=Homo sapiens GN=SUGP2	-1.40902	38	RNA-preserved	maintains an insoluble subpool
B8ZZN6|P63165	SUMO1	Small ubiquitin-related modifier 1 OS=Homo sapiens GN=SUMO1 PE=1 SV=1|Small ubiquitin-related modifier 1 OS=Homo sapiens GN=SUMO1 PE=1 SV=1	-0.586695	67	RNA-preserved	maintains an insoluble subpool
E9PHI4|O94901|O94901-6|O94901-8|O94901-9	SUN1	SUN domain-containing protein 1 OS=Homo sapiens GN=SUN1 PE=1 SV=1|SUN domain-containing protein 1 OS=Homo sapiens GN=SUN1 PE=1 SV=3|Isoform 6 of SUN domain-containing protein 1 OS=Homo sapiens GN=SUN1|Isoform 8 of SUN domain-containing protein 1 OS=Homo sapiens GN=SUN1|Isoform 9 of SUN domain-containing protein 1 OS=Homo sapiens GN=SUN1	-1.6322	32	RNA-preserved	maintains an insoluble subpool
Q9UH99|Q9UH99-2|Q9UH99-3	SUN2	SUN domain-containing protein 2 OS=Homo sapiens GN=SUN2 PE=1 SV=3|Isoform 2 of SUN domain-containing protein 2 OS=Homo sapiens GN=SUN2|Isoform 3 of SUN domain-containing protein 2 OS=Homo sapiens GN=SUN2	-1.46749	36	RNA-preserved	maintains an insoluble subpool
Q9Y5B9	SUPT16H	FACT complex subunit SPT16 OS=Homo sapiens GN=SUPT16H PE=1 SV=1	-2.45983	18	RNA-preserved	maintains an insoluble subpool
O75683	SURF6	Surfeit locus protein 6 OS=Homo sapiens GN=SURF6 PE=1 SV=3	-2.12473	23	RNA-preserved	maintains an insoluble subpool
J3QQW9|Q15022	SUZ12	Polycomb protein SUZ12 OS=Homo sapiens GN=SUZ12 PE=1 SV=1|Polycomb protein SUZ12 OS=Homo sapiens GN=SUZ12 PE=1 SV=3	-0.651501	64	RNA-preserved	maintains an insoluble subpool
O95425|O95425-2|O95425-3|O95425-4	SVIL	Supervillin OS=Homo sapiens GN=SVIL PE=1 SV=2|Isoform 2 of Supervillin OS=Homo sapiens GN=SVIL|Isoform SV3 of Supervillin OS=Homo sapiens GN=SVIL|Isoform SV4 of Supervillin OS=Homo sapiens GN=SVIL	-0.890847	54	RNA-preserved	maintains an insoluble subpool
O95926|O95926-2	SYF2	Pre-mRNA-splicing factor SYF2 OS=Homo sapiens GN=SYF2 PE=1 SV=1|Isoform 2 of Pre-mRNA-splicing factor SYF2 OS=Homo sapiens GN=SYF2	-1.9743	25	RNA-preserved	maintains an insoluble subpool
O60506	SYNCRIP	Heterogeneous nuclear ribonucleoprotein Q OS=Homo sapiens GN=SYNCRIP PE=1 SV=2	-1.49254	36	RNA-preserved	maintains an insoluble subpool
Q8WXH0|Q8WXH0-2	SYNE2	Nesprin-2 OS=Homo sapiens GN=SYNE2 PE=1 SV=3|Isoform 2 of Nesprin-2 OS=Homo sapiens GN=SYNE2	-1.48694	36	RNA-preserved	maintains an insoluble subpool
O15061	SYNM	Synemin OS=Homo sapiens GN=SYNM PE=1 SV=2	-1.34692	39	RNA-preserved	maintains an insoluble subpool
Q8N3V7-2	SYNPO	Isoform 2 of Synaptopodin OS=Homo sapiens GN=SYNPO	-1.46126	36	RNA-preserved	maintains an insoluble subpool
Q92804|Q92804-2	TAF15	TATA-binding protein-associated factor 2N OS=Homo sapiens GN=TAF15 PE=1 SV=1|Isoform Short of TATA-binding protein-associated factor 2N OS=Homo sapiens GN=TAF15	-1.34208	39	RNA-preserved	maintains an insoluble subpool
P37802|P37802-2	TAGLN2	Transgelin-2 OS=Homo sapiens GN=TAGLN2 PE=1 SV=3|Isoform 2 of Transgelin-2 OS=Homo sapiens GN=TAGLN2	-0.708201	61	RNA-preserved	maintains an insoluble subpool
Q9UL54-2	TAOK2	Isoform 2 of Serine/threonine-protein kinase TAO2 OS=Homo sapiens GN=TAOK2	-1.07946	47	RNA-preserved	maintains an insoluble subpool
B8ZZD4|Q86VP1|Q86VP1-2	TAX1BP1	Tax1-binding protein 1 OS=Homo sapiens GN=TAX1BP1 PE=1 SV=1|Tax1-binding protein 1 OS=Homo sapiens GN=TAX1BP1 PE=1 SV=2|Isoform 2 of Tax1-binding protein 1 OS=Homo sapiens GN=TAX1BP1	-1.73404	30	RNA-preserved	maintains an insoluble subpool
Q12788	TBL3	Transducin beta-like protein 3 OS=Homo sapiens GN=TBL3 PE=1 SV=2	-1.46153	36	RNA-preserved	maintains an insoluble subpool
Q9UGU0	TCF20	Transcription factor 20 OS=Homo sapiens GN=TCF20 PE=1 SV=3	-1.70808	31	RNA-preserved	maintains an insoluble subpool
Q9NXF1|Q9NXF1-2	TEX10	Testis-expressed sequence 10 protein OS=Homo sapiens GN=TEX10 PE=1 SV=2|Isoform 2 of Testis-expressed sequence 10 protein OS=Homo sapiens GN=TEX10	-1.48109	36	RNA-preserved	maintains an insoluble subpool
Q00059	TFAM	Transcription factor A, mitochondrial OS=Homo sapiens GN=TFAM PE=1 SV=1	-2.21135	22	RNA-preserved	maintains an insoluble subpool
P05549|P05549-5|P05549-6|Q96SH1	TFAP2A	Transcription factor AP-2-alpha OS=Homo sapiens GN=TFAP2A PE=1 SV=1|Isoform 2 of Transcription factor AP-2-alpha OS=Homo sapiens GN=TFAP2A|Isoform 5 of Transcription factor AP-2-alpha OS=Homo sapiens GN=TFAP2A|Transcription factor AP-2 alpha (Activating enhancer binding protein 2 alpha), isoform CRA_c OS=Homo sapiens GN=TFAP2A PE=1 SV=1	-1.33692	40	RNA-preserved	maintains an insoluble subpool
Q01664	TFAP4	Transcription factor AP-4 OS=Homo sapiens GN=TFAP4 PE=1 SV=2	-0.788372	58	RNA-preserved	maintains an insoluble subpool
Q8WVM0	TFB1M	Dimethyladenosine transferase 1, mitochondrial OS=Homo sapiens GN=TFB1M PE=1 SV=1	-0.737033	60	RNA-preserved	maintains an insoluble subpool
B4DY26|P36897|P36897-2|P36897-3	TGFBR1	Receptor protein serine/threonine kinase OS=Homo sapiens GN=TGFBR1 PE=1 SV=1|TGF-beta receptor type-1 OS=Homo sapiens GN=TGFBR1 PE=1 SV=1|Isoform 2 of TGF-beta receptor type-1 OS=Homo sapiens GN=TGFBR1|Isoform 3 of TGF-beta receptor type-1 OS=Homo sapiens GN=TGFBR1	-0.70008	62	RNA-preserved	maintains an insoluble subpool
P37173|P37173-2	TGFBR2	TGF-beta receptor type-2 OS=Homo sapiens GN=TGFBR2 PE=1 SV=2|Isoform 2 of TGF-beta receptor type-2 OS=Homo sapiens GN=TGFBR2	-0.886014	54	RNA-preserved	maintains an insoluble subpool
Q9Y2W1	THRAP3	Thyroid hormone receptor-associated protein 3 OS=Homo sapiens GN=THRAP3 PE=1 SV=2	-1.3144	40	RNA-preserved	maintains an insoluble subpool
P35625	TIMP3	Metalloproteinase inhibitor 3 OS=Homo sapiens GN=TIMP3 PE=1 SV=2	-0.755029	59	RNA-preserved	maintains an insoluble subpool
Q9Y4G6	TLN2	Talin-2 OS=Homo sapiens GN=TLN2 PE=1 SV=4	-1.31419	40	RNA-preserved	maintains an insoluble subpool
Q5SNT2	TMEM201	Transmembrane protein 201 OS=Homo sapiens GN=TMEM201 PE=1 SV=1	-0.899816	54	RNA-preserved	maintains an insoluble subpool
Q9BXS4	TMEM59	Transmembrane protein 59 OS=Homo sapiens GN=TMEM59 PE=1 SV=1	-0.838174	56	RNA-preserved	maintains an insoluble subpool
B1ALM5|Q9P0T7	TMEM9	Transmembrane protein 9 OS=Homo sapiens GN=TMEM9 PE=1 SV=1|Transmembrane protein 9 OS=Homo sapiens GN=TMEM9 PE=1 SV=1	-0.765534	59	RNA-preserved	maintains an insoluble subpool
Q9NYL9	TMOD3	Tropomodulin-3 OS=Homo sapiens GN=TMOD3 PE=1 SV=1	-1.20833	43	RNA-preserved	maintains an insoluble subpool
Q13829|Q13829-2	TNFAIP1	BTB/POZ domain-containing adapter for CUL3-mediated RhoA degradation protein 2 OS=Homo sapiens GN=TNFAIP1 PE=1 SV=1|Isoform 2 of BTB/POZ domain-containing adapter for CUL3-mediated RhoA degradation protein 2 OS=Homo sapiens GN=TNFAIP1	-1.12635	46	RNA-preserved	maintains an insoluble subpool
O14763|O14763-2	TNFRSF10B	Tumor necrosis factor receptor superfamily member 10B OS=Homo sapiens GN=TNFRSF10B PE=1 SV=2|Isoform Short of Tumor necrosis factor receptor superfamily member 10B OS=Homo sapiens GN=TNFRSF10B	-1.35328	39	RNA-preserved	maintains an insoluble subpool
F5H061|P19438|P19438-2	TNFRSF1A	Tumor necrosis factor receptor superfamily member 1A OS=Homo sapiens GN=TNFRSF1A PE=1 SV=1|Tumor necrosis factor receptor superfamily member 1A OS=Homo sapiens GN=TNFRSF1A PE=1 SV=1|Isoform 2 of Tumor necrosis factor receptor superfamily member 1A OS=Homo sapiens GN=TNFRSF1A	-1.23243	43	RNA-preserved	maintains an insoluble subpool
A0A0A0MRZ4|E7EMV7|E7EW15|Q15025|Q15025-2|Q15025-3|Q15025-4|Q15025-5|Q15025-6|Q15025-7|Q15025-8	TNIP1	TNFAIP3-interacting protein 1 OS=Homo sapiens GN=TNIP1 PE=1 SV=1|TNFAIP3-interacting protein 1 OS=Homo sapiens GN=TNIP1 PE=1 SV=1|TNFAIP3-interacting protein 1 (Fragment) OS=Homo sapiens GN=TNIP1 PE=1 SV=1|TNFAIP3-interacting protein 1 OS=Homo sapiens GN=TNIP1 PE=1 SV=2|Isoform 2 of TNFAIP3-interacting protein 1 OS=Homo sapiens GN=TNIP1|Isoform 3 of TNFAIP3-interacting protein 1 OS=Homo sapiens G…	-0.890353	54	RNA-preserved	maintains an insoluble subpool
Q15388	TOMM20	Mitochondrial import receptor subunit TOM20 homolog OS=Homo sapiens GN=TOMM20 PE=1 SV=1	0.753552	169	RNA-preserved	maintains an insoluble subpool
P11387	TOP1	DNA topoisomerase 1 OS=Homo sapiens GN=TOP1 PE=1 SV=2	-1.83435	28	RNA-preserved	maintains an insoluble subpool
P11388|P11388-2|P11388-3|P11388-4	TOP2A	DNA topoisomerase 2-alpha OS=Homo sapiens GN=TOP2A PE=1 SV=3|Isoform 2 of DNA topoisomerase 2-alpha OS=Homo sapiens GN=TOP2A|Isoform 3 of DNA topoisomerase 2-alpha OS=Homo sapiens GN=TOP2A|Isoform 4 of DNA topoisomerase 2-alpha OS=Homo sapiens GN=TOP2A	-3.89322	7	RNA-preserved	maintains an insoluble subpool
Q02880|Q02880-2	TOP2B	DNA topoisomerase 2-beta OS=Homo sapiens GN=TOP2B PE=1 SV=3|Isoform Beta-1 of DNA topoisomerase 2-beta OS=Homo sapiens GN=TOP2B	-2.48745	18	RNA-preserved	maintains an insoluble subpool
O43399|O43399-5|O43399-7	TPD52L2	Tumor protein D54 OS=Homo sapiens GN=TPD52L2 PE=1 SV=2|Isoform 5 of Tumor protein D54 OS=Homo sapiens GN=TPD52L2|Isoform 7 of Tumor protein D54 OS=Homo sapiens GN=TPD52L2	-0.625689	65	RNA-preserved	maintains an insoluble subpool
Q9ULW0|Q9ULW0-2	TPX2	Targeting protein for Xklp2 OS=Homo sapiens GN=TPX2 PE=1 SV=2|Isoform 2 of Targeting protein for Xklp2 OS=Homo sapiens GN=TPX2	-0.674027	63	RNA-preserved	maintains an insoluble subpool
Q13595|Q13595-3|Q13595-4	TRA2A	Transformer-2 protein homolog alpha OS=Homo sapiens GN=TRA2A PE=1 SV=1|Isoform 3 of Transformer-2 protein homolog alpha OS=Homo sapiens GN=TRA2A|Isoform 4 of Transformer-2 protein homolog alpha OS=Homo sapiens GN=TRA2A	-2.3674	19	RNA-preserved	maintains an insoluble subpool
P62995	TRA2B	Transformer-2 protein homolog beta OS=Homo sapiens GN=TRA2B PE=1 SV=1	-2.24129	21	RNA-preserved	maintains an insoluble subpool
A0A087WZ79|O60296	TRAK2	Trafficking kinesin-binding protein 2 OS=Homo sapiens GN=TRAK2 PE=1 SV=1|Trafficking kinesin-binding protein 2 OS=Homo sapiens GN=TRAK2 PE=1 SV=2	-1.77914	29	RNA-preserved	maintains an insoluble subpool
A0A087X1V3|O15164|O15164-2	TRIM24	Transcription intermediary factor 1-alpha OS=Homo sapiens GN=TRIM24 PE=1 SV=1|Transcription intermediary factor 1-alpha OS=Homo sapiens GN=TRIM24 PE=1 SV=3|Isoform Short of Transcription intermediary factor 1-alpha OS=Homo sapiens GN=TRIM24	-0.644452	64	RNA-preserved	maintains an insoluble subpool
Q12899	TRIM26	Tripartite motif-containing protein 26 OS=Homo sapiens GN=TRIM26 PE=1 SV=1	-0.933302	52	RNA-preserved	maintains an insoluble subpool
P14373	TRIM27	Zinc finger protein RFP OS=Homo sapiens GN=TRIM27 PE=1 SV=1	-1.53064	35	RNA-preserved	maintains an insoluble subpool
H0Y9T3|Q8WV44|Q8WV44-2|Q8WV44-4	TRIM41	E3 ubiquitin-protein ligase TRIM41 (Fragment) OS=Homo sapiens GN=TRIM41 PE=1 SV=1|E3 ubiquitin-protein ligase TRIM41 OS=Homo sapiens GN=TRIM41 PE=1 SV=3|Isoform 2 of E3 ubiquitin-protein ligase TRIM41 OS=Homo sapiens GN=TRIM41|Isoform 4 of E3 ubiquitin-protein ligase TRIM41 OS=Homo sapiens GN=TRIM41	-0.828613	56	RNA-preserved	maintains an insoluble subpool
Q14669|Q14669-2|Q14669-3	TRIP12	E3 ubiquitin-protein ligase TRIP12 OS=Homo sapiens GN=TRIP12 PE=1 SV=1|Isoform 2 of E3 ubiquitin-protein ligase TRIP12 OS=Homo sapiens GN=TRIP12|Isoform 3 of E3 ubiquitin-protein ligase TRIP12 OS=Homo sapiens GN=TRIP12	-1.09397	47	RNA-preserved	maintains an insoluble subpool
Q9UI30	TRMT112	Multifunctional methyltransferase subunit TRM112-like protein OS=Homo sapiens GN=TRMT112 PE=1 SV=1	-0.601277	66	RNA-preserved	maintains an insoluble subpool
Q7Z2T5	TRMT1L	TRMT1-like protein OS=Homo sapiens GN=TRMT1L PE=1 SV=2	-1.07398	48	RNA-preserved	maintains an insoluble subpool
O95900	TRUB2	Probable tRNA pseudouridine synthase 2 OS=Homo sapiens GN=TRUB2 PE=1 SV=1	-0.926611	53	RNA-preserved	maintains an insoluble subpool
Q9H0U9	TSPYL1	Testis-specific Y-encoded-like protein 1 OS=Homo sapiens GN=TSPYL1 PE=1 SV=3	-0.810004	57	RNA-preserved	maintains an insoluble subpool
Q15361	TTF1	Transcription termination factor 1 OS=Homo sapiens GN=TTF1 PE=1 SV=3	-1.23789	42	RNA-preserved	maintains an insoluble subpool
A0A087WT59|A0A087WV45|P02766	TTR	Transthyretin OS=Homo sapiens GN=TTR PE=1 SV=1|Transthyretin OS=Homo sapiens GN=TTR PE=1 SV=1|Transthyretin OS=Homo sapiens GN=TTR PE=1 SV=1	-0.758823	59	RNA-preserved	maintains an insoluble subpool
E7EQL8|Q96RT7|Q96RT7-2|Q96RT7-3	TUBGCP6	Gamma-tubulin complex component 6 OS=Homo sapiens GN=TUBGCP6 PE=1 SV=1|Gamma-tubulin complex component 6 OS=Homo sapiens GN=TUBGCP6 PE=1 SV=3|Isoform 2 of Gamma-tubulin complex component 6 OS=Homo sapiens GN=TUBGCP6|Isoform 3 of Gamma-tubulin complex component 6 OS=Homo sapiens GN=TUBGCP6	-0.696197	62	RNA-preserved	maintains an insoluble subpool
P11441	UBL4A	Ubiquitin-like protein 4A OS=Homo sapiens GN=UBL4A PE=1 SV=1	-0.649617	64	RNA-preserved	maintains an insoluble subpool
P17480	UBTF	Nucleolar transcription factor 1 OS=Homo sapiens GN=UBTF PE=1 SV=1	-2.35808	20	RNA-preserved	maintains an insoluble subpool
H0Y614|P61960	UFM1	Ubiquitin-fold modifier 1 (Fragment) OS=Homo sapiens GN=UFM1 PE=1 SV=1|Ubiquitin-fold modifier 1 OS=Homo sapiens GN=UFM1 PE=1 SV=1	-0.594863	66	RNA-preserved	maintains an insoluble subpool
Q92900	UPF1	Regulator of nonsense transcripts 1 OS=Homo sapiens GN=UPF1 PE=1 SV=2	-0.804846	57	RNA-preserved	maintains an insoluble subpool
Q9BZI7|Q9BZI7-2	UPF3B	Regulator of nonsense transcripts 3B OS=Homo sapiens GN=UPF3B PE=1 SV=1|Isoform 2 of Regulator of nonsense transcripts 3B OS=Homo sapiens GN=UPF3B	-0.900016	54	RNA-preserved	maintains an insoluble subpool
P14927	UQCRB	Cytochrome b-c1 complex subunit 7 OS=Homo sapiens GN=UQCRB PE=1 SV=2	-0.719198	61	RNA-preserved	maintains an insoluble subpool
P07919	UQCRH	Cytochrome b-c1 complex subunit 6, mitochondrial OS=Homo sapiens GN=UQCRH PE=1 SV=2	-0.739691	60	RNA-preserved	maintains an insoluble subpool
O60287	URB1	Nucleolar pre-ribosomal-associated protein 1 OS=Homo sapiens GN=URB1 PE=1 SV=4	-1.67707	31	RNA-preserved	maintains an insoluble subpool
Q14146	URB2	Unhealthy ribosome biogenesis protein 2 homolog OS=Homo sapiens GN=URB2 PE=2 SV=2	-1.60454	33	RNA-preserved	maintains an insoluble subpool
Q14694|Q14694-2|Q14694-3	USP10	Ubiquitin carboxyl-terminal hydrolase 10 OS=Homo sapiens GN=USP10 PE=1 SV=2|Isoform 2 of Ubiquitin carboxyl-terminal hydrolase 10 OS=Homo sapiens GN=USP10|Isoform 3 of Ubiquitin carboxyl-terminal hydrolase 10 OS=Homo sapiens GN=USP10	-1.10092	47	RNA-preserved	maintains an insoluble subpool
Q9P275|Q9P275-2	USP36	Ubiquitin carboxyl-terminal hydrolase 36 OS=Homo sapiens GN=USP36 PE=1 SV=3|Isoform 2 of Ubiquitin carboxyl-terminal hydrolase 36 OS=Homo sapiens GN=USP36	-2.20802	22	RNA-preserved	maintains an insoluble subpool
Q9Y3A2	UTP11	Probable U3 small nucleolar RNA-associated protein 11 OS=Homo sapiens GN=UTP11 PE=1 SV=2	-2.43542	18	RNA-preserved	maintains an insoluble subpool
Q9BVJ6	UTP14A	U3 small nucleolar RNA-associated protein 14 homolog A OS=Homo sapiens GN=UTP14A PE=1 SV=1	-2.49189	18	RNA-preserved	maintains an insoluble subpool
Q8TED0|Q8TED0-3	UTP15	U3 small nucleolar RNA-associated protein 15 homolog OS=Homo sapiens GN=UTP15 PE=1 SV=3|Isoform 3 of U3 small nucleolar RNA-associated protein 15 homolog OS=Homo sapiens GN=UTP15	-2.16359	22	RNA-preserved	maintains an insoluble subpool
Q9Y5J1	UTP18	U3 small nucleolar RNA-associated protein 18 homolog OS=Homo sapiens GN=UTP18 PE=1 SV=3	-2.56714	17	RNA-preserved	maintains an insoluble subpool
O75691	UTP20	Small subunit processome component 20 homolog OS=Homo sapiens GN=UTP20 PE=1 SV=3	-1.29067	41	RNA-preserved	maintains an insoluble subpool
Q9BRU9	UTP23	rRNA-processing protein UTP23 homolog OS=Homo sapiens GN=UTP23 PE=1 SV=2	-2.05711	24	RNA-preserved	maintains an insoluble subpool
Q9NQZ2	UTP3	Something about silencing protein 10 OS=Homo sapiens GN=UTP3 PE=1 SV=1	-2.4946	18	RNA-preserved	maintains an insoluble subpool
Q969X6	UTP4	U3 small nucleolar RNA-associated protein 4 homolog OS=Homo sapiens GN=UTP4 PE=1 SV=1	-1.73336	30	RNA-preserved	maintains an insoluble subpool
Q9NYH9	UTP6	U3 small nucleolar RNA-associated protein 6 homolog OS=Homo sapiens GN=UTP6 PE=2 SV=2	-2.29551	20	RNA-preserved	maintains an insoluble subpool
P08670	VIM	Vimentin OS=Homo sapiens GN=VIM PE=1 SV=4	-2.85526	14	RNA-preserved	maintains an insoluble subpool
Q9UK41|Q9UK41-2	VPS28	Vacuolar protein sorting-associated protein 28 homolog OS=Homo sapiens GN=VPS28 PE=1 SV=1|Isoform 2 of Vacuolar protein sorting-associated protein 28 homolog OS=Homo sapiens GN=VPS28	-0.98388	51	RNA-preserved	maintains an insoluble subpool
Q5VIR6-4	VPS53	Isoform 4 of Vacuolar protein sorting-associated protein 53 homolog OS=Homo sapiens GN=VPS53	-0.927426	53	RNA-preserved	maintains an insoluble subpool
Q15906|Q15906-2	VPS72	Vacuolar protein sorting-associated protein 72 homolog OS=Homo sapiens GN=VPS72 PE=1 SV=1|Isoform 2 of Vacuolar protein sorting-associated protein 72 homolog OS=Homo sapiens GN=VPS72	-0.620674	65	RNA-preserved	maintains an insoluble subpool
O75554|O75554-2	WBP4	WW domain-binding protein 4 OS=Homo sapiens GN=WBP4 PE=1 SV=1|Isoform 2 of WW domain-binding protein 4 OS=Homo sapiens GN=WBP4	-1.21252	43	RNA-preserved	maintains an insoluble subpool
A0A087WT38|Q96I51|Q96I51-2|Q96I51-3	WBSCR16	Williams-Beuren syndrome chromosomal region 16 protein (Fragment) OS=Homo sapiens GN=WBSCR16 PE=1 SV=1|Williams-Beuren syndrome chromosomal region 16 protein OS=Homo sapiens GN=WBSCR16 PE=1 SV=2|Isoform 2 of Williams-Beuren syndrome chromosomal region 16 protein OS=Homo sapiens GN=WBSCR16|Isoform 3 of Williams-Beuren syndrome chromosomal region 16 protein OS=Homo sapiens GN=WBSCR16	-0.664963	63	RNA-preserved	maintains an insoluble subpool
Q9GZL7	WDR12	Ribosome biogenesis protein WDR12 OS=Homo sapiens GN=WDR12 PE=1 SV=2	-2.33067	20	RNA-preserved	maintains an insoluble subpool
A0A0A0MQU0|Q9BV38|U3KQC1	WDR18	WD repeat-containing protein 18 (Fragment) OS=Homo sapiens GN=WDR18 PE=1 SV=1|WD repeat-containing protein 18 OS=Homo sapiens GN=WDR18 PE=1 SV=2|WD repeat-containing protein 18 (Fragment) OS=Homo sapiens GN=WDR18 PE=1 SV=1	-1.34533	39	RNA-preserved	maintains an insoluble subpool
Q9UNX4	WDR3	WD repeat-containing protein 3 OS=Homo sapiens GN=WDR3 PE=1 SV=1	-1.76285	29	RNA-preserved	maintains an insoluble subpool
Q9P2L0|Q9P2L0-2	WDR35	WD repeat-containing protein 35 OS=Homo sapiens GN=WDR35 PE=1 SV=3|Isoform 2 of WD repeat-containing protein 35 OS=Homo sapiens GN=WDR35	-1.4452	37	RNA-preserved	maintains an insoluble subpool
A0A0A0MTB8|Q8NI36	WDR36	WD repeat-containing protein 36 OS=Homo sapiens GN=WDR36 PE=1 SV=1|WD repeat-containing protein 36 OS=Homo sapiens GN=WDR36 PE=1 SV=1	-1.73634	30	RNA-preserved	maintains an insoluble subpool
Q15061	WDR43	WD repeat-containing protein 43 OS=Homo sapiens GN=WDR43 PE=1 SV=3	-2.17197	22	RNA-preserved	maintains an insoluble subpool
O15213	WDR46	WD repeat-containing protein 46 OS=Homo sapiens GN=WDR46 PE=1 SV=3	-3.05045	12	RNA-preserved	maintains an insoluble subpool
Q6RFH5|Q6RFH5-2	WDR74	WD repeat-containing protein 74 OS=Homo sapiens GN=WDR74 PE=1 SV=1|Isoform 2 of WD repeat-containing protein 74 OS=Homo sapiens GN=WDR74	-2.10274	23	RNA-preserved	maintains an insoluble subpool
Q8IWA0	WDR75	WD repeat-containing protein 75 OS=Homo sapiens GN=WDR75 PE=1 SV=1	-2.25106	21	RNA-preserved	maintains an insoluble subpool
A0A0C4DFX7|Q9H967	WDR76	WD repeat-containing protein 76 OS=Homo sapiens GN=WDR76 PE=1 SV=1|WD repeat-containing protein 76 OS=Homo sapiens GN=WDR76 PE=1 SV=2	-1.45499	36	RNA-preserved	maintains an insoluble subpool
Q96FK6	WDR89	WD repeat-containing protein 89 OS=Homo sapiens GN=WDR89 PE=2 SV=1	-0.927573	53	RNA-preserved	maintains an insoluble subpool
O96028	WHSC1	Histone-lysine N-methyltransferase NSD2 OS=Homo sapiens GN=WHSC1 PE=1 SV=1	-1.60578	33	RNA-preserved	maintains an insoluble subpool
Q9BZ95|Q9BZ95-2|Q9BZ95-4|Q9BZ95-5	WHSC1L1	Histone-lysine N-methyltransferase NSD3 OS=Homo sapiens GN=WHSC1L1 PE=1 SV=1|Isoform 2 of Histone-lysine N-methyltransferase NSD3 OS=Homo sapiens GN=WHSC1L1|Isoform 4 of Histone-lysine N-methyltransferase NSD3 OS=Homo sapiens GN=WHSC1L1|Isoform 5 of Histone-lysine N-methyltransferase NSD3 OS=Homo sapiens GN=WHSC1L1	-0.79866	57	RNA-preserved	maintains an insoluble subpool
B9EGQ5|M0QXA7|O95785-3|O95785-4	WIZ	Protein Wiz OS=Homo sapiens GN=WIZ PE=1 SV=1|Protein Wiz OS=Homo sapiens GN=WIZ PE=1 SV=1|Isoform 3 of Protein Wiz OS=Homo sapiens GN=WIZ|Isoform 4 of Protein Wiz OS=Homo sapiens GN=WIZ	-0.643598	64	RNA-preserved	maintains an insoluble subpool
Q9H0M0	WWP1	NEDD4-like E3 ubiquitin-protein ligase WWP1 OS=Homo sapiens GN=WWP1 PE=1 SV=1	-1.03926	49	RNA-preserved	maintains an insoluble subpool
O00308|O00308-2|O00308-3	WWP2	NEDD4-like E3 ubiquitin-protein ligase WWP2 OS=Homo sapiens GN=WWP2 PE=1 SV=2|Isoform 2 of NEDD4-like E3 ubiquitin-protein ligase WWP2 OS=Homo sapiens GN=WWP2|Isoform 3 of NEDD4-like E3 ubiquitin-protein ligase WWP2 OS=Homo sapiens GN=WWP2	-1.34623	39	RNA-preserved	maintains an insoluble subpool
Q9HCS7	XAB2	Pre-mRNA-splicing factor SYF1 OS=Homo sapiens GN=XAB2 PE=1 SV=2	-0.8423	56	RNA-preserved	maintains an insoluble subpool
Q01831|Q01831-2	XPC	DNA repair protein complementing XP-C cells OS=Homo sapiens GN=XPC PE=1 SV=4|Isoform 2 of DNA repair protein complementing XP-C cells OS=Homo sapiens GN=XPC	-1.71423	30	RNA-preserved	maintains an insoluble subpool
Q9H0D6	XRN2	5'-3' exoribonuclease 2 OS=Homo sapiens GN=XRN2 PE=1 SV=1	-0.817965	57	RNA-preserved	maintains an insoluble subpool
P67809	YBX1	Nuclease-sensitive element-binding protein 1 OS=Homo sapiens GN=YBX1 PE=1 SV=3	-1.65663	32	RNA-preserved	maintains an insoluble subpool
P16989|P16989-2	YBX3	Y-box-binding protein 3 OS=Homo sapiens GN=YBX3 PE=1 SV=4|Isoform 2 of Y-box-binding protein 3 OS=Homo sapiens GN=YBX3	-1.13125	46	RNA-preserved	maintains an insoluble subpool
J3QRU1|P07947	YES1	Tyrosine-protein kinase OS=Homo sapiens GN=YES1 PE=1 SV=1|Tyrosine-protein kinase Yes OS=Homo sapiens GN=YES1 PE=1 SV=3	-1.08238	47	RNA-preserved	maintains an insoluble subpool
J3QR07|Q96MU7|Q96MU7-2	YTHDC1	YTH domain-containing protein 1 OS=Homo sapiens GN=YTHDC1 PE=1 SV=1|YTH domain-containing protein 1 OS=Homo sapiens GN=YTHDC1 PE=1 SV=3|Isoform 2 of YTH domain-containing protein 1 OS=Homo sapiens GN=YTHDC1	-2.5281	17	RNA-preserved	maintains an insoluble subpool
Q9H6S0	YTHDC2	Probable ATP-dependent RNA helicase YTHDC2 OS=Homo sapiens GN=YTHDC2 PE=1 SV=2	-0.591864	66	RNA-preserved	maintains an insoluble subpool
O95625	ZBTB11	Zinc finger and BTB domain-containing protein 11 OS=Homo sapiens GN=ZBTB11 PE=1 SV=2	-1.29206	41	RNA-preserved	maintains an insoluble subpool
O75152	ZC3H11A	Zinc finger CCCH domain-containing protein 11A OS=Homo sapiens GN=ZC3H11A PE=1 SV=3	-1.33779	40	RNA-preserved	maintains an insoluble subpool
Q6PJT7|Q6PJT7-2|Q6PJT7-5|Q6PJT7-9	ZC3H14	Zinc finger CCCH domain-containing protein 14 OS=Homo sapiens GN=ZC3H14 PE=1 SV=1|Isoform 2 of Zinc finger CCCH domain-containing protein 14 OS=Homo sapiens GN=ZC3H14|Isoform 5 of Zinc finger CCCH domain-containing protein 14 OS=Homo sapiens GN=ZC3H14|Isoform 9 of Zinc finger CCCH domain-containing protein 14 OS=Homo sapiens GN=ZC3H14	-1.46867	36	RNA-preserved	maintains an insoluble subpool
E7ERS3|Q86VM9	ZC3H18	Zinc finger CCCH domain-containing protein 18 OS=Homo sapiens GN=ZC3H18 PE=1 SV=1|Zinc finger CCCH domain-containing protein 18 OS=Homo sapiens GN=ZC3H18 PE=1 SV=2	-0.792909	58	RNA-preserved	maintains an insoluble subpool
A0A0C4DGZ1|Q8N5P1	ZC3H8	Zinc finger CCCH domain-containing protein 8 OS=Homo sapiens GN=ZC3H8 PE=1 SV=1|Zinc finger CCCH domain-containing protein 8 OS=Homo sapiens GN=ZC3H8 PE=1 SV=2	-0.921205	53	RNA-preserved	maintains an insoluble subpool
Q7Z2W4	ZC3HAV1	Zinc finger CCCH-type antiviral protein 1 OS=Homo sapiens GN=ZC3HAV1 PE=1 SV=3	-1.00306	50	RNA-preserved	maintains an insoluble subpool
Q5VYS8|Q5VYS8-6	ZCCHC6	Terminal uridylyltransferase 7 OS=Homo sapiens GN=ZCCHC6 PE=1 SV=1|Isoform 6 of Terminal uridylyltransferase 7 OS=Homo sapiens GN=ZCCHC6	-0.659751	63	RNA-preserved	maintains an insoluble subpool
Q8N3Z6	ZCCHC7	Zinc finger CCHC domain-containing protein 7 OS=Homo sapiens GN=ZCCHC7 PE=1 SV=2	-1.52379	35	RNA-preserved	maintains an insoluble subpool
Q8N567	ZCCHC9	Zinc finger CCHC domain-containing protein 9 OS=Homo sapiens GN=ZCCHC9 PE=1 SV=2	-2.30847	20	RNA-preserved	maintains an insoluble subpool
F8VXY6|G3V1V1|Q8TBF4	ZCRB1	Zinc finger CCHC-type and RNA-binding motif-containing protein 1 (Fragment) OS=Homo sapiens GN=ZCRB1 PE=1 SV=1|Zinc finger CCHC-type and RNA binding motif 1, isoform CRA_b OS=Homo sapiens GN=ZCRB1 PE=1 SV=1|Zinc finger CCHC-type and RNA-binding motif-containing protein 1 OS=Homo sapiens GN=ZCRB1 PE=1 SV=2	-0.74124	60	RNA-preserved	maintains an insoluble subpool
O60293|O60293-2	ZFC3H1	Zinc finger C3H1 domain-containing protein OS=Homo sapiens GN=ZFC3H1 PE=1 SV=3|Isoform 2 of Zinc finger C3H1 domain-containing protein OS=Homo sapiens GN=ZFC3H1	-0.981134	51	RNA-preserved	maintains an insoluble subpool
Q96KR1	ZFR	Zinc finger RNA-binding protein OS=Homo sapiens GN=ZFR PE=1 SV=2	-1.66532	32	RNA-preserved	maintains an insoluble subpool
E9PEP7|P08048|P08048-2|P08048-3|P17010|P17010-2|P17010-3	ZFX|ZFY	Zinc finger X-chromosomal protein OS=Homo sapiens GN=ZFX PE=1 SV=1|Zinc finger Y-chromosomal protein OS=Homo sapiens GN=ZFY PE=1 SV=3|Isoform 2 of Zinc finger Y-chromosomal protein OS=Homo sapiens GN=ZFY|Isoform 3 of Zinc finger Y-chromosomal protein OS=Homo sapiens GN=ZFY|Zinc finger X-chromosomal protein OS=Homo sapiens GN=ZFX PE=2 SV=2|Isoform 2 of Zinc finger X-chromosomal protein OS=Homo sap…	-1.26735	42	RNA-preserved	maintains an insoluble subpool
E7ENI9|Q15326|Q15326-3|Q15326-6	ZMYND11	Zinc finger MYND domain-containing protein 11 OS=Homo sapiens GN=ZMYND11 PE=1 SV=1|Zinc finger MYND domain-containing protein 11 OS=Homo sapiens GN=ZMYND11 PE=1 SV=2|Isoform 3 of Zinc finger MYND domain-containing protein 11 OS=Homo sapiens GN=ZMYND11|Isoform 6 of Zinc finger MYND domain-containing protein 11 OS=Homo sapiens GN=ZMYND11	-2.13451	23	RNA-preserved	maintains an insoluble subpool
Q9H2Y7	ZNF106	Zinc finger protein 106 OS=Homo sapiens GN=ZNF106 PE=1 SV=1	-0.827167	56	RNA-preserved	maintains an insoluble subpool
Q9UQR1	ZNF148	Zinc finger protein 148 OS=Homo sapiens GN=ZNF148 PE=1 SV=2	-0.936649	52	RNA-preserved	maintains an insoluble subpool
Q9NRM2	ZNF277	Zinc finger protein 277 OS=Homo sapiens GN=ZNF277 PE=1 SV=2	-1.30842	40	RNA-preserved	maintains an insoluble subpool
Q8ND82	ZNF280C	Zinc finger protein 280C OS=Homo sapiens GN=ZNF280C PE=1 SV=1	-1.01627	49	RNA-preserved	maintains an insoluble subpool
Q9Y2X9|Q9Y2X9-2	ZNF281	Zinc finger protein 281 OS=Homo sapiens GN=ZNF281 PE=1 SV=1|Isoform 2 of Zinc finger protein 281 OS=Homo sapiens GN=ZNF281	-0.99548	50	RNA-preserved	maintains an insoluble subpool
Q5BKZ1	ZNF326	DBIRD complex subunit ZNF326 OS=Homo sapiens GN=ZNF326 PE=1 SV=2	-2.86428	14	RNA-preserved	maintains an insoluble subpool
Q8TF68|Q8TF68-2|Q8TF68-3	ZNF384	Zinc finger protein 384 OS=Homo sapiens GN=ZNF384 PE=1 SV=2|Isoform 2 of Zinc finger protein 384 OS=Homo sapiens GN=ZNF384|Isoform 3 of Zinc finger protein 384 OS=Homo sapiens GN=ZNF384	-1.54718	34	RNA-preserved	maintains an insoluble subpool
G3XAG1|Q96ME7|Q96ME7-3	ZNF512	Zinc finger protein 512 OS=Homo sapiens GN=ZNF512 PE=1 SV=1|Zinc finger protein 512 OS=Homo sapiens GN=ZNF512 PE=1 SV=2|Isoform 3 of Zinc finger protein 512 OS=Homo sapiens GN=ZNF512	-1.82731	28	RNA-preserved	maintains an insoluble subpool
Q96KM6	ZNF512B	Zinc finger protein 512B OS=Homo sapiens GN=ZNF512B PE=1 SV=1	-1.12879	46	RNA-preserved	maintains an insoluble subpool
Q8NAF0	ZNF579	Zinc finger protein 579 OS=Homo sapiens GN=ZNF579 PE=1 SV=2	-0.620606	65	RNA-preserved	maintains an insoluble subpool
O00488	ZNF593	Zinc finger protein 593 OS=Homo sapiens GN=ZNF593 PE=1 SV=2	-1.12015	46	RNA-preserved	maintains an insoluble subpool
Q9UEG4	ZNF629	Zinc finger protein 629 OS=Homo sapiens GN=ZNF629 PE=1 SV=2	-0.968097	51	RNA-preserved	maintains an insoluble subpool
Q9H582	ZNF644	Zinc finger protein 644 OS=Homo sapiens GN=ZNF644 PE=1 SV=2	-0.81104	57	RNA-preserved	maintains an insoluble subpool
Q8NDX6	ZNF740	Zinc finger protein 740 OS=Homo sapiens GN=ZNF740 PE=1 SV=1	-1.47406	36	RNA-preserved	maintains an insoluble subpool
H3BS42|Q9H5H4	ZNF768	Zinc finger protein 768 OS=Homo sapiens GN=ZNF768 PE=1 SV=2|Zinc finger protein 768 OS=Homo sapiens GN=ZNF768 PE=1 SV=2	-0.794466	58	RNA-preserved	maintains an insoluble subpool
A0A087WUD1|Q6DD87	ZNF787	Zinc finger protein 787 OS=Homo sapiens GN=ZNF787 PE=1 SV=1|Zinc finger protein 787 OS=Homo sapiens GN=ZNF787 PE=1 SV=3	-0.885305	54	RNA-preserved	maintains an insoluble subpool
Q2TB10	ZNF800	Zinc finger protein 800 OS=Homo sapiens GN=ZNF800 PE=1 SV=1	-1.92441	26	RNA-preserved	maintains an insoluble subpool
Q9UHR6	ZNHIT2	Zinc finger HIT domain-containing protein 2 OS=Homo sapiens GN=ZNHIT2 PE=1 SV=1	-0.622771	65	RNA-preserved	maintains an insoluble subpool
Q15696	ZRSR2	U2 small nuclear ribonucleoprotein auxiliary factor 35 kDa subunit-related protein 2 OS=Homo sapiens GN=ZRSR2 PE=1 SV=2	-0.585221	67	RNA-preserved	maintains an insoluble subpool
A0A087WZ62|Q9H6U8|Q9H6U8-3	A0A087WZ62|ALG9	Mannosyltransferase OS=Homo sapiens PE=3 SV=1|Alpha-1,2-mannosyltransferase ALG9 OS=Homo sapiens GN=ALG9 PE=1 SV=2|Isoform 3 of Alpha-1,2-mannosyltransferase ALG9 OS=Homo sapiens GN=ALG9	0.0186785	101	RNA-preserved	mostly soluble
A0A096LPI6|A0A0B4J2D5|P30042	A0A096LPI6|LOC102724023|C21ORF33	Uncharacterized protein (Fragment) OS=Homo sapiens PE=4 SV=2|Protein LOC102724023 OS=Homo sapiens GN=LOC102724023 PE=1 SV=1|ES1 protein homolog, mitochondrial OS=Homo sapiens GN=C21orf33 PE=1 SV=3	-0.230945	85	RNA-preserved	mostly soluble
A0A0U1RQM0	A0A0U1RQM0	Uncharacterized protein OS=Homo sapiens PE=4 SV=1	0.184931	114	RNA-preserved	mostly soluble
P01023	A2M	Alpha-2-macroglobulin OS=Homo sapiens GN=A2M PE=1 SV=3	-0.054469	96	RNA-preserved	mostly soluble
Q9NRG9	AAAS	Aladin OS=Homo sapiens GN=AAAS PE=1 SV=1	-0.23447	85	RNA-preserved	mostly soluble
Q86V21	AACS	Acetoacetyl-CoA synthetase OS=Homo sapiens GN=AACS PE=1 SV=1	0.0244768	102	RNA-preserved	mostly soluble
A0A096LP25|Q2M2I8|Q2M2I8-2	AAK1	AP2-associated protein kinase 1 (Fragment) OS=Homo sapiens GN=AAK1 PE=1 SV=1|AP2-associated protein kinase 1 OS=Homo sapiens GN=AAK1 PE=1 SV=3|Isoform 2 of AP2-associated protein kinase 1 OS=Homo sapiens GN=AAK1	-0.125779	92	RNA-preserved	mostly soluble
C9JEH3|C9JG97|Q13685	AAMP	Angio-associated migratory cell protein OS=Homo sapiens GN=AAMP PE=1 SV=1|Angio-associated migratory cell protein OS=Homo sapiens GN=AAMP PE=1 SV=1|Angio-associated migratory cell protein OS=Homo sapiens GN=AAMP PE=1 SV=2	0.172966	113	RNA-preserved	mostly soluble
Q9Y312	AAR2	Protein AAR2 homolog OS=Homo sapiens GN=AAR2 PE=1 SV=2	-0.119652	92	RNA-preserved	mostly soluble
P49588	AARS	Alanine--tRNA ligase, cytoplasmic OS=Homo sapiens GN=AARS PE=1 SV=2	-0.0668089	95	RNA-preserved	mostly soluble
Q5JTZ9	AARS2	Alanine--tRNA ligase, mitochondrial OS=Homo sapiens GN=AARS2 PE=1 SV=1	-0.0644481	96	RNA-preserved	mostly soluble
Q9NRN7	AASDHPPT	L-aminoadipate-semialdehyde dehydrogenase-phosphopantetheinyl transferase OS=Homo sapiens GN=AASDHPPT PE=1 SV=2	-0.0680859	95	RNA-preserved	mostly soluble
Q9NRK6	ABCB10	ATP-binding cassette sub-family B member 10, mitochondrial OS=Homo sapiens GN=ABCB10 PE=1 SV=2	0.114125	108	RNA-preserved	mostly soluble
Q9NP58|Q9NP58-4	ABCB6	ATP-binding cassette sub-family B member 6, mitochondrial OS=Homo sapiens GN=ABCB6 PE=1 SV=1|Isoform 2 of ATP-binding cassette sub-family B member 6, mitochondrial OS=Homo sapiens GN=ABCB6	-0.107255	93	RNA-preserved	mostly soluble
A0A087WW65|B4DGL8|O75027|O75027-2|O75027-3	ABCB7	ATP-binding cassette sub-family B member 7, mitochondrial OS=Homo sapiens GN=ABCB7 PE=1 SV=1|ATP-binding cassette sub-family B member 7, mitochondrial (Fragment) OS=Homo sapiens GN=ABCB7 PE=1 SV=1|ATP-binding cassette sub-family B member 7, mitochondrial OS=Homo sapiens GN=ABCB7 PE=1 SV=2|Isoform 2 of ATP-binding cassette sub-family B member 7, mitochondrial OS=Homo sapiens GN=ABCB7|Isoform 3 of …	0.0349387	102	RNA-preserved	mostly soluble
I3L4X2|P33527|P33527-9	ABCC1	Multidrug resistance-associated protein 1 (Fragment) OS=Homo sapiens GN=ABCC1 PE=1 SV=1|Multidrug resistance-associated protein 1 OS=Homo sapiens GN=ABCC1 PE=1 SV=3|Isoform 9 of Multidrug resistance-associated protein 1 OS=Homo sapiens GN=ABCC1	-0.0852552	94	RNA-preserved	mostly soluble
Q92887	ABCC2	Canalicular multispecific organic anion transporter 1 OS=Homo sapiens GN=ABCC2 PE=1 SV=3	-0.407355	75	RNA-preserved	mostly soluble
O15439|O15439-2	ABCC4	Multidrug resistance-associated protein 4 OS=Homo sapiens GN=ABCC4 PE=1 SV=3|Isoform 2 of Multidrug resistance-associated protein 4 OS=Homo sapiens GN=ABCC4	-0.0732471	95	RNA-preserved	mostly soluble
O15440|O15440-5	ABCC5	Multidrug resistance-associated protein 5 OS=Homo sapiens GN=ABCC5 PE=1 SV=2|Isoform 5 of Multidrug resistance-associated protein 5 OS=Homo sapiens GN=ABCC5	-0.365505	78	RNA-preserved	mostly soluble
P33897	ABCD1	ATP-binding cassette sub-family D member 1 OS=Homo sapiens GN=ABCD1 PE=1 SV=2	-0.0417944	97	RNA-preserved	mostly soluble
P28288	ABCD3	ATP-binding cassette sub-family D member 3 OS=Homo sapiens GN=ABCD3 PE=1 SV=1	-0.0144247	99	RNA-preserved	mostly soluble
P61221	ABCE1	ATP-binding cassette sub-family E member 1 OS=Homo sapiens GN=ABCE1 PE=1 SV=1	0.021185	101	RNA-preserved	mostly soluble
Q8NE71	ABCF1	ATP-binding cassette sub-family F member 1 OS=Homo sapiens GN=ABCF1 PE=1 SV=2	0.032971	102	RNA-preserved	mostly soluble
Q9UG63|Q9UG63-2	ABCF2	ATP-binding cassette sub-family F member 2 OS=Homo sapiens GN=ABCF2 PE=1 SV=2|Isoform 2 of ATP-binding cassette sub-family F member 2 OS=Homo sapiens GN=ABCF2	0.0604857	104	RNA-preserved	mostly soluble
Q9NUQ8|Q9NUQ8-2	ABCF3	ATP-binding cassette sub-family F member 3 OS=Homo sapiens GN=ABCF3 PE=1 SV=2|Isoform 2 of ATP-binding cassette sub-family F member 3 OS=Homo sapiens GN=ABCF3	0.0652485	105	RNA-preserved	mostly soluble
Q9NUJ1	ABHD10	Mycophenolic acid acyl-glucuronide esterase, mitochondrial OS=Homo sapiens GN=ABHD10 PE=1 SV=1	0.00254297	100	RNA-preserved	mostly soluble
Q8N2K0|Q8N2K0-2	ABHD12	Monoacylglycerol lipase ABHD12 OS=Homo sapiens GN=ABHD12 PE=1 SV=2|Isoform 2 of Monoacylglycerol lipase ABHD12 OS=Homo sapiens GN=ABHD12	-0.0853866	94	RNA-preserved	mostly soluble
B4DQI4|Q96IU4	ABHD14B	Protein ABHD14B OS=Homo sapiens GN=ABHD14B PE=1 SV=1|Protein ABHD14B OS=Homo sapiens GN=ABHD14B PE=1 SV=1	-0.46877	72	RNA-preserved	mostly soluble
A0A0G2JJD3|O95870	ABHD16A	HLA-B associated transcript 5, isoform CRA_b OS=Homo sapiens GN=ABHD16A PE=1 SV=1|Protein ABHD16A OS=Homo sapiens GN=ABHD16A PE=1 SV=3	0.135067	110	RNA-preserved	mostly soluble
Q5VST6	ABHD17B	Protein ABHD17B OS=Homo sapiens GN=ABHD17B PE=1 SV=1	-0.119886	92	RNA-preserved	mostly soluble
Q6PCB6|Q6PCB6-2	ABHD17C	Protein ABHD17C OS=Homo sapiens GN=ABHD17C PE=2 SV=2|Isoform 2 of Protein ABHD17C OS=Homo sapiens GN=ABHD17C	-0.427537	74	RNA-preserved	mostly soluble
A0A087X2C5|C9JNE7|Q9BV23	ABHD6	Monoacylglycerol lipase ABHD6 OS=Homo sapiens GN=ABHD6 PE=1 SV=1|Monoacylglycerol lipase ABHD6 (Fragment) OS=Homo sapiens GN=ABHD6 PE=1 SV=1|Monoacylglycerol lipase ABHD6 OS=Homo sapiens GN=ABHD6 PE=1 SV=1	-0.112697	92	RNA-preserved	mostly soluble
A0A0A0MRT6|B6VEX4|Q8IZP0|Q8IZP0-10|Q8IZP0-12|Q8IZP0-2|Q8IZP0-3|Q8IZP0-4|Q8IZP0-5|Q8IZP0-6|Q8IZP0-7|Q8IZP0-8|Q8IZP0-9	ABI1	Abl interactor 1 OS=Homo sapiens GN=ABI1 PE=1 SV=1|Abl interactor 1 OS=Homo sapiens GN=ABI1 PE=1 SV=1|Abl interactor 1 OS=Homo sapiens GN=ABI1 PE=1 SV=4|Isoform 10 of Abl interactor 1 OS=Homo sapiens GN=ABI1|Isoform 12 of Abl interactor 1 OS=Homo sapiens GN=ABI1|Isoform 2 of Abl interactor 1 OS=Homo sapiens GN=ABI1|Isoform 3 of Abl interactor 1 OS=Homo sapiens GN=ABI1|Isoform 4 of Abl interactor …	-0.16075	89	RNA-preserved	mostly soluble
A0A0G2JQ41|Q12979|Q12979-2|Q12979-4	ABR	Active breakpoint cluster region-related protein (Fragment) OS=Homo sapiens GN=ABR PE=1 SV=1|Active breakpoint cluster region-related protein OS=Homo sapiens GN=ABR PE=2 SV=2|Isoform Short of Active breakpoint cluster region-related protein OS=Homo sapiens GN=ABR|Isoform 4 of Active breakpoint cluster region-related protein OS=Homo sapiens GN=ABR	0.00312613	100	RNA-preserved	mostly soluble
Q8N961	ABTB2	Ankyrin repeat and BTB/POZ domain-containing protein 2 OS=Homo sapiens GN=ABTB2 PE=2 SV=2	-0.13275	91	RNA-preserved	mostly soluble
C9JDE9|H7C131|P09110	ACAA1	3-ketoacyl-CoA thiolase, peroxisomal OS=Homo sapiens GN=ACAA1 PE=1 SV=1|3-ketoacyl-CoA thiolase, peroxisomal (Fragment) OS=Homo sapiens GN=ACAA1 PE=1 SV=1|3-ketoacyl-CoA thiolase, peroxisomal OS=Homo sapiens GN=ACAA1 PE=1 SV=2	0.116259	108	RNA-preserved	mostly soluble
P42765	ACAA2	3-ketoacyl-CoA thiolase, mitochondrial OS=Homo sapiens GN=ACAA2 PE=1 SV=2	0.149959	111	RNA-preserved	mostly soluble
Q13085	ACACA	Acetyl-CoA carboxylase 1 OS=Homo sapiens GN=ACACA PE=1 SV=2	-0.0209403	99	RNA-preserved	mostly soluble
Q6JQN1|Q6JQN1-5	ACAD10	Acyl-CoA dehydrogenase family member 10 OS=Homo sapiens GN=ACAD10 PE=1 SV=1|Isoform 5 of Acyl-CoA dehydrogenase family member 10 OS=Homo sapiens GN=ACAD10	-0.178669	88	RNA-preserved	mostly soluble
Q709F0|Q709F0-2	ACAD11	Acyl-CoA dehydrogenase family member 11 OS=Homo sapiens GN=ACAD11 PE=1 SV=2|Isoform 2 of Acyl-CoA dehydrogenase family member 11 OS=Homo sapiens GN=ACAD11	-0.125613	92	RNA-preserved	mostly soluble
Q9UKU7|Q9UKU7-2|Q9UKU7-3	ACAD8	Isobutyryl-CoA dehydrogenase, mitochondrial OS=Homo sapiens GN=ACAD8 PE=1 SV=1|Isoform 2 of Isobutyryl-CoA dehydrogenase, mitochondrial OS=Homo sapiens GN=ACAD8|Isoform 3 of Isobutyryl-CoA dehydrogenase, mitochondrial OS=Homo sapiens GN=ACAD8	-0.128628	91	RNA-preserved	mostly soluble
Q9H845	ACAD9	Acyl-CoA dehydrogenase family member 9, mitochondrial OS=Homo sapiens GN=ACAD9 PE=1 SV=1	0.0147275	101	RNA-preserved	mostly soluble
P11310|P11310-2|Q5T4U5	ACADM	Medium-chain specific acyl-CoA dehydrogenase, mitochondrial OS=Homo sapiens GN=ACADM PE=1 SV=1|Isoform 2 of Medium-chain specific acyl-CoA dehydrogenase, mitochondrial OS=Homo sapiens GN=ACADM|Acyl-Coenzyme A dehydrogenase, C-4 to C-12 straight chain, isoform CRA_a OS=Homo sapiens GN=ACADM PE=1 SV=1	-0.0796783	95	RNA-preserved	mostly soluble
E9PE82|P16219	ACADS	Short-chain-specific acyl-CoA dehydrogenase, mitochondrial OS=Homo sapiens GN=ACADS PE=1 SV=1|Short-chain specific acyl-CoA dehydrogenase, mitochondrial OS=Homo sapiens GN=ACADS PE=1 SV=1	-0.0854557	94	RNA-preserved	mostly soluble
P45954|P45954-2	ACADSB	Short/branched chain specific acyl-CoA dehydrogenase, mitochondrial OS=Homo sapiens GN=ACADSB PE=1 SV=1|Isoform 2 of Short/branched chain specific acyl-CoA dehydrogenase, mitochondrial OS=Homo sapiens GN=ACADSB	-0.173305	89	RNA-preserved	mostly soluble
P49748|P49748-3	ACADVL	Very long-chain specific acyl-CoA dehydrogenase, mitochondrial OS=Homo sapiens GN=ACADVL PE=1 SV=1|Isoform 3 of Very long-chain specific acyl-CoA dehydrogenase, mitochondrial OS=Homo sapiens GN=ACADVL	-0.0478117	97	RNA-preserved	mostly soluble
Q15057	ACAP2	Arf-GAP with coiled-coil, ANK repeat and PH domain-containing protein 2 OS=Homo sapiens GN=ACAP2 PE=1 SV=3	-0.0115871	99	RNA-preserved	mostly soluble
E9PKF3|P24752	ACAT1	Acetyl-CoA acetyltransferase, mitochondrial (Fragment) OS=Homo sapiens GN=ACAT1 PE=1 SV=1|Acetyl-CoA acetyltransferase, mitochondrial OS=Homo sapiens GN=ACAT1 PE=1 SV=1	-0.096421	94	RNA-preserved	mostly soluble
Q9BWD1|Q9BWD1-2	ACAT2	Acetyl-CoA acetyltransferase, cytosolic OS=Homo sapiens GN=ACAT2 PE=1 SV=2|Isoform 2 of Acetyl-CoA acetyltransferase, cytosolic OS=Homo sapiens GN=ACAT2	-0.0278552	98	RNA-preserved	mostly soluble
Q9H3P7	ACBD3	Golgi resident protein GCP60 OS=Homo sapiens GN=ACBD3 PE=1 SV=4	0.0157263	101	RNA-preserved	mostly soluble
Q5T8D3	ACBD5	Acyl-CoA-binding domain-containing protein 5 OS=Homo sapiens GN=ACBD5 PE=1 SV=1	0.0855024	106	RNA-preserved	mostly soluble
Q9BR61	ACBD6	Acyl-CoA-binding domain-containing protein 6 OS=Homo sapiens GN=ACBD6 PE=1 SV=1	-0.0923349	94	RNA-preserved	mostly soluble
Q96AP0|Q96AP0-2	ACD	Adrenocortical dysplasia protein homolog OS=Homo sapiens GN=ACD PE=1 SV=3|Isoform 2 of Adrenocortical dysplasia protein homolog OS=Homo sapiens GN=ACD	-0.206513	87	RNA-preserved	mostly soluble
P53396|P53396-2	ACLY	ATP-citrate synthase OS=Homo sapiens GN=ACLY PE=1 SV=3|Isoform 2 of ATP-citrate synthase OS=Homo sapiens GN=ACLY	0.00206258	100	RNA-preserved	mostly soluble
P21399	ACO1	Cytoplasmic aconitate hydratase OS=Homo sapiens GN=ACO1 PE=1 SV=3	-0.0970822	93	RNA-preserved	mostly soluble
A2A274|Q99798	ACO2	Aconitate hydratase, mitochondrial OS=Homo sapiens GN=ACO2 PE=1 SV=1|Aconitate hydratase, mitochondrial OS=Homo sapiens GN=ACO2 PE=1 SV=2	-0.0249845	98	RNA-preserved	mostly soluble
Q9NPJ3|Q9NPJ3-2	ACOT13	Acyl-coenzyme A thioesterase 13 OS=Homo sapiens GN=ACOT13 PE=1 SV=1|Isoform 2 of Acyl-coenzyme A thioesterase 13 OS=Homo sapiens GN=ACOT13	0.0632895	104	RNA-preserved	mostly soluble
A0A087X0W7	ACOT2	Acyl-coenzyme A thioesterase 2, mitochondrial OS=Homo sapiens GN=ACOT2 PE=1 SV=1	0.071443	105	RNA-preserved	mostly soluble
O00154-4	ACOT7	Isoform 4 of Cytosolic acyl coenzyme A thioester hydrolase OS=Homo sapiens GN=ACOT7	0.0880408	106	RNA-preserved	mostly soluble
Q9Y305|Q9Y305-2|Q9Y305-3|Q9Y305-4	ACOT9	Acyl-coenzyme A thioesterase 9, mitochondrial OS=Homo sapiens GN=ACOT9 PE=1 SV=2|Isoform 2 of Acyl-coenzyme A thioesterase 9, mitochondrial OS=Homo sapiens GN=ACOT9|Isoform 3 of Acyl-coenzyme A thioesterase 9, mitochondrial OS=Homo sapiens GN=ACOT9|Isoform 4 of Acyl-coenzyme A thioesterase 9, mitochondrial OS=Homo sapiens GN=ACOT9	0.161006	112	RNA-preserved	mostly soluble
Q15067|Q15067-2	ACOX1	Peroxisomal acyl-coenzyme A oxidase 1 OS=Homo sapiens GN=ACOX1 PE=1 SV=3|Isoform 2 of Peroxisomal acyl-coenzyme A oxidase 1 OS=Homo sapiens GN=ACOX1	-0.227128	85	RNA-preserved	mostly soluble
P24666|P24666-2	ACP1	Low molecular weight phosphotyrosine protein phosphatase OS=Homo sapiens GN=ACP1 PE=1 SV=3|Isoform 2 of Low molecular weight phosphotyrosine protein phosphatase OS=Homo sapiens GN=ACP1	-0.0578734	96	RNA-preserved	mostly soluble
E9PQY3|P11117	ACP2	Lysosomal acid phosphatase OS=Homo sapiens GN=ACP2 PE=1 SV=1|Lysosomal acid phosphatase OS=Homo sapiens GN=ACP2 PE=1 SV=3	-0.244172	84	RNA-preserved	mostly soluble
Q96CM8|Q96CM8-2|Q96CM8-3	ACSF2	Acyl-CoA synthetase family member 2, mitochondrial OS=Homo sapiens GN=ACSF2 PE=1 SV=2|Isoform 2 of Acyl-CoA synthetase family member 2, mitochondrial OS=Homo sapiens GN=ACSF2|Isoform 3 of Acyl-CoA synthetase family member 2, mitochondrial OS=Homo sapiens GN=ACSF2	-0.0138701	99	RNA-preserved	mostly soluble
Q4G176	ACSF3	Acyl-CoA synthetase family member 3, mitochondrial OS=Homo sapiens GN=ACSF3 PE=1 SV=3	-0.0105456	99	RNA-preserved	mostly soluble
B7Z3Z9|E7EPM6|P33121|P33121-2|P33121-3	ACSL1	Long-chain-fatty-acid--CoA ligase 1 OS=Homo sapiens GN=ACSL1 PE=1 SV=1|Long-chain-fatty-acid--CoA ligase 1 OS=Homo sapiens GN=ACSL1 PE=1 SV=1|Long-chain-fatty-acid--CoA ligase 1 OS=Homo sapiens GN=ACSL1 PE=1 SV=1|Isoform 2 of Long-chain-fatty-acid--CoA ligase 1 OS=Homo sapiens GN=ACSL1|Isoform 3 of Long-chain-fatty-acid--CoA ligase 1 OS=Homo sapiens GN=ACSL1	0.014444	101	RNA-preserved	mostly soluble
O95573	ACSL3	Long-chain-fatty-acid--CoA ligase 3 OS=Homo sapiens GN=ACSL3 PE=1 SV=3	-0.152685	90	RNA-preserved	mostly soluble
O60488|O60488-2	ACSL4	Long-chain-fatty-acid--CoA ligase 4 OS=Homo sapiens GN=ACSL4 PE=1 SV=2|Isoform Short of Long-chain-fatty-acid--CoA ligase 4 OS=Homo sapiens GN=ACSL4	0.0149653	101	RNA-preserved	mostly soluble
Q9NR19|Q9NR19-2	ACSS2	Acetyl-coenzyme A synthetase, cytoplasmic OS=Homo sapiens GN=ACSS2 PE=1 SV=1|Isoform 2 of Acetyl-coenzyme A synthetase, cytoplasmic OS=Homo sapiens GN=ACSS2	0.142594	110	RNA-preserved	mostly soluble
P63261	ACTG1	Actin, cytoplasmic 2 OS=Homo sapiens GN=ACTG1 PE=1 SV=1	-0.405204	76	RNA-preserved	mostly soluble
O96019	ACTL6A	Actin-like protein 6A OS=Homo sapiens GN=ACTL6A PE=1 SV=1	-0.192927	87	RNA-preserved	mostly soluble
Q9H568	ACTL8	Actin-like protein 8 OS=Homo sapiens GN=ACTL8 PE=1 SV=1	-0.193152	87	RNA-preserved	mostly soluble
P12814|P12814-3	ACTN1	Alpha-actinin-1 OS=Homo sapiens GN=ACTN1 PE=1 SV=2|Isoform 3 of Alpha-actinin-1 OS=Homo sapiens GN=ACTN1	-0.175878	89	RNA-preserved	mostly soluble
O43707	ACTN4	Alpha-actinin-4 OS=Homo sapiens GN=ACTN4 PE=1 SV=2	-0.548185	68	RNA-preserved	mostly soluble
Q9NZ32	ACTR10	Actin-related protein 10 OS=Homo sapiens GN=ACTR10 PE=1 SV=1	-0.165573	89	RNA-preserved	mostly soluble
P61163	ACTR1A	Alpha-centractin OS=Homo sapiens GN=ACTR1A PE=1 SV=1	0.1054	108	RNA-preserved	mostly soluble
P61160	ACTR2	Actin-related protein 2 OS=Homo sapiens GN=ACTR2 PE=1 SV=1	-0.0826361	94	RNA-preserved	mostly soluble
P61158	ACTR3	Actin-related protein 3 OS=Homo sapiens GN=ACTR3 PE=1 SV=3	-0.0528962	96	RNA-preserved	mostly soluble
Q9H9F9	ACTR5	Actin-related protein 5 OS=Homo sapiens GN=ACTR5 PE=1 SV=2	-0.573927	67	RNA-preserved	mostly soluble
Q9H981	ACTR8	Actin-related protein 8 OS=Homo sapiens GN=ACTR8 PE=1 SV=2	-0.289858	82	RNA-preserved	mostly soluble
Q04771	ACVR1	Activin receptor type-1 OS=Homo sapiens GN=ACVR1 PE=1 SV=1	-0.185684	88	RNA-preserved	mostly soluble
Q03154	ACY1	Aminoacylase-1 OS=Homo sapiens GN=ACY1 PE=1 SV=1	-0.232479	85	RNA-preserved	mostly soluble
G3V2U7|P07311	ACYP1	Acylphosphatase OS=Homo sapiens GN=ACYP1 PE=1 SV=1|Acylphosphatase-1 OS=Homo sapiens GN=ACYP1 PE=1 SV=2	0.0608922	104	RNA-preserved	mostly soluble
P14621	ACYP2	Acylphosphatase-2 OS=Homo sapiens GN=ACYP2 PE=1 SV=2	0.0361871	103	RNA-preserved	mostly soluble
P00813	ADA	Adenosine deaminase OS=Homo sapiens GN=ADA PE=1 SV=3	-0.148223	90	RNA-preserved	mostly soluble
O14672	ADAM10	Disintegrin and metalloproteinase domain-containing protein 10 OS=Homo sapiens GN=ADAM10 PE=1 SV=1	-0.0440899	97	RNA-preserved	mostly soluble
Q13444|Q13444-12|Q13444-2|Q13444-3|Q13444-4|Q13444-5|Q13444-6|Q13444-7|Q13444-8	ADAM15	Disintegrin and metalloproteinase domain-containing protein 15 OS=Homo sapiens GN=ADAM15 PE=1 SV=4|Isoform 12 of Disintegrin and metalloproteinase domain-containing protein 15 OS=Homo sapiens GN=ADAM15|Isoform 2 of Disintegrin and metalloproteinase domain-containing protein 15 OS=Homo sapiens GN=ADAM15|Isoform 3 of Disintegrin and metalloproteinase domain-containing protein 15 OS=Homo sapiens GN=…	-0.110288	93	RNA-preserved	mostly soluble
P78536	ADAM17	Disintegrin and metalloproteinase domain-containing protein 17 OS=Homo sapiens GN=ADAM17 PE=1 SV=1	-0.139695	91	RNA-preserved	mostly soluble
Q13443	ADAM9	Disintegrin and metalloproteinase domain-containing protein 9 OS=Homo sapiens GN=ADAM9 PE=1 SV=1	-0.0747463	95	RNA-preserved	mostly soluble
D6W601|Q96EY9	ADAT3	HCG22695, isoform CRA_a OS=Homo sapiens GN=ADAT3 PE=1 SV=1|Probable inactive tRNA-specific adenosine deaminase-like protein 3 OS=Homo sapiens GN=ADAT3 PE=1 SV=1	-0.0964141	94	RNA-preserved	mostly soluble
Q8NI60|Q8NI60-3	ADCK3	Atypical kinase ADCK3, mitochondrial OS=Homo sapiens GN=ADCK3 PE=1 SV=1|Isoform 3 of Atypical kinase ADCK3, mitochondrial OS=Homo sapiens GN=ADCK3	-0.0793115	95	RNA-preserved	mostly soluble
Q96D53|Q96D53-2	ADCK4	AarF domain-containing protein kinase 4 OS=Homo sapiens GN=ADCK4 PE=1 SV=2|Isoform 2 of AarF domain-containing protein kinase 4 OS=Homo sapiens GN=ADCK4	-0.154522	90	RNA-preserved	mostly soluble
O60503	ADCY9	Adenylate cyclase type 9 OS=Homo sapiens GN=ADCY9 PE=1 SV=4	-0.4801	72	RNA-preserved	mostly soluble
E7ENY0|E7EV99|P35611|P35611-2|P35611-3|P35611-4|P35611-6	ADD1	Alpha-adducin OS=Homo sapiens GN=ADD1 PE=1 SV=1|Alpha-adducin OS=Homo sapiens GN=ADD1 PE=1 SV=1|Alpha-adducin OS=Homo sapiens GN=ADD1 PE=1 SV=2|Isoform 2 of Alpha-adducin OS=Homo sapiens GN=ADD1|Isoform 3 of Alpha-adducin OS=Homo sapiens GN=ADD1|Isoform 4 of Alpha-adducin OS=Homo sapiens GN=ADD1|Isoform 6 of Alpha-adducin OS=Homo sapiens GN=ADD1	0.138081	110	RNA-preserved	mostly soluble
A0A087WX08|Q9UEY8|Q9UEY8-2	ADD3	Gamma-adducin OS=Homo sapiens GN=ADD3 PE=1 SV=1|Gamma-adducin OS=Homo sapiens GN=ADD3 PE=1 SV=1|Isoform 1 of Gamma-adducin OS=Homo sapiens GN=ADD3	-0.0168218	99	RNA-preserved	mostly soluble
P11766	ADH5	Alcohol dehydrogenase class-3 OS=Homo sapiens GN=ADH5 PE=1 SV=4	0.114046	108	RNA-preserved	mostly soluble
A0A0G2JQN5|Q9BV57|Q9BV57-2	ADI1	1,2-dihydroxy-3-keto-5-methylthiopentene dioxygenase (Fragment) OS=Homo sapiens GN=ADI1 PE=1 SV=1|1,2-dihydroxy-3-keto-5-methylthiopentene dioxygenase OS=Homo sapiens GN=ADI1 PE=1 SV=1|Isoform 2 of 1,2-dihydroxy-3-keto-5-methylthiopentene dioxygenase OS=Homo sapiens GN=ADI1	-0.0961453	94	RNA-preserved	mostly soluble
P55263	ADK	Adenosine kinase OS=Homo sapiens GN=ADK PE=1 SV=2	0.0690047	105	RNA-preserved	mostly soluble
Q96SZ5	ADO	2-aminoethanethiol dioxygenase OS=Homo sapiens GN=ADO PE=1 SV=2	-0.033979	98	RNA-preserved	mostly soluble
Q9BRR6|Q9BRR6-2	ADPGK	ADP-dependent glucokinase OS=Homo sapiens GN=ADPGK PE=1 SV=1|Isoform 2 of ADP-dependent glucokinase OS=Homo sapiens GN=ADPGK	-0.0816824	94	RNA-preserved	mostly soluble
Q9NX46	ADPRHL2	Poly(ADP-ribose) glycohydrolase ARH3 OS=Homo sapiens GN=ADPRHL2 PE=1 SV=1	-0.0353229	98	RNA-preserved	mostly soluble
Q16186	ADRM1	Proteasomal ubiquitin receptor ADRM1 OS=Homo sapiens GN=ADRM1 PE=1 SV=2	-0.162467	89	RNA-preserved	mostly soluble
P30566	ADSL	Adenylosuccinate lyase OS=Homo sapiens GN=ADSL PE=1 SV=2	0.015349	101	RNA-preserved	mostly soluble
P30520	ADSS	Adenylosuccinate synthetase isozyme 2 OS=Homo sapiens GN=ADSS PE=1 SV=3	0.12875	109	RNA-preserved	mostly soluble
Q8N142	ADSSL1	Adenylosuccinate synthetase isozyme 1 OS=Homo sapiens GN=ADSSL1 PE=1 SV=1	0.0344711	102	RNA-preserved	mostly soluble
G5EA50|Q6ZN18|Q6ZN18-2|Q6ZN18-3	AEBP2	AE binding protein 2, isoform CRA_a OS=Homo sapiens GN=AEBP2 PE=1 SV=1|Zinc finger protein AEBP2 OS=Homo sapiens GN=AEBP2 PE=1 SV=2|Isoform 2 of Zinc finger protein AEBP2 OS=Homo sapiens GN=AEBP2|Isoform 3 of Zinc finger protein AEBP2 OS=Homo sapiens GN=AEBP2	0.0973475	107	RNA-preserved	mostly soluble
Q8N556|Q8N556-2	AFAP1	Actin filament-associated protein 1 OS=Homo sapiens GN=AFAP1 PE=1 SV=2|Isoform 2 of Actin filament-associated protein 1 OS=Homo sapiens GN=AFAP1	-0.10201	93	RNA-preserved	mostly soluble
Q9UHB7	AFF4	AF4/FMR2 family member 4 OS=Homo sapiens GN=AFF4 PE=1 SV=1	-0.0355535	98	RNA-preserved	mostly soluble
Q9Y4W6	AFG3L2	AFG3-like protein 2 OS=Homo sapiens GN=AFG3L2 PE=1 SV=2	-0.0136934	99	RNA-preserved	mostly soluble
Q6ULP2|Q6ULP2-2|Q6ULP2-3|Q6ULP2-4|Q6ULP2-5	AFTPH	Aftiphilin OS=Homo sapiens GN=AFTPH PE=1 SV=2|Isoform 2 of Aftiphilin OS=Homo sapiens GN=AFTPH|Isoform 3 of Aftiphilin OS=Homo sapiens GN=AFTPH|Isoform 4 of Aftiphilin OS=Homo sapiens GN=AFTPH|Isoform 5 of Aftiphilin OS=Homo sapiens GN=AFTPH	0.127115	109	RNA-preserved	mostly soluble
Q96P47|Q96P47-2|Q96P47-4	AGAP3	Arf-GAP with GTPase, ANK repeat and PH domain-containing protein 3 OS=Homo sapiens GN=AGAP3 PE=1 SV=2|Isoform 2 of Arf-GAP with GTPase, ANK repeat and PH domain-containing protein 3 OS=Homo sapiens GN=AGAP3|Isoform 4 of Arf-GAP with GTPase, ANK repeat and PH domain-containing protein 3 OS=Homo sapiens GN=AGAP3	-0.132266	91	RNA-preserved	mostly soluble
B8ZZY2|P52594|P52594-2|P52594-3|P52594-4	AGFG1	Arf-GAP domain and FG repeat-containing protein 1 OS=Homo sapiens GN=AGFG1 PE=1 SV=1|Arf-GAP domain and FG repeat-containing protein 1 OS=Homo sapiens GN=AGFG1 PE=1 SV=2|Isoform 2 of Arf-GAP domain and FG repeat-containing protein 1 OS=Homo sapiens GN=AGFG1|Isoform 3 of Arf-GAP domain and FG repeat-containing protein 1 OS=Homo sapiens GN=AGFG1|Isoform 4 of Arf-GAP domain and FG repeat-containing …	0.022478	102	RNA-preserved	mostly soluble
A0A0C4DG34|O95081|O95081-2	AGFG2	Arf-GAP domain and FG repeat-containing protein 2 OS=Homo sapiens GN=AGFG2 PE=1 SV=1|Arf-GAP domain and FG repeat-containing protein 2 OS=Homo sapiens GN=AGFG2 PE=1 SV=2|Isoform 2 of Arf-GAP domain and FG repeat-containing protein 2 OS=Homo sapiens GN=AGFG2	0.00683555	100	RNA-preserved	mostly soluble
E9PC15|Q53H12	AGK	Acylglycerol kinase, mitochondrial OS=Homo sapiens GN=AGK PE=1 SV=1|Acylglycerol kinase, mitochondrial OS=Homo sapiens GN=AGK PE=1 SV=2	0.218023	116	RNA-preserved	mostly soluble
P35573|P35573-2|P35573-3	AGL	Glycogen debranching enzyme OS=Homo sapiens GN=AGL PE=1 SV=3|Isoform 5 of Glycogen debranching enzyme OS=Homo sapiens GN=AGL|Isoform 6 of Glycogen debranching enzyme OS=Homo sapiens GN=AGL	-0.1199	92	RNA-preserved	mostly soluble
Q5TA58|Q9UL18	AGO1	Protein argonaute-1 OS=Homo sapiens GN=AGO1 PE=1 SV=1|Protein argonaute-1 OS=Homo sapiens GN=AGO1 PE=1 SV=3	-0.339413	79	RNA-preserved	mostly soluble
Q9UKV8	AGO2	Protein argonaute-2 OS=Homo sapiens GN=AGO2 PE=1 SV=3	-0.35119	78	RNA-preserved	mostly soluble
Q9H9G7	AGO3	Protein argonaute-3 OS=Homo sapiens GN=AGO3 PE=1 SV=2	-0.340243	79	RNA-preserved	mostly soluble
Q99943	AGPAT1	1-acyl-sn-glycerol-3-phosphate acyltransferase alpha OS=Homo sapiens GN=AGPAT1 PE=1 SV=2	-0.298327	81	RNA-preserved	mostly soluble
Q9NRZ7|Q9NRZ7-2|Q9NRZ7-3	AGPAT3	1-acyl-sn-glycerol-3-phosphate acyltransferase gamma OS=Homo sapiens GN=AGPAT3 PE=1 SV=1|Isoform 2 of 1-acyl-sn-glycerol-3-phosphate acyltransferase gamma OS=Homo sapiens GN=AGPAT3|Isoform 3 of 1-acyl-sn-glycerol-3-phosphate acyltransferase gamma OS=Homo sapiens GN=AGPAT3	-0.146692	90	RNA-preserved	mostly soluble
Q9NUQ2	AGPAT5	1-acyl-sn-glycerol-3-phosphate acyltransferase epsilon OS=Homo sapiens GN=AGPAT5 PE=1 SV=3	-0.0333022	98	RNA-preserved	mostly soluble
O00116	AGPS	Alkyldihydroxyacetonephosphate synthase, peroxisomal OS=Homo sapiens GN=AGPS PE=1 SV=1	0.0362294	103	RNA-preserved	mostly soluble
B5MC07|H7C3Z9|O95994	AGR2	Anterior gradient protein 2 homolog OS=Homo sapiens GN=AGR2 PE=1 SV=1|Anterior gradient protein 2 homolog (Fragment) OS=Homo sapiens GN=AGR2 PE=1 SV=1|Anterior gradient protein 2 homolog OS=Homo sapiens GN=AGR2 PE=1 SV=1	-0.293295	82	RNA-preserved	mostly soluble
O00468-3|O00468-6	AGRN	Isoform 3 of Agrin OS=Homo sapiens GN=AGRN|Isoform 6 of Agrin OS=Homo sapiens GN=AGRN	-0.483431	72	RNA-preserved	mostly soluble
P23526	AHCY	Adenosylhomocysteinase OS=Homo sapiens GN=AHCY PE=1 SV=4	0.0815455	106	RNA-preserved	mostly soluble
O43865	AHCYL1	Adenosylhomocysteinase 2 OS=Homo sapiens GN=AHCYL1 PE=1 SV=2	0.128728	109	RNA-preserved	mostly soluble
Q96HN2|Q96HN2-2	AHCYL2	Adenosylhomocysteinase 3 OS=Homo sapiens GN=AHCYL2 PE=1 SV=1|Isoform 2 of Adenosylhomocysteinase 3 OS=Homo sapiens GN=AHCYL2	0.155525	111	RNA-preserved	mostly soluble
Q09666	AHNAK	Neuroblast differentiation-associated protein AHNAK OS=Homo sapiens GN=AHNAK PE=1 SV=2	-0.132534	91	RNA-preserved	mostly soluble
Q8IVF2|Q8IVF2-3	AHNAK2	Protein AHNAK2 OS=Homo sapiens GN=AHNAK2 PE=1 SV=2|Isoform 3 of Protein AHNAK2 OS=Homo sapiens GN=AHNAK2	-0.138625	91	RNA-preserved	mostly soluble
G3V438|O95433	AHSA1	Activator of 90 kDa heat shock protein ATPase homolog 1 (Fragment) OS=Homo sapiens GN=AHSA1 PE=1 SV=1|Activator of 90 kDa heat shock protein ATPase homolog 1 OS=Homo sapiens GN=AHSA1 PE=1 SV=1	0.165683	112	RNA-preserved	mostly soluble
Q96BJ3	AIDA	Axin interactor, dorsalization-associated protein OS=Homo sapiens GN=AIDA PE=1 SV=1	-0.116925	92	RNA-preserved	mostly soluble
O95831|O95831-3	AIFM1	Apoptosis-inducing factor 1, mitochondrial OS=Homo sapiens GN=AIFM1 PE=1 SV=1|Isoform 3 of Apoptosis-inducing factor 1, mitochondrial OS=Homo sapiens GN=AIFM1	0.124507	109	RNA-preserved	mostly soluble
Q9BRQ8|Q9BRQ8-2	AIFM2	Apoptosis-inducing factor 2 OS=Homo sapiens GN=AIFM2 PE=1 SV=1|Isoform 2 of Apoptosis-inducing factor 2 OS=Homo sapiens GN=AIFM2	0.0653121	105	RNA-preserved	mostly soluble
Q12904	AIMP1	Aminoacyl tRNA synthase complex-interacting multifunctional protein 1 OS=Homo sapiens GN=AIMP1 PE=1 SV=2	-0.360015	78	RNA-preserved	mostly soluble
F8W950|Q13155	AIMP2	Aminoacyl tRNA synthase complex-interacting multifunctional protein 2 OS=Homo sapiens GN=AIMP2 PE=1 SV=1|Aminoacyl tRNA synthase complex-interacting multifunctional protein 2 OS=Homo sapiens GN=AIMP2 PE=1 SV=2	-0.550349	68	RNA-preserved	mostly soluble
O00170	AIP	AH receptor-interacting protein OS=Homo sapiens GN=AIP PE=1 SV=2	-0.563647	68	RNA-preserved	mostly soluble
P00568|Q5T9B7	AK1	Adenylate kinase isoenzyme 1 OS=Homo sapiens GN=AK1 PE=1 SV=3|Adenylate kinase isoenzyme 1 OS=Homo sapiens GN=AK1 PE=1 SV=1	0.0886408	106	RNA-preserved	mostly soluble
Q9UIJ7	AK3	GTP:AMP phosphotransferase AK3, mitochondrial OS=Homo sapiens GN=AK3 PE=1 SV=4	0.0306991	102	RNA-preserved	mostly soluble
A0A087WVD7|D6RDH4|Q9Y3D8|Q9Y3D8-2	AK6	Adenylate kinase isoenzyme 6 OS=Homo sapiens GN=AK6 PE=1 SV=1|Adenylate kinase isoenzyme 6 OS=Homo sapiens GN=AK6 PE=1 SV=1|Adenylate kinase isoenzyme 6 OS=Homo sapiens GN=AK6 PE=1 SV=1|Isoform 2 of Adenylate kinase isoenzyme 6 OS=Homo sapiens GN=AK6	0.303039	123	RNA-preserved	mostly soluble
Q92667	AKAP1	A-kinase anchor protein 1, mitochondrial OS=Homo sapiens GN=AKAP1 PE=1 SV=1	-0.502763	71	RNA-preserved	mostly soluble
O43572	AKAP10	A-kinase anchor protein 10, mitochondrial OS=Homo sapiens GN=AKAP10 PE=1 SV=2	-0.119199	92	RNA-preserved	mostly soluble
Q9UKA4	AKAP11	A-kinase anchor protein 11 OS=Homo sapiens GN=AKAP11 PE=1 SV=1	-0.473399	72	RNA-preserved	mostly soluble
Q12802|Q12802-2|Q12802-4	AKAP13	A-kinase anchor protein 13 OS=Homo sapiens GN=AKAP13 PE=1 SV=2|Isoform 2 of A-kinase anchor protein 13 OS=Homo sapiens GN=AKAP13|Isoform 3 of A-kinase anchor protein 13 OS=Homo sapiens GN=AKAP13	-0.0412371	97	RNA-preserved	mostly soluble
O43823	AKAP8	A-kinase anchor protein 8 OS=Homo sapiens GN=AKAP8 PE=1 SV=1	-0.212494	86	RNA-preserved	mostly soluble
A0A0A0MRF6|Q99996|Q99996-2|Q99996-3|Q99996-5|Q99996-6	AKAP9	A-kinase anchor protein 9 OS=Homo sapiens GN=AKAP9 PE=1 SV=1|A-kinase anchor protein 9 OS=Homo sapiens GN=AKAP9 PE=1 SV=3|Isoform 2 of A-kinase anchor protein 9 OS=Homo sapiens GN=AKAP9|Isoform 3 of A-kinase anchor protein 9 OS=Homo sapiens GN=AKAP9|Isoform 5 of A-kinase anchor protein 9 OS=Homo sapiens GN=AKAP9|Isoform 6 of A-kinase anchor protein 9 OS=Homo sapiens GN=AKAP9	-0.3287	80	RNA-preserved	mostly soluble
P14550	AKR1A1	Alcohol dehydrogenase [NADP(+)] OS=Homo sapiens GN=AKR1A1 PE=1 SV=3	-0.174361	89	RNA-preserved	mostly soluble
P15121	AKR1B1	Aldose reductase OS=Homo sapiens GN=AKR1B1 PE=1 SV=3	0.0779738	106	RNA-preserved	mostly soluble
H3BLU7|O43488	AKR7A2	Aflatoxin B1 aldehyde reductase member 2 (Fragment) OS=Homo sapiens GN=AKR7A2 PE=1 SV=1|Aflatoxin B1 aldehyde reductase member 2 OS=Homo sapiens GN=AKR7A2 PE=1 SV=3	-0.114273	92	RNA-preserved	mostly soluble
Q96B36	AKT1S1	Proline-rich AKT1 substrate 1 OS=Homo sapiens GN=AKT1S1 PE=1 SV=1	0.153341	111	RNA-preserved	mostly soluble
M0R0P9|P31751	AKT2	RAC-beta serine/threonine-protein kinase OS=Homo sapiens GN=AKT2 PE=1 SV=1|RAC-beta serine/threonine-protein kinase OS=Homo sapiens GN=AKT2 PE=1 SV=2	-0.168639	89	RNA-preserved	mostly soluble
P13716|P13716-2	ALAD	Delta-aminolevulinic acid dehydratase OS=Homo sapiens GN=ALAD PE=1 SV=1|Isoform 2 of Delta-aminolevulinic acid dehydratase OS=Homo sapiens GN=ALAD	-0.154002	90	RNA-preserved	mostly soluble
Q8IZ83|Q8IZ83-3	ALDH16A1	Aldehyde dehydrogenase family 16 member A1 OS=Homo sapiens GN=ALDH16A1 PE=1 SV=2|Isoform 3 of Aldehyde dehydrogenase family 16 member A1 OS=Homo sapiens GN=ALDH16A1	-0.445596	73	RNA-preserved	mostly soluble
P54886|P54886-2	ALDH18A1	Delta-1-pyrroline-5-carboxylate synthase OS=Homo sapiens GN=ALDH18A1 PE=1 SV=2|Isoform Short of Delta-1-pyrroline-5-carboxylate synthase OS=Homo sapiens GN=ALDH18A1	-0.040058	97	RNA-preserved	mostly soluble
P47895	ALDH1A3	Aldehyde dehydrogenase family 1 member A3 OS=Homo sapiens GN=ALDH1A3 PE=1 SV=2	-0.0961116	94	RNA-preserved	mostly soluble
A0A0U1RQK9|P30837	ALDH1B1	Aldehyde dehydrogenase X, mitochondrial (Fragment) OS=Homo sapiens GN=ALDH1B1 PE=1 SV=1|Aldehyde dehydrogenase X, mitochondrial OS=Homo sapiens GN=ALDH1B1 PE=1 SV=3	-0.0242573	98	RNA-preserved	mostly soluble
Q3SY69	ALDH1L2	Mitochondrial 10-formyltetrahydrofolate dehydrogenase OS=Homo sapiens GN=ALDH1L2 PE=1 SV=2	-0.0108225	99	RNA-preserved	mostly soluble
J3QRD1|P51648|P51648-2	ALDH3A2	Fatty aldehyde dehydrogenase OS=Homo sapiens GN=ALDH3A2 PE=1 SV=1|Fatty aldehyde dehydrogenase OS=Homo sapiens GN=ALDH3A2 PE=1 SV=1|Isoform 2 of Fatty aldehyde dehydrogenase OS=Homo sapiens GN=ALDH3A2	-0.181292	88	RNA-preserved	mostly soluble
P30038	ALDH4A1	Delta-1-pyrroline-5-carboxylate dehydrogenase, mitochondrial OS=Homo sapiens GN=ALDH4A1 PE=1 SV=3	-0.0780033	95	RNA-preserved	mostly soluble
C9J8Q5|P51649|P51649-2	ALDH5A1	Succinate-semialdehyde dehydrogenase, mitochondrial OS=Homo sapiens GN=ALDH5A1 PE=1 SV=1|Succinate-semialdehyde dehydrogenase, mitochondrial OS=Homo sapiens GN=ALDH5A1 PE=1 SV=2|Isoform 2 of Succinate-semialdehyde dehydrogenase, mitochondrial OS=Homo sapiens GN=ALDH5A1	0.0629759	104	RNA-preserved	mostly soluble
Q02252	ALDH6A1	Methylmalonate-semialdehyde dehydrogenase [acylating], mitochondrial OS=Homo sapiens GN=ALDH6A1 PE=1 SV=2	0.0345773	102	RNA-preserved	mostly soluble
P49419-2	ALDH7A1	Isoform 2 of Alpha-aminoadipic semialdehyde dehydrogenase OS=Homo sapiens GN=ALDH7A1	-0.117291	92	RNA-preserved	mostly soluble
P49189	ALDH9A1	4-trimethylaminobutyraldehyde dehydrogenase OS=Homo sapiens GN=ALDH9A1 PE=1 SV=3	0.00181539	100	RNA-preserved	mostly soluble
P04075	ALDOA	Fructose-bisphosphate aldolase A OS=Homo sapiens GN=ALDOA PE=1 SV=2	-0.0138219	99	RNA-preserved	mostly soluble
P09972	ALDOC	Fructose-bisphosphate aldolase C OS=Homo sapiens GN=ALDOC PE=1 SV=2	-0.0575101	96	RNA-preserved	mostly soluble
Q9BT22	ALG1	Chitobiosyldiphosphodolichol beta-mannosyltransferase OS=Homo sapiens GN=ALG1 PE=1 SV=2	-0.0400718	97	RNA-preserved	mostly soluble
Q2TAA5	ALG11	GDP-Man:Man(3)GlcNAc(2)-PP-Dol alpha-1,2-mannosyltransferase OS=Homo sapiens GN=ALG11 PE=1 SV=2	0.126635	109	RNA-preserved	mostly soluble
A0A096LP10|Q9NP73-2	ALG13	Putative bifunctional UDP-N-acetylglucosamine transferase and deubiquitinase ALG13 (Fragment) OS=Homo sapiens GN=ALG13 PE=1 SV=1|Isoform 2 of Putative bifunctional UDP-N-acetylglucosamine transferase and deubiquitinase ALG13 OS=Homo sapiens GN=ALG13	-0.239446	85	RNA-preserved	mostly soluble
Q9H553	ALG2	Alpha-1,3/1,6-mannosyltransferase ALG2 OS=Homo sapiens GN=ALG2 PE=1 SV=1	-0.1854	88	RNA-preserved	mostly soluble
Q92685	ALG3	Dol-P-Man:Man(5)GlcNAc(2)-PP-Dol alpha-1,3-mannosyltransferase OS=Homo sapiens GN=ALG3 PE=1 SV=1	0.0403063	103	RNA-preserved	mostly soluble
Q9Y673	ALG5	Dolichyl-phosphate beta-glucosyltransferase OS=Homo sapiens GN=ALG5 PE=1 SV=1	-0.0848176	94	RNA-preserved	mostly soluble
A2A2G4|Q9Y672	ALG6	Dolichyl pyrophosphate Man9GlcNAc2 alpha-1,3-glucosyltransferase OS=Homo sapiens GN=ALG6 PE=1 SV=1|Dolichyl pyrophosphate Man9GlcNAc2 alpha-1,3-glucosyltransferase OS=Homo sapiens GN=ALG6 PE=1 SV=1	0.198283	115	RNA-preserved	mostly soluble
F5GZZ0|F5H5X2|Q6NS38	ALKBH2	DNA oxidative demethylase ALKBH2 (Fragment) OS=Homo sapiens GN=ALKBH2 PE=1 SV=1|DNA oxidative demethylase ALKBH2 (Fragment) OS=Homo sapiens GN=ALKBH2 PE=1 SV=1|DNA oxidative demethylase ALKBH2 OS=Homo sapiens GN=ALKBH2 PE=1 SV=1	0.0841144	106	RNA-preserved	mostly soluble
Q6P6C2|Q6P6C2-1|Q6P6C2-3	ALKBH5	RNA demethylase ALKBH5 OS=Homo sapiens GN=ALKBH5 PE=1 SV=2|Isoform 1 of RNA demethylase ALKBH5 OS=Homo sapiens GN=ALKBH5|Isoform 3 of RNA demethylase ALKBH5 OS=Homo sapiens GN=ALKBH5	-0.281167	82	RNA-preserved	mostly soluble
D6RB81|Q9UHK6|Q9UHK6-5	AMACR	Alpha-methylacyl-CoA racemase OS=Homo sapiens GN=AMACR PE=1 SV=1|Alpha-methylacyl-CoA racemase OS=Homo sapiens GN=AMACR PE=1 SV=2|Isoform 4 of Alpha-methylacyl-CoA racemase OS=Homo sapiens GN=AMACR	0.00190497	100	RNA-preserved	mostly soluble
A0A075B6T1|Q9C0C7|Q9C0C7-2|Q9C0C7-3|Q9C0C7-4|Q9C0C7-5|Q9C0C7-6	AMBRA1	Activating molecule in BECN1-regulated autophagy protein 1 OS=Homo sapiens GN=AMBRA1 PE=1 SV=1|Activating molecule in BECN1-regulated autophagy protein 1 OS=Homo sapiens GN=AMBRA1 PE=1 SV=2|Isoform 2 of Activating molecule in BECN1-regulated autophagy protein 1 OS=Homo sapiens GN=AMBRA1|Isoform 3 of Activating molecule in BECN1-regulated autophagy protein 1 OS=Homo sapiens GN=AMBRA1|Isoform 4 of …	-0.0665364	95	RNA-preserved	mostly soluble
Q9Y303|Q9Y303-2|Q9Y303-3	AMDHD2	N-acetylglucosamine-6-phosphate deacetylase OS=Homo sapiens GN=AMDHD2 PE=1 SV=2|Isoform 2 of N-acetylglucosamine-6-phosphate deacetylase OS=Homo sapiens GN=AMDHD2|Isoform 3 of N-acetylglucosamine-6-phosphate deacetylase OS=Homo sapiens GN=AMDHD2	-0.104511	93	RNA-preserved	mostly soluble
H0Y360|Q01433|Q01433-2	AMPD2	AMP deaminase 2 (Fragment) OS=Homo sapiens GN=AMPD2 PE=1 SV=1|AMP deaminase 2 OS=Homo sapiens GN=AMPD2 PE=1 SV=2|Isoform Ex1A-2-3 of AMP deaminase 2 OS=Homo sapiens GN=AMPD2	0.0399422	103	RNA-preserved	mostly soluble
Q9H1A4	ANAPC1	Anaphase-promoting complex subunit 1 OS=Homo sapiens GN=ANAPC1 PE=1 SV=1	-0.244632	84	RNA-preserved	mostly soluble
D6R9Q5|D6RA92|D6RD74|Q9UM13	ANAPC10	Anaphase-promoting complex subunit 10 (Fragment) OS=Homo sapiens GN=ANAPC10 PE=1 SV=1|Anaphase-promoting complex subunit 10 (Fragment) OS=Homo sapiens GN=ANAPC10 PE=1 SV=1|Anaphase-promoting complex subunit 10 OS=Homo sapiens GN=ANAPC10 PE=1 SV=1|Anaphase-promoting complex subunit 10 OS=Homo sapiens GN=ANAPC10 PE=1 SV=1	-0.0316303	98	RNA-preserved	mostly soluble
Q9UJX6|Q9UJX6-2	ANAPC2	Anaphase-promoting complex subunit 2 OS=Homo sapiens GN=ANAPC2 PE=1 SV=1|Isoform 2 of Anaphase-promoting complex subunit 2 OS=Homo sapiens GN=ANAPC2	-0.140111	91	RNA-preserved	mostly soluble
Q9UJX5|Q9UJX5-3	ANAPC4	Anaphase-promoting complex subunit 4 OS=Homo sapiens GN=ANAPC4 PE=1 SV=2|Isoform 3 of Anaphase-promoting complex subunit 4 OS=Homo sapiens GN=ANAPC4	-0.155921	90	RNA-preserved	mostly soluble
F5H0F9|Q9UJX4	ANAPC5	Anaphase-promoting complex subunit 5 OS=Homo sapiens GN=ANAPC5 PE=1 SV=1|Anaphase-promoting complex subunit 5 OS=Homo sapiens GN=ANAPC5 PE=1 SV=2	-0.39035	76	RNA-preserved	mostly soluble
Q9UJX3|Q9UJX3-2	ANAPC7	Anaphase-promoting complex subunit 7 OS=Homo sapiens GN=ANAPC7 PE=1 SV=4|Isoform 2 of Anaphase-promoting complex subunit 7 OS=Homo sapiens GN=ANAPC7	-0.012777	99	RNA-preserved	mostly soluble
Q9P2R3|Q9P2R3-2	ANKFY1	Rabankyrin-5 OS=Homo sapiens GN=ANKFY1 PE=1 SV=2|Isoform 2 of Rabankyrin-5 OS=Homo sapiens GN=ANKFY1	-0.108521	93	RNA-preserved	mostly soluble
D6RHC4|E9PDP5|Q8IWZ3|Q8IWZ3-4|Q8IWZ3-6	ANKHD1	Ankyrin repeat and KH domain-containing protein 1 (Fragment) OS=Homo sapiens GN=ANKHD1 PE=1 SV=1|Ankyrin repeat and KH domain-containing protein 1 (Fragment) OS=Homo sapiens GN=ANKHD1 PE=1 SV=1|Ankyrin repeat and KH domain-containing protein 1 OS=Homo sapiens GN=ANKHD1 PE=1 SV=1|Isoform 4 of Ankyrin repeat and KH domain-containing protein 1 OS=Homo sapiens GN=ANKHD1|Isoform 6 of Ankyrin repeat an…	-0.207803	87	RNA-preserved	mostly soluble
Q86XL3	ANKLE2	Ankyrin repeat and LEM domain-containing protein 2 OS=Homo sapiens GN=ANKLE2 PE=1 SV=4	-0.3377	79	RNA-preserved	mostly soluble
Q8IV38	ANKMY2	Ankyrin repeat and MYND domain-containing protein 2 OS=Homo sapiens GN=ANKMY2 PE=1 SV=1	-0.0251552	98	RNA-preserved	mostly soluble
O75179|O75179-2|O75179-6	ANKRD17	Ankyrin repeat domain-containing protein 17 OS=Homo sapiens GN=ANKRD17 PE=1 SV=3|Isoform 2 of Ankyrin repeat domain-containing protein 17 OS=Homo sapiens GN=ANKRD17|Isoform 6 of Ankyrin repeat domain-containing protein 17 OS=Homo sapiens GN=ANKRD17	-0.170807	89	RNA-preserved	mostly soluble
E7ESJ3|Q9UPS8|Q9UPS8-2|Q9UPS8-3	ANKRD26	Ankyrin repeat domain-containing protein 26 OS=Homo sapiens GN=ANKRD26 PE=1 SV=1|Ankyrin repeat domain-containing protein 26 OS=Homo sapiens GN=ANKRD26 PE=1 SV=3|Isoform 2 of Ankyrin repeat domain-containing protein 26 OS=Homo sapiens GN=ANKRD26|Isoform 3 of Ankyrin repeat domain-containing protein 26 OS=Homo sapiens GN=ANKRD26	0.230569	117	RNA-preserved	mostly soluble
Q96NW4	ANKRD27	Ankyrin repeat domain-containing protein 27 OS=Homo sapiens GN=ANKRD27 PE=1 SV=2	-0.188566	88	RNA-preserved	mostly soluble
O15084	ANKRD28	Serine/threonine-protein phosphatase 6 regulatory ankyrin repeat subunit A OS=Homo sapiens GN=ANKRD28 PE=1 SV=5	-0.383275	77	RNA-preserved	mostly soluble
Q8NB46	ANKRD52	Serine/threonine-protein phosphatase 6 regulatory ankyrin repeat subunit C OS=Homo sapiens GN=ANKRD52 PE=1 SV=3	-0.212133	86	RNA-preserved	mostly soluble
Q92625	ANKS1A	Ankyrin repeat and SAM domain-containing protein 1A OS=Homo sapiens GN=ANKS1A PE=1 SV=4	-0.25848	84	RNA-preserved	mostly soluble
Q9H8Y5	ANKZF1	Ankyrin repeat and zinc finger domain-containing protein 1 OS=Homo sapiens GN=ANKZF1 PE=1 SV=1	-0.11443	92	RNA-preserved	mostly soluble
Q9NQW6	ANLN	Actin-binding protein anillin OS=Homo sapiens GN=ANLN PE=1 SV=2	0.0353776	102	RNA-preserved	mostly soluble
Q9NW15|Q9NW15-2	ANO10	Anoctamin-10 OS=Homo sapiens GN=ANO10 PE=1 SV=2|Isoform 2 of Anoctamin-10 OS=Homo sapiens GN=ANO10	-0.104226	93	RNA-preserved	mostly soluble
Q4KMQ2|Q4KMQ2-2|Q4KMQ2-3|Q4KMQ2-4	ANO6	Anoctamin-6 OS=Homo sapiens GN=ANO6 PE=1 SV=2|Isoform 2 of Anoctamin-6 OS=Homo sapiens GN=ANO6|Isoform 3 of Anoctamin-6 OS=Homo sapiens GN=ANO6|Isoform 4 of Anoctamin-6 OS=Homo sapiens GN=ANO6	-0.015152	99	RNA-preserved	mostly soluble
P39687	ANP32A	Acidic leucine-rich nuclear phosphoprotein 32 family member A OS=Homo sapiens GN=ANP32A PE=1 SV=1	-0.0147809	99	RNA-preserved	mostly soluble
Q92688|Q92688-2	ANP32B	Acidic leucine-rich nuclear phosphoprotein 32 family member B OS=Homo sapiens GN=ANP32B PE=1 SV=1|Isoform 2 of Acidic leucine-rich nuclear phosphoprotein 32 family member B OS=Homo sapiens GN=ANP32B	0.095974	107	RNA-preserved	mostly soluble
Q9BTT0	ANP32E	Acidic leucine-rich nuclear phosphoprotein 32 family member E OS=Homo sapiens GN=ANP32E PE=1 SV=1	0.238018	118	RNA-preserved	mostly soluble
P04083	ANXA1	Annexin A1 OS=Homo sapiens GN=ANXA1 PE=1 SV=2	0.0438561	103	RNA-preserved	mostly soluble
P50995|P50995-2	ANXA11	Annexin A11 OS=Homo sapiens GN=ANXA11 PE=1 SV=1|Isoform 2 of Annexin A11 OS=Homo sapiens GN=ANXA11	0.138075	110	RNA-preserved	mostly soluble
H0YMT9|H0YN28|P07355	ANXA2	Annexin (Fragment) OS=Homo sapiens GN=ANXA2 PE=1 SV=1|Annexin (Fragment) OS=Homo sapiens GN=ANXA2 PE=1 SV=1|Annexin A2 OS=Homo sapiens GN=ANXA2 PE=1 SV=2	-0.00580874	100	RNA-preserved	mostly soluble
P12429	ANXA3	Annexin A3 OS=Homo sapiens GN=ANXA3 PE=1 SV=3	0.150142	111	RNA-preserved	mostly soluble
P09525	ANXA4	Annexin A4 OS=Homo sapiens GN=ANXA4 PE=1 SV=4	0.136638	110	RNA-preserved	mostly soluble
P08758	ANXA5	Annexin A5 OS=Homo sapiens GN=ANXA5 PE=1 SV=2	0.102522	107	RNA-preserved	mostly soluble
P08133	ANXA6	Annexin A6 OS=Homo sapiens GN=ANXA6 PE=1 SV=3	0.0639169	105	RNA-preserved	mostly soluble
P20073|P20073-2	ANXA7	Annexin A7 OS=Homo sapiens GN=ANXA7 PE=1 SV=3|Isoform 2 of Annexin A7 OS=Homo sapiens GN=ANXA7	-0.325312	80	RNA-preserved	mostly soluble
P13928|Q5VT79	ANXA8|ANXA8L1	Annexin A8 OS=Homo sapiens GN=ANXA8 PE=1 SV=3|Annexin A8-like protein 1 OS=Homo sapiens GN=ANXA8L1 PE=2 SV=2	0.0609273	104	RNA-preserved	mostly soluble
Q63HQ0	AP1AR	AP-1 complex-associated regulatory protein OS=Homo sapiens GN=AP1AR PE=1 SV=1	0.0940727	107	RNA-preserved	mostly soluble
Q10567-3	AP1B1	Isoform C of AP-1 complex subunit beta-1 OS=Homo sapiens GN=AP1B1	-0.0592231	96	RNA-preserved	mostly soluble
O43747|O43747-2	AP1G1	AP-1 complex subunit gamma-1 OS=Homo sapiens GN=AP1G1 PE=1 SV=5|Isoform 2 of AP-1 complex subunit gamma-1 OS=Homo sapiens GN=AP1G1	0.0396337	103	RNA-preserved	mostly soluble
Q9BXS5|Q9BXS5-2	AP1M1	AP-1 complex subunit mu-1 OS=Homo sapiens GN=AP1M1 PE=1 SV=3|Isoform 2 of AP-1 complex subunit mu-1 OS=Homo sapiens GN=AP1M1	-0.0937217	94	RNA-preserved	mostly soluble
P61966	AP1S1	AP-1 complex subunit sigma-1A OS=Homo sapiens GN=AP1S1 PE=1 SV=1	0.185362	114	RNA-preserved	mostly soluble
O95782|O95782-2	AP2A1	AP-2 complex subunit alpha-1 OS=Homo sapiens GN=AP2A1 PE=1 SV=3|Isoform B of AP-2 complex subunit alpha-1 OS=Homo sapiens GN=AP2A1	-0.25344	84	RNA-preserved	mostly soluble
O94973|O94973-2	AP2A2	AP-2 complex subunit alpha-2 OS=Homo sapiens GN=AP2A2 PE=1 SV=2|Isoform 2 of AP-2 complex subunit alpha-2 OS=Homo sapiens GN=AP2A2	-0.142966	91	RNA-preserved	mostly soluble
A0A087X253|P63010|P63010-2	AP2B1	AP-2 complex subunit beta OS=Homo sapiens GN=AP2B1 PE=1 SV=1|AP-2 complex subunit beta OS=Homo sapiens GN=AP2B1 PE=1 SV=1|Isoform 2 of AP-2 complex subunit beta OS=Homo sapiens GN=AP2B1	-0.155811	90	RNA-preserved	mostly soluble
A0A087WY71|Q96CW1|Q96CW1-2	AP2M1	AP-2 complex subunit mu OS=Homo sapiens GN=AP2M1 PE=1 SV=1|AP-2 complex subunit mu OS=Homo sapiens GN=AP2M1 PE=1 SV=2|Isoform 2 of AP-2 complex subunit mu OS=Homo sapiens GN=AP2M1	-0.106801	93	RNA-preserved	mostly soluble
M0QYZ2|M0R0N4|P53680	AP2S1	AP-2 complex subunit sigma OS=Homo sapiens GN=AP2S1 PE=1 SV=1|AP-2 complex subunit sigma OS=Homo sapiens GN=AP2S1 PE=1 SV=1|AP-2 complex subunit sigma OS=Homo sapiens GN=AP2S1 PE=1 SV=2	-0.00654723	100	RNA-preserved	mostly soluble
O00203	AP3B1	AP-3 complex subunit beta-1 OS=Homo sapiens GN=AP3B1 PE=1 SV=3	0.0389685	103	RNA-preserved	mostly soluble
O14617|O14617-2|O14617-3|O14617-4|O14617-5	AP3D1	AP-3 complex subunit delta-1 OS=Homo sapiens GN=AP3D1 PE=1 SV=1|Isoform 2 of AP-3 complex subunit delta-1 OS=Homo sapiens GN=AP3D1|Isoform 3 of AP-3 complex subunit delta-1 OS=Homo sapiens GN=AP3D1|Isoform 4 of AP-3 complex subunit delta-1 OS=Homo sapiens GN=AP3D1|Isoform 5 of AP-3 complex subunit delta-1 OS=Homo sapiens GN=AP3D1	-0.0674982	95	RNA-preserved	mostly soluble
Q9Y2T2	AP3M1	AP-3 complex subunit mu-1 OS=Homo sapiens GN=AP3M1 PE=1 SV=1	0.0507553	104	RNA-preserved	mostly soluble
Q92572	AP3S1	AP-3 complex subunit sigma-1 OS=Homo sapiens GN=AP3S1 PE=1 SV=1	-0.0278856	98	RNA-preserved	mostly soluble
C9JC87|C9JMG3|C9JWL4|O00189	AP4M1	AP-4 complex subunit mu-1 OS=Homo sapiens GN=AP4M1 PE=1 SV=1|AP-4 complex subunit mu-1 (Fragment) OS=Homo sapiens GN=AP4M1 PE=1 SV=7|AP-4 complex subunit mu-1 (Fragment) OS=Homo sapiens GN=AP4M1 PE=1 SV=1|AP-4 complex subunit mu-1 OS=Homo sapiens GN=AP4M1 PE=1 SV=2	-0.0530392	96	RNA-preserved	mostly soluble
Q2VPB7	AP5B1	AP-5 complex subunit beta-1 OS=Homo sapiens GN=AP5B1 PE=1 SV=4	-0.257873	84	RNA-preserved	mostly soluble
B7Z2B6|E9PFT7|P25054|P25054-2|R4GMU6	APC	Adenomatous polyposis coli protein (Fragment) OS=Homo sapiens GN=APC PE=1 SV=1|Adenomatous polyposis coli protein (Fragment) OS=Homo sapiens GN=APC PE=1 SV=7|Adenomatous polyposis coli protein OS=Homo sapiens GN=APC PE=1 SV=2|Isoform Short of Adenomatous polyposis coli protein OS=Homo sapiens GN=APC|Adenomatous polyposis coli protein (Fragment) OS=Homo sapiens GN=APC PE=1 SV=1	-0.268452	83	RNA-preserved	mostly soluble
C9JIF9|P13798	APEH	Acylamino-acid-releasing enzyme OS=Homo sapiens GN=APEH PE=1 SV=1|Acylamino-acid-releasing enzyme OS=Homo sapiens GN=APEH PE=1 SV=4	0.120317	109	RNA-preserved	mostly soluble
P27695	APEX1	DNA-(apurinic or apyrimidinic site) lyase OS=Homo sapiens GN=APEX1 PE=1 SV=2	0.18566	114	RNA-preserved	mostly soluble
Q9BZZ5|Q9BZZ5-2	API5	Apoptosis inhibitor 5 OS=Homo sapiens GN=API5 PE=1 SV=3|Isoform 2 of Apoptosis inhibitor 5 OS=Homo sapiens GN=API5	-0.173423	89	RNA-preserved	mostly soluble
Q96GX9	APIP	Methylthioribulose-1-phosphate dehydratase OS=Homo sapiens GN=APIP PE=1 SV=1	-0.0604289	96	RNA-preserved	mostly soluble
Q06481|Q06481-2|Q06481-3|Q06481-4|Q06481-5|Q06481-6	APLP2	Amyloid-like protein 2 OS=Homo sapiens GN=APLP2 PE=1 SV=2|Isoform 2 of Amyloid-like protein 2 OS=Homo sapiens GN=APLP2|Isoform 3 of Amyloid-like protein 2 OS=Homo sapiens GN=APLP2|Isoform 4 of Amyloid-like protein 2 OS=Homo sapiens GN=APLP2|Isoform 5 of Amyloid-like protein 2 OS=Homo sapiens GN=APLP2|Isoform 6 of Amyloid-like protein 2 OS=Homo sapiens GN=APLP2	-0.282551	82	RNA-preserved	mostly soluble
Q9HDC9	APMAP	Adipocyte plasma membrane-associated protein OS=Homo sapiens GN=APMAP PE=1 SV=2	-0.0491303	97	RNA-preserved	mostly soluble
A0A087WTM7|P04114	APOB	Apolipoprotein B-100 OS=Homo sapiens GN=APOB PE=1 SV=1|Apolipoprotein B-100 OS=Homo sapiens GN=APOB PE=1 SV=2	0.011274	101	RNA-preserved	mostly soluble
J3KQL8|Q9BQE5	APOL2	Apolipoprotein L2 OS=Homo sapiens GN=APOL2 PE=1 SV=2|Apolipoprotein L2 OS=Homo sapiens GN=APOL2 PE=1 SV=1	-0.0535188	96	RNA-preserved	mostly soluble
H7C1U8|Q9BUR5|Q9BUR5-2	APOO	MICOS complex subunit (Fragment) OS=Homo sapiens GN=APOO PE=1 SV=1|MICOS complex subunit MIC26 OS=Homo sapiens GN=APOO PE=1 SV=1|Isoform 2 of MICOS complex subunit MIC26 OS=Homo sapiens GN=APOO	-0.110899	93	RNA-preserved	mostly soluble
Q6UXV4	APOOL	MICOS complex subunit MIC27 OS=Homo sapiens GN=APOOL PE=1 SV=1	-0.141888	91	RNA-preserved	mostly soluble
P05067|P05067-11|P05067-7|P05067-8|P05067-9	APP	Amyloid beta A4 protein OS=Homo sapiens GN=APP PE=1 SV=3|Isoform 11 of Amyloid beta A4 protein OS=Homo sapiens GN=APP|Isoform L-APP733 of Amyloid beta A4 protein OS=Homo sapiens GN=APP|Isoform APP751 of Amyloid beta A4 protein OS=Homo sapiens GN=APP|Isoform L-APP752 of Amyloid beta A4 protein OS=Homo sapiens GN=APP	-0.119905	92	RNA-preserved	mostly soluble
Q9UKG1	APPL1	DCC-interacting protein 13-alpha OS=Homo sapiens GN=APPL1 PE=1 SV=1	0.0141273	101	RNA-preserved	mostly soluble
Q8NEU8|Q8NEU8-3	APPL2	DCC-interacting protein 13-beta OS=Homo sapiens GN=APPL2 PE=1 SV=3|Isoform 3 of DCC-interacting protein 13-beta OS=Homo sapiens GN=APPL2	-0.132752	91	RNA-preserved	mostly soluble
P07741|P07741-2	APRT	Adenine phosphoribosyltransferase OS=Homo sapiens GN=APRT PE=1 SV=2|Isoform 2 of Adenine phosphoribosyltransferase OS=Homo sapiens GN=APRT	0.115615	108	RNA-preserved	mostly soluble
F8W6G5|Q7Z2E3|Q7Z2E3-11|Q7Z2E3-3|Q7Z2E3-4|Q7Z2E3-7|Q7Z2E3-9	APTX	Aprataxin (Fragment) OS=Homo sapiens GN=APTX PE=1 SV=1|Aprataxin OS=Homo sapiens GN=APTX PE=1 SV=2|Isoform 11 of Aprataxin OS=Homo sapiens GN=APTX|Isoform 3 of Aprataxin OS=Homo sapiens GN=APTX|Isoform 4 of Aprataxin OS=Homo sapiens GN=APTX|Isoform 7 of Aprataxin OS=Homo sapiens GN=APTX|Isoform 9 of Aprataxin OS=Homo sapiens GN=APTX	-0.217073	86	RNA-preserved	mostly soluble
O60306	AQR	Intron-binding protein aquarius OS=Homo sapiens GN=AQR PE=1 SV=4	-0.533977	69	RNA-preserved	mostly soluble
P10398|Q96II5	ARAF	Serine/threonine-protein kinase A-Raf OS=Homo sapiens GN=ARAF PE=1 SV=2|ARAF protein OS=Homo sapiens GN=ARAF PE=1 SV=1	-0.0404073	97	RNA-preserved	mostly soluble
E7EU13|Q96P48|Q96P48-1|Q96P48-2|Q96P48-3|Q96P48-4|Q96P48-7	ARAP1	Arf-GAP with Rho-GAP domain, ANK repeat and PH domain-containing protein 1 OS=Homo sapiens GN=ARAP1 PE=1 SV=1|Arf-GAP with Rho-GAP domain, ANK repeat and PH domain-containing protein 1 OS=Homo sapiens GN=ARAP1 PE=1 SV=3|Isoform 1 of Arf-GAP with Rho-GAP domain, ANK repeat and PH domain-containing protein 1 OS=Homo sapiens GN=ARAP1|Isoform 2 of Arf-GAP with Rho-GAP domain, ANK repeat and PH domain…	-0.0609611	96	RNA-preserved	mostly soluble
Q8WWN8|Q8WWN8-2	ARAP3	Arf-GAP with Rho-GAP domain, ANK repeat and PH domain-containing protein 3 OS=Homo sapiens GN=ARAP3 PE=1 SV=1|Isoform 2 of Arf-GAP with Rho-GAP domain, ANK repeat and PH domain-containing protein 3 OS=Homo sapiens GN=ARAP3	-0.00802657	99	RNA-preserved	mostly soluble
B0YIW6|P48444	ARCN1	Archain 1, isoform CRA_a OS=Homo sapiens GN=ARCN1 PE=1 SV=1|Coatomer subunit delta OS=Homo sapiens GN=ARCN1 PE=1 SV=1	0.0984564	107	RNA-preserved	mostly soluble
P61204|P84077	ARF3|ARF1	ADP-ribosylation factor 3 OS=Homo sapiens GN=ARF3 PE=1 SV=2|ADP-ribosylation factor 1 OS=Homo sapiens GN=ARF1 PE=1 SV=2	0.224958	117	RNA-preserved	mostly soluble
P18085	ARF4	ADP-ribosylation factor 4 OS=Homo sapiens GN=ARF4 PE=1 SV=3	0.0335827	102	RNA-preserved	mostly soluble
P84085	ARF5	ADP-ribosylation factor 5 OS=Homo sapiens GN=ARF5 PE=1 SV=2	0.174232	113	RNA-preserved	mostly soluble
P62330	ARF6	ADP-ribosylation factor 6 OS=Homo sapiens GN=ARF6 PE=1 SV=2	0.0814296	106	RNA-preserved	mostly soluble
E5RHT6|F8VWH9|F8W1U7|Q8N6T3|Q8N6T3-2|Q8N6T3-3|Q8N6T3-5	ARFGAP1	ADP-ribosylation factor GTPase-activating protein 1 (Fragment) OS=Homo sapiens GN=ARFGAP1 PE=1 SV=2|ADP-ribosylation factor GTPase-activating protein 1 OS=Homo sapiens GN=ARFGAP1 PE=1 SV=1|ADP-ribosylation factor GTPase-activating protein 1 (Fragment) OS=Homo sapiens GN=ARFGAP1 PE=1 SV=1|ADP-ribosylation factor GTPase-activating protein 1 OS=Homo sapiens GN=ARFGAP1 PE=1 SV=2|Isoform 2 of ADP-ribo…	0.0447425	103	RNA-preserved	mostly soluble
G5E9L0|Q8N6H7	ARFGAP2	ADP-ribosylation factor GTPase-activating protein 2 OS=Homo sapiens GN=ARFGAP2 PE=1 SV=2|ADP-ribosylation factor GTPase-activating protein 2 OS=Homo sapiens GN=ARFGAP2 PE=1 SV=1	0.0384304	103	RNA-preserved	mostly soluble
H0Y6A0|Q9NP61	ARFGAP3	ADP-ribosylation factor GTPase-activating protein 3 (Fragment) OS=Homo sapiens GN=ARFGAP3 PE=1 SV=1|ADP-ribosylation factor GTPase-activating protein 3 OS=Homo sapiens GN=ARFGAP3 PE=1 SV=1	0.0543814	104	RNA-preserved	mostly soluble
Q9Y6D6	ARFGEF1	Brefeldin A-inhibited guanine nucleotide-exchange protein 1 OS=Homo sapiens GN=ARFGEF1 PE=1 SV=2	0.156015	111	RNA-preserved	mostly soluble
Q9Y6D5	ARFGEF2	Brefeldin A-inhibited guanine nucleotide-exchange protein 2 OS=Homo sapiens GN=ARFGEF2 PE=1 SV=3	0.0385866	103	RNA-preserved	mostly soluble
P53367|P53367-2	ARFIP1	Arfaptin-1 OS=Homo sapiens GN=ARFIP1 PE=1 SV=2|Isoform A of Arfaptin-1 OS=Homo sapiens GN=ARFIP1	-0.124342	92	RNA-preserved	mostly soluble
Q13795|Q13795-2	ARFRP1	ADP-ribosylation factor-related protein 1 OS=Homo sapiens GN=ARFRP1 PE=1 SV=1|Isoform 2 of ADP-ribosylation factor-related protein 1 OS=Homo sapiens GN=ARFRP1	-0.0312037	98	RNA-preserved	mostly soluble
Q9NWB6	ARGLU1	Arginine and glutamate-rich protein 1 OS=Homo sapiens GN=ARGLU1 PE=1 SV=1	-0.354749	78	RNA-preserved	mostly soluble
Q07960	ARHGAP1	Rho GTPase-activating protein 1 OS=Homo sapiens GN=ARHGAP1 PE=1 SV=1	0.0355131	102	RNA-preserved	mostly soluble
Q1RLN5|Q8IWW6|Q8IWW6-2|Q8IWW6-3|Q8IWW6-4	ARHGAP12	ARHGAP12 protein OS=Homo sapiens GN=ARHGAP12 PE=1 SV=1|Rho GTPase-activating protein 12 OS=Homo sapiens GN=ARHGAP12 PE=1 SV=1|Isoform 2 of Rho GTPase-activating protein 12 OS=Homo sapiens GN=ARHGAP12|Isoform 3 of Rho GTPase-activating protein 12 OS=Homo sapiens GN=ARHGAP12|Isoform 4 of Rho GTPase-activating protein 12 OS=Homo sapiens GN=ARHGAP12	0.0291582	102	RNA-preserved	mostly soluble
Q68EM7|Q68EM7-5|Q68EM7-6	ARHGAP17	Rho GTPase-activating protein 17 OS=Homo sapiens GN=ARHGAP17 PE=1 SV=1|Isoform 5 of Rho GTPase-activating protein 17 OS=Homo sapiens GN=ARHGAP17|Isoform 6 of Rho GTPase-activating protein 17 OS=Homo sapiens GN=ARHGAP17	0.0642038	105	RNA-preserved	mostly soluble
Q8N392|Q8N392-2	ARHGAP18	Rho GTPase-activating protein 18 OS=Homo sapiens GN=ARHGAP18 PE=1 SV=3|Isoform 2 of Rho GTPase-activating protein 18 OS=Homo sapiens GN=ARHGAP18	-0.0354068	98	RNA-preserved	mostly soluble
Q5T5U3	ARHGAP21	Rho GTPase-activating protein 21 OS=Homo sapiens GN=ARHGAP21 PE=1 SV=1	-0.187757	88	RNA-preserved	mostly soluble
Q9P2N2	ARHGAP28	Rho GTPase-activating protein 28 OS=Homo sapiens GN=ARHGAP28 PE=1 SV=3	-0.139545	91	RNA-preserved	mostly soluble
Q9NRY4	ARHGAP35	Rho GTPase-activating protein 35 OS=Homo sapiens GN=ARHGAP35 PE=1 SV=3	-0.0291542	98	RNA-preserved	mostly soluble
E7EQN5|P98171|P98171-2	ARHGAP4	Rho GTPase-activating protein 4 OS=Homo sapiens GN=ARHGAP4 PE=1 SV=1|Rho GTPase-activating protein 4 OS=Homo sapiens GN=ARHGAP4 PE=1 SV=2|Isoform 2 of Rho GTPase-activating protein 4 OS=Homo sapiens GN=ARHGAP4	-0.371204	77	RNA-preserved	mostly soluble
J3KTF8|J3QQX2|P52565	ARHGDIA	Rho GDP-dissociation inhibitor 1 (Fragment) OS=Homo sapiens GN=ARHGDIA PE=1 SV=7|Rho GDP-dissociation inhibitor 1 OS=Homo sapiens GN=ARHGDIA PE=1 SV=1|Rho GDP-dissociation inhibitor 1 OS=Homo sapiens GN=ARHGDIA PE=1 SV=3	0.216008	116	RNA-preserved	mostly soluble
M0QZR4|Q92888|Q92888-2|Q92888-3	ARHGEF1	Rho guanine nucleotide exchange factor 1 OS=Homo sapiens GN=ARHGEF1 PE=1 SV=1|Rho guanine nucleotide exchange factor 1 OS=Homo sapiens GN=ARHGEF1 PE=1 SV=2|Isoform 2 of Rho guanine nucleotide exchange factor 1 OS=Homo sapiens GN=ARHGEF1|Isoform 3 of Rho guanine nucleotide exchange factor 1 OS=Homo sapiens GN=ARHGEF1	-0.0251163	98	RNA-preserved	mostly soluble
O15085|O15085-2	ARHGEF11	Rho guanine nucleotide exchange factor 11 OS=Homo sapiens GN=ARHGEF11 PE=1 SV=1|Isoform 2 of Rho guanine nucleotide exchange factor 11 OS=Homo sapiens GN=ARHGEF11	0.0719676	105	RNA-preserved	mostly soluble
E9PMR6|Q9NZN5|Q9NZN5-2	ARHGEF12	Rho guanine nucleotide exchange factor 12 OS=Homo sapiens GN=ARHGEF12 PE=1 SV=1|Rho guanine nucleotide exchange factor 12 OS=Homo sapiens GN=ARHGEF12 PE=1 SV=1|Isoform 2 of Rho guanine nucleotide exchange factor 12 OS=Homo sapiens GN=ARHGEF12	-0.217736	86	RNA-preserved	mostly soluble
Q5VV41	ARHGEF16	Rho guanine nucleotide exchange factor 16 OS=Homo sapiens GN=ARHGEF16 PE=1 SV=1	0.130388	109	RNA-preserved	mostly soluble
Q96PE2	ARHGEF17	Rho guanine nucleotide exchange factor 17 OS=Homo sapiens GN=ARHGEF17 PE=1 SV=1	-0.40819	75	RNA-preserved	mostly soluble
Q6ZSZ5|Q6ZSZ5-2	ARHGEF18	Rho guanine nucleotide exchange factor 18 OS=Homo sapiens GN=ARHGEF18 PE=1 SV=3|Isoform 2 of Rho guanine nucleotide exchange factor 18 OS=Homo sapiens GN=ARHGEF18	-0.00824981	99	RNA-preserved	mostly soluble
Q92974|Q92974-2|Q92974-3|V9GYM8	ARHGEF2	Rho guanine nucleotide exchange factor 2 OS=Homo sapiens GN=ARHGEF2 PE=1 SV=4|Isoform 2 of Rho guanine nucleotide exchange factor 2 OS=Homo sapiens GN=ARHGEF2|Isoform 3 of Rho guanine nucleotide exchange factor 2 OS=Homo sapiens GN=ARHGEF2|Rho guanine nucleotide exchange factor 2 OS=Homo sapiens GN=ARHGEF2 PE=1 SV=1	-0.199015	87	RNA-preserved	mostly soluble
B1ALK7|Q14155-1|Q14155-5	ARHGEF7	Rho guanine nucleotide exchange factor 7 OS=Homo sapiens GN=ARHGEF7 PE=1 SV=1|Isoform 1 of Rho guanine nucleotide exchange factor 7 OS=Homo sapiens GN=ARHGEF7|Isoform 5 of Rho guanine nucleotide exchange factor 7 OS=Homo sapiens GN=ARHGEF7	-0.0876238	94	RNA-preserved	mostly soluble
O14497|O14497-2|O14497-3	ARID1A	AT-rich interactive domain-containing protein 1A OS=Homo sapiens GN=ARID1A PE=1 SV=3|Isoform 2 of AT-rich interactive domain-containing protein 1A OS=Homo sapiens GN=ARID1A|Isoform 3 of AT-rich interactive domain-containing protein 1A OS=Homo sapiens GN=ARID1A	-0.306595	81	RNA-preserved	mostly soluble
Q4LE39|Q4LE39-2|Q4LE39-3	ARID4B	AT-rich interactive domain-containing protein 4B OS=Homo sapiens GN=ARID4B PE=1 SV=2|Isoform 2 of AT-rich interactive domain-containing protein 4B OS=Homo sapiens GN=ARID4B|Isoform 3 of AT-rich interactive domain-containing protein 4B OS=Homo sapiens GN=ARID4B	0.040249	103	RNA-preserved	mostly soluble
Q14865	ARID5B	AT-rich interactive domain-containing protein 5B OS=Homo sapiens GN=ARID5B PE=1 SV=3	-0.205445	87	RNA-preserved	mostly soluble
Q9Y4X5	ARIH1	E3 ubiquitin-protein ligase ARIH1 OS=Homo sapiens GN=ARIH1 PE=1 SV=2	0.160511	112	RNA-preserved	mostly soluble
O95376	ARIH2	E3 ubiquitin-protein ligase ARIH2 OS=Homo sapiens GN=ARIH2 PE=1 SV=1	0.0019281	100	RNA-preserved	mostly soluble
Q5BIX2|Q96B23|Q96B23-2	ARKL1|C18ORF25	Chromosome 18 open reading frame 25, isoform CRA_a OS=Homo sapiens GN=ARKL1 PE=1 SV=1|Uncharacterized protein C18orf25 OS=Homo sapiens GN=C18orf25 PE=1 SV=2|Isoform 2 of Uncharacterized protein C18orf25 OS=Homo sapiens GN=C18orf25	0.153322	111	RNA-preserved	mostly soluble
B4DZG7|F8VYN9|P40616|P40616-2	ARL1	ADP-ribosylation factor-like protein 1 OS=Homo sapiens GN=ARL1 PE=1 SV=1|ADP-ribosylation factor-like protein 1 OS=Homo sapiens GN=ARL1 PE=1 SV=1|ADP-ribosylation factor-like protein 1 OS=Homo sapiens GN=ARL1 PE=1 SV=1|Isoform 2 of ADP-ribosylation factor-like protein 1 OS=Homo sapiens GN=ARL1	-0.0554074	96	RNA-preserved	mostly soluble
Q3SXY8|Q3SXY8-2|Q3SXY8-3	ARL13B	ADP-ribosylation factor-like protein 13B OS=Homo sapiens GN=ARL13B PE=1 SV=1|Isoform 2 of ADP-ribosylation factor-like protein 13B OS=Homo sapiens GN=ARL13B|Isoform 3 of ADP-ribosylation factor-like protein 13B OS=Homo sapiens GN=ARL13B	-0.532216	69	RNA-preserved	mostly soluble
Q8N8R7	ARL14EP	ARL14 effector protein OS=Homo sapiens GN=ARL14EP PE=1 SV=1	-0.0301819	98	RNA-preserved	mostly soluble
P36404	ARL2	ADP-ribosylation factor-like protein 2 OS=Homo sapiens GN=ARL2 PE=1 SV=4	0.0156738	101	RNA-preserved	mostly soluble
H3BU49|Q9Y2Y0|Q9Y2Y0-2	ARL2BP	ADP-ribosylation factor-like protein 2-binding protein OS=Homo sapiens GN=ARL2BP PE=1 SV=1|ADP-ribosylation factor-like protein 2-binding protein OS=Homo sapiens GN=ARL2BP PE=1 SV=1|Isoform 2 of ADP-ribosylation factor-like protein 2-binding protein OS=Homo sapiens GN=ARL2BP	0.507403	142	RNA-preserved	mostly soluble
P36405	ARL3	ADP-ribosylation factor-like protein 3 OS=Homo sapiens GN=ARL3 PE=1 SV=2	0.20623	115	RNA-preserved	mostly soluble
O75915	ARL6IP5	PRA1 family protein 3 OS=Homo sapiens GN=ARL6IP5 PE=1 SV=1	0.199966	115	RNA-preserved	mostly soluble
Q96BM9	ARL8A	ADP-ribosylation factor-like protein 8A OS=Homo sapiens GN=ARL8A PE=1 SV=1	0.079312	106	RNA-preserved	mostly soluble
Q9NVJ2	ARL8B	ADP-ribosylation factor-like protein 8B OS=Homo sapiens GN=ARL8B PE=1 SV=1	-0.214945	86	RNA-preserved	mostly soluble
Q9NVT9	ARMC1	Armadillo repeat-containing protein 1 OS=Homo sapiens GN=ARMC1 PE=1 SV=1	0.0398072	103	RNA-preserved	mostly soluble
Q6NXE6|Q6NXE6-2	ARMC6	Armadillo repeat-containing protein 6 OS=Homo sapiens GN=ARMC6 PE=1 SV=2|Isoform 2 of Armadillo repeat-containing protein 6 OS=Homo sapiens GN=ARMC6	-0.212471	86	RNA-preserved	mostly soluble
Q8IUR7|Q8IUR7-2|Q8IUR7-7	ARMC8	Armadillo repeat-containing protein 8 OS=Homo sapiens GN=ARMC8 PE=1 SV=2|Isoform 2 of Armadillo repeat-containing protein 8 OS=Homo sapiens GN=ARMC8|Isoform 7 of Armadillo repeat-containing protein 8 OS=Homo sapiens GN=ARMC8	-0.410867	75	RNA-preserved	mostly soluble
A0A087X1I8|Q7Z3E5|Q7Z3E5-2	ARMC9	LisH domain-containing protein ARMC9 OS=Homo sapiens GN=ARMC9 PE=1 SV=1|LisH domain-containing protein ARMC9 OS=Homo sapiens GN=ARMC9 PE=1 SV=2|Isoform 2 of LisH domain-containing protein ARMC9 OS=Homo sapiens GN=ARMC9	0.181306	113	RNA-preserved	mostly soluble
F5GZY1|Q9H993	ARMT1	Protein-glutamate O-methyltransferase OS=Homo sapiens GN=ARMT1 PE=1 SV=1|Protein-glutamate O-methyltransferase OS=Homo sapiens GN=ARMT1 PE=1 SV=1	-0.105095	93	RNA-preserved	mostly soluble
P27540|P27540-2|P27540-3|P27540-4	ARNT	Aryl hydrocarbon receptor nuclear translocator OS=Homo sapiens GN=ARNT PE=1 SV=1|Isoform 2 of Aryl hydrocarbon receptor nuclear translocator OS=Homo sapiens GN=ARNT|Isoform 3 of Aryl hydrocarbon receptor nuclear translocator OS=Homo sapiens GN=ARNT|Isoform 4 of Aryl hydrocarbon receptor nuclear translocator OS=Homo sapiens GN=ARNT	0.130919	109	RNA-preserved	mostly soluble
Q92747	ARPC1A	Actin-related protein 2/3 complex subunit 1A OS=Homo sapiens GN=ARPC1A PE=1 SV=2	0.0477066	103	RNA-preserved	mostly soluble
O15143	ARPC1B	Actin-related protein 2/3 complex subunit 1B OS=Homo sapiens GN=ARPC1B PE=1 SV=3	-0.122078	92	RNA-preserved	mostly soluble
O15144	ARPC2	Actin-related protein 2/3 complex subunit 2 OS=Homo sapiens GN=ARPC2 PE=1 SV=1	0.0849883	106	RNA-preserved	mostly soluble
F8WCF6|P59998	ARPC4	Actin-related protein 2/3 complex subunit 4 OS=Homo sapiens GN=ARPC4-TTLL3 PE=3 SV=1|Actin-related protein 2/3 complex subunit 4 OS=Homo sapiens GN=ARPC4 PE=1 SV=3	0.0264867	102	RNA-preserved	mostly soluble
O15511	ARPC5	Actin-related protein 2/3 complex subunit 5 OS=Homo sapiens GN=ARPC5 PE=1 SV=3	-0.382862	77	RNA-preserved	mostly soluble
P49407|P49407-2	ARRB1	Beta-arrestin-1 OS=Homo sapiens GN=ARRB1 PE=1 SV=2|Isoform 1B of Beta-arrestin-1 OS=Homo sapiens GN=ARRB1	0.00243347	100	RNA-preserved	mostly soluble
Q5T370|Q8N5I2	ARRDC1	Arrestin domain-containing protein 1 (Fragment) OS=Homo sapiens GN=ARRDC1 PE=1 SV=1|Arrestin domain-containing protein 1 OS=Homo sapiens GN=ARRDC1 PE=1 SV=1	-0.226182	85	RNA-preserved	mostly soluble
A0A0C4DFZ2|P15289|P15289-2	ARSA	Arylsulfatase A OS=Homo sapiens GN=ARSA PE=1 SV=1|Arylsulfatase A OS=Homo sapiens GN=ARSA PE=1 SV=3|Isoform 2 of Arylsulfatase A OS=Homo sapiens GN=ARSA	-0.175944	89	RNA-preserved	mostly soluble
P15848	ARSB	Arylsulfatase B OS=Homo sapiens GN=ARSB PE=1 SV=1	-0.0931558	94	RNA-preserved	mostly soluble
A0A0A0MRI7|H7C484|Q9H2C2	ARV1	Protein ARV1 OS=Homo sapiens GN=ARV1 PE=1 SV=1|Protein ARV1 (Fragment) OS=Homo sapiens GN=ARV1 PE=1 SV=1|Protein ARV1 OS=Homo sapiens GN=ARV1 PE=2 SV=1	-0.16768	89	RNA-preserved	mostly soluble
E7EMM4|Q13510|Q13510-2|Q13510-3	ASAH1	Acid ceramidase OS=Homo sapiens GN=ASAH1 PE=1 SV=1|Acid ceramidase OS=Homo sapiens GN=ASAH1 PE=1 SV=5|Isoform 2 of Acid ceramidase OS=Homo sapiens GN=ASAH1|Isoform 3 of Acid ceramidase OS=Homo sapiens GN=ASAH1	-0.109473	93	RNA-preserved	mostly soluble
Q8N9N2-2	ASCC1	Isoform 2 of Activating signal cointegrator 1 complex subunit 1 OS=Homo sapiens GN=ASCC1	-0.0221015	98	RNA-preserved	mostly soluble
Q9H1I8	ASCC2	Activating signal cointegrator 1 complex subunit 2 OS=Homo sapiens GN=ASCC2 PE=1 SV=3	-0.300411	81	RNA-preserved	mostly soluble
Q8N3C0	ASCC3	Activating signal cointegrator 1 complex subunit 3 OS=Homo sapiens GN=ASCC3 PE=1 SV=3	-0.135885	91	RNA-preserved	mostly soluble
K7ES22|Q9NVP2	ASF1B	Histone chaperone ASF1B OS=Homo sapiens GN=ASF1B PE=1 SV=1|Histone chaperone ASF1B OS=Homo sapiens GN=ASF1B PE=1 SV=1	-0.299836	81	RNA-preserved	mostly soluble
F5H8F7|Q9UBL3|Q9UBL3-3	ASH2L	Set1/Ash2 histone methyltransferase complex subunit ASH2 OS=Homo sapiens GN=ASH2L PE=1 SV=1|Set1/Ash2 histone methyltransferase complex subunit ASH2 OS=Homo sapiens GN=ASH2L PE=1 SV=1|Isoform 3 of Set1/Ash2 histone methyltransferase complex subunit ASH2 OS=Homo sapiens GN=ASH2L	-0.12732	92	RNA-preserved	mostly soluble
P04424	ASL	Argininosuccinate lyase OS=Homo sapiens GN=ASL PE=1 SV=4	0.104323	107	RNA-preserved	mostly soluble
O95671|O95671-2	ASMTL	N-acetylserotonin O-methyltransferase-like protein OS=Homo sapiens GN=ASMTL PE=1 SV=3|Isoform 2 of N-acetylserotonin O-methyltransferase-like protein OS=Homo sapiens GN=ASMTL	-0.100472	93	RNA-preserved	mostly soluble
A0A087WXS7|O43681	ASNA1	ATPase ASNA1 OS=Homo sapiens GN=ASNA1 PE=1 SV=1|ATPase ASNA1 OS=Homo sapiens GN=ASNA1 PE=1 SV=2	0.283672	122	RNA-preserved	mostly soluble
P08243|P08243-2	ASNS	Asparagine synthetase [glutamine-hydrolyzing] OS=Homo sapiens GN=ASNS PE=1 SV=4|Isoform 2 of Asparagine synthetase [glutamine-hydrolyzing] OS=Homo sapiens GN=ASNS	0.0515823	104	RNA-preserved	mostly soluble
Q12797	ASPH	Aspartyl/asparaginyl beta-hydroxylase OS=Homo sapiens GN=ASPH PE=1 SV=3	-0.196741	87	RNA-preserved	mostly soluble
P00966	ASS1	Argininosuccinate synthase OS=Homo sapiens GN=ASS1 PE=1 SV=2	0.0359518	103	RNA-preserved	mostly soluble
Q9NVM9	ASUN	Protein asunder homolog OS=Homo sapiens GN=ASUN PE=1 SV=2	-0.0166757	99	RNA-preserved	mostly soluble
Q8NBU5	ATAD1	ATPase family AAA domain-containing protein 1 OS=Homo sapiens GN=ATAD1 PE=1 SV=1	-0.142863	91	RNA-preserved	mostly soluble
Q9NVI7-2	ATAD3A	Isoform 2 of ATPase family AAA domain-containing protein 3A OS=Homo sapiens GN=ATAD3A	-0.215427	86	RNA-preserved	mostly soluble
P18846	ATF1	Cyclic AMP-dependent transcription factor ATF-1 OS=Homo sapiens GN=ATF1 PE=1 SV=2	0.00608424	100	RNA-preserved	mostly soluble
P18850	ATF6	Cyclic AMP-dependent transcription factor ATF-6 alpha OS=Homo sapiens GN=ATF6 PE=1 SV=3	-0.225024	86	RNA-preserved	mostly soluble
F8VQD9|Q9BSB4	ATG101	Autophagy-related protein 101 (Fragment) OS=Homo sapiens GN=ATG101 PE=1 SV=1|Autophagy-related protein 101 OS=Homo sapiens GN=ATG101 PE=1 SV=1	-0.0296116	98	RNA-preserved	mostly soluble
O75143|O75143-2|O75143-3|O75143-5	ATG13	Autophagy-related protein 13 OS=Homo sapiens GN=ATG13 PE=1 SV=1|Isoform 2 of Autophagy-related protein 13 OS=Homo sapiens GN=ATG13|Isoform 3 of Autophagy-related protein 13 OS=Homo sapiens GN=ATG13|Isoform 5 of Autophagy-related protein 13 OS=Homo sapiens GN=ATG13	-0.262641	83	RNA-preserved	mostly soluble
E7EVC7|Q676U5|Q676U5-2	ATG16L1	Autophagy-related protein 16-1 OS=Homo sapiens GN=ATG16L1 PE=1 SV=1|Autophagy-related protein 16-1 OS=Homo sapiens GN=ATG16L1 PE=1 SV=2|Isoform 2 of Autophagy-related protein 16-1 OS=Homo sapiens GN=ATG16L1	0.00448882	100	RNA-preserved	mostly soluble
Q9NT62	ATG3	Ubiquitin-like-conjugating enzyme ATG3 OS=Homo sapiens GN=ATG3 PE=1 SV=1	-0.0359891	98	RNA-preserved	mostly soluble
L7UQJ2|Q9H1Y0	ATG5	Autophagy protein 5 OS=Homo sapiens GN=ATG5 PE=1 SV=1|Autophagy protein 5 OS=Homo sapiens GN=ATG5 PE=1 SV=2	-0.193242	87	RNA-preserved	mostly soluble
O95352	ATG7	Ubiquitin-like modifier-activating enzyme ATG7 OS=Homo sapiens GN=ATG7 PE=1 SV=1	-0.0972893	93	RNA-preserved	mostly soluble
Q7Z3C6|Q7Z3C6-2	ATG9A	Autophagy-related protein 9A OS=Homo sapiens GN=ATG9A PE=1 SV=3|Isoform 2 of Autophagy-related protein 9A OS=Homo sapiens GN=ATG9A	-0.305252	81	RNA-preserved	mostly soluble
P31939	ATIC	Bifunctional purine biosynthesis protein PURH OS=Homo sapiens GN=ATIC PE=1 SV=3	-0.0499989	97	RNA-preserved	mostly soluble
Q8NHH9|Q8NHH9-3|Q8NHH9-5	ATL2	Atlastin-2 OS=Homo sapiens GN=ATL2 PE=1 SV=2|Isoform 3 of Atlastin-2 OS=Homo sapiens GN=ATL2|Isoform 5 of Atlastin-2 OS=Homo sapiens GN=ATL2	-0.0460996	97	RNA-preserved	mostly soluble
Q6DD88	ATL3	Atlastin-3 OS=Homo sapiens GN=ATL3 PE=1 SV=1	0.113725	108	RNA-preserved	mostly soluble
Q13315	ATM	Serine-protein kinase ATM OS=Homo sapiens GN=ATM PE=1 SV=4	-0.0458062	97	RNA-preserved	mostly soluble
E9PEJ6|H0Y547|P98196	ATP11A	Phospholipid-transporting ATPase OS=Homo sapiens GN=ATP11A PE=1 SV=1|Phospholipid-transporting ATPase (Fragment) OS=Homo sapiens GN=ATP11A PE=1 SV=1|Probable phospholipid-transporting ATPase IH OS=Homo sapiens GN=ATP11A PE=1 SV=3	-0.265281	83	RNA-preserved	mostly soluble
A0A067XG54|Q8NB49|Q8NB49-2|Q8NB49-3|Q8NB49-4	ATP11C	Phospholipid-transporting ATPase OS=Homo sapiens GN=ATP11C PE=1 SV=1|Phospholipid-transporting ATPase IG OS=Homo sapiens GN=ATP11C PE=1 SV=3|Isoform 2 of Phospholipid-transporting ATPase IG OS=Homo sapiens GN=ATP11C|Isoform 3 of Phospholipid-transporting ATPase IG OS=Homo sapiens GN=ATP11C|Isoform 4 of Phospholipid-transporting ATPase IG OS=Homo sapiens GN=ATP11C	-0.434269	74	RNA-preserved	mostly soluble
Q9HD20|Q9HD20-2	ATP13A1	Manganese-transporting ATPase 13A1 OS=Homo sapiens GN=ATP13A1 PE=1 SV=2|Isoform B of Manganese-transporting ATPase 13A1 OS=Homo sapiens GN=ATP13A1	-0.0395138	97	RNA-preserved	mostly soluble
Q9H7F0	ATP13A3	Probable cation-transporting ATPase 13A3 OS=Homo sapiens GN=ATP13A3 PE=1 SV=4	-0.203116	87	RNA-preserved	mostly soluble
P05023|P05023-4	ATP1A1	Sodium/potassium-transporting ATPase subunit alpha-1 OS=Homo sapiens GN=ATP1A1 PE=1 SV=1|Isoform 4 of Sodium/potassium-transporting ATPase subunit alpha-1 OS=Homo sapiens GN=ATP1A1	-0.00477155	100	RNA-preserved	mostly soluble
P05026|P05026-2	ATP1B1	Sodium/potassium-transporting ATPase subunit beta-1 OS=Homo sapiens GN=ATP1B1 PE=1 SV=1|Isoform 2 of Sodium/potassium-transporting ATPase subunit beta-1 OS=Homo sapiens GN=ATP1B1	0.0188326	101	RNA-preserved	mostly soluble
P54709	ATP1B3	Sodium/potassium-transporting ATPase subunit beta-3 OS=Homo sapiens GN=ATP1B3 PE=1 SV=1	-0.0739514	95	RNA-preserved	mostly soluble
P16615	ATP2A2	Sarcoplasmic/endoplasmic reticulum calcium ATPase 2 OS=Homo sapiens GN=ATP2A2 PE=1 SV=1	-0.0522282	96	RNA-preserved	mostly soluble
P20020-3|P20020-6	ATP2B1	Isoform B of Plasma membrane calcium-transporting ATPase 1 OS=Homo sapiens GN=ATP2B1|Isoform K of Plasma membrane calcium-transporting ATPase 1 OS=Homo sapiens GN=ATP2B1	-0.00501826	100	RNA-preserved	mostly soluble
H0Y7S3|Q01814|Q01814-5|Q01814-6|Q01814-8	ATP2B2	Plasma membrane calcium-transporting ATPase 2 (Fragment) OS=Homo sapiens GN=ATP2B2 PE=1 SV=1|Plasma membrane calcium-transporting ATPase 2 OS=Homo sapiens GN=ATP2B2 PE=1 SV=2|Isoform YB of Plasma membrane calcium-transporting ATPase 2 OS=Homo sapiens GN=ATP2B2|Isoform ZB of Plasma membrane calcium-transporting ATPase 2 OS=Homo sapiens GN=ATP2B2|Isoform XB of Plasma membrane calcium-transporting A…	-0.0109458	99	RNA-preserved	mostly soluble
P23634-6	ATP2B4	Isoform XB of Plasma membrane calcium-transporting ATPase 4 OS=Homo sapiens GN=ATP2B4	0.0867773	106	RNA-preserved	mostly soluble
B4E2Q0|P98194|P98194-4	ATP2C1	Calcium-transporting ATPase OS=Homo sapiens GN=ATP2C1 PE=1 SV=1|Calcium-transporting ATPase type 2C member 1 OS=Homo sapiens GN=ATP2C1 PE=1 SV=3|Isoform 4 of Calcium-transporting ATPase type 2C member 1 OS=Homo sapiens GN=ATP2C1	-0.124171	92	RNA-preserved	mostly soluble
P25705	ATP5A1	ATP synthase subunit alpha, mitochondrial OS=Homo sapiens GN=ATP5A1 PE=1 SV=1	-0.0305579	98	RNA-preserved	mostly soluble
P06576	ATP5B	ATP synthase subunit beta, mitochondrial OS=Homo sapiens GN=ATP5B PE=1 SV=3	0.0172962	101	RNA-preserved	mostly soluble
P36542	ATP5C1	ATP synthase subunit gamma, mitochondrial OS=Homo sapiens GN=ATP5C1 PE=1 SV=1	0.0313743	102	RNA-preserved	mostly soluble
P30049	ATP5D	ATP synthase subunit delta, mitochondrial OS=Homo sapiens GN=ATP5D PE=1 SV=2	-0.120487	92	RNA-preserved	mostly soluble
P56381	ATP5E	ATP synthase subunit epsilon, mitochondrial OS=Homo sapiens GN=ATP5E PE=1 SV=2	-0.118421	92	RNA-preserved	mostly soluble
P24539|Q5QNZ2	ATP5F1	ATP synthase F(0) complex subunit B1, mitochondrial OS=Homo sapiens GN=ATP5F1 PE=1 SV=2|ATP synthase F(0) complex subunit B1, mitochondrial OS=Homo sapiens GN=ATP5F1 PE=1 SV=1	-0.324143	80	RNA-preserved	mostly soluble
P56385	ATP5I	ATP synthase subunit e, mitochondrial OS=Homo sapiens GN=ATP5I PE=1 SV=2	-0.563693	68	RNA-preserved	mostly soluble
G3V325|P56134-3	ATP5J2	Protein ATP5J2-PTCD1 OS=Homo sapiens GN=ATP5J2-PTCD1 PE=4 SV=1|Isoform 3 of ATP synthase subunit f, mitochondrial OS=Homo sapiens GN=ATP5J2	-0.203217	87	RNA-preserved	mostly soluble
E9PN17|O75964	ATP5L	ATP synthase subunit g, mitochondrial OS=Homo sapiens GN=ATP5L PE=1 SV=1|ATP synthase subunit g, mitochondrial OS=Homo sapiens GN=ATP5L PE=1 SV=3	-0.191887	88	RNA-preserved	mostly soluble
P48047	ATP5O	ATP synthase subunit O, mitochondrial OS=Homo sapiens GN=ATP5O PE=1 SV=1	-0.10547	93	RNA-preserved	mostly soluble
Q15904	ATP6AP1	V-type proton ATPase subunit S1 OS=Homo sapiens GN=ATP6AP1 PE=1 SV=2	-0.357248	78	RNA-preserved	mostly soluble
O75787|O75787-2	ATP6AP2	Renin receptor OS=Homo sapiens GN=ATP6AP2 PE=1 SV=2|Isoform 2 of Renin receptor OS=Homo sapiens GN=ATP6AP2	-0.338507	79	RNA-preserved	mostly soluble
P38606|P38606-2	ATP6V1A	V-type proton ATPase catalytic subunit A OS=Homo sapiens GN=ATP6V1A PE=1 SV=2|Isoform 2 of V-type proton ATPase catalytic subunit A OS=Homo sapiens GN=ATP6V1A	-0.146882	90	RNA-preserved	mostly soluble
P21281	ATP6V1B2	V-type proton ATPase subunit B, brain isoform OS=Homo sapiens GN=ATP6V1B2 PE=1 SV=3	-0.298495	81	RNA-preserved	mostly soluble
P21283	ATP6V1C1	V-type proton ATPase subunit C 1 OS=Homo sapiens GN=ATP6V1C1 PE=1 SV=4	-0.232777	85	RNA-preserved	mostly soluble
Q9Y5K8	ATP6V1D	V-type proton ATPase subunit D OS=Homo sapiens GN=ATP6V1D PE=1 SV=1	-0.329389	80	RNA-preserved	mostly soluble
P36543	ATP6V1E1	V-type proton ATPase subunit E 1 OS=Homo sapiens GN=ATP6V1E1 PE=1 SV=1	-0.130181	91	RNA-preserved	mostly soluble
O75348	ATP6V1G1	V-type proton ATPase subunit G 1 OS=Homo sapiens GN=ATP6V1G1 PE=1 SV=3	-0.35209	78	RNA-preserved	mostly soluble
Q9UI12|Q9UI12-2	ATP6V1H	V-type proton ATPase subunit H OS=Homo sapiens GN=ATP6V1H PE=1 SV=1|Isoform 2 of V-type proton ATPase subunit H OS=Homo sapiens GN=ATP6V1H	-0.254634	84	RNA-preserved	mostly soluble
Q04656|Q04656-2|Q04656-3|Q04656-5	ATP7A	Copper-transporting ATPase 1 OS=Homo sapiens GN=ATP7A PE=1 SV=3|Isoform 1 of Copper-transporting ATPase 1 OS=Homo sapiens GN=ATP7A|Isoform 2 of Copper-transporting ATPase 1 OS=Homo sapiens GN=ATP7A|Isoform 5 of Copper-transporting ATPase 1 OS=Homo sapiens GN=ATP7A	-0.0558691	96	RNA-preserved	mostly soluble
O75110	ATP9A	Probable phospholipid-transporting ATPase IIA OS=Homo sapiens GN=ATP9A PE=1 SV=3	-0.143937	91	RNA-preserved	mostly soluble
I3L448|Q5TC12	ATPAF1	ATP synthase mitochondrial F1 complex assembly factor 1 OS=Homo sapiens GN=ATPAF1 PE=1 SV=1|ATP synthase mitochondrial F1 complex assembly factor 1 OS=Homo sapiens GN=ATPAF1 PE=1 SV=1	0.0776689	106	RNA-preserved	mostly soluble
Q8N5M1	ATPAF2	ATP synthase mitochondrial F1 complex assembly factor 2 OS=Homo sapiens GN=ATPAF2 PE=1 SV=1	0.141291	110	RNA-preserved	mostly soluble
Q9UII2	ATPIF1	ATPase inhibitor, mitochondrial OS=Homo sapiens GN=ATPIF1 PE=1 SV=1	0.0423297	103	RNA-preserved	mostly soluble
Q13535|Q13535-2|Q13535-3	ATR	Serine/threonine-protein kinase ATR OS=Homo sapiens GN=ATR PE=1 SV=3|Isoform 2 of Serine/threonine-protein kinase ATR OS=Homo sapiens GN=ATR|Isoform 3 of Serine/threonine-protein kinase ATR OS=Homo sapiens GN=ATR	-0.0396705	97	RNA-preserved	mostly soluble
Q9UBB4	ATXN10	Ataxin-10 OS=Homo sapiens GN=ATXN10 PE=1 SV=1	-0.381285	77	RNA-preserved	mostly soluble
F8VQP2|F8WB06|H0YH87|Q99700|Q99700-2|Q99700-4|V9GY86	ATXN2	Ataxin-2 OS=Homo sapiens GN=ATXN2 PE=1 SV=1|Ataxin-2 OS=Homo sapiens GN=ATXN2 PE=1 SV=1|Ataxin-2 (Fragment) OS=Homo sapiens GN=ATXN2 PE=1 SV=1|Ataxin-2 OS=Homo sapiens GN=ATXN2 PE=1 SV=2|Isoform 2 of Ataxin-2 OS=Homo sapiens GN=ATXN2|Isoform 4 of Ataxin-2 OS=Homo sapiens GN=ATXN2|Ataxin-2 OS=Homo sapiens GN=ATXN2 PE=1 SV=1	-0.187055	88	RNA-preserved	mostly soluble
Q8WWM7	ATXN2L	Ataxin-2-like protein OS=Homo sapiens GN=ATXN2L PE=1 SV=2	-0.370867	77	RNA-preserved	mostly soluble
Q13825	AUH	Methylglutaconyl-CoA hydratase, mitochondrial OS=Homo sapiens GN=AUH PE=1 SV=1	-0.00191269	100	RNA-preserved	mostly soluble
Q9Y679|Q9Y679-2	AUP1	Ancient ubiquitous protein 1 OS=Homo sapiens GN=AUP1 PE=1 SV=1|Isoform Short of Ancient ubiquitous protein 1 OS=Homo sapiens GN=AUP1	-0.147827	90	RNA-preserved	mostly soluble
O14965	AURKA	Aurora kinase A OS=Homo sapiens GN=AURKA PE=1 SV=2	-0.366692	78	RNA-preserved	mostly soluble
Q9NQS1	AVEN	Cell death regulator Aven OS=Homo sapiens GN=AVEN PE=1 SV=1	-0.175363	89	RNA-preserved	mostly soluble
B8ZZW5|H7C0I1|Q8NBF6|Q8NBF6-2	AVL9	Late secretory pathway protein AVL9 homolog OS=Homo sapiens GN=AVL9 PE=1 SV=1|Late secretory pathway protein AVL9 homolog (Fragment) OS=Homo sapiens GN=AVL9 PE=1 SV=1|Late secretory pathway protein AVL9 homolog OS=Homo sapiens GN=AVL9 PE=1 SV=1|Isoform 2 of Late secretory pathway protein AVL9 homolog OS=Homo sapiens GN=AVL9	0.260413	120	RNA-preserved	mostly soluble
O15169|O15169-2	AXIN1	Axin-1 OS=Homo sapiens GN=AXIN1 PE=1 SV=2|Isoform 2 of Axin-1 OS=Homo sapiens GN=AXIN1	0.0225227	102	RNA-preserved	mostly soluble
M0R0W6|P30530|P30530-2	AXL	Tyrosine-protein kinase receptor UFO OS=Homo sapiens GN=AXL PE=1 SV=1|Tyrosine-protein kinase receptor UFO OS=Homo sapiens GN=AXL PE=1 SV=3|Isoform Short of Tyrosine-protein kinase receptor UFO OS=Homo sapiens GN=AXL	-0.344979	79	RNA-preserved	mostly soluble
C9JVK8|Q9H6S1|Q9H6S1-3|Q9H6S1-4|Q9H6S1-5	AZI2	5-azacytidine-induced protein 2 (Fragment) OS=Homo sapiens GN=AZI2 PE=1 SV=1|5-azacytidine-induced protein 2 OS=Homo sapiens GN=AZI2 PE=1 SV=1|Isoform 2 of 5-azacytidine-induced protein 2 OS=Homo sapiens GN=AZI2|Isoform 3 of 5-azacytidine-induced protein 2 OS=Homo sapiens GN=AZI2|Isoform 4 of 5-azacytidine-induced protein 2 OS=Homo sapiens GN=AZI2	-0.26922	83	RNA-preserved	mostly soluble
P61769	B2M	Beta-2-microglobulin OS=Homo sapiens GN=B2M PE=1 SV=1	-0.393213	76	RNA-preserved	mostly soluble
Q96L58	B3GALT6	Beta-1,3-galactosyltransferase 6 OS=Homo sapiens GN=B3GALT6 PE=1 SV=2	-0.352181	78	RNA-preserved	mostly soluble
G3V150|O94766|O94766-2	B3GAT3	Beta-1,3-glucuronyltransferase 3 (Glucuronosyltransferase I), isoform CRA_a OS=Homo sapiens GN=B3GAT3 PE=1 SV=1|Galactosylgalactosylxylosylprotein 3-beta-glucuronosyltransferase 3 OS=Homo sapiens GN=B3GAT3 PE=1 SV=2|Isoform 2 of Galactosylgalactosylxylosylprotein 3-beta-glucuronosyltransferase 3 OS=Homo sapiens GN=B3GAT3	0.0402259	103	RNA-preserved	mostly soluble
P15291|P15291-2	B4GALT1	Beta-1,4-galactosyltransferase 1 OS=Homo sapiens GN=B4GALT1 PE=1 SV=5|Isoform Short of Beta-1,4-galactosyltransferase 1 OS=Homo sapiens GN=B4GALT1	-0.178487	88	RNA-preserved	mostly soluble
O43505	B4GAT1	Beta-1,4-glucuronyltransferase 1 OS=Homo sapiens GN=B4GAT1 PE=1 SV=1	-0.00194388	100	RNA-preserved	mostly soluble
Q9NWV8	BABAM1	BRISC and BRCA1-A complex member 1 OS=Homo sapiens GN=BABAM1 PE=1 SV=1	-0.0386756	97	RNA-preserved	mostly soluble
Q9Y5Z0|Q9Y5Z0-2|Q9Y5Z0-3|Q9Y5Z0-4|Q9Y5Z0-5	BACE2	Beta-secretase 2 OS=Homo sapiens GN=BACE2 PE=1 SV=1|Isoform 2 of Beta-secretase 2 OS=Homo sapiens GN=BACE2|Isoform 3 of Beta-secretase 2 OS=Homo sapiens GN=BACE2|Isoform 4 of Beta-secretase 2 OS=Homo sapiens GN=BACE2|Isoform 5 of Beta-secretase 2 OS=Homo sapiens GN=BACE2	-0.0792288	95	RNA-preserved	mostly soluble
O14867	BACH1	Transcription regulator protein BACH1 OS=Homo sapiens GN=BACH1 PE=1 SV=2	0.0627842	104	RNA-preserved	mostly soluble
J3QTA2|Q99933|Q99933-2|Q99933-3|Q99933-4	BAG1	BAG family molecular chaperone regulator 1 OS=Homo sapiens GN=BAG1 PE=1 SV=1|BAG family molecular chaperone regulator 1 OS=Homo sapiens GN=BAG1 PE=1 SV=4|Isoform 2 of BAG family molecular chaperone regulator 1 OS=Homo sapiens GN=BAG1|Isoform 3 of BAG family molecular chaperone regulator 1 OS=Homo sapiens GN=BAG1|Isoform 4 of BAG family molecular chaperone regulator 1 OS=Homo sapiens GN=BAG1	-0.0471142	97	RNA-preserved	mostly soluble
O95817	BAG3	BAG family molecular chaperone regulator 3 OS=Homo sapiens GN=BAG3 PE=1 SV=3	-0.525012	69	RNA-preserved	mostly soluble
Q9UL15|Q9UL15-2	BAG5	BAG family molecular chaperone regulator 5 OS=Homo sapiens GN=BAG5 PE=1 SV=1|Isoform 2 of BAG family molecular chaperone regulator 5 OS=Homo sapiens GN=BAG5	0.000170209	100	RNA-preserved	mostly soluble
Q9UQB8|Q9UQB8-2|Q9UQB8-3|Q9UQB8-4|Q9UQB8-5	BAIAP2	Brain-specific angiogenesis inhibitor 1-associated protein 2 OS=Homo sapiens GN=BAIAP2 PE=1 SV=1|Isoform 2 of Brain-specific angiogenesis inhibitor 1-associated protein 2 OS=Homo sapiens GN=BAIAP2|Isoform 3 of Brain-specific angiogenesis inhibitor 1-associated protein 2 OS=Homo sapiens GN=BAIAP2|Isoform 4 of Brain-specific angiogenesis inhibitor 1-associated protein 2 OS=Homo sapiens GN=BAIAP2|Is…	-0.117453	92	RNA-preserved	mostly soluble
Q9UHR4	BAIAP2L1	Brain-specific angiogenesis inhibitor 1-associated protein 2-like protein 1 OS=Homo sapiens GN=BAIAP2L1 PE=1 SV=2	-0.0567656	96	RNA-preserved	mostly soluble
Q8N9N5|Q8N9N5-2|Q8N9N5-3|Q8N9N5-4|Q8N9N5-5|Q8N9N5-6|Q8N9N5-7	BANP	Protein BANP OS=Homo sapiens GN=BANP PE=1 SV=3|Isoform 2 of Protein BANP OS=Homo sapiens GN=BANP|Isoform 3 of Protein BANP OS=Homo sapiens GN=BANP|Isoform 4 of Protein BANP OS=Homo sapiens GN=BANP|Isoform 5 of Protein BANP OS=Homo sapiens GN=BANP|Isoform 6 of Protein BANP OS=Homo sapiens GN=BANP|Isoform 7 of Protein BANP OS=Homo sapiens GN=BANP	-0.273638	83	RNA-preserved	mostly soluble
F8W6N3|Q92560	BAP1	Ubiquitin carboxyl-terminal hydrolase OS=Homo sapiens GN=BAP1 PE=1 SV=1|Ubiquitin carboxyl-terminal hydrolase BAP1 OS=Homo sapiens GN=BAP1 PE=1 SV=2	0.0342136	102	RNA-preserved	mostly soluble
P80723	BASP1	Brain acid soluble protein 1 OS=Homo sapiens GN=BASP1 PE=1 SV=2	-0.411864	75	RNA-preserved	mostly soluble
Q07812|Q07812-2|Q07812-5|Q07812-8	BAX	Apoptosis regulator BAX OS=Homo sapiens GN=BAX PE=1 SV=1|Isoform Beta of Apoptosis regulator BAX OS=Homo sapiens GN=BAX|Isoform Epsilon of Apoptosis regulator BAX OS=Homo sapiens GN=BAX|Isoform Sigma of Apoptosis regulator BAX OS=Homo sapiens GN=BAX	-0.0465185	97	RNA-preserved	mostly soluble
C9JA69|Q8WY36|Q8WY36-2	BBX	HMG box transcription factor BBX OS=Homo sapiens GN=BBX PE=1 SV=1|HMG box transcription factor BBX OS=Homo sapiens GN=BBX PE=1 SV=1|Isoform 2 of HMG box transcription factor BBX OS=Homo sapiens GN=BBX	-0.572202	67	RNA-preserved	mostly soluble
B7Z2L0|C9JTE9|H0Y7N8|H7C5E2|Q9UHQ4|Q9UHQ4-2	BCAP29	B-cell receptor-associated protein 29 OS=Homo sapiens GN=BCAP29 PE=1 SV=1|B-cell receptor-associated protein 29 (Fragment) OS=Homo sapiens GN=BCAP29 PE=1 SV=1|B-cell receptor-associated protein 29 (Fragment) OS=Homo sapiens GN=BCAP29 PE=1 SV=1|B-cell receptor-associated protein 29 (Fragment) OS=Homo sapiens GN=BCAP29 PE=1 SV=1|B-cell receptor-associated protein 29 OS=Homo sapiens GN=BCAP29 PE=1 S…	0.113688	108	RNA-preserved	mostly soluble
P51572|P51572-2	BCAP31	B-cell receptor-associated protein 31 OS=Homo sapiens GN=BCAP31 PE=1 SV=3|Isoform 2 of B-cell receptor-associated protein 31 OS=Homo sapiens GN=BCAP31	-0.0537406	96	RNA-preserved	mostly soluble
O75815|O75815-3	BCAR3	Breast cancer anti-estrogen resistance protein 3 OS=Homo sapiens GN=BCAR3 PE=1 SV=1|Isoform 3 of Breast cancer anti-estrogen resistance protein 3 OS=Homo sapiens GN=BCAR3	-0.0952575	94	RNA-preserved	mostly soluble
B3KSI3|O15382|O15382-2	BCAT2	Branched-chain-amino-acid aminotransferase OS=Homo sapiens GN=BCAT2 PE=1 SV=1|Branched-chain-amino-acid aminotransferase, mitochondrial OS=Homo sapiens GN=BCAT2 PE=1 SV=2|Isoform B of Branched-chain-amino-acid aminotransferase, mitochondrial OS=Homo sapiens GN=BCAT2	-0.0904421	94	RNA-preserved	mostly soluble
Q9P287	BCCIP	BRCA2 and CDKN1A-interacting protein OS=Homo sapiens GN=BCCIP PE=1 SV=1	0.240759	118	RNA-preserved	mostly soluble
P21953	BCKDHB	2-oxoisovalerate dehydrogenase subunit beta, mitochondrial OS=Homo sapiens GN=BCKDHB PE=1 SV=2	0.0337891	102	RNA-preserved	mostly soluble
O14874|O14874-2|O14874-3	BCKDK	[3-methyl-2-oxobutanoate dehydrogenase [lipoamide]] kinase, mitochondrial OS=Homo sapiens GN=BCKDK PE=1 SV=2|Isoform 2 of [3-methyl-2-oxobutanoate dehydrogenase [lipoamide]] kinase, mitochondrial OS=Homo sapiens GN=BCKDK|Isoform 3 of [3-methyl-2-oxobutanoate dehydrogenase [lipoamide]] kinase, mitochondrial OS=Homo sapiens GN=BCKDK	-0.0301153	98	RNA-preserved	mostly soluble
A0A087WWW9|O95999	BCL10	B-cell lymphoma/leukemia 10 OS=Homo sapiens GN=BCL10 PE=1 SV=1|B-cell lymphoma/leukemia 10 OS=Homo sapiens GN=BCL10 PE=1 SV=1	-0.52138	70	RNA-preserved	mostly soluble
Q9BXK5	BCL2L13	Bcl-2-like protein 13 OS=Homo sapiens GN=BCL2L13 PE=1 SV=1	0.141646	110	RNA-preserved	mostly soluble
I3L1Q2|Q8WUZ0|Q8WUZ0-2	BCL7C	B-cell CLL/lymphoma 7 protein family member C (Fragment) OS=Homo sapiens GN=BCL7C PE=1 SV=1|B-cell CLL/lymphoma 7 protein family member C OS=Homo sapiens GN=BCL7C PE=1 SV=3|Isoform 2 of B-cell CLL/lymphoma 7 protein family member C OS=Homo sapiens GN=BCL7C	-0.231661	85	RNA-preserved	mostly soluble
Q6W2J9|Q6W2J9-2|Q6W2J9-4	BCOR	BCL-6 corepressor OS=Homo sapiens GN=BCOR PE=1 SV=1|Isoform 2 of BCL-6 corepressor OS=Homo sapiens GN=BCOR|Isoform 4 of BCL-6 corepressor OS=Homo sapiens GN=BCOR	-0.38377	77	RNA-preserved	mostly soluble
Q9Y276	BCS1L	Mitochondrial chaperone BCS1 OS=Homo sapiens GN=BCS1L PE=1 SV=1	0.0662632	105	RNA-preserved	mostly soluble
Q9BUT1	BDH2	3-hydroxybutyrate dehydrogenase type 2 OS=Homo sapiens GN=BDH2 PE=1 SV=2	0.0448554	103	RNA-preserved	mostly soluble
E7EV84|K7ELY9|Q14457	BECN1	Beclin-1 OS=Homo sapiens GN=BECN1 PE=1 SV=1|Beclin-1 (Fragment) OS=Homo sapiens GN=BECN1 PE=1 SV=1|Beclin-1 OS=Homo sapiens GN=BECN1 PE=1 SV=2	-0.107163	93	RNA-preserved	mostly soluble
Q5T5X7	BEND3	BEN domain-containing protein 3 OS=Homo sapiens GN=BEND3 PE=1 SV=1	0.00814191	101	RNA-preserved	mostly soluble
A8MVZ6|Q96G01|Q96G01-3|Q96G01-4	BICD1	BICD1 protein OS=Homo sapiens GN=BICD1 PE=1 SV=3|Protein bicaudal D homolog 1 OS=Homo sapiens GN=BICD1 PE=1 SV=3|Isoform 3 of Protein bicaudal D homolog 1 OS=Homo sapiens GN=BICD1|Isoform 4 of Protein bicaudal D homolog 1 OS=Homo sapiens GN=BICD1	-0.325106	80	RNA-preserved	mostly soluble
Q8TD16|Q8TD16-2	BICD2	Protein bicaudal D homolog 2 OS=Homo sapiens GN=BICD2 PE=1 SV=1|Isoform 2 of Protein bicaudal D homolog 2 OS=Homo sapiens GN=BICD2	-0.173134	89	RNA-preserved	mostly soluble
O00499-2|O00499-4|O00499-6|O00499-7|O00499-9	BIN1	Isoform IIB of Myc box-dependent-interacting protein 1 OS=Homo sapiens GN=BIN1|Isoform IIC2 of Myc box-dependent-interacting protein 1 OS=Homo sapiens GN=BIN1|Isoform II2 of Myc box-dependent-interacting protein 1 OS=Homo sapiens GN=BIN1|Isoform II3 of Myc box-dependent-interacting protein 1 OS=Homo sapiens GN=BIN1|Isoform BIN1-10-13 of Myc box-dependent-interacting protein 1 OS=Homo sapiens GN=B…	0.0381123	103	RNA-preserved	mostly soluble
Q9NQY0	BIN3	Bridging integrator 3 OS=Homo sapiens GN=BIN3 PE=1 SV=1	-0.0618338	96	RNA-preserved	mostly soluble
E9PMH5|Q13490|Q13490-2	BIRC2	Baculoviral IAP repeat-containing protein 2 OS=Homo sapiens GN=BIRC2 PE=1 SV=1|Baculoviral IAP repeat-containing protein 2 OS=Homo sapiens GN=BIRC2 PE=1 SV=2|Isoform 2 of Baculoviral IAP repeat-containing protein 2 OS=Homo sapiens GN=BIRC2	-0.104678	93	RNA-preserved	mostly soluble
Q9NR09	BIRC6	Baculoviral IAP repeat-containing protein 6 OS=Homo sapiens GN=BIRC6 PE=1 SV=2	-0.11672	92	RNA-preserved	mostly soluble
H0YNU5|P54132	BLM	Bloom syndrome protein OS=Homo sapiens GN=BLM PE=1 SV=1|Bloom syndrome protein OS=Homo sapiens GN=BLM PE=1 SV=1	-0.0844768	94	RNA-preserved	mostly soluble
Q13867	BLMH	Bleomycin hydrolase OS=Homo sapiens GN=BLMH PE=1 SV=1	-0.00891138	99	RNA-preserved	mostly soluble
Q6QNY0	BLOC1S3	Biogenesis of lysosome-related organelles complex 1 subunit 3 OS=Homo sapiens GN=BLOC1S3 PE=1 SV=1	0.0907459	106	RNA-preserved	mostly soluble
Q9NUP1	BLOC1S4	Biogenesis of lysosome-related organelles complex 1 subunit 4 OS=Homo sapiens GN=BLOC1S4 PE=1 SV=1	-0.417743	75	RNA-preserved	mostly soluble
P53004	BLVRA	Biliverdin reductase A OS=Homo sapiens GN=BLVRA PE=1 SV=2	0.0668387	105	RNA-preserved	mostly soluble
P30043	BLVRB	Flavin reductase (NADPH) OS=Homo sapiens GN=BLVRB PE=1 SV=3	0.0740969	105	RNA-preserved	mostly soluble
P13497|P13497-2|P13497-4|P13497-5|P13497-6	BMP1	Bone morphogenetic protein 1 OS=Homo sapiens GN=BMP1 PE=1 SV=2|Isoform BMP1-1 of Bone morphogenetic protein 1 OS=Homo sapiens GN=BMP1|Isoform BMP1-5 of Bone morphogenetic protein 1 OS=Homo sapiens GN=BMP1|Isoform BMP1-6 of Bone morphogenetic protein 1 OS=Homo sapiens GN=BMP1|Isoform BMP1-7 of Bone morphogenetic protein 1 OS=Homo sapiens GN=BMP1	-0.31085	81	RNA-preserved	mostly soluble
H0Y9P1|Q9NSY1|Q9NSY1-2|Q9NSY1-3	BMP2K	BMP-2-inducible protein kinase (Fragment) OS=Homo sapiens GN=BMP2K PE=1 SV=1|BMP-2-inducible protein kinase OS=Homo sapiens GN=BMP2K PE=1 SV=2|Isoform 2 of BMP-2-inducible protein kinase OS=Homo sapiens GN=BMP2K|Isoform 3 of BMP-2-inducible protein kinase OS=Homo sapiens GN=BMP2K	-0.506697	70	RNA-preserved	mostly soluble
Q12981|Q12981-2	BNIP1	Vesicle transport protein SEC20 OS=Homo sapiens GN=BNIP1 PE=1 SV=3|Isoform 2 of Vesicle transport protein SEC20 OS=Homo sapiens GN=BNIP1	0.0971737	107	RNA-preserved	mostly soluble
J3KN59|Q12982|Q12982-2	BNIP2	BCL2/adenovirus E1B 19 kDa protein-interacting protein 2 OS=Homo sapiens GN=BNIP2 PE=1 SV=1|BCL2/adenovirus E1B 19 kDa protein-interacting protein 2 OS=Homo sapiens GN=BNIP2 PE=1 SV=1|Isoform 2 of BCL2/adenovirus E1B 19 kDa protein-interacting protein 2 OS=Homo sapiens GN=BNIP2	0.103551	107	RNA-preserved	mostly soluble
Q8NFC6	BOD1L1	Biorientation of chromosomes in cell division protein 1-like 1 OS=Homo sapiens GN=BOD1L1 PE=1 SV=2	0.0548983	104	RNA-preserved	mostly soluble
A0A087WZT3|Q9H3K6	BOLA2	BolA-like protein 2 OS=Homo sapiens GN=BOLA2 PE=1 SV=2|BolA-like protein 2 OS=Homo sapiens GN=BOLA2 PE=1 SV=1	-0.224288	86	RNA-preserved	mostly soluble
Q53S33	BOLA3	BolA-like protein 3 OS=Homo sapiens GN=BOLA3 PE=1 SV=1	0.160286	112	RNA-preserved	mostly soluble
O95861	BPNT1	3'(2'),5'-bisphosphate nucleotidase 1 OS=Homo sapiens GN=BPNT1 PE=1 SV=1	-0.0571244	96	RNA-preserved	mostly soluble
Q12830|Q12830-2|Q12830-4	BPTF	Nucleosome-remodeling factor subunit BPTF OS=Homo sapiens GN=BPTF PE=1 SV=3|Isoform 2 of Nucleosome-remodeling factor subunit BPTF OS=Homo sapiens GN=BPTF|Isoform 4 of Nucleosome-remodeling factor subunit BPTF OS=Homo sapiens GN=BPTF	-0.379292	77	RNA-preserved	mostly soluble
P15056	BRAF	Serine/threonine-protein kinase B-raf OS=Homo sapiens GN=BRAF PE=1 SV=4	0.191135	114	RNA-preserved	mostly soluble
J3KNN7|Q7Z569	BRAP	BRCA1-associated protein OS=Homo sapiens GN=BRAP PE=1 SV=1|BRCA1-associated protein OS=Homo sapiens GN=BRAP PE=1 SV=2	-0.0149461	99	RNA-preserved	mostly soluble
Q6PJG6	BRAT1	BRCA1-associated ATM activator 1 OS=Homo sapiens GN=BRAT1 PE=1 SV=2	-0.473959	72	RNA-preserved	mostly soluble
P46736|P46736-2|P46736-3	BRCC3	Lys-63-specific deubiquitinase BRCC36 OS=Homo sapiens GN=BRCC3 PE=1 SV=2|Isoform 1 of Lys-63-specific deubiquitinase BRCC36 OS=Homo sapiens GN=BRCC3|Isoform 3 of Lys-63-specific deubiquitinase BRCC36 OS=Homo sapiens GN=BRCC3	0.0116371	101	RNA-preserved	mostly soluble
A0A0G2JK44|A0A140T9E9|H0Y6K2|P25440|P25440-2|P25440-3	BRD2	Bromodomain-containing protein 2 OS=Homo sapiens GN=BRD2 PE=1 SV=1|Bromodomain-containing protein 2 (Fragment) OS=Homo sapiens GN=BRD2 PE=1 SV=1|Bromodomain-containing protein 2 (Fragment) OS=Homo sapiens GN=BRD2 PE=1 SV=1|Bromodomain-containing protein 2 OS=Homo sapiens GN=BRD2 PE=1 SV=2|Isoform 2 of Bromodomain-containing protein 2 OS=Homo sapiens GN=BRD2|Isoform 3 of Bromodomain-containing pro…	-0.150161	90	RNA-preserved	mostly soluble
Q15059	BRD3	Bromodomain-containing protein 3 OS=Homo sapiens GN=BRD3 PE=1 SV=1	-0.1133	92	RNA-preserved	mostly soluble
O60885	BRD4	Bromodomain-containing protein 4 OS=Homo sapiens GN=BRD4 PE=1 SV=2	-0.121162	92	RNA-preserved	mostly soluble
Q9NPI1|Q9NPI1-2	BRD7	Bromodomain-containing protein 7 OS=Homo sapiens GN=BRD7 PE=1 SV=1|Isoform 2 of Bromodomain-containing protein 7 OS=Homo sapiens GN=BRD7	-0.583239	67	RNA-preserved	mostly soluble
H0YAW8|H0YBF1|H0YBR9|Q9H8M2|Q9H8M2-1|Q9H8M2-2|Q9H8M2-3|Q9H8M2-6	BRD9	Bromodomain-containing protein 9 (Fragment) OS=Homo sapiens GN=BRD9 PE=1 SV=1|Bromodomain-containing protein 9 (Fragment) OS=Homo sapiens GN=BRD9 PE=1 SV=1|Bromodomain-containing protein 9 (Fragment) OS=Homo sapiens GN=BRD9 PE=1 SV=1|Bromodomain-containing protein 9 OS=Homo sapiens GN=BRD9 PE=1 SV=2|Isoform 5 of Bromodomain-containing protein 9 OS=Homo sapiens GN=BRD9|Isoform 2 of Bromodomain-con…	-0.145934	90	RNA-preserved	mostly soluble
Q9NXR7	BRE	BRCA1-A complex subunit BRE OS=Homo sapiens GN=BRE PE=1 SV=2	-0.118635	92	RNA-preserved	mostly soluble
Q8WY22	BRI3BP	BRI3-binding protein OS=Homo sapiens GN=BRI3BP PE=1 SV=1	0.110148	108	RNA-preserved	mostly soluble
Q5VW32	BROX	BRO1 domain-containing protein BROX OS=Homo sapiens GN=BROX PE=1 SV=1	-0.138145	91	RNA-preserved	mostly soluble
P35613|P35613-2	BSG	Basigin OS=Homo sapiens GN=BSG PE=1 SV=2|Isoform 2 of Basigin OS=Homo sapiens GN=BSG	0.156441	111	RNA-preserved	mostly soluble
A0A0A0MTH9|O14981	BTAF1	TATA-binding protein-associated factor 172 OS=Homo sapiens GN=BTAF1 PE=1 SV=1|TATA-binding protein-associated factor 172 OS=Homo sapiens GN=BTAF1 PE=1 SV=2	-0.0625771	96	RNA-preserved	mostly soluble
P20290|P20290-2	BTF3	Transcription factor BTF3 OS=Homo sapiens GN=BTF3 PE=1 SV=1|Isoform 2 of Transcription factor BTF3 OS=Homo sapiens GN=BTF3	-0.0163044	99	RNA-preserved	mostly soluble
E9PL10|Q96K17	BTF3L4	Transcription factor BTF3 OS=Homo sapiens GN=BTF3L4 PE=1 SV=1|Transcription factor BTF3 homolog 4 OS=Homo sapiens GN=BTF3L4 PE=1 SV=1	-0.119006	92	RNA-preserved	mostly soluble
Q7KYR7|Q7KYR7-3|Q7KYR7-5	BTN2A1	Butyrophilin subfamily 2 member A1 OS=Homo sapiens GN=BTN2A1 PE=1 SV=3|Isoform 3 of Butyrophilin subfamily 2 member A1 OS=Homo sapiens GN=BTN2A1|Isoform 5 of Butyrophilin subfamily 2 member A1 OS=Homo sapiens GN=BTN2A1	-0.295055	82	RNA-preserved	mostly soluble
O00481|O00481-2|O00481-3|O00481-4	BTN3A1	Butyrophilin subfamily 3 member A1 OS=Homo sapiens GN=BTN3A1 PE=1 SV=3|Isoform 2 of Butyrophilin subfamily 3 member A1 OS=Homo sapiens GN=BTN3A1|Isoform 3 of Butyrophilin subfamily 3 member A1 OS=Homo sapiens GN=BTN3A1|Isoform 4 of Butyrophilin subfamily 3 member A1 OS=Homo sapiens GN=BTN3A1	0.102936	107	RNA-preserved	mostly soluble
B7Z3H4|Q9UKB1|Q9UKB1-2|Q9UKB1-3|Q9Y297|Q9Y297-2	BTRC|FBXW11	Beta-transducin repeat containing isoform 4 OS=Homo sapiens GN=BTRC PE=1 SV=1|F-box/WD repeat-containing protein 11 OS=Homo sapiens GN=FBXW11 PE=1 SV=1|Isoform A of F-box/WD repeat-containing protein 11 OS=Homo sapiens GN=FBXW11|Isoform B of F-box/WD repeat-containing protein 11 OS=Homo sapiens GN=FBXW11|F-box/WD repeat-containing protein 1A OS=Homo sapiens GN=BTRC PE=1 SV=1|Isoform 2 of F-box/WD…	-0.334153	79	RNA-preserved	mostly soluble
O43683|O43683-2|O43683-3	BUB1	Mitotic checkpoint serine/threonine-protein kinase BUB1 OS=Homo sapiens GN=BUB1 PE=1 SV=1|Isoform 2 of Mitotic checkpoint serine/threonine-protein kinase BUB1 OS=Homo sapiens GN=BUB1|Isoform 3 of Mitotic checkpoint serine/threonine-protein kinase BUB1 OS=Homo sapiens GN=BUB1	0.0614109	104	RNA-preserved	mostly soluble
O60566|O60566-3	BUB1B	Mitotic checkpoint serine/threonine-protein kinase BUB1 beta OS=Homo sapiens GN=BUB1B PE=1 SV=3|Isoform 3 of Mitotic checkpoint serine/threonine-protein kinase BUB1 beta OS=Homo sapiens GN=BUB1B	-0.0247389	98	RNA-preserved	mostly soluble
O43684|O43684-2	BUB3	Mitotic checkpoint protein BUB3 OS=Homo sapiens GN=BUB3 PE=1 SV=1|Isoform 2 of Mitotic checkpoint protein BUB3 OS=Homo sapiens GN=BUB3	0.0773437	106	RNA-preserved	mostly soluble
P41223	BUD31	Protein BUD31 homolog OS=Homo sapiens GN=BUD31 PE=1 SV=2	-0.469404	72	RNA-preserved	mostly soluble
Q13895	BYSL	Bystin OS=Homo sapiens GN=BYSL PE=1 SV=3	-0.507495	70	RNA-preserved	mostly soluble
Q7L1Q6|Q7L1Q6-3|Q7L1Q6-4	BZW1	Basic leucine zipper and W2 domain-containing protein 1 OS=Homo sapiens GN=BZW1 PE=1 SV=1|Isoform 3 of Basic leucine zipper and W2 domain-containing protein 1 OS=Homo sapiens GN=BZW1|Isoform 4 of Basic leucine zipper and W2 domain-containing protein 1 OS=Homo sapiens GN=BZW1	0.0707158	105	RNA-preserved	mostly soluble
E7ETZ4|Q9Y6E2	BZW2	Basic leucine zipper and W2 domain-containing protein 2 (Fragment) OS=Homo sapiens GN=BZW2 PE=1 SV=1|Basic leucine zipper and W2 domain-containing protein 2 OS=Homo sapiens GN=BZW2 PE=1 SV=1	0.227868	117	RNA-preserved	mostly soluble
Q5T2E6	C10ORF76	UPF0668 protein C10orf76 OS=Homo sapiens GN=C10orf76 PE=1 SV=1	0.0325621	102	RNA-preserved	mostly soluble
E9PJU8|Q9H0W9|Q9H0W9-2|Q9H0W9-4	C11ORF54	Ester hydrolase C11orf54 (Fragment) OS=Homo sapiens GN=C11orf54 PE=1 SV=1|Ester hydrolase C11orf54 OS=Homo sapiens GN=C11orf54 PE=1 SV=1|Isoform 2 of Ester hydrolase C11orf54 OS=Homo sapiens GN=C11orf54|Isoform 4 of Ester hydrolase C11orf54 OS=Homo sapiens GN=C11orf54	0.0287241	102	RNA-preserved	mostly soluble
E9PM92|E9PRZ9|O00193	C11ORF58|SMAP	Small acidic protein OS=Homo sapiens GN=C11orf58 PE=1 SV=2|Small acidic protein (Fragment) OS=Homo sapiens GN=C11orf58 PE=1 SV=1|Small acidic protein OS=Homo sapiens GN=SMAP PE=1 SV=1	-0.0804505	95	RNA-preserved	mostly soluble
Q9H3H3|Q9H3H3-2|Q9H3H3-3	C11ORF68	UPF0696 protein C11orf68 OS=Homo sapiens GN=C11orf68 PE=1 SV=2|Isoform 2 of UPF0696 protein C11orf68 OS=Homo sapiens GN=C11orf68|Isoform 3 of UPF0696 protein C11orf68 OS=Homo sapiens GN=C11orf68	0.00295734	100	RNA-preserved	mostly soluble
E9PJB2|E9PPG8|Q53FT3	C11ORF73	Protein Hikeshi OS=Homo sapiens GN=C11orf73 PE=1 SV=1|Protein Hikeshi OS=Homo sapiens GN=C11orf73 PE=1 SV=1|Protein Hikeshi OS=Homo sapiens GN=C11orf73 PE=1 SV=2	-0.0357783	98	RNA-preserved	mostly soluble
Q9HB07	C12ORF10	UPF0160 protein MYG1, mitochondrial OS=Homo sapiens GN=C12orf10 PE=1 SV=2	0.0610417	104	RNA-preserved	mostly soluble
F5H7W8|Q96C57	C12ORF43	Chromosome 12 open reading frame 43, isoform CRA_a OS=Homo sapiens GN=C12orf43 PE=1 SV=2|Uncharacterized protein C12orf43 OS=Homo sapiens GN=C12orf43 PE=1 SV=2	-0.378185	77	RNA-preserved	mostly soluble
A0A087WT30|Q8N5I9	C12ORF45	Uncharacterized protein C12orf45 OS=Homo sapiens GN=C12orf45 PE=1 SV=1|Uncharacterized protein C12orf45 OS=Homo sapiens GN=C12orf45 PE=1 SV=2	-0.00687428	100	RNA-preserved	mostly soluble
A0A0A6YYH1|Q7Z6K5-2	C15ORF38|ARPIN	Protein C15orf38-AP3S2 OS=Homo sapiens GN=C15orf38-AP3S2 PE=4 SV=1|Isoform C15orf38-AP3S2 of Arpin OS=Homo sapiens GN=ARPIN	0.00798676	101	RNA-preserved	mostly soluble
E7EWW0|F5H7K1|Q7Z3J2	C16ORF62	UPF0505 protein C16orf62 OS=Homo sapiens GN=C16orf62 PE=1 SV=2|UPF0505 protein C16orf62 OS=Homo sapiens GN=C16orf62 PE=1 SV=1|UPF0505 protein C16orf62 OS=Homo sapiens GN=C16orf62 PE=1 SV=2	-0.108672	93	RNA-preserved	mostly soluble
Q9BQA9|Q9BQA9-2	C17ORF62	Uncharacterized protein C17orf62 OS=Homo sapiens GN=C17orf62 PE=1 SV=1|Isoform 2 of Uncharacterized protein C17orf62 OS=Homo sapiens GN=C17orf62	0.09002	106	RNA-preserved	mostly soluble
J9JIC5|Q9HAS0	C17ORF75	Protein Njmu-R1 OS=Homo sapiens GN=C17orf75 PE=1 SV=1|Protein Njmu-R1 OS=Homo sapiens GN=C17orf75 PE=1 SV=2	-0.0552952	96	RNA-preserved	mostly soluble
I3L072|Q9BSJ5|Q9BSJ5-2|Q9BSJ5-3	C17ORF80	Uncharacterized protein C17orf80 OS=Homo sapiens GN=C17orf80 PE=1 SV=1|Uncharacterized protein C17orf80 OS=Homo sapiens GN=C17orf80 PE=2 SV=2|Isoform 2 of Uncharacterized protein C17orf80 OS=Homo sapiens GN=C17orf80|Isoform 3 of Uncharacterized protein C17orf80 OS=Homo sapiens GN=C17orf80	-0.114827	92	RNA-preserved	mostly soluble
K7ENL9|Q96DM3	C18ORF8	Uncharacterized protein C18orf8 OS=Homo sapiens GN=C18orf8 PE=1 SV=1|Uncharacterized protein C18orf8 OS=Homo sapiens GN=C18orf8 PE=1 SV=2	-0.0445089	97	RNA-preserved	mostly soluble
Q9BQ61	C19ORF43	Uncharacterized protein C19orf43 OS=Homo sapiens GN=C19orf43 PE=1 SV=1	0.0688293	105	RNA-preserved	mostly soluble
Q9BSF4	C19ORF52	Uncharacterized protein C19orf52 OS=Homo sapiens GN=C19orf52 PE=1 SV=2	0.11732	108	RNA-preserved	mostly soluble
Q9NS00|Q9NS00-2	C1GALT1	Glycoprotein-N-acetylgalactosamine 3-beta-galactosyltransferase 1 OS=Homo sapiens GN=C1GALT1 PE=1 SV=1|Isoform 2 of Glycoprotein-N-acetylgalactosamine 3-beta-galactosyltransferase 1 OS=Homo sapiens GN=C1GALT1	0.262048	120	RNA-preserved	mostly soluble
Q6ZSJ8	C1ORF122	Uncharacterized protein C1orf122 OS=Homo sapiens GN=C1orf122 PE=4 SV=2	-0.026895	98	RNA-preserved	mostly soluble
Q9NWV4	C1ORF123	UPF0587 protein C1orf123 OS=Homo sapiens GN=C1orf123 PE=1 SV=1	0.00658298	100	RNA-preserved	mostly soluble
Q9H425|Q9H425-2|Q9H425-3	C1ORF198	Uncharacterized protein C1orf198 OS=Homo sapiens GN=C1orf198 PE=1 SV=1|Isoform 2 of Uncharacterized protein C1orf198 OS=Homo sapiens GN=C1orf198|Isoform 3 of Uncharacterized protein C1orf198 OS=Homo sapiens GN=C1orf198	-0.15475	90	RNA-preserved	mostly soluble
Q8N6N3|Q8N6N3-2	C1ORF52	UPF0690 protein C1orf52 OS=Homo sapiens GN=C1orf52 PE=1 SV=1|Isoform 2 of UPF0690 protein C1orf52 OS=Homo sapiens GN=C1orf52	0.280869	121	RNA-preserved	mostly soluble
Q07021	C1QBP	Complement component 1 Q subcomponent-binding protein, mitochondrial OS=Homo sapiens GN=C1QBP PE=1 SV=1	0.143529	110	RNA-preserved	mostly soluble
Q9BXI9|Q9BXI9-2|Q9BXI9-3	C1QTNF6	Complement C1q tumor necrosis factor-related protein 6 OS=Homo sapiens GN=C1QTNF6 PE=1 SV=3|Isoform 2 of Complement C1q tumor necrosis factor-related protein 6 OS=Homo sapiens GN=C1QTNF6|Isoform 3 of Complement C1q tumor necrosis factor-related protein 6 OS=Homo sapiens GN=C1QTNF6	-0.0309709	98	RNA-preserved	mostly soluble
A0A087X232|C9IZP8|F8WCZ6|P09871	C1S	Complement C1s subcomponent OS=Homo sapiens GN=C1S PE=1 SV=1|Complement C1s subcomponent (Fragment) OS=Homo sapiens GN=C1S PE=1 SV=1|Complement C1s subcomponent OS=Homo sapiens GN=C1S PE=1 SV=1|Complement C1s subcomponent OS=Homo sapiens GN=C1S PE=1 SV=1	-0.192486	88	RNA-preserved	mostly soluble
Q9Y426|Q9Y426-2|Q9Y426-3	C2CD2	C2 domain-containing protein 2 OS=Homo sapiens GN=C2CD2 PE=1 SV=2|Isoform 2 of C2 domain-containing protein 2 OS=Homo sapiens GN=C2CD2|Isoform 3 of C2 domain-containing protein 2 OS=Homo sapiens GN=C2CD2	-0.14013	91	RNA-preserved	mostly soluble
Q8WWC4	C2ORF47	Uncharacterized protein C2orf47, mitochondrial OS=Homo sapiens GN=C2orf47 PE=1 SV=1	0.05741	104	RNA-preserved	mostly soluble
Q8N8R5	C2ORF69	UPF0565 protein C2orf69 OS=Homo sapiens GN=C2orf69 PE=1 SV=1	-0.0683288	95	RNA-preserved	mostly soluble
P04003	C4BPA	C4b-binding protein alpha chain OS=Homo sapiens GN=C4BPA PE=1 SV=2	-0.262071	83	RNA-preserved	mostly soluble
P20851|P20851-2	C4BPB	C4b-binding protein beta chain OS=Homo sapiens GN=C4BPB PE=1 SV=1|Isoform 2 of C4b-binding protein beta chain OS=Homo sapiens GN=C4BPB	-0.129961	91	RNA-preserved	mostly soluble
Q9NWY4	C4ORF27	UPF0609 protein C4orf27 OS=Homo sapiens GN=C4orf27 PE=1 SV=2	0.0232639	102	RNA-preserved	mostly soluble
Q49AR2	C5ORF22	UPF0489 protein C5orf22 OS=Homo sapiens GN=C5orf22 PE=1 SV=2	-0.0852678	94	RNA-preserved	mostly soluble
A6NDU8	C5ORF51	UPF0600 protein C5orf51 OS=Homo sapiens GN=C5orf51 PE=1 SV=1	-0.253336	84	RNA-preserved	mostly soluble
Q9BPX7|Q9BPX7-2	C7ORF25	UPF0415 protein C7orf25 OS=Homo sapiens GN=C7orf25 PE=1 SV=1|Isoform 2 of UPF0415 protein C7orf25 OS=Homo sapiens GN=C7orf25	-0.0139579	99	RNA-preserved	mostly soluble
Q9H7E9|Q9H7E9-2	C8ORF33	UPF0488 protein C8orf33 OS=Homo sapiens GN=C8orf33 PE=1 SV=1|Isoform 2 of UPF0488 protein C8orf33 OS=Homo sapiens GN=C8orf33	-0.557818	68	RNA-preserved	mostly soluble
Q9BUH6	C9ORF142	Protein PAXX OS=Homo sapiens GN=C9orf142 PE=1 SV=2	-0.340321	79	RNA-preserved	mostly soluble
Q5T6V5	C9ORF64	UPF0553 protein C9orf64 OS=Homo sapiens GN=C9orf64 PE=1 SV=1	0.123759	109	RNA-preserved	mostly soluble
Q9NZ63	C9ORF78	Uncharacterized protein C9orf78 OS=Homo sapiens GN=C9orf78 PE=1 SV=1	-0.0513215	97	RNA-preserved	mostly soluble
Q9Y376	CAB39	Calcium-binding protein 39 OS=Homo sapiens GN=CAB39 PE=1 SV=1	0.128614	109	RNA-preserved	mostly soluble
Q8WUQ7|Q8WUQ7-2	CACTIN	Cactin OS=Homo sapiens GN=CACTIN PE=1 SV=3|Isoform 2 of Cactin OS=Homo sapiens GN=CACTIN	-0.46768	72	RNA-preserved	mostly soluble
Q9HB71	CACYBP	Calcyclin-binding protein OS=Homo sapiens GN=CACYBP PE=1 SV=2	0.151983	111	RNA-preserved	mostly soluble
P27708	CAD	CAD protein OS=Homo sapiens GN=CAD PE=1 SV=3	-0.246488	84	RNA-preserved	mostly soluble
Q13137|Q13137-3|Q13137-4|Q13137-5	CALCOCO2	Calcium-binding and coiled-coil domain-containing protein 2 OS=Homo sapiens GN=CALCOCO2 PE=1 SV=1|Isoform 3 of Calcium-binding and coiled-coil domain-containing protein 2 OS=Homo sapiens GN=CALCOCO2|Isoform 4 of Calcium-binding and coiled-coil domain-containing protein 2 OS=Homo sapiens GN=CALCOCO2|Isoform 5 of Calcium-binding and coiled-coil domain-containing protein 2 OS=Homo sapiens GN=CALCOCO2	-0.546445	68	RNA-preserved	mostly soluble
Q05682-4|Q05682-5	CALD1	Isoform 4 of Caldesmon OS=Homo sapiens GN=CALD1|Isoform 5 of Caldesmon OS=Homo sapiens GN=CALD1	0.0854351	106	RNA-preserved	mostly soluble
P62158	CALM1	Calmodulin OS=Homo sapiens GN=CALM1 PE=1 SV=2	0.21424	116	RNA-preserved	mostly soluble
P27797	CALR	Calreticulin OS=Homo sapiens GN=CALR PE=1 SV=1	0.288414	122	RNA-preserved	mostly soluble
O43852|O43852-3|O43852-4	CALU	Calumenin OS=Homo sapiens GN=CALU PE=1 SV=2|Isoform 3 of Calumenin OS=Homo sapiens GN=CALU|Isoform 4 of Calumenin OS=Homo sapiens GN=CALU	0.123737	109	RNA-preserved	mostly soluble
Q8IU85|Q8IU85-2	CAMK1D	Calcium/calmodulin-dependent protein kinase type 1D OS=Homo sapiens GN=CAMK1D PE=1 SV=1|Isoform 2 of Calcium/calmodulin-dependent protein kinase type 1D OS=Homo sapiens GN=CAMK1D	-0.0449448	97	RNA-preserved	mostly soluble
A0A0A0MS52|A0A0A0MT11|Q13555|Q13555-10|Q13555-2|Q13555-3|Q13555-4|Q13555-5|Q13555-6|Q13555-7|Q13555-8|Q13555-9|Q5SWX3	CAMK2G	Calcium/calmodulin-dependent protein kinase (CaM kinase) II gamma, isoform CRA_a OS=Homo sapiens GN=CAMK2G PE=1 SV=1|Calcium/calmodulin-dependent protein kinase type II subunit gamma OS=Homo sapiens GN=CAMK2G PE=1 SV=1|Calcium/calmodulin-dependent protein kinase type II subunit gamma OS=Homo sapiens GN=CAMK2G PE=1 SV=3|Isoform 10 of Calcium/calmodulin-dependent protein kinase type II subunit gamm…	-0.570414	67	RNA-preserved	mostly soluble
J3KPJ3|Q8N5S9|Q8N5S9-2	CAMKK1	Calcium/calmodulin-dependent protein kinase kinase 1 OS=Homo sapiens GN=CAMKK1 PE=1 SV=1|Calcium/calmodulin-dependent protein kinase kinase 1 OS=Homo sapiens GN=CAMKK1 PE=1 SV=2|Isoform 2 of Calcium/calmodulin-dependent protein kinase kinase 1 OS=Homo sapiens GN=CAMKK1	-0.0661411	96	RNA-preserved	mostly soluble
Q08AD1|Q08AD1-2|Q08AD1-3	CAMSAP2	Calmodulin-regulated spectrin-associated protein 2 OS=Homo sapiens GN=CAMSAP2 PE=1 SV=3|Isoform 2 of Calmodulin-regulated spectrin-associated protein 2 OS=Homo sapiens GN=CAMSAP2|Isoform 3 of Calmodulin-regulated spectrin-associated protein 2 OS=Homo sapiens GN=CAMSAP2	0.0630977	104	RNA-preserved	mostly soluble
Q86VP6	CAND1	Cullin-associated NEDD8-dissociated protein 1 OS=Homo sapiens GN=CAND1 PE=1 SV=2	-0.0318239	98	RNA-preserved	mostly soluble
Q8WVQ1|Q8WVQ1-3	CANT1	Soluble calcium-activated nucleotidase 1 OS=Homo sapiens GN=CANT1 PE=1 SV=1|Isoform 3 of Soluble calcium-activated nucleotidase 1 OS=Homo sapiens GN=CANT1	0.0164384	101	RNA-preserved	mostly soluble
P27824|P27824-2	CANX	Calnexin OS=Homo sapiens GN=CANX PE=1 SV=2|Isoform 2 of Calnexin OS=Homo sapiens GN=CANX	0.148611	111	RNA-preserved	mostly soluble
Q01518|Q01518-2	CAP1	Adenylyl cyclase-associated protein 1 OS=Homo sapiens GN=CAP1 PE=1 SV=5|Isoform 2 of Adenylyl cyclase-associated protein 1 OS=Homo sapiens GN=CAP1	-0.0155849	99	RNA-preserved	mostly soluble
E9PDI2|P40123	CAP2	Adenylyl cyclase-associated protein OS=Homo sapiens GN=CAP2 PE=1 SV=1|Adenylyl cyclase-associated protein 2 OS=Homo sapiens GN=CAP2 PE=1 SV=1	0.0526895	104	RNA-preserved	mostly soluble
P40121|P40121-2	CAPG	Macrophage-capping protein OS=Homo sapiens GN=CAPG PE=1 SV=2|Isoform 2 of Macrophage-capping protein OS=Homo sapiens GN=CAPG	0.0523879	104	RNA-preserved	mostly soluble
P07384	CAPN1	Calpain-1 catalytic subunit OS=Homo sapiens GN=CAPN1 PE=1 SV=1	0.0680798	105	RNA-preserved	mostly soluble
P17655	CAPN2	Calpain-2 catalytic subunit OS=Homo sapiens GN=CAPN2 PE=1 SV=6	0.080058	106	RNA-preserved	mostly soluble
Q9Y6W3	CAPN7	Calpain-7 OS=Homo sapiens GN=CAPN7 PE=1 SV=1	0.0145536	101	RNA-preserved	mostly soluble
A0A0C4DGQ5|K7EKD8|P04632	CAPNS1	Calpain small subunit 1 OS=Homo sapiens GN=CAPNS1 PE=1 SV=1|Calpain small subunit 1 OS=Homo sapiens GN=CAPNS1 PE=1 SV=1|Calpain small subunit 1 OS=Homo sapiens GN=CAPNS1 PE=1 SV=1	-0.56091	68	RNA-preserved	mostly soluble
P52907	CAPZA1	F-actin-capping protein subunit alpha-1 OS=Homo sapiens GN=CAPZA1 PE=1 SV=3	-0.568717	67	RNA-preserved	mostly soluble
P47755	CAPZA2	F-actin-capping protein subunit alpha-2 OS=Homo sapiens GN=CAPZA2 PE=1 SV=3	-0.243381	84	RNA-preserved	mostly soluble
B1AK87|B1AK88|P47756-2	CAPZB	Capping protein (Actin filament) muscle Z-line, beta, isoform CRA_a OS=Homo sapiens GN=CAPZB PE=1 SV=1|Capping protein (Actin filament) muscle Z-line, beta, isoform CRA_d OS=Homo sapiens GN=CAPZB PE=1 SV=1|Isoform 2 of F-actin-capping protein subunit beta OS=Homo sapiens GN=CAPZB	-0.282495	82	RNA-preserved	mostly soluble
Q9BXL6	CARD14	Caspase recruitment domain-containing protein 14 OS=Homo sapiens GN=CARD14 PE=1 SV=2	-0.0628327	96	RNA-preserved	mostly soluble
Q9Y2V2	CARHSP1	Calcium-regulated heat-stable protein 1 OS=Homo sapiens GN=CARHSP1 PE=1 SV=2	0.179964	113	RNA-preserved	mostly soluble
Q86X55|Q86X55-1	CARM1	Histone-arginine methyltransferase CARM1 OS=Homo sapiens GN=CARM1 PE=1 SV=3|Isoform 1 of Histone-arginine methyltransferase CARM1 OS=Homo sapiens GN=CARM1	-0.0344304	98	RNA-preserved	mostly soluble
P49589	CARS	Cysteine--tRNA ligase, cytoplasmic OS=Homo sapiens GN=CARS PE=1 SV=3	-0.0318933	98	RNA-preserved	mostly soluble
Q9HA77	CARS2	Probable cysteine--tRNA ligase, mitochondrial OS=Homo sapiens GN=CARS2 PE=1 SV=1	-0.0131613	99	RNA-preserved	mostly soluble
Q6P4E1-2	CASC4	Isoform 2 of Protein CASC4 OS=Homo sapiens GN=CASC4	-0.286112	82	RNA-preserved	mostly soluble
O14936|O14936-3	CASK	Peripheral plasma membrane protein CASK OS=Homo sapiens GN=CASK PE=1 SV=3|Isoform 3 of Peripheral plasma membrane protein CASK OS=Homo sapiens GN=CASK	-0.00684972	100	RNA-preserved	mostly soluble
G3V169|P29466|P29466-2	CASP1	Caspase OS=Homo sapiens GN=CASP1 PE=1 SV=1|Caspase-1 OS=Homo sapiens GN=CASP1 PE=1 SV=1|Isoform Beta of Caspase-1 OS=Homo sapiens GN=CASP1	-0.1727	89	RNA-preserved	mostly soluble
P42575	CASP2	Caspase-2 OS=Homo sapiens GN=CASP2 PE=1 SV=2	-0.0666359	95	RNA-preserved	mostly soluble
P42574	CASP3	Caspase-3 OS=Homo sapiens GN=CASP3 PE=1 SV=2	0.18884	114	RNA-preserved	mostly soluble
A0A087WZP8|P49662|P49662-2|P49662-4	CASP4	Caspase OS=Homo sapiens GN=CASP4 PE=1 SV=1|Caspase-4 OS=Homo sapiens GN=CASP4 PE=1 SV=1|Isoform 2 of Caspase-4 OS=Homo sapiens GN=CASP4|Isoform 4 of Caspase-4 OS=Homo sapiens GN=CASP4	-0.10989	93	RNA-preserved	mostly soluble
A0A0A0MRL7|P55210|P55210-3|P55210-4	CASP7	Caspase-7 OS=Homo sapiens GN=CASP7 PE=1 SV=1|Caspase-7 OS=Homo sapiens GN=CASP7 PE=1 SV=1|Isoform Alpha' of Caspase-7 OS=Homo sapiens GN=CASP7|Isoform 4 of Caspase-7 OS=Homo sapiens GN=CASP7	0.20912	116	RNA-preserved	mostly soluble
Q14790|Q14790-2|Q14790-4|Q14790-9	CASP8	Caspase-8 OS=Homo sapiens GN=CASP8 PE=1 SV=1|Isoform 2 of Caspase-8 OS=Homo sapiens GN=CASP8|Isoform 4 of Caspase-8 OS=Homo sapiens GN=CASP8|Isoform 9 of Caspase-8 OS=Homo sapiens GN=CASP8	0.051682	104	RNA-preserved	mostly soluble
A0A0C4DGB5|P20810-10|P20810-6|P20810-9	CAST	Calpastatin OS=Homo sapiens GN=CAST PE=1 SV=1|Isoform 10 of Calpastatin OS=Homo sapiens GN=CAST|Isoform 6 of Calpastatin OS=Homo sapiens GN=CAST|Isoform 9 of Calpastatin OS=Homo sapiens GN=CAST	0.00341291	100	RNA-preserved	mostly soluble
P04040	CAT	Catalase OS=Homo sapiens GN=CAT PE=1 SV=3	0.0350827	102	RNA-preserved	mostly soluble
Q13951-2	CBFB	Isoform 2 of Core-binding factor subunit beta OS=Homo sapiens GN=CBFB	-0.0237116	98	RNA-preserved	mostly soluble
A0A0U1RQX8|A0A0U1RR39|P22681	CBL	E3 ubiquitin-protein ligase CBL OS=Homo sapiens GN=CBL PE=1 SV=1|E3 ubiquitin-protein ligase CBL OS=Homo sapiens GN=CBL PE=1 SV=1|E3 ubiquitin-protein ligase CBL OS=Homo sapiens GN=CBL PE=1 SV=2	0.210426	116	RNA-preserved	mostly soluble
Q75N03|Q75N03-2	CBLL1	E3 ubiquitin-protein ligase Hakai OS=Homo sapiens GN=CBLL1 PE=1 SV=1|Isoform 2 of E3 ubiquitin-protein ligase Hakai OS=Homo sapiens GN=CBLL1	0.132834	110	RNA-preserved	mostly soluble
P16152	CBR1	Carbonyl reductase [NADPH] 1 OS=Homo sapiens GN=CBR1 PE=1 SV=3	0.012415	101	RNA-preserved	mostly soluble
O75828	CBR3	Carbonyl reductase [NADPH] 3 OS=Homo sapiens GN=CBR3 PE=1 SV=3	-0.0700597	95	RNA-preserved	mostly soluble
H0Y962|Q8N4T8|Q8N4T8-2	CBR4	Carbonyl reductase family member 4 (Fragment) OS=Homo sapiens GN=CBR4 PE=1 SV=1|Carbonyl reductase family member 4 OS=Homo sapiens GN=CBR4 PE=1 SV=3|Isoform 2 of Carbonyl reductase family member 4 OS=Homo sapiens GN=CBR4	0.108108	108	RNA-preserved	mostly soluble
P0DN79|P35520|P35520-2	CBSL|CBS	Cystathionine beta-synthase-like protein OS=Homo sapiens GN=CBSL PE=1 SV=1|Cystathionine beta-synthase OS=Homo sapiens GN=CBS PE=1 SV=2|Isoform 2 of Cystathionine beta-synthase OS=Homo sapiens GN=CBS	0.0229469	102	RNA-preserved	mostly soluble
Q6P1N0|Q6P1N0-2	CC2D1A	Coiled-coil and C2 domain-containing protein 1A OS=Homo sapiens GN=CC2D1A PE=1 SV=1|Isoform 2 of Coiled-coil and C2 domain-containing protein 1A OS=Homo sapiens GN=CC2D1A	-0.0785738	95	RNA-preserved	mostly soluble
H0Y517|H7C1U3|Q5T0F9|Q5T0F9-2	CC2D1B	Coiled-coil and C2 domain-containing protein 1B (Fragment) OS=Homo sapiens GN=CC2D1B PE=1 SV=1|Coiled-coil and C2 domain-containing protein 1B (Fragment) OS=Homo sapiens GN=CC2D1B PE=1 SV=2|Coiled-coil and C2 domain-containing protein 1B OS=Homo sapiens GN=CC2D1B PE=1 SV=1|Isoform 2 of Coiled-coil and C2 domain-containing protein 1B OS=Homo sapiens GN=CC2D1B	-0.0253256	98	RNA-preserved	mostly soluble
Q8IX12|Q8IX12-2	CCAR1	Cell division cycle and apoptosis regulator protein 1 OS=Homo sapiens GN=CCAR1 PE=1 SV=2|Isoform 2 of Cell division cycle and apoptosis regulator protein 1 OS=Homo sapiens GN=CCAR1	-0.0495704	97	RNA-preserved	mostly soluble
Q8N163	CCAR2	Cell cycle and apoptosis regulator protein 2 OS=Homo sapiens GN=CCAR2 PE=1 SV=2	-0.251482	84	RNA-preserved	mostly soluble
B7Z4W5|Q16773|Q16773-2	CCBL1|KYAT1	Cysteine conjugate-beta lyase cytoplasmic (Glutamine transaminase K, kyneurenine aminotransferase), isoform CRA_b OS=Homo sapiens GN=CCBL1 PE=1 SV=1|Kynurenine--oxoglutarate transaminase 1 OS=Homo sapiens GN=KYAT1 PE=1 SV=1|Isoform 2 of Kynurenine--oxoglutarate transaminase 1 OS=Homo sapiens GN=KYAT1	0.136814	110	RNA-preserved	mostly soluble
Q96BQ5	CCDC127	Coiled-coil domain-containing protein 127 OS=Homo sapiens GN=CCDC127 PE=1 SV=1	-0.155741	90	RNA-preserved	mostly soluble
Q9H6E4	CCDC134	Coiled-coil domain-containing protein 134 OS=Homo sapiens GN=CCDC134 PE=1 SV=1	-0.0439414	97	RNA-preserved	mostly soluble
Q9P0B6	CCDC167	Coiled-coil domain-containing protein 167 OS=Homo sapiens GN=CCDC167 PE=1 SV=2	-0.0784724	95	RNA-preserved	mostly soluble
E9PFB9|J3KP97|Q5T9S5|Q5T9S5-2	CCDC18	Coiled-coil domain-containing protein 18 OS=Homo sapiens GN=CCDC18 PE=1 SV=2|Coiled-coil domain-containing protein 18 (Fragment) OS=Homo sapiens GN=CCDC18 PE=1 SV=1|Coiled-coil domain-containing protein 18 OS=Homo sapiens GN=CCDC18 PE=1 SV=1|Isoform 2 of Coiled-coil domain-containing protein 18 OS=Homo sapiens GN=CCDC18	-0.0727635	95	RNA-preserved	mostly soluble
O60826	CCDC22	Coiled-coil domain-containing protein 22 OS=Homo sapiens GN=CCDC22 PE=1 SV=1	-0.15126	90	RNA-preserved	mostly soluble
Q86WR0	CCDC25	Coiled-coil domain-containing protein 25 OS=Homo sapiens GN=CCDC25 PE=1 SV=2	0.0894501	106	RNA-preserved	mostly soluble
Q86WV7|Q96MW1	CCDC43	CCDC43 protein OS=Homo sapiens GN=CCDC43 PE=1 SV=1|Coiled-coil domain-containing protein 43 OS=Homo sapiens GN=CCDC43 PE=1 SV=2	0.164851	112	RNA-preserved	mostly soluble
Q96A33	CCDC47	Coiled-coil domain-containing protein 47 OS=Homo sapiens GN=CCDC47 PE=1 SV=1	0.109213	108	RNA-preserved	mostly soluble
Q8IVM0	CCDC50	Coiled-coil domain-containing protein 50 OS=Homo sapiens GN=CCDC50 PE=1 SV=1	0.0154297	101	RNA-preserved	mostly soluble
Q96ER9	CCDC51	Coiled-coil domain-containing protein 51 OS=Homo sapiens GN=CCDC51 PE=1 SV=2	-0.144491	90	RNA-preserved	mostly soluble
C9JQ41|H7C525|Q4VC31	CCDC58	Coiled-coil domain-containing protein 58 OS=Homo sapiens GN=CCDC58 PE=1 SV=1|Coiled-coil domain-containing protein 58 (Fragment) OS=Homo sapiens GN=CCDC58 PE=1 SV=1|Coiled-coil domain-containing protein 58 OS=Homo sapiens GN=CCDC58 PE=1 SV=1	-0.188284	88	RNA-preserved	mostly soluble
Q16204	CCDC6	Coiled-coil domain-containing protein 6 OS=Homo sapiens GN=CCDC6 PE=1 SV=2	0.203346	115	RNA-preserved	mostly soluble
Q3V6T2|Q3V6T2-2|Q3V6T2-3|Q3V6T2-4|Q3V6T2-5	CCDC88A	Girdin OS=Homo sapiens GN=CCDC88A PE=1 SV=2|Isoform 2 of Girdin OS=Homo sapiens GN=CCDC88A|Isoform 3 of Girdin OS=Homo sapiens GN=CCDC88A|Isoform 4 of Girdin OS=Homo sapiens GN=CCDC88A|Isoform 5 of Girdin OS=Homo sapiens GN=CCDC88A	-0.0759759	95	RNA-preserved	mostly soluble
F8W9X7|Q567U6	CCDC93	Coiled-coil domain-containing protein 93 OS=Homo sapiens GN=CCDC93 PE=1 SV=1|Coiled-coil domain-containing protein 93 OS=Homo sapiens GN=CCDC93 PE=1 SV=2	-0.0261265	98	RNA-preserved	mostly soluble
Q9BW85	CCDC94	Coiled-coil domain-containing protein 94 OS=Homo sapiens GN=CCDC94 PE=1 SV=1	-0.114371	92	RNA-preserved	mostly soluble
Q96F63	CCDC97	Coiled-coil domain-containing protein 97 OS=Homo sapiens GN=CCDC97 PE=1 SV=1	-0.344619	79	RNA-preserved	mostly soluble
E9PC90|P14635	CCNB1	G2/mitotic-specific cyclin-B1 (Fragment) OS=Homo sapiens GN=CCNB1 PE=1 SV=1|G2/mitotic-specific cyclin-B1 OS=Homo sapiens GN=CCNB1 PE=1 SV=1	-0.00161982	100	RNA-preserved	mostly soluble
H1UBN3|O95067	CCNB2V|CCNB2	Cyclin B2 OS=Homo sapiens GN=CCNB2V PE=1 SV=1|G2/mitotic-specific cyclin-B2 OS=Homo sapiens GN=CCNB2 PE=1 SV=1	-0.140963	91	RNA-preserved	mostly soluble
P51946	CCNH	Cyclin-H OS=Homo sapiens GN=CCNH PE=1 SV=1	-0.104984	93	RNA-preserved	mostly soluble
G3V235|G3V2Q3|G3V5E1|O75909|O75909-1|O75909-2|O75909-4	CCNK	Cyclin-K (Fragment) OS=Homo sapiens GN=CCNK PE=1 SV=7|Cyclin-K (Fragment) OS=Homo sapiens GN=CCNK PE=1 SV=1|Cyclin-K OS=Homo sapiens GN=CCNK PE=1 SV=1|Cyclin-K OS=Homo sapiens GN=CCNK PE=1 SV=2|Isoform 3 of Cyclin-K OS=Homo sapiens GN=CCNK|Isoform 2 of Cyclin-K OS=Homo sapiens GN=CCNK|Isoform 4 of Cyclin-K OS=Homo sapiens GN=CCNK	-0.135223	91	RNA-preserved	mostly soluble
Q9UK58|Q9UK58-6	CCNL1	Cyclin-L1 OS=Homo sapiens GN=CCNL1 PE=1 SV=1|Isoform 4 of Cyclin-L1 OS=Homo sapiens GN=CCNL1	-2.37034e-05	100	RNA-preserved	mostly soluble
O60563	CCNT1	Cyclin-T1 OS=Homo sapiens GN=CCNT1 PE=1 SV=1	-0.0138269	99	RNA-preserved	mostly soluble
J3KNF4|O14618	CCS	Copper chaperone for superoxide dismutase OS=Homo sapiens GN=CCS PE=1 SV=1|Copper chaperone for superoxide dismutase OS=Homo sapiens GN=CCS PE=1 SV=1	-0.314477	80	RNA-preserved	mostly soluble
P78371	CCT2	T-complex protein 1 subunit beta OS=Homo sapiens GN=CCT2 PE=1 SV=4	-0.303271	81	RNA-preserved	mostly soluble
P49368|Q5SZX6	CCT3	T-complex protein 1 subunit gamma OS=Homo sapiens GN=CCT3 PE=1 SV=4|T-complex protein 1 subunit gamma (Fragment) OS=Homo sapiens GN=CCT3 PE=1 SV=1	-0.224011	86	RNA-preserved	mostly soluble
P50991	CCT4	T-complex protein 1 subunit delta OS=Homo sapiens GN=CCT4 PE=1 SV=4	-0.238482	85	RNA-preserved	mostly soluble
P48643	CCT5	T-complex protein 1 subunit epsilon OS=Homo sapiens GN=CCT5 PE=1 SV=1	-0.209225	87	RNA-preserved	mostly soluble
P40227	CCT6A	T-complex protein 1 subunit zeta OS=Homo sapiens GN=CCT6A PE=1 SV=3	-0.146547	90	RNA-preserved	mostly soluble
Q99832	CCT7	T-complex protein 1 subunit eta OS=Homo sapiens GN=CCT7 PE=1 SV=2	-0.1725	89	RNA-preserved	mostly soluble
P50990	CCT8	T-complex protein 1 subunit theta OS=Homo sapiens GN=CCT8 PE=1 SV=4	-0.0865713	94	RNA-preserved	mostly soluble
P86790|P86791	CCZ1B|CCZ1	Vacuolar fusion protein CCZ1 homolog B OS=Homo sapiens GN=CCZ1B PE=1 SV=1|Vacuolar fusion protein CCZ1 homolog OS=Homo sapiens GN=CCZ1 PE=1 SV=1	-0.0281349	98	RNA-preserved	mostly soluble
P48509	CD151	CD151 antigen OS=Homo sapiens GN=CD151 PE=1 SV=3	0.183384	114	RNA-preserved	mostly soluble
A0A0C4DGH0|Q5ZPR3	CD276	CD276 antigen OS=Homo sapiens GN=CD276 PE=1 SV=1|CD276 antigen OS=Homo sapiens GN=CD276 PE=1 SV=1	0.136365	110	RNA-preserved	mostly soluble
Q9Y5K6	CD2AP	CD2-associated protein OS=Homo sapiens GN=CD2AP PE=1 SV=1	-0.0259014	98	RNA-preserved	mostly soluble
O95400	CD2BP2	CD2 antigen cytoplasmic tail-binding protein 2 OS=Homo sapiens GN=CD2BP2 PE=1 SV=1	-0.0799034	95	RNA-preserved	mostly soluble
O15446|O15446-2	CD3EAP	DNA-directed RNA polymerase I subunit RPA34 OS=Homo sapiens GN=CD3EAP PE=1 SV=1|Isoform 2 of DNA-directed RNA polymerase I subunit RPA34 OS=Homo sapiens GN=CD3EAP	-0.562318	68	RNA-preserved	mostly soluble
H0YD13|P16070|P16070-10|P16070-11|P16070-12|P16070-13|P16070-14|P16070-16|P16070-17|P16070-18|P16070-3|P16070-4|P16070-5|P16070-6|P16070-7|P16070-8	CD44	CD44 antigen OS=Homo sapiens GN=CD44 PE=1 SV=2|CD44 antigen OS=Homo sapiens GN=CD44 PE=1 SV=3|Isoform 10 of CD44 antigen OS=Homo sapiens GN=CD44|Isoform 11 of CD44 antigen OS=Homo sapiens GN=CD44|Isoform 12 of CD44 antigen OS=Homo sapiens GN=CD44|Isoform 13 of CD44 antigen OS=Homo sapiens GN=CD44|Isoform 14 of CD44 antigen OS=Homo sapiens GN=CD44|Isoform 16 of CD44 antigen OS=Homo sapiens GN=CD44…	-0.285524	82	RNA-preserved	mostly soluble
P15529-15|P15529-2|P15529-3|P15529-4|P15529-5|P15529-6|P15529-7	CD46	Isoform K of Membrane cofactor protein OS=Homo sapiens GN=CD46|Isoform B of Membrane cofactor protein OS=Homo sapiens GN=CD46|Isoform D of Membrane cofactor protein OS=Homo sapiens GN=CD46|Isoform F of Membrane cofactor protein OS=Homo sapiens GN=CD46|Isoform H of Membrane cofactor protein OS=Homo sapiens GN=CD46|Isoform J of Membrane cofactor protein OS=Homo sapiens GN=CD46|Isoform L of Membrane…	-0.0259117	98	RNA-preserved	mostly soluble
Q08722|Q08722-2|Q08722-3|Q08722-4	CD47	Leukocyte surface antigen CD47 OS=Homo sapiens GN=CD47 PE=1 SV=1|Isoform OA3-293 of Leukocyte surface antigen CD47 OS=Homo sapiens GN=CD47|Isoform OA3-305 of Leukocyte surface antigen CD47 OS=Homo sapiens GN=CD47|Isoform OA3-312 of Leukocyte surface antigen CD47 OS=Homo sapiens GN=CD47	-0.137682	91	RNA-preserved	mostly soluble
B1AMW1|H0YDI1|P19256|P19256-2|P19256-3	CD58	CD58 antigen, (Lymphocyte function-associated antigen 3), isoform CRA_c OS=Homo sapiens GN=CD58 PE=1 SV=1|Lymphocyte function-associated antigen 3 (Fragment) OS=Homo sapiens GN=CD58 PE=1 SV=1|Lymphocyte function-associated antigen 3 OS=Homo sapiens GN=CD58 PE=1 SV=1|Isoform 2 of Lymphocyte function-associated antigen 3 OS=Homo sapiens GN=CD58|Isoform 3 of Lymphocyte function-associated antigen 3 …	-0.466929	72	RNA-preserved	mostly soluble
F8VV56|F8VWK8|F8W022|P08962|P08962-2|P08962-3	CD63	CD63 antigen OS=Homo sapiens GN=CD63 PE=1 SV=1|Tetraspanin (Fragment) OS=Homo sapiens GN=CD63 PE=1 SV=1|Tetraspanin (Fragment) OS=Homo sapiens GN=CD63 PE=1 SV=1|CD63 antigen OS=Homo sapiens GN=CD63 PE=1 SV=2|Isoform 2 of CD63 antigen OS=Homo sapiens GN=CD63|Isoform 3 of CD63 antigen OS=Homo sapiens GN=CD63	0.0491657	103	RNA-preserved	mostly soluble
P32970	CD70	CD70 antigen OS=Homo sapiens GN=CD70 PE=1 SV=2	-0.14085	91	RNA-preserved	mostly soluble
A6NMH8|E9PIF1|E9PJK1|E9PRJ8|H0YDJ9|H0YDL9|P60033	CD81	Tetraspanin OS=Homo sapiens GN=CD81 PE=1 SV=1|Tetraspanin OS=Homo sapiens GN=CD81 PE=1 SV=1|Tetraspanin OS=Homo sapiens GN=CD81 PE=1 SV=1|Tetraspanin (Fragment) OS=Homo sapiens GN=CD81 PE=1 SV=1|Tetraspanin (Fragment) OS=Homo sapiens GN=CD81 PE=1 SV=1|Tetraspanin (Fragment) OS=Homo sapiens GN=CD81 PE=1 SV=1|CD81 antigen OS=Homo sapiens GN=CD81 PE=1 SV=1	-0.125954	92	RNA-preserved	mostly soluble
Q01151	CD83	CD83 antigen OS=Homo sapiens GN=CD83 PE=1 SV=1	-0.43667	74	RNA-preserved	mostly soluble
A6NNI4|G8JLH6|P21926	CD9	Tetraspanin OS=Homo sapiens GN=CD9 PE=1 SV=1|Tetraspanin (Fragment) OS=Homo sapiens GN=CD9 PE=1 SV=1|CD9 antigen OS=Homo sapiens GN=CD9 PE=1 SV=4	0.316295	125	RNA-preserved	mostly soluble
P48960|P48960-2|P48960-3	CD97	CD97 antigen OS=Homo sapiens GN=CD97 PE=1 SV=4|Isoform 2 of CD97 antigen OS=Homo sapiens GN=CD97|Isoform 3 of CD97 antigen OS=Homo sapiens GN=CD97	-0.390706	76	RNA-preserved	mostly soluble
Q8TCZ2|Q8TCZ2-2|Q8TCZ2-3|Q8TCZ2-5|Q8TCZ2-6	CD99L2	CD99 antigen-like protein 2 OS=Homo sapiens GN=CD99L2 PE=1 SV=1|Isoform 2 of CD99 antigen-like protein 2 OS=Homo sapiens GN=CD99L2|Isoform 3 of CD99 antigen-like protein 2 OS=Homo sapiens GN=CD99L2|Isoform 5 of CD99 antigen-like protein 2 OS=Homo sapiens GN=CD99L2|Isoform 6 of CD99 antigen-like protein 2 OS=Homo sapiens GN=CD99L2	-0.0729944	95	RNA-preserved	mostly soluble
O75794	CDC123	Cell division cycle protein 123 homolog OS=Homo sapiens GN=CDC123 PE=1 SV=1	-0.140737	91	RNA-preserved	mostly soluble
Q13042|Q13042-2|Q13042-3	CDC16	Cell division cycle protein 16 homolog OS=Homo sapiens GN=CDC16 PE=1 SV=2|Isoform 2 of Cell division cycle protein 16 homolog OS=Homo sapiens GN=CDC16|Isoform 3 of Cell division cycle protein 16 homolog OS=Homo sapiens GN=CDC16	-0.251112	84	RNA-preserved	mostly soluble
Q12834	CDC20	Cell division cycle protein 20 homolog OS=Homo sapiens GN=CDC20 PE=1 SV=2	-0.119294	92	RNA-preserved	mostly soluble
Q9UJX2	CDC23	Cell division cycle protein 23 homolog OS=Homo sapiens GN=CDC23 PE=1 SV=3	-0.390555	76	RNA-preserved	mostly soluble
P30260|P30260-2	CDC27	Cell division cycle protein 27 homolog OS=Homo sapiens GN=CDC27 PE=1 SV=2|Isoform 2 of Cell division cycle protein 27 homolog OS=Homo sapiens GN=CDC27	-0.238566	85	RNA-preserved	mostly soluble
P49427	CDC34	Ubiquitin-conjugating enzyme E2 R1 OS=Homo sapiens GN=CDC34 PE=1 SV=2	-0.142742	91	RNA-preserved	mostly soluble
Q16543	CDC37	Hsp90 co-chaperone Cdc37 OS=Homo sapiens GN=CDC37 PE=1 SV=1	0.139355	110	RNA-preserved	mostly soluble
P60953	CDC42	Cell division control protein 42 homolog OS=Homo sapiens GN=CDC42 PE=1 SV=2	0.172644	113	RNA-preserved	mostly soluble
A0A0A0MRJ0|Q5VT25|Q5VT25-2|Q5VT25-4|Q5VT25-5|Q5VT25-6	CDC42BPA	Serine/threonine-protein kinase MRCK alpha OS=Homo sapiens GN=CDC42BPA PE=1 SV=1|Serine/threonine-protein kinase MRCK alpha OS=Homo sapiens GN=CDC42BPA PE=1 SV=1|Isoform 2 of Serine/threonine-protein kinase MRCK alpha OS=Homo sapiens GN=CDC42BPA|Isoform 4 of Serine/threonine-protein kinase MRCK alpha OS=Homo sapiens GN=CDC42BPA|Isoform 5 of Serine/threonine-protein kinase MRCK alpha OS=Homo sapie…	0.00398267	100	RNA-preserved	mostly soluble
Q9Y5S2	CDC42BPB	Serine/threonine-protein kinase MRCK beta OS=Homo sapiens GN=CDC42BPB PE=1 SV=2	-0.0211938	99	RNA-preserved	mostly soluble
Q00587|Q00587-2	CDC42EP1	Cdc42 effector protein 1 OS=Homo sapiens GN=CDC42EP1 PE=1 SV=1|Isoform 2 of Cdc42 effector protein 1 OS=Homo sapiens GN=CDC42EP1	-0.287225	82	RNA-preserved	mostly soluble
Q9H3Q1	CDC42EP4	Cdc42 effector protein 4 OS=Homo sapiens GN=CDC42EP4 PE=1 SV=1	0.131412	110	RNA-preserved	mostly soluble
O75419|O75419-2|O75419-3	CDC45	Cell division control protein 45 homolog OS=Homo sapiens GN=CDC45 PE=1 SV=1|Isoform 2 of Cell division control protein 45 homolog OS=Homo sapiens GN=CDC45|Isoform 3 of Cell division control protein 45 homolog OS=Homo sapiens GN=CDC45	-0.0377137	97	RNA-preserved	mostly soluble
Q99741	CDC6	Cell division control protein 6 homolog OS=Homo sapiens GN=CDC6 PE=1 SV=1	-0.296311	81	RNA-preserved	mostly soluble
Q6P1J9	CDC73	Parafibromin OS=Homo sapiens GN=CDC73 PE=1 SV=1	-0.000834282	100	RNA-preserved	mostly soluble
E9PEI0|Q69YH5	CDCA2	Cell division cycle-associated protein 2 OS=Homo sapiens GN=CDCA2 PE=1 SV=1|Cell division cycle-associated protein 2 OS=Homo sapiens GN=CDCA2 PE=1 SV=2	0.126045	109	RNA-preserved	mostly soluble
Q9Y6N8	CDH10	Cadherin-10 OS=Homo sapiens GN=CDH10 PE=1 SV=2	-0.0630241	96	RNA-preserved	mostly soluble
O14735	CDIPT	CDP-diacylglycerol--inositol 3-phosphatidyltransferase OS=Homo sapiens GN=CDIPT PE=1 SV=1	0.0763358	105	RNA-preserved	mostly soluble
P06493	CDK1	Cyclin-dependent kinase 1 OS=Homo sapiens GN=CDK1 PE=1 SV=3	-0.0176255	99	RNA-preserved	mostly soluble
A0A0D9SEI3|A0A0D9SEN2|A0A0D9SER5|B7ZVY7|J3QR44|P21127|P21127-2|P21127-3|P21127-8	CDK11B|CDC2L1	Cyclin-dependent kinase 11B OS=Homo sapiens GN=CDK11B PE=1 SV=1|Cyclin-dependent kinase 11B OS=Homo sapiens GN=CDK11B PE=1 SV=1|Cyclin-dependent kinase 11B OS=Homo sapiens GN=CDK11B PE=1 SV=1|Cell division cycle 2-like 1 (PITSLRE proteins) OS=Homo sapiens GN=CDC2L1 PE=1 SV=1|Cyclin-dependent kinase 11B OS=Homo sapiens GN=CDK11B PE=1 SV=2|Cyclin-dependent kinase 11B OS=Homo sapiens GN=CDK11B PE=1 …	-0.0966908	94	RNA-preserved	mostly soluble
Q9NYV4|Q9NYV4-2	CDK12	Cyclin-dependent kinase 12 OS=Homo sapiens GN=CDK12 PE=1 SV=2|Isoform 2 of Cyclin-dependent kinase 12 OS=Homo sapiens GN=CDK12	0.103618	107	RNA-preserved	mostly soluble
Q14004|Q14004-2	CDK13	Cyclin-dependent kinase 13 OS=Homo sapiens GN=CDK13 PE=1 SV=2|Isoform 2 of Cyclin-dependent kinase 13 OS=Homo sapiens GN=CDK13	-0.276499	83	RNA-preserved	mostly soluble
Q00536|Q00536-2|Q00536-3	CDK16	Cyclin-dependent kinase 16 OS=Homo sapiens GN=CDK16 PE=1 SV=1|Isoform 2 of Cyclin-dependent kinase 16 OS=Homo sapiens GN=CDK16|Isoform 3 of Cyclin-dependent kinase 16 OS=Homo sapiens GN=CDK16	-0.275473	83	RNA-preserved	mostly soluble
F5H6Z0|Q00537|Q00537-2	CDK17	Cyclin-dependent kinase 17 OS=Homo sapiens GN=CDK17 PE=1 SV=1|Cyclin-dependent kinase 17 OS=Homo sapiens GN=CDK17 PE=1 SV=2|Isoform 2 of Cyclin-dependent kinase 17 OS=Homo sapiens GN=CDK17	-0.221449	86	RNA-preserved	mostly soluble
Q9BWU1	CDK19	Cyclin-dependent kinase 19 OS=Homo sapiens GN=CDK19 PE=1 SV=1	-0.0367759	97	RNA-preserved	mostly soluble
G3V5T9|P24941	CDK2	Cyclin-dependent kinase 2 OS=Homo sapiens GN=CDK2 PE=1 SV=1|Cyclin-dependent kinase 2 OS=Homo sapiens GN=CDK2 PE=1 SV=2	0.0895386	106	RNA-preserved	mostly soluble
P11802	CDK4	Cyclin-dependent kinase 4 OS=Homo sapiens GN=CDK4 PE=1 SV=2	-0.0521211	96	RNA-preserved	mostly soluble
Q00535	CDK5	Cyclin-dependent-like kinase 5 OS=Homo sapiens GN=CDK5 PE=1 SV=3	0.0758335	105	RNA-preserved	mostly soluble
Q96SZ6|Q96SZ6-2|Q96SZ6-3	CDK5RAP1	CDK5 regulatory subunit-associated protein 1 OS=Homo sapiens GN=CDK5RAP1 PE=1 SV=2|Isoform 2 of CDK5 regulatory subunit-associated protein 1 OS=Homo sapiens GN=CDK5RAP1|Isoform 3 of CDK5 regulatory subunit-associated protein 1 OS=Homo sapiens GN=CDK5RAP1	-0.125691	92	RNA-preserved	mostly soluble
Q96JB5	CDK5RAP3	CDK5 regulatory subunit-associated protein 3 OS=Homo sapiens GN=CDK5RAP3 PE=1 SV=2	0.0172309	101	RNA-preserved	mostly soluble
Q00534	CDK6	Cyclin-dependent kinase 6 OS=Homo sapiens GN=CDK6 PE=1 SV=1	0.0194395	101	RNA-preserved	mostly soluble
D6RAD4|P50613	CDK7	Cyclin-dependent kinase 7 OS=Homo sapiens GN=CDK7 PE=1 SV=1|Cyclin-dependent kinase 7 OS=Homo sapiens GN=CDK7 PE=1 SV=1	0.122234	109	RNA-preserved	mostly soluble
P50750|P50750-2	CDK9	Cyclin-dependent kinase 9 OS=Homo sapiens GN=CDK9 PE=1 SV=3|Isoform 2 of Cyclin-dependent kinase 9 OS=Homo sapiens GN=CDK9	0.0768525	105	RNA-preserved	mostly soluble
Q5VV42|Q5VV42-2	CDKAL1	Threonylcarbamoyladenosine tRNA methylthiotransferase OS=Homo sapiens GN=CDKAL1 PE=1 SV=1|Isoform 2 of Threonylcarbamoyladenosine tRNA methylthiotransferase OS=Homo sapiens GN=CDKAL1	0.0276533	102	RNA-preserved	mostly soluble
A0A0A0MRI0|J3QRG6|P42771|P42771-4	CDKN2A	Cyclin-dependent kinase inhibitor 2A OS=Homo sapiens GN=CDKN2A PE=1 SV=1|Cyclin-dependent kinase inhibitor 2A OS=Homo sapiens GN=CDKN2A PE=1 SV=1|Cyclin-dependent kinase inhibitor 2A OS=Homo sapiens GN=CDKN2A PE=1 SV=2|Isoform 5 of Cyclin-dependent kinase inhibitor 2A OS=Homo sapiens GN=CDKN2A	-0.548449	68	RNA-preserved	mostly soluble
Q9NXV6	CDKN2AIP	CDKN2A-interacting protein OS=Homo sapiens GN=CDKN2AIP PE=1 SV=3	-0.179708	88	RNA-preserved	mostly soluble
Q9UKY7	CDV3	Protein CDV3 homolog OS=Homo sapiens GN=CDV3 PE=1 SV=1	-0.0866803	94	RNA-preserved	mostly soluble
Q9BXW7|Q9BXW7-2	CECR5	Cat eye syndrome critical region protein 5 OS=Homo sapiens GN=CECR5 PE=1 SV=1|Isoform 1 of Cat eye syndrome critical region protein 5 OS=Homo sapiens GN=CECR5	-0.0283217	98	RNA-preserved	mostly soluble
Q92879|Q92879-2|Q92879-3	CELF1	CUGBP Elav-like family member 1 OS=Homo sapiens GN=CELF1 PE=1 SV=2|Isoform 2 of CUGBP Elav-like family member 1 OS=Homo sapiens GN=CELF1|Isoform 3 of CUGBP Elav-like family member 1 OS=Homo sapiens GN=CELF1	-0.50786	70	RNA-preserved	mostly soluble
Q9NYQ6	CELSR1	Cadherin EGF LAG seven-pass G-type receptor 1 OS=Homo sapiens GN=CELSR1 PE=1 SV=1	-0.136112	91	RNA-preserved	mostly soluble
Q9HCU4	CELSR2	Cadherin EGF LAG seven-pass G-type receptor 2 OS=Homo sapiens GN=CELSR2 PE=1 SV=1	-0.102236	93	RNA-preserved	mostly soluble
P49454	CENPF	Centromere protein F OS=Homo sapiens GN=CENPF PE=1 SV=2	-0.532427	69	RNA-preserved	mostly soluble
B1AHQ6|B1AHQ7|Q9NSP4|Q9NSP4-2|Q9NSP4-4	CENPM	Centromere protein M OS=Homo sapiens GN=CENPM PE=1 SV=1|Centromere protein M OS=Homo sapiens GN=CENPM PE=1 SV=1|Centromere protein M OS=Homo sapiens GN=CENPM PE=1 SV=1|Isoform 2 of Centromere protein M OS=Homo sapiens GN=CENPM|Isoform 4 of Centromere protein M OS=Homo sapiens GN=CENPM	-0.580672	67	RNA-preserved	mostly soluble
Q5SW79|Q5SW79-2|Q5SW79-3	CEP170	Centrosomal protein of 170 kDa OS=Homo sapiens GN=CEP170 PE=1 SV=1|Isoform 2 of Centrosomal protein of 170 kDa OS=Homo sapiens GN=CEP170|Isoform 3 of Centrosomal protein of 170 kDa OS=Homo sapiens GN=CEP170	-0.0897676	94	RNA-preserved	mostly soluble
J3KNF5|O15078	CEP290	Centrosomal protein of 290 kDa OS=Homo sapiens GN=CEP290 PE=1 SV=1|Centrosomal protein of 290 kDa OS=Homo sapiens GN=CEP290 PE=1 SV=2	-0.303448	81	RNA-preserved	mostly soluble
Q5VT06	CEP350	Centrosome-associated protein 350 OS=Homo sapiens GN=CEP350 PE=1 SV=1	-0.382003	77	RNA-preserved	mostly soluble
Q53EZ4	CEP55	Centrosomal protein of 55 kDa OS=Homo sapiens GN=CEP55 PE=1 SV=3	-0.44948	73	RNA-preserved	mostly soluble
A8MST6|Q5JTW2|Q5JTW2-2|Q5JTW2-3|Q5JTW2-5	CEP78	Centrosomal protein of 78 kDa OS=Homo sapiens GN=CEP78 PE=1 SV=2|Centrosomal protein of 78 kDa OS=Homo sapiens GN=CEP78 PE=1 SV=1|Isoform 2 of Centrosomal protein of 78 kDa OS=Homo sapiens GN=CEP78|Isoform 3 of Centrosomal protein of 78 kDa OS=Homo sapiens GN=CEP78|Isoform 4 of Centrosomal protein of 78 kDa OS=Homo sapiens GN=CEP78	-0.506161	70	RNA-preserved	mostly soluble
E9PG22|Q8IW35|Q8IW35-2	CEP97	Centrosomal protein of 97 kDa OS=Homo sapiens GN=CEP97 PE=1 SV=1|Centrosomal protein of 97 kDa OS=Homo sapiens GN=CEP97 PE=1 SV=1|Isoform 2 of Centrosomal protein of 97 kDa OS=Homo sapiens GN=CEP97	-0.307903	81	RNA-preserved	mostly soluble
Q96G23	CERS2	Ceramide synthase 2 OS=Homo sapiens GN=CERS2 PE=1 SV=1	-0.136151	91	RNA-preserved	mostly soluble
P41208	CETN2	Centrin-2 OS=Homo sapiens GN=CETN2 PE=1 SV=1	-0.413309	75	RNA-preserved	mostly soluble
E5RJF8|E5RK82|O15182	CETN3	Centrin-3 OS=Homo sapiens GN=CETN3 PE=1 SV=1|Centrin-3 OS=Homo sapiens GN=CETN3 PE=1 SV=1|Centrin-3 OS=Homo sapiens GN=CETN3 PE=1 SV=2	-0.209816	86	RNA-preserved	mostly soluble
Q9Y6A4	CFAP20	Cilia- and flagella-associated protein 20 OS=Homo sapiens GN=CFAP20 PE=1 SV=1	-0.148594	90	RNA-preserved	mostly soluble
Q9UEE9	CFDP1	Craniofacial development protein 1 OS=Homo sapiens GN=CFDP1 PE=1 SV=1	0.135206	110	RNA-preserved	mostly soluble
P23528	CFL1	Cofilin-1 OS=Homo sapiens GN=CFL1 PE=1 SV=3	0.171743	113	RNA-preserved	mostly soluble
Q9Y281	CFL2	Cofilin-2 OS=Homo sapiens GN=CFL2 PE=1 SV=1	0.112447	108	RNA-preserved	mostly soluble
Q9UFW8	CGGBP1	CGG triplet repeat-binding protein 1 OS=Homo sapiens GN=CGGBP1 PE=1 SV=2	-0.525656	69	RNA-preserved	mostly soluble
Q9P2M7	CGN	Cingulin OS=Homo sapiens GN=CGN PE=1 SV=2	-0.255546	84	RNA-preserved	mostly soluble
Q8WUX2	CHAC2	Putative glutathione-specific gamma-glutamylcyclotransferase 2 OS=Homo sapiens GN=CHAC2 PE=2 SV=1	0.017755	101	RNA-preserved	mostly soluble
Q9Y6H1	CHCHD2	Coiled-coil-helix-coiled-coil-helix domain-containing protein 2 OS=Homo sapiens GN=CHCHD2 PE=1 SV=1	-0.188199	88	RNA-preserved	mostly soluble
C9JRZ6|Q9NX63	CHCHD3	MICOS complex subunit OS=Homo sapiens GN=CHCHD3 PE=1 SV=1|MICOS complex subunit MIC19 OS=Homo sapiens GN=CHCHD3 PE=1 SV=1	-0.089151	94	RNA-preserved	mostly soluble
J3QTA6|Q9BRQ6	CHCHD6	MICOS complex subunit OS=Homo sapiens GN=CHCHD6 PE=1 SV=1|MICOS complex subunit MIC25 OS=Homo sapiens GN=CHCHD6 PE=1 SV=1	-0.267007	83	RNA-preserved	mostly soluble
A0A0A0MSH9|Q86WJ1|Q86WJ1-2	CHD1L	Chromodomain-helicase-DNA-binding protein 1-like OS=Homo sapiens GN=CHD1L PE=1 SV=1|Chromodomain-helicase-DNA-binding protein 1-like OS=Homo sapiens GN=CHD1L PE=1 SV=2|Isoform 2 of Chromodomain-helicase-DNA-binding protein 1-like OS=Homo sapiens GN=CHD1L	-0.018399	99	RNA-preserved	mostly soluble
A0A0C4DGG9|F5GWX5|Q14839|Q14839-2	CHD4	Chromodomain-helicase-DNA-binding protein 4 OS=Homo sapiens GN=CHD4 PE=1 SV=1|Chromodomain-helicase-DNA-binding protein 4 OS=Homo sapiens GN=CHD4 PE=1 SV=1|Chromodomain-helicase-DNA-binding protein 4 OS=Homo sapiens GN=CHD4 PE=1 SV=2|Isoform 2 of Chromodomain-helicase-DNA-binding protein 4 OS=Homo sapiens GN=CHD4	-0.356559	78	RNA-preserved	mostly soluble
Q8TD26	CHD6	Chromodomain-helicase-DNA-binding protein 6 OS=Homo sapiens GN=CHD6 PE=1 SV=4	-0.565642	68	RNA-preserved	mostly soluble
Q9HCK8	CHD8	Chromodomain-helicase-DNA-binding protein 8 OS=Homo sapiens GN=CHD8 PE=1 SV=5	-0.0582243	96	RNA-preserved	mostly soluble
J3KN87|O14757|O14757-3	CHEK1	Serine/threonine-protein kinase Chk1 OS=Homo sapiens GN=CHEK1 PE=1 SV=1|Serine/threonine-protein kinase Chk1 OS=Homo sapiens GN=CHEK1 PE=1 SV=2|Isoform 3 of Serine/threonine-protein kinase Chk1 OS=Homo sapiens GN=CHEK1	-0.0314566	98	RNA-preserved	mostly soluble
O96017|O96017-12|O96017-4|O96017-9	CHEK2	Serine/threonine-protein kinase Chk2 OS=Homo sapiens GN=CHEK2 PE=1 SV=1|Isoform 12 of Serine/threonine-protein kinase Chk2 OS=Homo sapiens GN=CHEK2|Isoform 4 of Serine/threonine-protein kinase Chk2 OS=Homo sapiens GN=CHEK2|Isoform 9 of Serine/threonine-protein kinase Chk2 OS=Homo sapiens GN=CHEK2	-0.126048	92	RNA-preserved	mostly soluble
J3QK89|Q8IWX8	CHERP	Calcium homeostasis endoplasmic reticulum protein OS=Homo sapiens GN=CHERP PE=1 SV=1|Calcium homeostasis endoplasmic reticulum protein OS=Homo sapiens GN=CHERP PE=1 SV=3	-0.365992	78	RNA-preserved	mostly soluble
Q9BWS9|Q9BWS9-2|Q9BWS9-3	CHID1	Chitinase domain-containing protein 1 OS=Homo sapiens GN=CHID1 PE=1 SV=1|Isoform 2 of Chitinase domain-containing protein 1 OS=Homo sapiens GN=CHID1|Isoform 3 of Chitinase domain-containing protein 1 OS=Homo sapiens GN=CHID1	-0.336042	79	RNA-preserved	mostly soluble
P24386	CHM	Rab proteins geranylgeranyltransferase component A 1 OS=Homo sapiens GN=CHM PE=1 SV=3	-0.0412084	97	RNA-preserved	mostly soluble
P26374	CHML	Rab proteins geranylgeranyltransferase component A 2 OS=Homo sapiens GN=CHML PE=1 SV=2	0.201538	115	RNA-preserved	mostly soluble
F8VVT7|Q9HD42	CHMP1A	Charged multivesicular body protein 1a OS=Homo sapiens GN=CHMP1A PE=1 SV=1|Charged multivesicular body protein 1a OS=Homo sapiens GN=CHMP1A PE=1 SV=1	-0.225614	86	RNA-preserved	mostly soluble
Q7LBR1	CHMP1B	Charged multivesicular body protein 1b OS=Homo sapiens GN=CHMP1B PE=1 SV=1	-0.521904	70	RNA-preserved	mostly soluble
M0R1L7|O43633	CHMP2A	Charged multivesicular body protein 2a (Fragment) OS=Homo sapiens GN=CHMP2A PE=1 SV=1|Charged multivesicular body protein 2a OS=Homo sapiens GN=CHMP2A PE=1 SV=1	-0.0436864	97	RNA-preserved	mostly soluble
Q9UQN3	CHMP2B	Charged multivesicular body protein 2b OS=Homo sapiens GN=CHMP2B PE=1 SV=1	-0.153208	90	RNA-preserved	mostly soluble
Q9Y3E7|Q9Y3E7-3	CHMP3	Charged multivesicular body protein 3 OS=Homo sapiens GN=CHMP3 PE=1 SV=3|Isoform 3 of Charged multivesicular body protein 3 OS=Homo sapiens GN=CHMP3	-0.0827436	94	RNA-preserved	mostly soluble
Q9H444	CHMP4B	Charged multivesicular body protein 4b OS=Homo sapiens GN=CHMP4B PE=1 SV=1	-0.0991597	93	RNA-preserved	mostly soluble
Q9NZZ3	CHMP5	Charged multivesicular body protein 5 OS=Homo sapiens GN=CHMP5 PE=1 SV=1	-0.042211	97	RNA-preserved	mostly soluble
Q96FZ7	CHMP6	Charged multivesicular body protein 6 OS=Homo sapiens GN=CHMP6 PE=1 SV=3	0.118766	109	RNA-preserved	mostly soluble
Q8WUX9	CHMP7	Charged multivesicular body protein 7 OS=Homo sapiens GN=CHMP7 PE=1 SV=1	-0.041321	97	RNA-preserved	mostly soluble
Q9UHD1	CHORDC1	Cysteine and histidine-rich domain-containing protein 1 OS=Homo sapiens GN=CHORDC1 PE=1 SV=2	-0.160044	89	RNA-preserved	mostly soluble
Q99653	CHP1	Calcineurin B homologous protein 1 OS=Homo sapiens GN=CHP1 PE=1 SV=3	-0.306914	81	RNA-preserved	mostly soluble
G5E9W2|Q9P2E5	CHPF2	Chondroitin sulfate glucuronyltransferase OS=Homo sapiens GN=CHPF2 PE=1 SV=1|Chondroitin sulfate glucuronyltransferase OS=Homo sapiens GN=CHPF2 PE=2 SV=2	-0.430994	74	RNA-preserved	mostly soluble
Q8NCH0	CHST14	Carbohydrate sulfotransferase 14 OS=Homo sapiens GN=CHST14 PE=1 SV=2	-0.10513	93	RNA-preserved	mostly soluble
E7EXA6|Q8WVB6|Q8WVB6-2	CHTF18	Chromosome transmission fidelity protein 18 homolog OS=Homo sapiens GN=CHTF18 PE=1 SV=2|Chromosome transmission fidelity protein 18 homolog OS=Homo sapiens GN=CHTF18 PE=1 SV=1|Isoform 2 of Chromosome transmission fidelity protein 18 homolog OS=Homo sapiens GN=CHTF18	-0.445851	73	RNA-preserved	mostly soluble
O76071	CIAO1	Probable cytosolic iron-sulfur protein assembly protein CIAO1 OS=Homo sapiens GN=CIAO1 PE=1 SV=1	-0.128555	91	RNA-preserved	mostly soluble
Q6FI81	CIAPIN1	Anamorsin OS=Homo sapiens GN=CIAPIN1 PE=1 SV=2	-0.11319	92	RNA-preserved	mostly soluble
Q9NZ45	CISD1	CDGSH iron-sulfur domain-containing protein 1 OS=Homo sapiens GN=CISD1 PE=1 SV=1	-0.0236735	98	RNA-preserved	mostly soluble
Q8N5K1	CISD2	CDGSH iron-sulfur domain-containing protein 2 OS=Homo sapiens GN=CISD2 PE=1 SV=1	0.0640193	105	RNA-preserved	mostly soluble
O14578|O14578-4	CIT	Citron Rho-interacting kinase OS=Homo sapiens GN=CIT PE=1 SV=2|Isoform 4 of Citron Rho-interacting kinase OS=Homo sapiens GN=CIT	-0.402818	76	RNA-preserved	mostly soluble
F5H2X7|H0Y5D5|Q5SYW2|Q9BTG3|Q9ULV3|Q9ULV3-2|Q9ULV3-3|Q9ULV3-4|Q9ULV3-5	CIZ1	Cip1-interacting zinc finger protein OS=Homo sapiens GN=CIZ1 PE=1 SV=2|Cip1-interacting zinc finger protein (Fragment) OS=Homo sapiens GN=CIZ1 PE=1 SV=1|Cip1-interacting zinc finger protein OS=Homo sapiens GN=CIZ1 PE=1 SV=1|CIZ1 protein OS=Homo sapiens GN=CIZ1 PE=1 SV=1|Cip1-interacting zinc finger protein OS=Homo sapiens GN=CIZ1 PE=1 SV=2|Isoform 2 of Cip1-interacting zinc finger protein OS=Homo…	-0.304683	81	RNA-preserved	mostly soluble
Q07065	CKAP4	Cytoskeleton-associated protein 4 OS=Homo sapiens GN=CKAP4 PE=1 SV=2	-0.31282	81	RNA-preserved	mostly soluble
Q14008|Q14008-2|Q14008-3	CKAP5	Cytoskeleton-associated protein 5 OS=Homo sapiens GN=CKAP5 PE=1 SV=3|Isoform 2 of Cytoskeleton-associated protein 5 OS=Homo sapiens GN=CKAP5|Isoform 3 of Cytoskeleton-associated protein 5 OS=Homo sapiens GN=CKAP5	-0.0413609	97	RNA-preserved	mostly soluble
P12277	CKB	Creatine kinase B-type OS=Homo sapiens GN=CKB PE=1 SV=1	0.0697943	105	RNA-preserved	mostly soluble
P12532	CKMT1A	Creatine kinase U-type, mitochondrial OS=Homo sapiens GN=CKMT1A PE=1 SV=1	0.0544247	104	RNA-preserved	mostly soluble
P61024|Q5T179	CKS1B	Cyclin-dependent kinases regulatory subunit 1 OS=Homo sapiens GN=CKS1B PE=1 SV=1|Cyclin-dependent kinases regulatory subunit OS=Homo sapiens GN=CKS1B PE=1 SV=1	-0.332942	79	RNA-preserved	mostly soluble
Q7Z460|Q7Z460-4	CLASP1	CLIP-associating protein 1 OS=Homo sapiens GN=CLASP1 PE=1 SV=1|Isoform 4 of CLIP-associating protein 1 OS=Homo sapiens GN=CLASP1	-0.14829	90	RNA-preserved	mostly soluble
E3W994|O75122-3	CLASP2	CLIP-associating protein 2 OS=Homo sapiens GN=CLASP2 PE=1 SV=2|Isoform 3 of CLIP-associating protein 2 OS=Homo sapiens GN=CLASP2	-0.0797201	95	RNA-preserved	mostly soluble
Q96S66	CLCC1	Chloride channel CLIC-like protein 1 OS=Homo sapiens GN=CLCC1 PE=1 SV=1	-0.0601948	96	RNA-preserved	mostly soluble
P51790-2	CLCN3	Isoform 2 of H(+)/Cl(-) exchange transporter 3 OS=Homo sapiens GN=CLCN3	-0.0333315	98	RNA-preserved	mostly soluble
P51798|P51798-2	CLCN7	H(+)/Cl(-) exchange transporter 7 OS=Homo sapiens GN=CLCN7 PE=1 SV=2|Isoform 2 of H(+)/Cl(-) exchange transporter 7 OS=Homo sapiens GN=CLCN7	-0.319937	80	RNA-preserved	mostly soluble
A0A0R4J2F2|D6R9S8|D6RA76|D6RC11|D6RCE6|D6RCR8|D6RDI6|D6RDP6|D6RDY1|D6RFX6|D6RHU6|D6RIU2|Q9NY35|Q9NY35-2	CLDND1	Claudin domain-containing protein 1 OS=Homo sapiens GN=CLDND1 PE=1 SV=1|Claudin domain-containing protein 1 (Fragment) OS=Homo sapiens GN=CLDND1 PE=1 SV=1|Claudin domain-containing protein 1 (Fragment) OS=Homo sapiens GN=CLDND1 PE=1 SV=1|Claudin domain-containing protein 1 OS=Homo sapiens GN=CLDND1 PE=1 SV=1|Claudin domain-containing protein 1 (Fragment) OS=Homo sapiens GN=CLDND1 PE=1 SV=1|Claudi…	-0.378939	77	RNA-preserved	mostly soluble
Q2KHT3|Q2KHT3-2	CLEC16A	Protein CLEC16A OS=Homo sapiens GN=CLEC16A PE=1 SV=2|Isoform 2 of Protein CLEC16A OS=Homo sapiens GN=CLEC16A	0.188393	114	RNA-preserved	mostly soluble
O00299	CLIC1	Chloride intracellular channel protein 1 OS=Homo sapiens GN=CLIC1 PE=1 SV=4	-0.039881	97	RNA-preserved	mostly soluble
Q9Y696	CLIC4	Chloride intracellular channel protein 4 OS=Homo sapiens GN=CLIC4 PE=1 SV=4	0.00550197	100	RNA-preserved	mostly soluble
Q14677|Q14677-3	CLINT1	Clathrin interactor 1 OS=Homo sapiens GN=CLINT1 PE=1 SV=1|Isoform 3 of Clathrin interactor 1 OS=Homo sapiens GN=CLINT1	-0.193886	87	RNA-preserved	mostly soluble
P30622|P30622-1|P30622-2	CLIP1	CAP-Gly domain-containing linker protein 1 OS=Homo sapiens GN=CLIP1 PE=1 SV=2|Isoform 2 of CAP-Gly domain-containing linker protein 1 OS=Homo sapiens GN=CLIP1|Isoform 3 of CAP-Gly domain-containing linker protein 1 OS=Homo sapiens GN=CLIP1	-0.101427	93	RNA-preserved	mostly soluble
P49761|P49761-1	CLK3	Dual specificity protein kinase CLK3 OS=Homo sapiens GN=CLK3 PE=1 SV=3|Isoform 1 of Dual specificity protein kinase CLK3 OS=Homo sapiens GN=CLK3	0.125265	109	RNA-preserved	mostly soluble
Q9H6B4	CLMP	CXADR-like membrane protein OS=Homo sapiens GN=CLMP PE=1 SV=1	0.0272949	102	RNA-preserved	mostly soluble
H3BPM8|O95090|Q13286|Q13286-2|Q13286-3|Q13286-4|Q13286-6|Q13286-7	CLN3	Battenin OS=Homo sapiens GN=CLN3 PE=1 SV=1|Battenin (Fragment) OS=Homo sapiens GN=CLN3 PE=1 SV=1|Battenin OS=Homo sapiens GN=CLN3 PE=1 SV=1|Isoform 2 of Battenin OS=Homo sapiens GN=CLN3|Isoform 3 of Battenin OS=Homo sapiens GN=CLN3|Isoform 4 of Battenin OS=Homo sapiens GN=CLN3|Isoform 6 of Battenin OS=Homo sapiens GN=CLN3|Isoform 7 of Battenin OS=Homo sapiens GN=CLN3	-0.136532	91	RNA-preserved	mostly soluble
E9PMI6|J3KN38|P54105	CLNS1A	Methylosome subunit pICln OS=Homo sapiens GN=CLNS1A PE=1 SV=1|Methylosome subunit pICln OS=Homo sapiens GN=CLNS1A PE=1 SV=1|Methylosome subunit pICln OS=Homo sapiens GN=CLNS1A PE=1 SV=1	0.0354442	102	RNA-preserved	mostly soluble
E9PL17|Q92989|Q92989-2	CLP1	Polyribonucleotide 5'-hydroxyl-kinase Clp1 OS=Homo sapiens GN=CLP1 PE=1 SV=1|Polyribonucleotide 5'-hydroxyl-kinase Clp1 OS=Homo sapiens GN=CLP1 PE=1 SV=1|Isoform 2 of Polyribonucleotide 5'-hydroxyl-kinase Clp1 OS=Homo sapiens GN=CLP1	0.0832671	106	RNA-preserved	mostly soluble
Q9H078-2	CLPB	Isoform 2 of Caseinolytic peptidase B protein homolog OS=Homo sapiens GN=CLPB	0.0751289	105	RNA-preserved	mostly soluble
O96005	CLPTM1	Cleft lip and palate transmembrane protein 1 OS=Homo sapiens GN=CLPTM1 PE=1 SV=1	-0.0787624	95	RNA-preserved	mostly soluble
Q96KA5|Q96KA5-2	CLPTM1L	Cleft lip and palate transmembrane protein 1-like protein OS=Homo sapiens GN=CLPTM1L PE=1 SV=1|Isoform 2 of Cleft lip and palate transmembrane protein 1-like protein OS=Homo sapiens GN=CLPTM1L	-0.208057	87	RNA-preserved	mostly soluble
O76031	CLPX	ATP-dependent Clp protease ATP-binding subunit clpX-like, mitochondrial OS=Homo sapiens GN=CLPX PE=1 SV=2	-0.0855266	94	RNA-preserved	mostly soluble
O94985|O94985-2|Q5SR54	CLSTN1	Calsyntenin-1 OS=Homo sapiens GN=CLSTN1 PE=1 SV=1|Isoform 2 of Calsyntenin-1 OS=Homo sapiens GN=CLSTN1|Calsyntenin-1 (Fragment) OS=Homo sapiens GN=CLSTN1 PE=1 SV=1	-0.0862952	94	RNA-preserved	mostly soluble
A0A087WVQ6|Q00610|Q00610-2	CLTC	Clathrin heavy chain OS=Homo sapiens GN=CLTC PE=1 SV=1|Clathrin heavy chain 1 OS=Homo sapiens GN=CLTC PE=1 SV=5|Isoform 2 of Clathrin heavy chain 1 OS=Homo sapiens GN=CLTC	-0.462716	73	RNA-preserved	mostly soluble
P53675|P53675-2	CLTCL1	Clathrin heavy chain 2 OS=Homo sapiens GN=CLTCL1 PE=1 SV=2|Isoform 2 of Clathrin heavy chain 2 OS=Homo sapiens GN=CLTCL1	-0.238779	85	RNA-preserved	mostly soluble
I3L2B0|O75153	CLUH	Clustered mitochondria protein homolog (Fragment) OS=Homo sapiens GN=CLUH PE=1 SV=2|Clustered mitochondria protein homolog OS=Homo sapiens GN=CLUH PE=1 SV=2	-0.0719301	95	RNA-preserved	mostly soluble
Q8NFW8	CMAS	N-acylneuraminate cytidylyltransferase OS=Homo sapiens GN=CMAS PE=1 SV=2	-0.421304	75	RNA-preserved	mostly soluble
Q96DG6	CMBL	Carboxymethylenebutenolidase homolog OS=Homo sapiens GN=CMBL PE=1 SV=1	0.109844	108	RNA-preserved	mostly soluble
Q7Z7K0	CMC1	COX assembly mitochondrial protein homolog OS=Homo sapiens GN=CMC1 PE=1 SV=1	-0.479619	72	RNA-preserved	mostly soluble
A0A087WU05|A0A087WY48|Q8IY22|Q8IY22-2|Q8IY22-3	CMIP	C-Maf-inducing protein OS=Homo sapiens GN=CMIP PE=1 SV=1|C-Maf-inducing protein OS=Homo sapiens GN=CMIP PE=1 SV=1|C-Maf-inducing protein OS=Homo sapiens GN=CMIP PE=1 SV=3|Isoform 2 of C-Maf-inducing protein OS=Homo sapiens GN=CMIP|Isoform 3 of C-Maf-inducing protein OS=Homo sapiens GN=CMIP	-0.212365	86	RNA-preserved	mostly soluble
P30085|Q5T0D2	CMPK1	UMP-CMP kinase OS=Homo sapiens GN=CMPK1 PE=1 SV=3|UMP-CMP kinase OS=Homo sapiens GN=CMPK1 PE=1 SV=1	0.0083795	101	RNA-preserved	mostly soluble
Q8N1G2	CMTR1	Cap-specific mRNA (nucleoside-2'-O-)-methyltransferase 1 OS=Homo sapiens GN=CMTR1 PE=1 SV=1	0.0165161	101	RNA-preserved	mostly soluble
A0A0U1RRB3|Q8IYT2	CMTR2	Cap-specific mRNA (nucleoside-2'-O-)-methyltransferase 2 OS=Homo sapiens GN=CMTR2 PE=1 SV=1|Cap-specific mRNA (nucleoside-2'-O-)-methyltransferase 2 OS=Homo sapiens GN=CMTR2 PE=1 SV=2	0.0338592	102	RNA-preserved	mostly soluble
Q96KP4	CNDP2	Cytosolic non-specific dipeptidase OS=Homo sapiens GN=CNDP2 PE=1 SV=2	-0.0185959	99	RNA-preserved	mostly soluble
B4DDF4|B4DUT8|Q99439	CNN2	Calponin OS=Homo sapiens GN=CNN2 PE=1 SV=1|Calponin OS=Homo sapiens GN=CNN2 PE=1 SV=1|Calponin-2 OS=Homo sapiens GN=CNN2 PE=1 SV=4	0.00583666	100	RNA-preserved	mostly soluble
Q8NE01	CNNM3	Metal transporter CNNM3 OS=Homo sapiens GN=CNNM3 PE=1 SV=1	-0.310044	81	RNA-preserved	mostly soluble
Q6P4Q7	CNNM4	Metal transporter CNNM4 OS=Homo sapiens GN=CNNM4 PE=1 SV=3	-0.253688	84	RNA-preserved	mostly soluble
A5YKK6|A5YKK6-2	CNOT1	CCR4-NOT transcription complex subunit 1 OS=Homo sapiens GN=CNOT1 PE=1 SV=2|Isoform 2 of CCR4-NOT transcription complex subunit 1 OS=Homo sapiens GN=CNOT1	-0.319107	80	RNA-preserved	mostly soluble
Q9H9A5|Q9H9A5-2|Q9H9A5-6	CNOT10	CCR4-NOT transcription complex subunit 10 OS=Homo sapiens GN=CNOT10 PE=1 SV=1|Isoform 2 of CCR4-NOT transcription complex subunit 10 OS=Homo sapiens GN=CNOT10|Isoform 6 of CCR4-NOT transcription complex subunit 10 OS=Homo sapiens GN=CNOT10	-0.134311	91	RNA-preserved	mostly soluble
Q9UKZ1	CNOT11	CCR4-NOT transcription complex subunit 11 OS=Homo sapiens GN=CNOT11 PE=1 SV=1	-0.529063	69	RNA-preserved	mostly soluble
F8VV52|Q9NZN8	CNOT2	CCR4-NOT transcription complex subunit 2 (Fragment) OS=Homo sapiens GN=CNOT2 PE=1 SV=1|CCR4-NOT transcription complex subunit 2 OS=Homo sapiens GN=CNOT2 PE=1 SV=1	-0.232564	85	RNA-preserved	mostly soluble
O75175|O75175-3	CNOT3	CCR4-NOT transcription complex subunit 3 OS=Homo sapiens GN=CNOT3 PE=1 SV=1|Isoform 3 of CCR4-NOT transcription complex subunit 3 OS=Homo sapiens GN=CNOT3	-0.150927	90	RNA-preserved	mostly soluble
O95628|O95628-10|O95628-2|O95628-3|O95628-4|O95628-5|O95628-6|O95628-7|O95628-8|O95628-9	CNOT4	CCR4-NOT transcription complex subunit 4 OS=Homo sapiens GN=CNOT4 PE=1 SV=3|Isoform 10 of CCR4-NOT transcription complex subunit 4 OS=Homo sapiens GN=CNOT4|Isoform 2 of CCR4-NOT transcription complex subunit 4 OS=Homo sapiens GN=CNOT4|Isoform 3 of CCR4-NOT transcription complex subunit 4 OS=Homo sapiens GN=CNOT4|Isoform 4 of CCR4-NOT transcription complex subunit 4 OS=Homo sapiens GN=CNOT4|Isofor…	-0.0473954	97	RNA-preserved	mostly soluble
Q9UIV1	CNOT7	CCR4-NOT transcription complex subunit 7 OS=Homo sapiens GN=CNOT7 PE=1 SV=3	0.0413915	103	RNA-preserved	mostly soluble
B7Z9U0|E5RIL2|Q9UFF9|Q9UFF9-2|Q9UFF9-3	CNOT8	CCR4-NOT transcription complex subunit 8 OS=Homo sapiens GN=CNOT8 PE=1 SV=1|CCR4-NOT transcription complex subunit 8 (Fragment) OS=Homo sapiens GN=CNOT8 PE=1 SV=1|CCR4-NOT transcription complex subunit 8 OS=Homo sapiens GN=CNOT8 PE=1 SV=1|Isoform 2 of CCR4-NOT transcription complex subunit 8 OS=Homo sapiens GN=CNOT8|Isoform 3 of CCR4-NOT transcription complex subunit 8 OS=Homo sapiens GN=CNOT8	-0.0321818	98	RNA-preserved	mostly soluble
P09543|P09543-2	CNP	2',3'-cyclic-nucleotide 3'-phosphodiesterase OS=Homo sapiens GN=CNP PE=1 SV=2|Isoform CNPI of 2',3'-cyclic-nucleotide 3'-phosphodiesterase OS=Homo sapiens GN=CNP	-0.0773565	95	RNA-preserved	mostly soluble
Q9BT09	CNPY3	Protein canopy homolog 3 OS=Homo sapiens GN=CNPY3 PE=1 SV=1	0.0215716	102	RNA-preserved	mostly soluble
A0A0J9YYJ0|Q8N129	CNPY4	Protein canopy homolog 4 (Fragment) OS=Homo sapiens GN=CNPY4 PE=1 SV=1|Protein canopy homolog 4 OS=Homo sapiens GN=CNPY4 PE=2 SV=1	-0.0802881	95	RNA-preserved	mostly soluble
Q9GZY4	COA1	Cytochrome c oxidase assembly factor 1 homolog OS=Homo sapiens GN=COA1 PE=1 SV=1	0.0597122	104	RNA-preserved	mostly soluble
Q9Y2R0	COA3	Cytochrome c oxidase assembly factor 3 homolog, mitochondrial OS=Homo sapiens GN=COA3 PE=1 SV=1	-0.561161	68	RNA-preserved	mostly soluble
Q96BR5	COA7	Cytochrome c oxidase assembly factor 7 OS=Homo sapiens GN=COA7 PE=1 SV=2	-0.139672	91	RNA-preserved	mostly soluble
Q13057|Q13057-2	COASY	Bifunctional coenzyme A synthase OS=Homo sapiens GN=COASY PE=1 SV=4|Isoform 2 of Bifunctional coenzyme A synthase OS=Homo sapiens GN=COASY	-0.0910558	94	RNA-preserved	mostly soluble
H7C1N2|O75128-3|O75128-7	COBL	Protein cordon-bleu (Fragment) OS=Homo sapiens GN=COBL PE=1 SV=1|Isoform 3 of Protein cordon-bleu OS=Homo sapiens GN=COBL|Isoform 7 of Protein cordon-bleu OS=Homo sapiens GN=COBL	-0.158215	90	RNA-preserved	mostly soluble
A0A0D9SG04|A0A0X1KG75|Q53SF7|Q53SF7-2|Q53SF7-3|Q53SF7-4	COBLL1	Cordon-bleu protein-like 1 OS=Homo sapiens GN=COBLL1 PE=1 SV=2|Cordon-bleu protein-like 1 (Fragment) OS=Homo sapiens GN=COBLL1 PE=1 SV=1|Cordon-bleu protein-like 1 OS=Homo sapiens GN=COBLL1 PE=1 SV=2|Isoform 2 of Cordon-bleu protein-like 1 OS=Homo sapiens GN=COBLL1|Isoform 3 of Cordon-bleu protein-like 1 OS=Homo sapiens GN=COBLL1|Isoform 4 of Cordon-bleu protein-like 1 OS=Homo sapiens GN=COBLL1	-0.0595454	96	RNA-preserved	mostly soluble
A0A087WVI0|E9PBL8|Q8WTW3	COG1	Conserved oligomeric Golgi complex subunit 1 OS=Homo sapiens GN=COG1 PE=1 SV=1|Conserved oligomeric Golgi complex subunit 1 (Fragment) OS=Homo sapiens GN=COG1 PE=1 SV=2|Conserved oligomeric Golgi complex subunit 1 OS=Homo sapiens GN=COG1 PE=1 SV=1	-0.181226	88	RNA-preserved	mostly soluble
B7Z2Y2|Q14746|Q14746-2	COG2	Conserved oligomeric Golgi complex subunit 2 OS=Homo sapiens GN=COG2 PE=1 SV=1|Conserved oligomeric Golgi complex subunit 2 OS=Homo sapiens GN=COG2 PE=1 SV=1|Isoform 2 of Conserved oligomeric Golgi complex subunit 2 OS=Homo sapiens GN=COG2	-0.135872	91	RNA-preserved	mostly soluble
Q96JB2	COG3	Conserved oligomeric Golgi complex subunit 3 OS=Homo sapiens GN=COG3 PE=1 SV=3	-0.337571	79	RNA-preserved	mostly soluble
J3KNI1|Q9H9E3	COG4	Conserved oligomeric Golgi complex subunit 4 OS=Homo sapiens GN=COG4 PE=1 SV=1|Conserved oligomeric Golgi complex subunit 4 OS=Homo sapiens GN=COG4 PE=1 SV=3	-0.234014	85	RNA-preserved	mostly soluble
Q9UP83|Q9UP83-2	COG5	Conserved oligomeric Golgi complex subunit 5 OS=Homo sapiens GN=COG5 PE=1 SV=3|Isoform 2 of Conserved oligomeric Golgi complex subunit 5 OS=Homo sapiens GN=COG5	-0.249863	84	RNA-preserved	mostly soluble
Q9Y2V7	COG6	Conserved oligomeric Golgi complex subunit 6 OS=Homo sapiens GN=COG6 PE=1 SV=2	0.0227311	102	RNA-preserved	mostly soluble
P83436	COG7	Conserved oligomeric Golgi complex subunit 7 OS=Homo sapiens GN=COG7 PE=1 SV=1	-0.419875	75	RNA-preserved	mostly soluble
H3BQV3|Q96MW5	COG8	Conserved oligomeric Golgi complex subunit 8 OS=Homo sapiens GN=COG8 PE=1 SV=1|Conserved oligomeric Golgi complex subunit 8 OS=Homo sapiens GN=COG8 PE=1 SV=2	0.00164646	100	RNA-preserved	mostly soluble
D6RGG3|Q99715|Q99715-4	COL12A1	Collagen alpha-1(XII) chain OS=Homo sapiens GN=COL12A1 PE=1 SV=1|Collagen alpha-1(XII) chain OS=Homo sapiens GN=COL12A1 PE=1 SV=2|Isoform 4 of Collagen alpha-1(XII) chain OS=Homo sapiens GN=COL12A1	0.0192957	101	RNA-preserved	mostly soluble
P02462|P02462-2	COL4A1	Collagen alpha-1(IV) chain OS=Homo sapiens GN=COL4A1 PE=1 SV=3|Isoform 2 of Collagen alpha-1(IV) chain OS=Homo sapiens GN=COL4A1	-0.129309	91	RNA-preserved	mostly soluble
P08572	COL4A2	Collagen alpha-2(IV) chain OS=Homo sapiens GN=COL4A2 PE=1 SV=4	-0.198814	87	RNA-preserved	mostly soluble
Q9Y5P4|Q9Y5P4-2|Q9Y5P4-3	COL4A3BP	Collagen type IV alpha-3-binding protein OS=Homo sapiens GN=COL4A3BP PE=1 SV=1|Isoform 2 of Collagen type IV alpha-3-binding protein OS=Homo sapiens GN=COL4A3BP|Isoform 3 of Collagen type IV alpha-3-binding protein OS=Homo sapiens GN=COL4A3BP	0.0212482	101	RNA-preserved	mostly soluble
A0A087WZY5|A8MXH5|F5H3Q5|F5H851|Q14031|Q14031-2	COL4A6	Collagen alpha-6(IV) chain OS=Homo sapiens GN=COL4A6 PE=1 SV=1|Collagen alpha-6(IV) chain OS=Homo sapiens GN=COL4A6 PE=1 SV=2|Collagen alpha-6(IV) chain OS=Homo sapiens GN=COL4A6 PE=1 SV=1|Collagen alpha-6(IV) chain OS=Homo sapiens GN=COL4A6 PE=1 SV=2|Collagen alpha-6(IV) chain OS=Homo sapiens GN=COL4A6 PE=1 SV=3|Isoform B of Collagen alpha-6(IV) chain OS=Homo sapiens GN=COL4A6	-0.0609536	96	RNA-preserved	mostly soluble
A0A087WXW9|P20908	COL5A1	Collagen alpha-1(V) chain OS=Homo sapiens GN=COL5A1 PE=1 SV=1|Collagen alpha-1(V) chain OS=Homo sapiens GN=COL5A1 PE=1 SV=3	-0.278116	82	RNA-preserved	mostly soluble
Q8NBJ5	COLGALT1	Procollagen galactosyltransferase 1 OS=Homo sapiens GN=COLGALT1 PE=1 SV=1	-0.469655	72	RNA-preserved	mostly soluble
Q8N668|Q8N668-2	COMMD1	COMM domain-containing protein 1 OS=Homo sapiens GN=COMMD1 PE=1 SV=1|Isoform 2 of COMM domain-containing protein 1 OS=Homo sapiens GN=COMMD1	0.0417696	103	RNA-preserved	mostly soluble
D6RJ90|Q9Y6G5	COMMD10	COMM domain containing 10, isoform CRA_b OS=Homo sapiens GN=COMMD10 PE=1 SV=1|COMM domain-containing protein 10 OS=Homo sapiens GN=COMMD10 PE=1 SV=1	-0.446574	73	RNA-preserved	mostly soluble
F8WBW1|F8WC41|Q86X83|Q86X83-2	COMMD2	COMM domain-containing protein 2 OS=Homo sapiens GN=COMMD2 PE=1 SV=1|COMM domain-containing protein 2 OS=Homo sapiens GN=COMMD2 PE=1 SV=1|COMM domain-containing protein 2 OS=Homo sapiens GN=COMMD2 PE=1 SV=2|Isoform 2 of COMM domain-containing protein 2 OS=Homo sapiens GN=COMMD2	-0.254662	84	RNA-preserved	mostly soluble
H3BM91|Q9H0A8	COMMD4	COMM domain-containing protein 4 (Fragment) OS=Homo sapiens GN=COMMD4 PE=1 SV=1|COMM domain-containing protein 4 OS=Homo sapiens GN=COMMD4 PE=1 SV=1	0.0485375	103	RNA-preserved	mostly soluble
P21964|P21964-2	COMT	Catechol O-methyltransferase OS=Homo sapiens GN=COMT PE=1 SV=2|Isoform Soluble of Catechol O-methyltransferase OS=Homo sapiens GN=COMT	0.0999477	107	RNA-preserved	mostly soluble
P53621	COPA	Coatomer subunit alpha OS=Homo sapiens GN=COPA PE=1 SV=2	-0.0364226	98	RNA-preserved	mostly soluble
P53618	COPB1	Coatomer subunit beta OS=Homo sapiens GN=COPB1 PE=1 SV=3	-0.0789044	95	RNA-preserved	mostly soluble
P35606|P35606-2	COPB2	Coatomer subunit beta' OS=Homo sapiens GN=COPB2 PE=1 SV=2|Isoform 2 of Coatomer subunit beta' OS=Homo sapiens GN=COPB2	-0.0775024	95	RNA-preserved	mostly soluble
Q9Y678	COPG1	Coatomer subunit gamma-1 OS=Homo sapiens GN=COPG1 PE=1 SV=1	-0.0390421	97	RNA-preserved	mostly soluble
Q9UBF2	COPG2	Coatomer subunit gamma-2 OS=Homo sapiens GN=COPG2 PE=1 SV=1	-0.00834345	99	RNA-preserved	mostly soluble
P61201|P61201-2	COPS2	COP9 signalosome complex subunit 2 OS=Homo sapiens GN=COPS2 PE=1 SV=1|Isoform 2 of COP9 signalosome complex subunit 2 OS=Homo sapiens GN=COPS2	-0.0121522	99	RNA-preserved	mostly soluble
Q9UNS2	COPS3	COP9 signalosome complex subunit 3 OS=Homo sapiens GN=COPS3 PE=1 SV=3	-0.336497	79	RNA-preserved	mostly soluble
Q92905	COPS5	COP9 signalosome complex subunit 5 OS=Homo sapiens GN=COPS5 PE=1 SV=4	-0.195238	87	RNA-preserved	mostly soluble
E7EM64|Q7L5N1	COPS6	COP9 signalosome complex subunit 6 OS=Homo sapiens GN=COPS6 PE=1 SV=1|COP9 signalosome complex subunit 6 OS=Homo sapiens GN=COPS6 PE=1 SV=1	-0.0545065	96	RNA-preserved	mostly soluble
Q9UBW8	COPS7A	COP9 signalosome complex subunit 7a OS=Homo sapiens GN=COPS7A PE=1 SV=1	-0.0808639	95	RNA-preserved	mostly soluble
J3KQ34|Q9H9Q2	COPS7B	COP9 signalosome complex subunit 7b OS=Homo sapiens GN=COPS7B PE=1 SV=1|COP9 signalosome complex subunit 7b OS=Homo sapiens GN=COPS7B PE=1 SV=1	-0.0229127	98	RNA-preserved	mostly soluble
E9PGT6|Q99627|Q99627-2	COPS8	COP9 signalosome complex subunit 8 OS=Homo sapiens GN=COPS8 PE=1 SV=1|COP9 signalosome complex subunit 8 OS=Homo sapiens GN=COPS8 PE=1 SV=1|Isoform 2 of COP9 signalosome complex subunit 8 OS=Homo sapiens GN=COPS8	-0.368371	77	RNA-preserved	mostly soluble
F8VVA7|F8VXB1|F8VYZ4|F8W156|P61923|P61923-5	COPZ1	Coatomer subunit zeta-1 OS=Homo sapiens GN=COPZ1 PE=1 SV=1|Coatomer subunit zeta-1 (Fragment) OS=Homo sapiens GN=COPZ1 PE=1 SV=1|Coatomer subunit zeta-1 OS=Homo sapiens GN=COPZ1 PE=1 SV=1|Coatomer subunit zeta-1 OS=Homo sapiens GN=COPZ1 PE=1 SV=1|Coatomer subunit zeta-1 OS=Homo sapiens GN=COPZ1 PE=1 SV=1|Isoform 5 of Coatomer subunit zeta-1 OS=Homo sapiens GN=COPZ1	-0.41426	75	RNA-preserved	mostly soluble
Q5HYK3	COQ5	2-methoxy-6-polyprenyl-1,4-benzoquinol methylase, mitochondrial OS=Homo sapiens GN=COQ5 PE=1 SV=2	0.0547388	104	RNA-preserved	mostly soluble
H3BP28|H3BSZ3|H3BTN8|I3L1T0|Q99807|Q99807-2	COQ7	5-demethoxyubiquinone hydroxylase, mitochondrial OS=Homo sapiens GN=COQ7 PE=1 SV=1|5-demethoxyubiquinone hydroxylase, mitochondrial (Fragment) OS=Homo sapiens GN=COQ7 PE=1 SV=1|5-demethoxyubiquinone hydroxylase, mitochondrial (Fragment) OS=Homo sapiens GN=COQ7 PE=1 SV=1|5-demethoxyubiquinone hydroxylase, mitochondrial OS=Homo sapiens GN=COQ7 PE=1 SV=1|5-demethoxyubiquinone hydroxylase, mitochondr…	-0.157378	90	RNA-preserved	mostly soluble
Q9BR76	CORO1B	Coronin-1B OS=Homo sapiens GN=CORO1B PE=1 SV=1	-0.113189	92	RNA-preserved	mostly soluble
Q9ULV4|Q9ULV4-2|Q9ULV4-3	CORO1C	Coronin-1C OS=Homo sapiens GN=CORO1C PE=1 SV=1|Isoform 2 of Coronin-1C OS=Homo sapiens GN=CORO1C|Isoform 3 of Coronin-1C OS=Homo sapiens GN=CORO1C	-0.387246	76	RNA-preserved	mostly soluble
A0A0A6YYL4|P57737-3	CORO7	Coronin OS=Homo sapiens GN=CORO7-PAM16 PE=3 SV=1|Isoform 3 of Coronin-7 OS=Homo sapiens GN=CORO7	-0.229042	85	RNA-preserved	mostly soluble
Q14019	COTL1	Coactosin-like protein OS=Homo sapiens GN=COTL1 PE=1 SV=3	0.241366	118	RNA-preserved	mostly soluble
Q7KZN9|Q7KZN9-2	COX15	Cytochrome c oxidase assembly protein COX15 homolog OS=Homo sapiens GN=COX15 PE=1 SV=1|Isoform 2 of Cytochrome c oxidase assembly protein COX15 homolog OS=Homo sapiens GN=COX15	0.136978	110	RNA-preserved	mostly soluble
B7ZL88|Q8N8Q8	COX18	COX18 protein OS=Homo sapiens GN=COX18 PE=1 SV=1|Mitochondrial inner membrane protein COX18 OS=Homo sapiens GN=COX18 PE=2 SV=1	-0.0682073	95	RNA-preserved	mostly soluble
Q5RI15|Q5RI15-2	COX20	Cytochrome c oxidase protein 20 homolog OS=Homo sapiens GN=COX20 PE=1 SV=2|Isoform 2 of Cytochrome c oxidase protein 20 homolog OS=Homo sapiens GN=COX20	-0.0187748	99	RNA-preserved	mostly soluble
P13073	COX4I1	Cytochrome c oxidase subunit 4 isoform 1, mitochondrial OS=Homo sapiens GN=COX4I1 PE=1 SV=1	-0.0662689	96	RNA-preserved	mostly soluble
P09669	COX6C	Cytochrome c oxidase subunit 6C OS=Homo sapiens GN=COX6C PE=1 SV=2	-0.119671	92	RNA-preserved	mostly soluble
D6RGV5|D6RIE3|H0UI06|P14406	COX7A2	Cytochrome c oxidase subunit 7A2, mitochondrial (Fragment) OS=Homo sapiens GN=COX7A2 PE=1 SV=1|Cytochrome c oxidase subunit 7A2, mitochondrial OS=Homo sapiens GN=COX7A2 PE=1 SV=1|Cytochrome c oxidase subunit 7A2, mitochondrial OS=Homo sapiens GN=COX7A2 PE=1 SV=1|Cytochrome c oxidase subunit 7A2, mitochondrial OS=Homo sapiens GN=COX7A2 PE=1 SV=1	-0.23096	85	RNA-preserved	mostly soluble
O14548	COX7A2L	Cytochrome c oxidase subunit 7A-related protein, mitochondrial OS=Homo sapiens GN=COX7A2L PE=1 SV=2	-0.501798	71	RNA-preserved	mostly soluble
Q9UI42|Q9UI42-2	CPA4	Carboxypeptidase A4 OS=Homo sapiens GN=CPA4 PE=1 SV=2|Isoform 2 of Carboxypeptidase A4 OS=Homo sapiens GN=CPA4	0.041963	103	RNA-preserved	mostly soluble
O75976	CPD	Carboxypeptidase D OS=Homo sapiens GN=CPD PE=1 SV=2	-0.0980112	93	RNA-preserved	mostly soluble
B0QZ18|E7EV27|F2Z2V0|Q99829	CPNE1	Copine-1 OS=Homo sapiens GN=CPNE1 PE=1 SV=1|Copine-1 OS=Homo sapiens GN=CPNE1 PE=1 SV=1|Copine-1 (Fragment) OS=Homo sapiens GN=CPNE1 PE=1 SV=1|Copine-1 OS=Homo sapiens GN=CPNE1 PE=1 SV=1	0.0808518	106	RNA-preserved	mostly soluble
O75131	CPNE3	Copine-3 OS=Homo sapiens GN=CPNE3 PE=1 SV=1	0.0257858	102	RNA-preserved	mostly soluble
P36551	CPOX	Oxygen-dependent coproporphyrinogen-III oxidase, mitochondrial OS=Homo sapiens GN=CPOX PE=1 SV=3	0.259604	120	RNA-preserved	mostly soluble
Q9BRF8|Q9BRF8-2	CPPED1	Serine/threonine-protein phosphatase CPPED1 OS=Homo sapiens GN=CPPED1 PE=1 SV=3|Isoform 2 of Serine/threonine-protein phosphatase CPPED1 OS=Homo sapiens GN=CPPED1	0.0660054	105	RNA-preserved	mostly soluble
P31327|P31327-3	CPS1	Carbamoyl-phosphate synthase [ammonia], mitochondrial OS=Homo sapiens GN=CPS1 PE=1 SV=2|Isoform 3 of Carbamoyl-phosphate synthase [ammonia], mitochondrial OS=Homo sapiens GN=CPS1	0.0622557	104	RNA-preserved	mostly soluble
Q10570	CPSF1	Cleavage and polyadenylation specificity factor subunit 1 OS=Homo sapiens GN=CPSF1 PE=1 SV=2	-0.226587	85	RNA-preserved	mostly soluble
Q9P2I0	CPSF2	Cleavage and polyadenylation specificity factor subunit 2 OS=Homo sapiens GN=CPSF2 PE=1 SV=2	-0.135342	91	RNA-preserved	mostly soluble
G5E9W3|Q9UKF6	CPSF3	Cleavage and polyadenylation specific factor 3, 73kDa, isoform CRA_b OS=Homo sapiens GN=CPSF3 PE=1 SV=1|Cleavage and polyadenylation specificity factor subunit 3 OS=Homo sapiens GN=CPSF3 PE=1 SV=1	-0.249735	84	RNA-preserved	mostly soluble
Q5TA45|Q5TA45-2|Q5TA45-3	CPSF3L	Integrator complex subunit 11 OS=Homo sapiens GN=CPSF3L PE=1 SV=2|Isoform 2 of Integrator complex subunit 11 OS=Homo sapiens GN=CPSF3L|Isoform 3 of Integrator complex subunit 11 OS=Homo sapiens GN=CPSF3L	-0.186693	88	RNA-preserved	mostly soluble
O95639|O95639-2|O95639-3	CPSF4	Cleavage and polyadenylation specificity factor subunit 4 OS=Homo sapiens GN=CPSF4 PE=1 SV=1|Isoform 2 of Cleavage and polyadenylation specificity factor subunit 4 OS=Homo sapiens GN=CPSF4|Isoform 3 of Cleavage and polyadenylation specificity factor subunit 4 OS=Homo sapiens GN=CPSF4	-0.103993	93	RNA-preserved	mostly soluble
Q16630|Q16630-2	CPSF6	Cleavage and polyadenylation specificity factor subunit 6 OS=Homo sapiens GN=CPSF6 PE=1 SV=2|Isoform 2 of Cleavage and polyadenylation specificity factor subunit 6 OS=Homo sapiens GN=CPSF6	0.240017	118	RNA-preserved	mostly soluble
Q8N684|Q8N684-2|Q8N684-3	CPSF7	Cleavage and polyadenylation specificity factor subunit 7 OS=Homo sapiens GN=CPSF7 PE=1 SV=1|Isoform 2 of Cleavage and polyadenylation specificity factor subunit 7 OS=Homo sapiens GN=CPSF7|Isoform 3 of Cleavage and polyadenylation specificity factor subunit 7 OS=Homo sapiens GN=CPSF7	0.050734	104	RNA-preserved	mostly soluble
P50416	CPT1A	Carnitine O-palmitoyltransferase 1, liver isoform OS=Homo sapiens GN=CPT1A PE=1 SV=2	0.0625104	104	RNA-preserved	mostly soluble
P23786	CPT2	Carnitine O-palmitoyltransferase 2, mitochondrial OS=Homo sapiens GN=CPT2 PE=1 SV=2	-0.00747027	99	RNA-preserved	mostly soluble
Q5TA50	CPTP	Ceramide-1-phosphate transfer protein OS=Homo sapiens GN=CPTP PE=1 SV=1	-0.0972185	93	RNA-preserved	mostly soluble
P43155|P43155-2	CRAT	Carnitine O-acetyltransferase OS=Homo sapiens GN=CRAT PE=1 SV=5|Isoform 2 of Carnitine O-acetyltransferase OS=Homo sapiens GN=CRAT	0.00571055	100	RNA-preserved	mostly soluble
J3QT87|Q96SW2|Q96SW2-2	CRBN	Protein cereblon (Fragment) OS=Homo sapiens GN=CRBN PE=1 SV=1|Protein cereblon OS=Homo sapiens GN=CRBN PE=1 SV=1|Isoform 2 of Protein cereblon OS=Homo sapiens GN=CRBN	-0.0617452	96	RNA-preserved	mostly soluble
Q92793|Q92793-2	CREBBP	CREB-binding protein OS=Homo sapiens GN=CREBBP PE=1 SV=3|Isoform 2 of CREB-binding protein OS=Homo sapiens GN=CREBBP	0.102172	107	RNA-preserved	mostly soluble
Q96HD1|Q96HD1-2	CRELD1	Cysteine-rich with EGF-like domain protein 1 OS=Homo sapiens GN=CRELD1 PE=1 SV=3|Isoform 2 of Cysteine-rich with EGF-like domain protein 1 OS=Homo sapiens GN=CRELD1	-0.104561	93	RNA-preserved	mostly soluble
Q6UXH1|Q6UXH1-4|Q6UXH1-6	CRELD2	Cysteine-rich with EGF-like domain protein 2 OS=Homo sapiens GN=CRELD2 PE=1 SV=1|Isoform 4 of Cysteine-rich with EGF-like domain protein 2 OS=Homo sapiens GN=CRELD2|Isoform 6 of Cysteine-rich with EGF-like domain protein 2 OS=Homo sapiens GN=CRELD2	0.0062064	100	RNA-preserved	mostly soluble
P50238	CRIP1	Cysteine-rich protein 1 OS=Homo sapiens GN=CRIP1 PE=1 SV=3	-0.30354	81	RNA-preserved	mostly soluble
P52943	CRIP2	Cysteine-rich protein 2 OS=Homo sapiens GN=CRIP2 PE=1 SV=1	-0.0160561	99	RNA-preserved	mostly soluble
Q9P021	CRIPT	Cysteine-rich PDZ-binding protein OS=Homo sapiens GN=CRIPT PE=1 SV=1	-0.118893	92	RNA-preserved	mostly soluble
P46108	CRK	Adapter molecule crk OS=Homo sapiens GN=CRK PE=1 SV=2	0.0102274	101	RNA-preserved	mostly soluble
P46109	CRKL	Crk-like protein OS=Homo sapiens GN=CRKL PE=1 SV=1	-0.108149	93	RNA-preserved	mostly soluble
Q8IUI8	CRLF3	Cytokine receptor-like factor 3 OS=Homo sapiens GN=CRLF3 PE=1 SV=2	0.124313	109	RNA-preserved	mostly soluble
O75718	CRTAP	Cartilage-associated protein OS=Homo sapiens GN=CRTAP PE=1 SV=1	-0.198462	87	RNA-preserved	mostly soluble
H0YK33|Q6UUV7|Q6UUV7-3	CRTC3	CREB-regulated transcription coactivator 3 OS=Homo sapiens GN=CRTC3 PE=1 SV=1|CREB-regulated transcription coactivator 3 OS=Homo sapiens GN=CRTC3 PE=1 SV=2|Isoform 3 of CREB-regulated transcription coactivator 3 OS=Homo sapiens GN=CRTC3	-0.506694	70	RNA-preserved	mostly soluble
Q08257	CRYZ	Quinone oxidoreductase OS=Homo sapiens GN=CRYZ PE=1 SV=1	-0.0434187	97	RNA-preserved	mostly soluble
A6NHJ8|A6NND8|O95825	CRYZL1	Quinone oxidoreductase-like protein 1 OS=Homo sapiens GN=CRYZL1 PE=1 SV=2|Quinone oxidoreductase-like protein 1 OS=Homo sapiens GN=CRYZL1 PE=1 SV=1|Quinone oxidoreductase-like protein 1 OS=Homo sapiens GN=CRYZL1 PE=1 SV=2	0.067602	105	RNA-preserved	mostly soluble
B4DJV2|O75390	CS	Citrate synthase OS=Homo sapiens GN=CS PE=1 SV=1|Citrate synthase, mitochondrial OS=Homo sapiens GN=CS PE=1 SV=2	-0.201036	87	RNA-preserved	mostly soluble
O75534|O75534-4	CSDE1	Cold shock domain-containing protein E1 OS=Homo sapiens GN=CSDE1 PE=1 SV=2|Isoform 4 of Cold shock domain-containing protein E1 OS=Homo sapiens GN=CSDE1	-0.0416297	97	RNA-preserved	mostly soluble
P55060|P55060-3	CSE1L	Exportin-2 OS=Homo sapiens GN=CSE1L PE=1 SV=3|Isoform 3 of Exportin-2 OS=Homo sapiens GN=CSE1L	-0.293579	82	RNA-preserved	mostly soluble
Q8N6G5	CSGALNACT2	Chondroitin sulfate N-acetylgalactosaminyltransferase 2 OS=Homo sapiens GN=CSGALNACT2 PE=1 SV=1	0.0285413	102	RNA-preserved	mostly soluble
P41240	CSK	Tyrosine-protein kinase CSK OS=Homo sapiens GN=CSK PE=1 SV=1	-0.00482425	100	RNA-preserved	mostly soluble
P48729-3	CSNK1A1	Isoform 3 of Casein kinase I isoform alpha OS=Homo sapiens GN=CSNK1A1	-0.273421	83	RNA-preserved	mostly soluble
H7BYT1|P48730|P48730-2	CSNK1D	Casein kinase I isoform delta OS=Homo sapiens GN=CSNK1D PE=1 SV=2|Casein kinase I isoform delta OS=Homo sapiens GN=CSNK1D PE=1 SV=2|Isoform 2 of Casein kinase I isoform delta OS=Homo sapiens GN=CSNK1D	-0.00275158	100	RNA-preserved	mostly soluble
P49674	CSNK1E	Casein kinase I isoform epsilon OS=Homo sapiens GN=CSNK1E PE=1 SV=1	-0.29359	82	RNA-preserved	mostly soluble
E7EU96|P68400|Q5U5J2	CSNK2A1	Casein kinase II subunit alpha OS=Homo sapiens GN=CSNK2A1 PE=1 SV=1|Casein kinase II subunit alpha OS=Homo sapiens GN=CSNK2A1 PE=1 SV=1|CSNK2A1 protein OS=Homo sapiens GN=CSNK2A1 PE=1 SV=1	-0.0555485	96	RNA-preserved	mostly soluble
P19784	CSNK2A2	Casein kinase II subunit alpha' OS=Homo sapiens GN=CSNK2A2 PE=1 SV=1	0.064236	105	RNA-preserved	mostly soluble
P67870|Q5SRQ6	CSNK2B	Casein kinase II subunit beta OS=Homo sapiens GN=CSNK2B PE=1 SV=1|Casein kinase II subunit beta OS=Homo sapiens GN=CSNK2B PE=1 SV=2	-0.0612846	96	RNA-preserved	mostly soluble
Q6UVK1	CSPG4	Chondroitin sulfate proteoglycan 4 OS=Homo sapiens GN=CSPG4 PE=1 SV=2	-0.0666866	95	RNA-preserved	mostly soluble
P21291	CSRP1	Cysteine and glycine-rich protein 1 OS=Homo sapiens GN=CSRP1 PE=1 SV=3	-0.0458602	97	RNA-preserved	mostly soluble
F8VW96|Q16527	CSRP2	Cysteine and glycine-rich protein 2 OS=Homo sapiens GN=CSRP2 PE=1 SV=1|Cysteine and glycine-rich protein 2 OS=Homo sapiens GN=CSRP2 PE=1 SV=3	0.117725	109	RNA-preserved	mostly soluble
P01034	CST3	Cystatin-C OS=Homo sapiens GN=CST3 PE=1 SV=1	-0.374769	77	RNA-preserved	mostly soluble
P04080	CSTB	Cystatin-B OS=Homo sapiens GN=CSTB PE=1 SV=2	-0.125269	92	RNA-preserved	mostly soluble
Q05048	CSTF1	Cleavage stimulation factor subunit 1 OS=Homo sapiens GN=CSTF1 PE=1 SV=1	0.0628692	104	RNA-preserved	mostly soluble
E7EWR4|E9PID8|P33240|P33240-2	CSTF2	Cleavage stimulation factor subunit 2 OS=Homo sapiens GN=CSTF2 PE=1 SV=1|Cleavage stimulation factor subunit 2 OS=Homo sapiens GN=CSTF2 PE=1 SV=1|Cleavage stimulation factor subunit 2 OS=Homo sapiens GN=CSTF2 PE=1 SV=1|Isoform 2 of Cleavage stimulation factor subunit 2 OS=Homo sapiens GN=CSTF2	-0.320661	80	RNA-preserved	mostly soluble
Q12996	CSTF3	Cleavage stimulation factor subunit 3 OS=Homo sapiens GN=CSTF3 PE=1 SV=1	0.1031	107	RNA-preserved	mostly soluble
Q5H943	CT83	Kita-kyushu lung cancer antigen 1 OS=Homo sapiens GN=CT83 PE=1 SV=1	-0.174452	89	RNA-preserved	mostly soluble
Q13363|Q13363-2	CTBP1	C-terminal-binding protein 1 OS=Homo sapiens GN=CTBP1 PE=1 SV=2|Isoform 2 of C-terminal-binding protein 1 OS=Homo sapiens GN=CTBP1	-0.176088	89	RNA-preserved	mostly soluble
P56545	CTBP2	C-terminal-binding protein 2 OS=Homo sapiens GN=CTBP2 PE=1 SV=1	-0.195854	87	RNA-preserved	mostly soluble
Q9Y5B0	CTDP1	RNA polymerase II subunit A C-terminal domain phosphatase OS=Homo sapiens GN=CTDP1 PE=1 SV=3	-0.0180605	99	RNA-preserved	mostly soluble
Q9GZU7|Q9GZU7-2	CTDSP1	Carboxy-terminal domain RNA polymerase II polypeptide A small phosphatase 1 OS=Homo sapiens GN=CTDSP1 PE=1 SV=1|Isoform 2 of Carboxy-terminal domain RNA polymerase II polypeptide A small phosphatase 1 OS=Homo sapiens GN=CTDSP1	-0.532729	69	RNA-preserved	mostly soluble
P32929	CTH	Cystathionine gamma-lyase OS=Homo sapiens GN=CTH PE=1 SV=3	0.049436	103	RNA-preserved	mostly soluble
P35221|P35221-2	CTNNA1	Catenin alpha-1 OS=Homo sapiens GN=CTNNA1 PE=1 SV=1|Isoform 2 of Catenin alpha-1 OS=Homo sapiens GN=CTNNA1	0.0391979	103	RNA-preserved	mostly soluble
Q9UBT7|Q9UBT7-2|Q9UBT7-3	CTNNAL1	Alpha-catulin OS=Homo sapiens GN=CTNNAL1 PE=1 SV=2|Isoform 2 of Alpha-catulin OS=Homo sapiens GN=CTNNAL1|Isoform 3 of Alpha-catulin OS=Homo sapiens GN=CTNNAL1	0.0692894	105	RNA-preserved	mostly soluble
A0A087WUB9|Q8WYA6	CTNNBL1	Beta-catenin-like protein 1 OS=Homo sapiens GN=CTNNBL1 PE=1 SV=1|Beta-catenin-like protein 1 OS=Homo sapiens GN=CTNNBL1 PE=1 SV=1	0.00514372	100	RNA-preserved	mostly soluble
C9JZR2|O60716|O60716-2|O60716-3|O60716-5	CTNND1	Catenin delta-1 OS=Homo sapiens GN=CTNND1 PE=1 SV=2|Catenin delta-1 OS=Homo sapiens GN=CTNND1 PE=1 SV=1|Isoform 1AB of Catenin delta-1 OS=Homo sapiens GN=CTNND1|Isoform 1AC of Catenin delta-1 OS=Homo sapiens GN=CTNND1|Isoform 1A of Catenin delta-1 OS=Homo sapiens GN=CTNND1	-0.0708707	95	RNA-preserved	mostly soluble
P17812	CTPS1	CTP synthase 1 OS=Homo sapiens GN=CTPS1 PE=1 SV=2	0.0689943	105	RNA-preserved	mostly soluble
Q9NRF8	CTPS2	CTP synthase 2 OS=Homo sapiens GN=CTPS2 PE=1 SV=1	0.0469852	103	RNA-preserved	mostly soluble
Q6PD62	CTR9	RNA polymerase-associated protein CTR9 homolog OS=Homo sapiens GN=CTR9 PE=1 SV=1	-0.0251482	98	RNA-preserved	mostly soluble
P10619|P10619-2|X6R5C5|X6R8A1	CTSA	Lysosomal protective protein OS=Homo sapiens GN=CTSA PE=1 SV=2|Isoform 2 of Lysosomal protective protein OS=Homo sapiens GN=CTSA|Carboxypeptidase OS=Homo sapiens GN=CTSA PE=1 SV=1|Carboxypeptidase OS=Homo sapiens GN=CTSA PE=1 SV=1	-0.201262	87	RNA-preserved	mostly soluble
P07858	CTSB	Cathepsin B OS=Homo sapiens GN=CTSB PE=1 SV=3	-0.00244538	100	RNA-preserved	mostly soluble
P53634	CTSC	Dipeptidyl peptidase 1 OS=Homo sapiens GN=CTSC PE=1 SV=2	-0.0173091	99	RNA-preserved	mostly soluble
P07339	CTSD	Cathepsin D OS=Homo sapiens GN=CTSD PE=1 SV=1	0.0593734	104	RNA-preserved	mostly soluble
P07711	CTSL	Cathepsin L1 OS=Homo sapiens GN=CTSL PE=1 SV=2	-0.049512	97	RNA-preserved	mostly soluble
Q9UBR2	CTSZ	Cathepsin Z OS=Homo sapiens GN=CTSZ PE=1 SV=1	0.0289	102	RNA-preserved	mostly soluble
Q14247	CTTN	Src substrate cortactin OS=Homo sapiens GN=CTTN PE=1 SV=2	0.0424309	103	RNA-preserved	mostly soluble
Q9P2B4	CTTNBP2NL	CTTNBP2 N-terminal-like protein OS=Homo sapiens GN=CTTNBP2NL PE=1 SV=2	-0.121161	92	RNA-preserved	mostly soluble
Q7Z7A3	CTU1	Cytoplasmic tRNA 2-thiolation protein 1 OS=Homo sapiens GN=CTU1 PE=1 SV=1	0.281069	122	RNA-preserved	mostly soluble
H3BSW6|Q2VPK5|Q2VPK5-5	CTU2	Cytoplasmic tRNA 2-thiolation protein 2 OS=Homo sapiens GN=CTU2 PE=1 SV=1|Cytoplasmic tRNA 2-thiolation protein 2 OS=Homo sapiens GN=CTU2 PE=1 SV=1|Isoform 3 of Cytoplasmic tRNA 2-thiolation protein 2 OS=Homo sapiens GN=CTU2	-0.137246	91	RNA-preserved	mostly soluble
Q9H467	CUEDC2	CUE domain-containing protein 2 OS=Homo sapiens GN=CUEDC2 PE=1 SV=1	-0.343986	79	RNA-preserved	mostly soluble
A0A0C4DGX4|Q13616	CUL1	Cullin-1 OS=Homo sapiens GN=CUL1 PE=1 SV=1|Cullin-1 OS=Homo sapiens GN=CUL1 PE=1 SV=2	0.0137639	101	RNA-preserved	mostly soluble
A0A0A0MTN0|Q13617|Q13617-2	CUL2	Cullin-2 OS=Homo sapiens GN=CUL2 PE=1 SV=1|Cullin-2 OS=Homo sapiens GN=CUL2 PE=1 SV=2|Isoform 2 of Cullin-2 OS=Homo sapiens GN=CUL2	-0.0139195	99	RNA-preserved	mostly soluble
Q13618|Q13618-2	CUL3	Cullin-3 OS=Homo sapiens GN=CUL3 PE=1 SV=2|Isoform 2 of Cullin-3 OS=Homo sapiens GN=CUL3	-0.131462	91	RNA-preserved	mostly soluble
Q13619	CUL4A	Cullin-4A OS=Homo sapiens GN=CUL4A PE=1 SV=3	-0.31051	81	RNA-preserved	mostly soluble
K4DI93|Q13620|Q13620-1	CUL4B	Cullin 4B, isoform CRA_e OS=Homo sapiens GN=CUL4B PE=1 SV=1|Cullin-4B OS=Homo sapiens GN=CUL4B PE=1 SV=4|Isoform 2 of Cullin-4B OS=Homo sapiens GN=CUL4B	-0.0732806	95	RNA-preserved	mostly soluble
Q93034	CUL5	Cullin-5 OS=Homo sapiens GN=CUL5 PE=1 SV=4	-0.0991276	93	RNA-preserved	mostly soluble
Q14999|Q14999-2	CUL7	Cullin-7 OS=Homo sapiens GN=CUL7 PE=1 SV=2|Isoform 2 of Cullin-7 OS=Homo sapiens GN=CUL7	-0.402344	76	RNA-preserved	mostly soluble
O60888|O60888-2|O60888-3	CUTA	Protein CutA OS=Homo sapiens GN=CUTA PE=1 SV=2|Isoform A of Protein CutA OS=Homo sapiens GN=CUTA|Isoform C of Protein CutA OS=Homo sapiens GN=CUTA	-0.502226	71	RNA-preserved	mostly soluble
P39880|P39880-2|P39880-3|P39880-4|P39880-5|P39880-6|Q13948-2	CUX1	Homeobox protein cut-like 1 OS=Homo sapiens GN=CUX1 PE=1 SV=3|Isoform 2 of Homeobox protein cut-like 1 OS=Homo sapiens GN=CUX1|Isoform 3 of Homeobox protein cut-like 1 OS=Homo sapiens GN=CUX1|Isoform 5 of Homeobox protein cut-like 1 OS=Homo sapiens GN=CUX1|Isoform 6 of Homeobox protein cut-like 1 OS=Homo sapiens GN=CUX1|Isoform 7 of Homeobox protein cut-like 1 OS=Homo sapiens GN=CUX1|Isoform 8 of…	-0.318316	80	RNA-preserved	mostly soluble
Q9P013	CWC15	Spliceosome-associated protein CWC15 homolog OS=Homo sapiens GN=CWC15 PE=1 SV=2	-0.40829	75	RNA-preserved	mostly soluble
Q6UX04	CWC27	Peptidyl-prolyl cis-trans isomerase CWC27 homolog OS=Homo sapiens GN=CWC27 PE=1 SV=1	0.0503531	104	RNA-preserved	mostly soluble
Q69YN2	CWF19L1	CWF19-like protein 1 OS=Homo sapiens GN=CWF19L1 PE=1 SV=2	0.0381531	103	RNA-preserved	mostly soluble
Q2TBE0|Q2TBE0-2	CWF19L2	CWF19-like protein 2 OS=Homo sapiens GN=CWF19L2 PE=1 SV=4|Isoform 2 of CWF19-like protein 2 OS=Homo sapiens GN=CWF19L2	-0.418727	75	RNA-preserved	mostly soluble
P78310	CXADR	Coxsackievirus and adenovirus receptor OS=Homo sapiens GN=CXADR PE=1 SV=1	0.0666552	105	RNA-preserved	mostly soluble
P61073|P61073-2	CXCR4	C-X-C chemokine receptor type 4 OS=Homo sapiens GN=CXCR4 PE=1 SV=1|Isoform 2 of C-X-C chemokine receptor type 4 OS=Homo sapiens GN=CXCR4	-0.305086	81	RNA-preserved	mostly soluble
Q8TB03	CXORF38	Uncharacterized protein CXorf38 OS=Homo sapiens GN=CXorf38 PE=1 SV=1	-0.0460996	97	RNA-preserved	mostly soluble
Q9H5V9|Q9H5V9-3	CXORF56	UPF0428 protein CXorf56 OS=Homo sapiens GN=CXorf56 PE=1 SV=1|Isoform 3 of UPF0428 protein CXorf56 OS=Homo sapiens GN=CXorf56	-0.0905495	94	RNA-preserved	mostly soluble
Q9P0U4|Q9P0U4-2	CXXC1	CXXC-type zinc finger protein 1 OS=Homo sapiens GN=CXXC1 PE=1 SV=2|Isoform 2 of CXXC-type zinc finger protein 1 OS=Homo sapiens GN=CXXC1	-0.203446	87	RNA-preserved	mostly soluble
Q9UHQ9	CYB5R1	NADH-cytochrome b5 reductase 1 OS=Homo sapiens GN=CYB5R1 PE=1 SV=1	0.108969	108	RNA-preserved	mostly soluble
P00387|P00387-2|P00387-3	CYB5R3	NADH-cytochrome b5 reductase 3 OS=Homo sapiens GN=CYB5R3 PE=1 SV=3|Isoform 2 of NADH-cytochrome b5 reductase 3 OS=Homo sapiens GN=CYB5R3|Isoform 3 of NADH-cytochrome b5 reductase 3 OS=Homo sapiens GN=CYB5R3	0.124022	109	RNA-preserved	mostly soluble
P08574	CYC1	Cytochrome c1, heme protein, mitochondrial OS=Homo sapiens GN=CYC1 PE=1 SV=3	-0.318249	80	RNA-preserved	mostly soluble
C9JFR7|P99999	CYCS	Cytochrome c (Fragment) OS=Homo sapiens GN=CYCS PE=1 SV=1|Cytochrome c OS=Homo sapiens GN=CYCS PE=1 SV=2	-0.258711	84	RNA-preserved	mostly soluble
A0A0G2JR96|Q7L576	CYFIP1	Cytoplasmic FMR1-interacting protein 1 (Fragment) OS=Homo sapiens GN=CYFIP1 PE=1 SV=3|Cytoplasmic FMR1-interacting protein 1 OS=Homo sapiens GN=CYFIP1 PE=1 SV=1	-0.0364861	98	RNA-preserved	mostly soluble
Q16678	CYP1B1	Cytochrome P450 1B1 OS=Homo sapiens GN=CYP1B1 PE=1 SV=2	-0.120897	92	RNA-preserved	mostly soluble
E9PHG5|Q6UW02	CYP20A1	Cytochrome P450 20A1 OS=Homo sapiens GN=CYP20A1 PE=1 SV=1|Cytochrome P450 20A1 OS=Homo sapiens GN=CYP20A1 PE=1 SV=1	0.059113	104	RNA-preserved	mostly soluble
Q96SQ9|Q96SQ9-2	CYP2S1	Cytochrome P450 2S1 OS=Homo sapiens GN=CYP2S1 PE=1 SV=2|Isoform 2 of Cytochrome P450 2S1 OS=Homo sapiens GN=CYP2S1	0.0342002	102	RNA-preserved	mostly soluble
A0A0C4DFL7|Q16850	CYP51A1	Lanosterol 14-alpha demethylase OS=Homo sapiens GN=CYP51A1 PE=1 SV=1|Lanosterol 14-alpha demethylase OS=Homo sapiens GN=CYP51A1 PE=1 SV=3	-0.0210438	99	RNA-preserved	mostly soluble
Q9H1C7	CYSTM1	Cysteine-rich and transmembrane domain-containing protein 1 OS=Homo sapiens GN=CYSTM1 PE=1 SV=1	-0.116989	92	RNA-preserved	mostly soluble
P98082|P98082-3	DAB2	Disabled homolog 2 OS=Homo sapiens GN=DAB2 PE=1 SV=3|Isoform 3 of Disabled homolog 2 OS=Homo sapiens GN=DAB2	-0.106329	93	RNA-preserved	mostly soluble
F5GXX5|P61803	DAD1	Dolichyl-diphosphooligosaccharide--protein glycosyltransferase subunit DAD1 OS=Homo sapiens GN=DAD1 PE=1 SV=1|Dolichyl-diphosphooligosaccharide--protein glycosyltransferase subunit DAD1 OS=Homo sapiens GN=DAD1 PE=1 SV=3	0.115784	108	RNA-preserved	mostly soluble
Q14118	DAG1	Dystroglycan OS=Homo sapiens GN=DAG1 PE=1 SV=2	-0.0109383	99	RNA-preserved	mostly soluble
E7ET49|Q8NCG7|Q8NCG7-2|Q8NCG7-4	DAGLB	Sn1-specific diacylglycerol lipase beta OS=Homo sapiens GN=DAGLB PE=1 SV=1|Sn1-specific diacylglycerol lipase beta OS=Homo sapiens GN=DAGLB PE=1 SV=2|Isoform 2 of Sn1-specific diacylglycerol lipase beta OS=Homo sapiens GN=DAGLB|Isoform 4 of Sn1-specific diacylglycerol lipase beta OS=Homo sapiens GN=DAGLB	0.00138778	100	RNA-preserved	mostly soluble
P51397	DAP	Death-associated protein 1 OS=Homo sapiens GN=DAP PE=1 SV=3	-0.344161	79	RNA-preserved	mostly soluble
P14868	DARS	Aspartate--tRNA ligase, cytoplasmic OS=Homo sapiens GN=DARS PE=1 SV=2	-0.535179	69	RNA-preserved	mostly soluble
Q6PI48	DARS2	Aspartate--tRNA ligase, mitochondrial OS=Homo sapiens GN=DARS2 PE=1 SV=1	-0.131911	91	RNA-preserved	mostly soluble
Q9UER7|Q9UER7-2|Q9UER7-4|Q9UER7-5	DAXX	Death domain-associated protein 6 OS=Homo sapiens GN=DAXX PE=1 SV=2|Isoform 2 of Death domain-associated protein 6 OS=Homo sapiens GN=DAXX|Isoform beta of Death domain-associated protein 6 OS=Homo sapiens GN=DAXX|Isoform gamma of Death domain-associated protein 6 OS=Homo sapiens GN=DAXX	-0.182965	88	RNA-preserved	mostly soluble
K7EK33|K7EQ55|Q96EP5|Q96EP5-2	DAZAP1	DAZ-associated protein 1 OS=Homo sapiens GN=DAZAP1 PE=1 SV=2|DAZ-associated protein 1 OS=Homo sapiens GN=DAZAP1 PE=1 SV=2|DAZ-associated protein 1 OS=Homo sapiens GN=DAZAP1 PE=1 SV=1|Isoform 2 of DAZ-associated protein 1 OS=Homo sapiens GN=DAZAP1	-0.19842	87	RNA-preserved	mostly soluble
B4DDD6|Q9UJU6|Q9UJU6-2	DBNL	Drebrin-like protein OS=Homo sapiens GN=DBNL PE=1 SV=1|Drebrin-like protein OS=Homo sapiens GN=DBNL PE=1 SV=1|Isoform 2 of Drebrin-like protein OS=Homo sapiens GN=DBNL	0.00685683	100	RNA-preserved	mostly soluble
Q9UK59	DBR1	Lariat debranching enzyme OS=Homo sapiens GN=DBR1 PE=1 SV=2	0.0481647	103	RNA-preserved	mostly soluble
P11182	DBT	Lipoamide acyltransferase component of branched-chain alpha-keto acid dehydrogenase complex, mitochondrial OS=Homo sapiens GN=DBT PE=1 SV=3	-0.231676	85	RNA-preserved	mostly soluble
Q5QP82|Q5QP82-2	DCAF10	DDB1- and CUL4-associated factor 10 OS=Homo sapiens GN=DCAF10 PE=1 SV=1|Isoform 2 of DDB1- and CUL4-associated factor 10 OS=Homo sapiens GN=DCAF10	0.105674	108	RNA-preserved	mostly soluble
Q8TEB1|Q8TEB1-2	DCAF11	DDB1- and CUL4-associated factor 11 OS=Homo sapiens GN=DCAF11 PE=1 SV=1|Isoform 2 of DDB1- and CUL4-associated factor 11 OS=Homo sapiens GN=DCAF11	-0.0455767	97	RNA-preserved	mostly soluble
Q5T6F0	DCAF12	DDB1- and CUL4-associated factor 12 OS=Homo sapiens GN=DCAF12 PE=1 SV=1	-0.106652	93	RNA-preserved	mostly soluble
P61962	DCAF7	DDB1- and CUL4-associated factor 7 OS=Homo sapiens GN=DCAF7 PE=1 SV=1	-0.140752	91	RNA-preserved	mostly soluble
K7ESP4|Q8WVC6	DCAKD	Dephospho-CoA kinase domain-containing protein (Fragment) OS=Homo sapiens GN=DCAKD PE=1 SV=1|Dephospho-CoA kinase domain-containing protein OS=Homo sapiens GN=DCAKD PE=1 SV=1	-0.0578668	96	RNA-preserved	mostly soluble
D6RFG8|P27707	DCK	Deoxycytidine kinase OS=Homo sapiens GN=DCK PE=1 SV=1|Deoxycytidine kinase OS=Homo sapiens GN=DCK PE=1 SV=1	-0.00949672	99	RNA-preserved	mostly soluble
A0A0U1RR70|G5E9L9|Q8N568|Q8N568-2|Q8N568-3	DCLK2	Serine/threonine-protein kinase DCLK2 OS=Homo sapiens GN=DCLK2 PE=1 SV=1|Doublecortin and CaM kinase-like 2, isoform CRA_c OS=Homo sapiens GN=DCLK2 PE=1 SV=1|Serine/threonine-protein kinase DCLK2 OS=Homo sapiens GN=DCLK2 PE=1 SV=4|Isoform 2 of Serine/threonine-protein kinase DCLK2 OS=Homo sapiens GN=DCLK2|Isoform 3 of Serine/threonine-protein kinase DCLK2 OS=Homo sapiens GN=DCLK2	0.107055	108	RNA-preserved	mostly soluble
Q9NPI6|Q9NPI6-2	DCP1A	mRNA-decapping enzyme 1A OS=Homo sapiens GN=DCP1A PE=1 SV=2|Isoform 2 of mRNA-decapping enzyme 1A OS=Homo sapiens GN=DCP1A	-0.395755	76	RNA-preserved	mostly soluble
Q96C86	DCPS	m7GpppX diphosphatase OS=Homo sapiens GN=DCPS PE=1 SV=2	-0.140599	91	RNA-preserved	mostly soluble
D6R9S0|D6RBJ9|D6RBN2|P32321|P32321-2	DCTD	Deoxycytidylate deaminase (Fragment) OS=Homo sapiens GN=DCTD PE=1 SV=1|Deoxycytidylate deaminase (Fragment) OS=Homo sapiens GN=DCTD PE=1 SV=1|Deoxycytidylate deaminase (Fragment) OS=Homo sapiens GN=DCTD PE=1 SV=1|Deoxycytidylate deaminase OS=Homo sapiens GN=DCTD PE=1 SV=2|Isoform 2 of Deoxycytidylate deaminase OS=Homo sapiens GN=DCTD	-0.0274166	98	RNA-preserved	mostly soluble
E7EX90|Q14203|Q14203-3|Q14203-4|Q14203-6	DCTN1	Dynactin subunit 1 OS=Homo sapiens GN=DCTN1 PE=1 SV=1|Dynactin subunit 1 OS=Homo sapiens GN=DCTN1 PE=1 SV=3|Isoform 3 of Dynactin subunit 1 OS=Homo sapiens GN=DCTN1|Isoform 4 of Dynactin subunit 1 OS=Homo sapiens GN=DCTN1|Isoform 6 of Dynactin subunit 1 OS=Homo sapiens GN=DCTN1	-0.104913	93	RNA-preserved	mostly soluble
Q13561|Q13561-2|Q13561-3	DCTN2	Dynactin subunit 2 OS=Homo sapiens GN=DCTN2 PE=1 SV=4|Isoform 2 of Dynactin subunit 2 OS=Homo sapiens GN=DCTN2|Isoform 3 of Dynactin subunit 2 OS=Homo sapiens GN=DCTN2	-0.397833	76	RNA-preserved	mostly soluble
Q9UJW0|Q9UJW0-2|Q9UJW0-3	DCTN4	Dynactin subunit 4 OS=Homo sapiens GN=DCTN4 PE=1 SV=1|Isoform 2 of Dynactin subunit 4 OS=Homo sapiens GN=DCTN4|Isoform 3 of Dynactin subunit 4 OS=Homo sapiens GN=DCTN4	-0.0327858	98	RNA-preserved	mostly soluble
H3BR94|Q9BTE1|Q9BTE1-2	DCTN5	Dynactin subunit 5 OS=Homo sapiens GN=DCTN5 PE=1 SV=1|Dynactin subunit 5 OS=Homo sapiens GN=DCTN5 PE=1 SV=1|Isoform 2 of Dynactin subunit 5 OS=Homo sapiens GN=DCTN5	0.152292	111	RNA-preserved	mostly soluble
O00399	DCTN6	Dynactin subunit 6 OS=Homo sapiens GN=DCTN6 PE=1 SV=1	-0.0315277	98	RNA-preserved	mostly soluble
Q9H773	DCTPP1	dCTP pyrophosphatase 1 OS=Homo sapiens GN=DCTPP1 PE=1 SV=1	-0.37415	77	RNA-preserved	mostly soluble
Q96GG9	DCUN1D1	DCN1-like protein 1 OS=Homo sapiens GN=DCUN1D1 PE=1 SV=1	0.041806	103	RNA-preserved	mostly soluble
Q9BTE7	DCUN1D5	DCN1-like protein 5 OS=Homo sapiens GN=DCUN1D5 PE=1 SV=1	-0.0375041	97	RNA-preserved	mostly soluble
J3KS22|Q7Z4W1	DCXR	L-xylulose reductase (Fragment) OS=Homo sapiens GN=DCXR PE=1 SV=7|L-xylulose reductase OS=Homo sapiens GN=DCXR PE=1 SV=2	0.0513736	104	RNA-preserved	mostly soluble
O94760	DDAH1	N(G),N(G)-dimethylarginine dimethylaminohydrolase 1 OS=Homo sapiens GN=DDAH1 PE=1 SV=3	0.0544053	104	RNA-preserved	mostly soluble
O95865	DDAH2	N(G),N(G)-dimethylarginine dimethylaminohydrolase 2 OS=Homo sapiens GN=DDAH2 PE=1 SV=1	-0.472491	72	RNA-preserved	mostly soluble
Q16531	DDB1	DNA damage-binding protein 1 OS=Homo sapiens GN=DDB1 PE=1 SV=1	-0.305468	81	RNA-preserved	mostly soluble
Q92466	DDB2	DNA damage-binding protein 2 OS=Homo sapiens GN=DDB2 PE=1 SV=1	-0.0016949	100	RNA-preserved	mostly soluble
Q5TDH0|Q5TDH0-3	DDI2	Protein DDI1 homolog 2 OS=Homo sapiens GN=DDI2 PE=1 SV=1|Isoform 3 of Protein DDI1 homolog 2 OS=Homo sapiens GN=DDI2	0.153702	111	RNA-preserved	mostly soluble
A0A0C4DGS1|P39656	DDOST	Dolichyl-diphosphooligosaccharide--protein glycosyltransferase 48 kDa subunit OS=Homo sapiens GN=DDOST PE=1 SV=1|Dolichyl-diphosphooligosaccharide--protein glycosyltransferase 48 kDa subunit OS=Homo sapiens GN=DDOST PE=1 SV=4	-0.00329095	100	RNA-preserved	mostly soluble
Q96HY6	DDRGK1	DDRGK domain-containing protein 1 OS=Homo sapiens GN=DDRGK1 PE=1 SV=2	-0.158594	90	RNA-preserved	mostly soluble
A6NHG4|B5MC82|P30046|P30046-2	DDTL|DDT	D-dopachrome decarboxylase-like protein OS=Homo sapiens GN=DDTL PE=2 SV=1|D-dopachrome decarboxylase OS=Homo sapiens GN=DDT PE=4 SV=2|D-dopachrome decarboxylase OS=Homo sapiens GN=DDT PE=1 SV=3|Isoform 2 of D-dopachrome decarboxylase OS=Homo sapiens GN=DDT	-0.0525592	96	RNA-preserved	mostly soluble
Q92499	DDX1	ATP-dependent RNA helicase DDX1 OS=Homo sapiens GN=DDX1 PE=1 SV=2	-0.259914	84	RNA-preserved	mostly soluble
Q96FC9-2|Q96FC9-3|Q96FC9-4	DDX11	Isoform 2 of Probable ATP-dependent DNA helicase DDX11 OS=Homo sapiens GN=DDX11|Isoform 3 of Probable ATP-dependent DNA helicase DDX11 OS=Homo sapiens GN=DDX11|Isoform 4 of Probable ATP-dependent DNA helicase DDX11 OS=Homo sapiens GN=DDX11	-0.0950998	94	RNA-preserved	mostly soluble
H3BLZ8	DDX17	Probable ATP-dependent RNA helicase DDX17 OS=Homo sapiens GN=DDX17 PE=1 SV=1	-0.34096	79	RNA-preserved	mostly soluble
I3L0H8|Q9NUU7	DDX19A	ATP-dependent RNA helicase DDX19A OS=Homo sapiens GN=DDX19A PE=1 SV=1|ATP-dependent RNA helicase DDX19A OS=Homo sapiens GN=DDX19A PE=1 SV=1	0.0104304	101	RNA-preserved	mostly soluble
Q9BUQ8	DDX23	Probable ATP-dependent RNA helicase DDX23 OS=Homo sapiens GN=DDX23 PE=1 SV=3	-0.252463	84	RNA-preserved	mostly soluble
O00148	DDX39A	ATP-dependent RNA helicase DDX39A OS=Homo sapiens GN=DDX39A PE=1 SV=2	-0.201109	87	RNA-preserved	mostly soluble
Q13838|Q13838-2	DDX39B	Spliceosome RNA helicase DDX39B OS=Homo sapiens GN=DDX39B PE=1 SV=1|Isoform 2 of Spliceosome RNA helicase DDX39B OS=Homo sapiens GN=DDX39B	-0.300493	81	RNA-preserved	mostly soluble
A0A0D9SF53|A0A0D9SFB3|A0A0D9SG12|O00571|O00571-2	DDX3X	ATP-dependent RNA helicase DDX3X OS=Homo sapiens GN=DDX3X PE=1 SV=1|ATP-dependent RNA helicase DDX3X OS=Homo sapiens GN=DDX3X PE=1 SV=1|ATP-dependent RNA helicase DDX3X OS=Homo sapiens GN=DDX3X PE=1 SV=1|ATP-dependent RNA helicase DDX3X OS=Homo sapiens GN=DDX3X PE=1 SV=3|Isoform 2 of ATP-dependent RNA helicase DDX3X OS=Homo sapiens GN=DDX3X	-0.331059	79	RNA-preserved	mostly soluble
D6RCM4|Q9NQI0|Q9NQI0-2|Q9NQI0-3|Q9NQI0-4	DDX4	Probable ATP-dependent RNA helicase DDX4 (Fragment) OS=Homo sapiens GN=DDX4 PE=1 SV=1|Probable ATP-dependent RNA helicase DDX4 OS=Homo sapiens GN=DDX4 PE=1 SV=2|Isoform 2 of Probable ATP-dependent RNA helicase DDX4 OS=Homo sapiens GN=DDX4|Isoform 3 of Probable ATP-dependent RNA helicase DDX4 OS=Homo sapiens GN=DDX4|Isoform 4 of Probable ATP-dependent RNA helicase DDX4 OS=Homo sapiens GN=DDX4	0.183588	114	RNA-preserved	mostly soluble
Q86XP3	DDX42	ATP-dependent RNA helicase DDX42 OS=Homo sapiens GN=DDX42 PE=1 SV=1	-0.0634183	96	RNA-preserved	mostly soluble
A0A0C4DG89|Q7L014	DDX46	Probable ATP-dependent RNA helicase DDX46 OS=Homo sapiens GN=DDX46 PE=1 SV=1|Probable ATP-dependent RNA helicase DDX46 OS=Homo sapiens GN=DDX46 PE=1 SV=2	0.0732507	105	RNA-preserved	mostly soluble
Q9Y6V7	DDX49	Probable ATP-dependent RNA helicase DDX49 OS=Homo sapiens GN=DDX49 PE=1 SV=1	-0.411683	75	RNA-preserved	mostly soluble
A2A376|O95786|O95786-2	DDX58	Probable ATP-dependent RNA helicase DDX58 OS=Homo sapiens GN=DDX58 PE=1 SV=1|Probable ATP-dependent RNA helicase DDX58 OS=Homo sapiens GN=DDX58 PE=1 SV=2|Isoform 2 of Probable ATP-dependent RNA helicase DDX58 OS=Homo sapiens GN=DDX58	0.0143713	101	RNA-preserved	mostly soluble
Q5T1V6|Q5T1V6-2	DDX59	Probable ATP-dependent RNA helicase DDX59 OS=Homo sapiens GN=DDX59 PE=1 SV=1|Isoform 2 of Probable ATP-dependent RNA helicase DDX59 OS=Homo sapiens GN=DDX59	-0.0294367	98	RNA-preserved	mostly soluble
P26196	DDX6	Probable ATP-dependent RNA helicase DDX6 OS=Homo sapiens GN=DDX6 PE=1 SV=2	-0.366473	78	RNA-preserved	mostly soluble
Q16698|Q16698-2	DECR1	2,4-dienoyl-CoA reductase, mitochondrial OS=Homo sapiens GN=DECR1 PE=1 SV=1|Isoform 2 of 2,4-dienoyl-CoA reductase, mitochondrial OS=Homo sapiens GN=DECR1	0.00590839	100	RNA-preserved	mostly soluble
[truncated: 3,469 more rows]

## Sheet: RNA-digested
protein_id	gene_name	description	log2(NP40/SDS)	%soluble	lysate type	annotation
[truncated: 5,398 more rows]
