# Supplementary material for: Systematic discovery of biomolecular condensate-specific protein phosphorylation
Source: Nat Chem Biol. 2022 Jul 21;18(10):1104–14. doi: 10.1038/s41589-022-01062-y (PMC9512703; doi:10.1038/s41589-022-01062-y)
Supplement: Supplementary file 5 — Classification of phosphosites based on solubility and the RNA-bound fraction. [file 41589_2022_1062_MOESM5_ESM.xlsx]

## Sheet: annotation
Supplementary table 4: Classification of phosphosites based on solubility
column name	description
gene_name	Official gene symbol
psite	phosphosite
assignment	protein solubility sub-population specific assignment (see below)
protein_insol	protein maintains an significant (based on table1) insoluble sub-pool
Kinase	Kinase likely to phosphorylate the aminoacid -"NA": No available information
Source	Kinase-substrate information source
previously known information	previously known information on phosphoregulation of the protein from literature
PMID	PMID of the research work
Assignment
all identified phosphopeptides encompassing a certain phosphosites were required to exhibit similar trends in their solubility profile. If a phosphosite (found from multiple peptides) unambiguously exhibited:
"Soluble"	sites were enriched in the soluble protein sub-pool
"RNA-soluble"	sites were enriched in the soluble protein sub-pool, as well exhibits lower RNA-bound fraction
"Insoluble"	sites were enriched in the insoluble protein sub-pool
"RNA-insoluble"	sites were enriched in the insoluble protein sub-pool, as well exhibits higher RNA-bound fraction
"ambiguous"	multiple phosphopeptides mapping onto a phosphosite exhibited different trends in solubility and/or RNA-bound fraction analysis
"none"	Not changing in solubility or RNA-bound fraction compared to protein

## Sheet: psite classification
gene_name	mod_psite	assignment	protein_insol	Kinase	Source	previously known information	PMID
AAK1	S624	Insoluble	no	NA	NA
AAK1	T620	ambiguous	no	NA	NA
AAK1	S623	ambiguous	no	NA	NA
AATF	S316	none	yes	NA	NA
AATF	S320	none	yes	NA	NA
AATF	S321	none	yes	NA	NA
ABCC1	S915	none	no	NA	NA
ABCC1	S917	none	no	NA	NA
ABCC1	S918	none	no	NA	NA
ABCC1	S919	none	no	NA	NA
ABCC1	S921	none	no	NA	NA
ABCC4	S661	none	no	NA	NA
ABCC4	S664	none	no	NA	NA
ABCF1	S109	none	no	CSNK2A1	PhosphoSitePlus
ABCF1	S22	Soluble	no	NA	NA
ABCF1	T21	none	no	NA	NA
ABCF1	S105	none	no	NA	NA
ABCF1	T108	none	no	NA	NA
ABCF1	S20	ambiguous	no	NA	NA
ABI1	S222	none	no	NA	NA
ABI1	S225	none	no	NA	NA
ABI1	S231	none	no	NA	NA
ABI1	S323	none	no	NA	NA
ABLIM1	S586	none	yes	NA	NA
ABLIM1	S587	none	yes	NA	NA
ACACA	S25	none	no	NA	NA
ACACA	S29	none	no	NA	NA
ACACA	S80	none	no	NA	NA
ACAP2	S384	none	no	NA	NA
ACAP2	S387	none	no	NA	NA
ACBD5	S196	none	no	NA	NA
ACBD5	S200	none	no	NA	NA
ACIN1	S384	Soluble	yes	NA	NA	phoshorylation of S422 of ACIN is described to move it from nuclear speckle to nucleoplasm	18559500
ACIN1	S410	Soluble	yes	NA	NA	phoshorylation of S422 of ACIN is described to move it from nuclear speckle to nucleoplasm	18559500
ACIN1	T414	Soluble	yes	NA	NA	phoshorylation of S422 of ACIN is described to move it from nuclear speckle to nucleoplasm	18559500
ACIN1	S714	Soluble	yes	NA	NA	phoshorylation of S422 of ACIN is described to move it from nuclear speckle to nucleoplasm	18559500
ACIN1	S898	Soluble	yes	NA	NA	phoshorylation of S422 of ACIN is described to move it from nuclear speckle to nucleoplasm	18559500
ACIN1	S1004	Soluble	yes	NA	NA	phoshorylation of S422 of ACIN is described to move it from nuclear speckle to nucleoplasm	18559500
ACIN1	S216	none	yes	NA	NA
ACIN1	S240	none	yes	NA	NA
ACIN1	S243	none	yes	NA	NA
ACIN1	S595	none	yes	NA	NA
ACIN1	S386	ambiguous	yes	NA	NA
ACIN1	S388	ambiguous	yes	NA	NA
ACIN1	S655	ambiguous	yes	NA	NA
ACIN1	S657	ambiguous	yes	NA	NA
ACIN1	S710	ambiguous	yes	NA	NA
ACLY	S455	none	no	NA	NA
ACLY	S457	none	no	NA	NA
ACLY	S481	none	no	NA	NA
ACSS2	S30	none	no	NA	NA
ADAM9	S758	none	no	NA	NA
ADAM9	T761	none	no	NA	NA
ADAR	S823	none	yes	NA	NA
ADARB2	T64	none	yes	NA	NA
ADARB2	S65	none	yes	NA	NA
ADCY9	S1257	none	no	NA	NA
ADCY9	S1259	none	no	NA	NA
ADD1	S420	Insoluble	no	NA	NA
ADD1	S427	Insoluble	no	NA	NA
ADD3	S673	none	no	NA	NA
ADD3	S677	none	no	NA	NA
ADD3	S679	none	no	NA	NA
ADD3	S681	none	no	NA	NA
ADNP	S953	none	yes	NA	NA
ADNP	S955	none	yes	NA	NA
AEBP2	S206	none	no	NA	NA
AEBP2	S210	none	no	NA	NA
AFAP1	S277	none	no	NA	NA
AFAP1	S282	none	no	NA	NA
AFAP1	S661	none	no	NA	NA
AFAP1	S665	none	no	NA	NA
AFAP1	S668	none	no	NA	NA
AFF4	S180	none	no	NA	NA
AFF4	S1055	none	no	NA	NA
AFF4	S1058	none	no	NA	NA
AFF4	S694	Insoluble	no	NA	NA
AFF4	S703	ambiguous	no	NA	NA
AFF4	S706	ambiguous	no	NA	NA
AGFG1	T177	none	no	NA	NA
AGFG1	S179	none	no	NA	NA
AGFG1	S181	none	no	NA	NA
AHCTF1	S1214	Soluble	yes	NA	NA
AHCTF1	S1218	Soluble	yes	NA	NA
AHCTF1	S1222	Soluble	yes	NA	NA
AHCTF1	S1513	none	yes	NA	NA
AHCTF1	S1533	none	yes	NA	NA
AHCTF1	S1944	none	yes	NA	NA
AHCTF1	S2222	none	yes	NA	NA
AHCTF1	S2226	none	yes	NA	NA
AHNAK	S5763	none	no	CDK1	PhosphoSitePlus
AHNAK	S5866	Soluble	no	NA	NA
AHNAK	S93	none	no	NA	NA
AHNAK	S135	none	no	NA	NA
AHNAK	S176	none	no	NA	NA
AHNAK	S177	none	no	NA	NA
AHNAK	T218	none	no	NA	NA
AHNAK	S220	none	no	NA	NA
AHNAK	S559	none	no	NA	NA
AHNAK	S5731	none	no	NA	NA
AHNAK	S5749	none	no	NA	NA
AHNAK	S5752	none	no	NA	NA
AHNAK	S5762	none	no	NA	NA
AHNAK	S5780	none	no	NA	NA
AHNAK	S5782	none	no	NA	NA
AHNAK	S5784	none	no	NA	NA
AHNAK	S5790	none	no	NA	NA
AHNAK	T5794	none	no	NA	NA
AHNAK	S5841	none	no	NA	NA
AHNAK	S5854	none	no	NA	NA
AHNAK	S5857	none	no	NA	NA
AHNAK	S5863	none	no	NA	NA
AHNAK	S5867	none	no	NA	NA
AHNAK	S210	ambiguous	no	NA	NA
AHNAK	S216	ambiguous	no	NA	NA
AHNAK	S5870	ambiguous	no	NA	NA
AHNAK2	S294	none	no	NA	NA
AHNAK2	T298	none	no	NA	NA
AHNAK2	S509	none	no	NA	NA
AIFM1	S268	none	no	NA	NA
AKAP11	S1340	none	no	NA	NA
AKAP11	T1342	none	no	NA	NA
AKAP13	S1642	none	no	NA	NA
AKAP13	S1645	none	no	NA	NA
AKAP13	S2563	none	no	NA	NA
AKAP13	S2566	none	no	NA	NA
AKAP17A	S537	none	yes	NA	NA
AKAP17A	S638	none	yes	NA	NA
AKAP17A	S640	none	yes	NA	NA
AKAP17A	T644	none	yes	NA	NA
AKAP2	S135	none	yes	NA	NA
AKAP2	S748	none	yes	NA	NA
AKAP8	S323	none	no	NA	NA
AKAP8	S328	none	no	NA	NA
AKT1S1	S88	none	no	NA	NA
AKT1S1	S92	none	no	NA	NA
AKT1S1	T198	none	no	NA	NA
AKT1S1	S202	ambiguous	no	NA	NA
AKT1S1	S203	ambiguous	no	NA	NA
AKT1S1	S211	ambiguous	no	NA	NA
AKT1S1	S212	ambiguous	no	NA	NA
ALKBH5	S371	Soluble	no	NA	NA
ALKBH5	S374	Soluble	no	NA	NA
ALKBH5	S64	none	no	NA	NA
ALKBH5	S69	none	no	NA	NA
AMPD2	S168	none	no	NA	NA
ANAPC1	S547	none	no	NA	NA
ANAPC1	S564	none	no	NA	NA
ANAPC1	S686	none	no	NA	NA
ANAPC1	S688	none	no	NA	NA
ANAPC1	S518	Insoluble	no	NA	NA
ANAPC1	S522	Insoluble	no	NA	NA
ANAPC2	T466	none	no	NA	NA
ANAPC2	S470	none	no	NA	NA
ANAPC2	S732	none	no	NA	NA
ANAPC2	S736	none	no	NA	NA
ANAPC4	S757	none	no	NA	NA
ANAPC4	S758	none	no	NA	NA
ANAPC4	S777	none	no	NA	NA
ANAPC4	S779	none	no	NA	NA
ANKRD17	S2042	none	no	CDK2	PhosphoSitePlus
ANKRD17	S2047	none	no	MTOR	PhosphoSitePlus
ANKRD17	S47	none	no	NA	NA
ANKRD17	S49	none	no	NA	NA
ANKRD17	S1696	none	no	NA	NA
ANKRD17	S1700	none	no	NA	NA
ANKRD26	S312	none	no	NA	NA
ANKRD26	S322	none	no	NA	NA
ANKRD26	S652	none	no	NA	NA
ANKRD26	S654	none	no	NA	NA
ANKS1A	S622	none	no	NA	NA
ANKS1A	S624	none	no	NA	NA
ANLN	T397	none	no	NA	NA
ANLN	T401	none	no	NA	NA
ANLN	S658	none	no	NA	NA
ANLN	S661	none	no	NA	NA
ANLN	S664	none	no	NA	NA
ANP32A	S27	none	no	NA	NA
ANP32A	S29	none	no	NA	NA
ANP32B	T244	none	no	CSNK2A1	PhosphoSitePlus
AP3B1	S276	none	no	NA	NA
AP3D1	S632	none	no	NA	NA
AP3D1	S634	none	no	NA	NA
AP3D1	S636	none	no	NA	NA
AP3D1	S685	none	no	NA	NA
AP3D1	S686	none	no	NA	NA
APC	S2088	none	no	NA	NA
APC	S2096	none	no	NA	NA
APC	S2449	none	no	NA	NA
APC	S2466	none	no	NA	NA
APC	S2469	none	no	NA	NA
APC	S2473	none	no	NA	NA
APC	S2556	none	no	NA	NA
APC	S2533	Insoluble	no	NA	NA
APC	S2535	Insoluble	no	NA	NA
APIP	S89	none	no	NA	NA
APTX	S132	none	no	NA	NA
APTX	S135	none	no	NA	NA
APTX	S137	none	no	NA	NA
ARAF	S582	none	no	NA	NA
ARFGAP1	S361	none	no	NA	NA
ARFGEF2	S614	none	no	NA	NA
ARFGEF2	S620	none	no	NA	NA
ARFGEF2	S1511	none	no	NA	NA
ARFGEF2	S1514	none	no	NA	NA
ARGLU1	S56	Soluble	no	NA	NA
ARGLU1	S58	Soluble	no	NA	NA
ARGLU1	S60	Soluble	no	NA	NA
ARGLU1	S76	none	no	NA	NA
ARGLU1	S77	none	no	NA	NA
ARHGAP1	S47	none	no	NA	NA
ARHGAP1	S49	none	no	NA	NA
ARHGAP12	T230	none	no	NA	NA
ARHGAP12	T231	none	no	NA	NA
ARHGAP12	S240	none	no	NA	NA
ARHGAP18	S66	none	no	NA	NA
ARHGAP18	S69	none	no	NA	NA
ARHGAP21	S443	none	no	NA	NA
ARHGAP21	S612	none	no	NA	NA
ARHGAP21	S616	none	no	NA	NA
ARHGAP21	S1431	none	no	NA	NA
ARHGAP21	S1432	none	no	NA	NA
ARHGAP21	S1433	none	no	NA	NA
ARHGAP21	S1514	none	no	NA	NA
ARHGAP21	T1635	none	no	NA	NA
ARHGAP21	S1639	none	no	NA	NA
ARHGAP35	S770	none	no	NA	NA
ARHGAP35	S773	none	no	NA	NA
ARHGAP35	S970	none	no	NA	NA
ARHGAP35	T1173	none	no	NA	NA
ARHGAP35	S1176	none	no	NA	NA
ARHGAP35	S1179	none	no	NA	NA
ARHGEF11	S245	none	no	NA	NA
ARHGEF11	T254	none	no	NA	NA
ARHGEF11	S663	none	no	NA	NA
ARHGEF11	T668	none	no	NA	NA
ARHGEF11	T672	none	no	NA	NA
ARHGEF11	S1458	none	no	NA	NA
ARHGEF11	T1462	none	no	NA	NA
ARHGEF16	S227	none	no	NA	NA
ARHGEF16	S230	none	no	NA	NA
ARHGEF16	S107	Insoluble	no	NA	NA
ARHGEF17	S507	none	no	NA	NA
ARHGEF17	S527	none	no	NA	NA
ARHGEF17	S1716	none	no	NA	NA
ARHGEF17	S1720	none	no	NA	NA
ARHGEF2	S645	none	no	NA	NA
ARHGEF2	S782	none	no	NA	NA
ARHGEF2	S932	none	no	NA	NA
ARHGEF2	S940	none	no	NA	NA
ARHGEF2	S941	none	no	NA	NA
ARHGEF2	T945	none	no	NA	NA
ARHGEF2	S947	none	no	NA	NA
ARHGEF2	S952	none	no	NA	NA
ARHGEF2	S956	none	no	NA	NA
ARHGEF2	S960	none	no	NA	NA
ARID1A	S1600	none	no	NA	NA
ARID1A	S1602	none	no	NA	NA
ARID4B	S790	none	no	NA	NA
ARID4B	T793	none	no	NA	NA
ASPH	S29	none	no	NA	NA
ATAD1	S322	none	no	NA	NA
ATAD5	S1107	none	yes	NA	NA
ATAD5	S1115	none	yes	NA	NA
ATAD5	S1116	none	yes	NA	NA
ATP11A	S740	none	no	NA	NA
ATP11C	S1112	Soluble	no	NA	NA
ATP11C	S1116	none	no	NA	NA
ATP11C	S1129	Insoluble	no	NA	NA
ATP11C	S1108	ambiguous	no	NA	NA
ATP11C	S1126	ambiguous	no	NA	NA
ATP2B1	S1177	none	no	NA	NA
ATP2B1	S1178	none	no	NA	NA
ATP2B1	S1182	none	no	NA	NA
ATP2B1	S1155	Insoluble	no	NA	NA
ATP2B1	T1165	Insoluble	no	NA	NA
ATP6V0A2	S695	none	yes	NA	NA
ATP6V0A2	S700	none	yes	NA	NA
ATP6V0A2	S704	none	yes	NA	NA
ATP7A	S353	none	no	NA	NA
ATP7A	S357	none	no	NA	NA
ATP7A	S1473	none	no	NA	NA
ATP7A	T1479	none	no	NA	NA
ATP7A	S1432	Insoluble	no	NA	NA
ATP7A	S1435	Insoluble	no	NA	NA
ATP7A	T1443	Insoluble	no	NA	NA
ATP7A	S1447	Insoluble	no	NA	NA
ATRX	S25	Soluble	yes	NA	NA	phosphorylation status of ATRX is correlated with with its association to nuclear matrix and chromatin, no site specific information known	10699177
ATRX	S26	Soluble	yes	NA	NA	phosphorylation status of ATRX is correlated with with its association to nuclear matrix and chromatin, no site specific information known	10699177
ATRX	S29	Soluble	yes	NA	NA	phosphorylation status of ATRX is correlated with with its association to nuclear matrix and chromatin, no site specific information known	10699177
ATRX	T32	Soluble	yes	NA	NA	phosphorylation status of ATRX is correlated with with its association to nuclear matrix and chromatin, no site specific information known	10699177
ATRX	S34	Soluble	yes	NA	NA	phosphorylation status of ATRX is correlated with with its association to nuclear matrix and chromatin, no site specific information known	10699177
ATRX	S850	RNA-Insoluble	yes	NA	NA	phosphorylation status of ATRX is correlated with with its association to nuclear matrix and chromatin, no site specific information known	10699177
ATRX	S594	none	yes	NA	NA
ATRX	S598	none	yes	NA	NA
ATRX	S675	none	yes	NA	NA
ATRX	S1348	none	yes	NA	NA
ATRX	S1352	none	yes	NA	NA
ATRX	S729	Insoluble	yes	NA	NA	phosphorylation status of ATRX is correlated with with its association to nuclear matrix and chromatin, no site specific information known	10699177
ATRX	S731	Insoluble	yes	NA	NA	phosphorylation status of ATRX is correlated with with its association to nuclear matrix and chromatin, no site specific information known	10699177
ATRX	S856	Insoluble	yes	NA	NA	phosphorylation status of ATRX is correlated with with its association to nuclear matrix and chromatin, no site specific information known	10699177
ATRX	S889	Insoluble	yes	NA	NA	phosphorylation status of ATRX is correlated with with its association to nuclear matrix and chromatin, no site specific information known	10699177
ATRX	S890	Insoluble	yes	NA	NA	phosphorylation status of ATRX is correlated with with its association to nuclear matrix and chromatin, no site specific information known	10699177
ATRX	S974	Insoluble	yes	NA	NA	phosphorylation status of ATRX is correlated with with its association to nuclear matrix and chromatin, no site specific information known	10699177
ATRX	T977	Insoluble	yes	NA	NA	phosphorylation status of ATRX is correlated with with its association to nuclear matrix and chromatin, no site specific information known	10699177
ATRX	S978	Insoluble	yes	NA	NA	phosphorylation status of ATRX is correlated with with its association to nuclear matrix and chromatin, no site specific information known	10699177
ATRX	S1011	Insoluble	yes	NA	NA	phosphorylation status of ATRX is correlated with with its association to nuclear matrix and chromatin, no site specific information known	10699177
ATRX	S1012	Insoluble	yes	NA	NA	phosphorylation status of ATRX is correlated with with its association to nuclear matrix and chromatin, no site specific information known	10699177
ATRX	S1013	Insoluble	yes	NA	NA	phosphorylation status of ATRX is correlated with with its association to nuclear matrix and chromatin, no site specific information known	10699177
ATRX	S1061	Insoluble	yes	NA	NA	phosphorylation status of ATRX is correlated with with its association to nuclear matrix and chromatin, no site specific information known	10699177
ATRX	S1156	Insoluble	yes	NA	NA	phosphorylation status of ATRX is correlated with with its association to nuclear matrix and chromatin, no site specific information known	10699177
ATRX	S1161	Insoluble	yes	NA	NA	phosphorylation status of ATRX is correlated with with its association to nuclear matrix and chromatin, no site specific information known	10699177
ATRX	S1244	Insoluble	yes	NA	NA	phosphorylation status of ATRX is correlated with with its association to nuclear matrix and chromatin, no site specific information known	10699177
ATRX	S1245	Insoluble	yes	NA	NA	phosphorylation status of ATRX is correlated with with its association to nuclear matrix and chromatin, no site specific information known	10699177
ATRX	S1322	Insoluble	yes	NA	NA	phosphorylation status of ATRX is correlated with with its association to nuclear matrix and chromatin, no site specific information known	10699177
ATRX	S1324	Insoluble	yes	NA	NA	phosphorylation status of ATRX is correlated with with its association to nuclear matrix and chromatin, no site specific information known	10699177
ATRX	S1326	Insoluble	yes	NA	NA	phosphorylation status of ATRX is correlated with with its association to nuclear matrix and chromatin, no site specific information known	10699177
ATRX	S677	ambiguous	yes	NA	NA
ATRX	S849	ambiguous	yes	NA	NA
ATXN2	S667	none	no	NA	NA
ATXN2	S684	none	no	NA	NA
ATXN2	S784	none	no	NA	NA
ATXN2L	S339	none	no	NA	NA
BABAM1	S29	none	no	NA	NA
BAG3	T285	none	no	MTOR	PhosphoSitePlus
BAG3	S289	none	no	MTOR	PhosphoSitePlus
BAG3	S275	none	no	NA	NA
BAP1	S595	none	no	NA	NA
BAP1	S596	none	no	NA	NA
BAZ1A	S1413	Soluble	yes	NA	NA
BAZ1A	S1417	Soluble	yes	NA	NA
BAZ1B	S947	Soluble	yes	NA	NA
BAZ1B	S1468	none	yes	NA	NA
BAZ2A	S1770	none	yes	NA	NA
BBX	S178	none	no	NA	NA
BBX	S183	none	no	NA	NA
BBX	S478	none	no	NA	NA
BBX	S479	none	no	NA	NA
BBX	S481	none	no	NA	NA
BCKDK	S31	none	no	NA	NA
BCL7C	S114	none	no	NA	NA
BCL7C	T118	none	no	NA	NA
BCL7C	S126	none	no	NA	NA
BCLAF1	S531	Insoluble	yes	GSK3B	PhosphoSitePlus	phosphosite S290 of BAZ1A mediates DNA damage response, no other site level information known	34372878
BCLAF1	S228	Soluble	yes	NA	NA	phosphosite S290 of BAZ1A mediates DNA damage response, no other site level information known	34372878
BCLAF1	S230	Soluble	yes	NA	NA	phosphosite S290 of BAZ1A mediates DNA damage response, no other site level information known	34372878
BCLAF1	S119	none	yes	NA	NA
BCLAF1	S177	none	yes	NA	NA
BCLAF1	S222	none	yes	NA	NA
BCLAF1	T257	none	yes	NA	NA
BCLAF1	S262	none	yes	NA	NA
BCLAF1	S268	none	yes	NA	NA
BCLAF1	S276	none	yes	NA	NA
BCLAF1	S281	none	yes	NA	NA
BCLAF1	S285	none	yes	NA	NA
BCLAF1	S297	none	yes	NA	NA
BCLAF1	T341	none	yes	NA	NA
BCLAF1	Y383	none	yes	NA	NA
BCLAF1	S385	none	yes	NA	NA
BCLAF1	S397	none	yes	NA	NA
BCLAF1	T402	none	yes	NA	NA
BCLAF1	S496	none	yes	NA	NA
BCLAF1	S512	none	yes	NA	NA
BCLAF1	S658	none	yes	NA	NA
BCLAF1	S660	none	yes	NA	NA
BCLAF1	T661	none	yes	NA	NA
BCLAF1	S753	none	yes	NA	NA
BCLAF1	S757	none	yes	NA	NA
BCLAF1	S759	none	yes	NA	NA
BCLAF1	S760	none	yes	NA	NA
BCLAF1	S287	ambiguous	yes	NA	NA
BCLAF1	S290	ambiguous	yes	NA	NA
BCLAF1	Y284	ambiguous	yes	SRC	PhosphoSitePlus
BICD2	T567	none	no	NA	NA
BICD2	T573	none	no	NA	NA
BIN1	S296	none	no	NA	NA
BIN1	S298	none	no	NA	NA
BIN1	S303	none	no	NA	NA
BIRC6	S473	none	no	NA	NA
BIRC6	S480	none	no	NA	NA
BLOC1S3	T63	none	no	NA	NA
BLOC1S3	S65	none	no	NA	NA
BMP2K	S1029	none	no	NA	NA
BMP2K	S1031	none	no	NA	NA
BMP2K	S1032	none	no	NA	NA
BMP2K	S1111	none	no	NA	NA
BMP2K	S1114	none	no	NA	NA
BMS1	S494	none	yes	NA	NA
BMS1	S504	none	yes	NA	NA
BOD1L1	S482	none	no	NA	NA
BOD1L1	S484	none	no	NA	NA
BOD1L1	S2779	ambiguous	no	NA	NA
BOD1L1	S2780	ambiguous	no	NA	NA
BPTF	T739	none	no	NA	NA
BPTF	S742	none	no	NA	NA
BRAF	S446	none	no	PAK1	PhosphoSitePlus
BRAF	S729	none	no	PRKAA1	PhosphoSitePlus
BRAP	S93	none	no	NA	NA
BRAP	S97	none	no	NA	NA
BRD1	T1051	Soluble	yes	NA	NA	phosphorylation of BRD1 by CK2 is known to dimerize the protein, site specific information unknown	34754068
BRD1	S1055	Soluble	yes	NA	NA	phosphorylation of BRD1 by CK2 is known to dimerize the protein, site specific information unknown	34754068
BRD1	S17	none	yes	NA	NA
BRD1	S25	none	yes	NA	NA
BRD1	T804	Insoluble	yes	NA	NA	phosphorylation of BRD1 by CK2 is known to dimerize the protein, site specific information unknown	34754068
BRD1	S808	Insoluble	yes	NA	NA	phosphorylation of BRD1 by CK2 is known to dimerize the protein, site specific information unknown	34754068
BRD1	S814	Insoluble	yes	NA	NA	phosphorylation of BRD1 by CK2 is known to dimerize the protein, site specific information unknown	34754068
BRD2	S298	none	no	NA	NA
BRD2	S301	none	no	NA	NA
BRD2	S633	none	no	NA	NA
BRD4	S1064	none	no	NA	NA
BRD4	S1083	none	no	NA	NA
BRD4	S1117	none	no	NA	NA
BRD9	S56	ambiguous	no	NA	NA
BSG	S362	none	no	NA	NA
BSG	S368	none	no	NA	NA
BUD13	T123	none	yes	NA	NA
BUD13	S127	none	yes	NA	NA
BUD13	T135	none	yes	NA	NA
BUD13	S139	none	yes	NA	NA
BUD13	T159	none	yes	NA	NA
BUD13	S163	none	yes	NA	NA
BUD13	S172	none	yes	NA	NA
BUD13	T174	none	yes	NA	NA
BUD13	S175	none	yes	NA	NA
BUD13	S185	none	yes	NA	NA
BUD13	T187	none	yes	NA	NA
BUD13	S188	none	yes	NA	NA
BUD13	S214	none	yes	NA	NA
BUD13	S235	none	yes	NA	NA
BUD13	S240	none	yes	NA	NA
BUD13	S248	none	yes	NA	NA
BUD13	S354	none	yes	NA	NA
BUD13	S357	none	yes	NA	NA
BUD13	S358	none	yes	NA	NA
BUD13	S364	none	yes	NA	NA
BUD13	S370	none	yes	NA	NA
BUD13	S372	none	yes	NA	NA
BUD13	S375	none	yes	NA	NA
BUD13	T147	ambiguous	yes	NA	NA
BUD13	S151	ambiguous	yes	NA	NA
BYSL	S98	none	no	NA	NA
BYSL	T164	none	no	NA	NA
BYSL	S170	none	no	NA	NA
BZW2	S412	none	no	NA	NA
BZW2	S414	none	no	NA	NA
C5AR1	S334	Insoluble	yes	NA	NA
C5AR1	S338	Insoluble	yes	NA	NA
CACTIN	S57	ambiguous	no	NA	NA
CACTIN	S59	ambiguous	no	NA	NA
CAD	S1859	none	no	PRKACA	PhosphoSitePlus
CAD	S1859	none	no	RPS6KB1	PhosphoSitePlus
CAMK2G	T287	Insoluble	no	NA	NA
CANX	S554	none	no	NA	NA
CANX	T562	none	no	NA	NA
CANX	S564	none	no	NA	NA
CANX	S583	none	no	NA	NA
CAP2	S301	none	no	NA	NA
CARD14	S470	none	no	NA	NA
CARD14	S473	none	no	NA	NA
CARD14	S474	none	no	NA	NA
CARHSP1	S30	ambiguous	no	DYRK2	PhosphoSitePlus
CARHSP1	S32	ambiguous	no	DYRK2	PhosphoSitePlus
CARHSP1	S41	ambiguous	no	DYRK2	PhosphoSitePlus
CARHSP1	T54	none	no	NA	NA
CARHSP1	S26	Insoluble	no	NA	NA
CARHSP1	T50	Insoluble	no	NA	NA
CASKIN2	S403	Insoluble	no	NA	NA
CASKIN2	S406	Insoluble	no	NA	NA
CASKIN2	S409	Insoluble	no	NA	NA
CAV1	S37	none	yes	NA	NA
CBX3	S95	ambiguous	yes	NA	NA
CBX3	S97	ambiguous	yes	NA	NA
CBX3	S99	ambiguous	yes	NA	NA
CBX3	S102	ambiguous	yes	NA	NA
CBX3	S93	ambiguous	yes	PRKACA	PhosphoSitePlus
CBX5	S11	none	yes	NA	NA
CBX5	S12	none	yes	NA	NA
CBX5	S13	none	yes	NA	NA
CBX5	S14	none	yes	NA	NA
CCAR1	S697	Soluble	no	NA	NA
CCAR2	S675	none	no	NA	NA
CCAR2	S678	none	no	NA	NA
CCAR2	S681	none	no	NA	NA
CCAR2	S686	none	no	NA	NA
CCAR2	S687	none	no	NA	NA
CCDC137	S19	ambiguous	yes	NA	NA
CCDC6	S244	ambiguous	no	CDK2	PhosphoSitePlus
CCDC6	S240	ambiguous	no	CHEK1	PhosphoSitePlus
CCDC6	S244	ambiguous	no	CHEK1	PhosphoSitePlus
CCDC6	S323	none	no	NA	NA
CCDC6	S325	none	no	NA	NA
CCDC6	S327	none	no	NA	NA
CCDC6	S328	none	no	NA	NA
CCDC6	S351	none	no	NA	NA
CCDC6	T357	none	no	NA	NA
CCDC6	T380	none	no	NA	NA
CCDC6	Y356	Insoluble	no	NA	NA
CCDC6	S359	Insoluble	no	NA	NA
CCDC6	T376	Insoluble	no	NA	NA
CCDC6	S352	ambiguous	no	NA	NA
CCDC6	S367	ambiguous	no	NA	NA
CCDC86	S24	Soluble	yes	NA	NA
CCDC86	S47	Soluble	yes	NA	NA
CCDC86	S80	Soluble	yes	NA	NA
CCDC86	S91	Soluble	yes	NA	NA
CCDC86	S66	none	yes	NA	NA
CCDC86	Y109	none	yes	NA	NA
CCDC86	S110	none	yes	NA	NA
CCDC86	S18	ambiguous	yes	NA	NA
CCDC86	S21	ambiguous	yes	NA	NA
CCDC86	S58	ambiguous	yes	NA	NA
CCDC86	T65	ambiguous	yes	NA	NA
CCDC86	S69	ambiguous	yes	NA	NA
CCDC86	S102	ambiguous	yes	NA	NA
CCDC86	S113	ambiguous	yes	NA	NA
CCDC88A	S229	none	no	NA	NA
CCDC88A	S237	none	no	NA	NA
CCDC97	S212	none	no	NA	NA
CCDC97	S227	none	no	NA	NA
CCNH	T315	none	no	CSNK2A1	PhosphoSitePlus
CCNH	T315	none	no	CSNK2A2	PhosphoSitePlus
CCNH	S307	none	no	NA	NA
CCNH	S322	none	no	NA	NA
CCNK	S324	none	no	NA	NA
CCNK	S329	none	no	NA	NA
CCNL1	S329	none	no	NA	NA
CCNL1	S338	none	no	NA	NA
CCNL1	S342	none	no	NA	NA
CCNL1	S352	none	no	NA	NA
CCNL1	S355	none	no	NA	NA
CCNL1	S372	none	no	NA	NA
CCNL1	S374	none	no	NA	NA
CCNL1	T330	ambiguous	no	NA	NA
CCNL1	S335	ambiguous	no	NA	NA
CCNL1	S341	ambiguous	no	NA	NA
CCPG1	T184	Soluble	yes	NA	NA
CCPG1	S186	Soluble	yes	NA	NA
CCPG1	S188	Soluble	yes	NA	NA
CCPG1	S190	Soluble	yes	NA	NA
CCT2	S260	none	no	AKT1	PhosphoSitePlus
CCT2	S260	none	no	RPS6KA1	PhosphoSitePlus
CCT2	S260	none	no	RPS6KB1	PhosphoSitePlus
CD2AP	S510	none	no	NA	NA
CD2AP	S514	none	no	NA	NA
CDC23	S588	none	no	NA	NA
CDC23	S594	none	no	NA	NA
CDC23	T596	none	no	NA	NA
CDC42BPB	S1683	none	no	NA	NA
CDC42BPB	S1690	none	no	NA	NA
CDC42EP1	S101	none	no	NA	NA
CDC42EP1	S113	none	no	NA	NA
CDC42EP1	S190	none	no	NA	NA
CDC42EP1	S192	none	no	NA	NA
CDC42EP1	S195	none	no	NA	NA
CDC42EP4	S138	none	no	NA	NA
CDC42EP4	S142	none	no	NA	NA
CDC5L	S410	RNA-Insoluble	yes	CDK2	PhosphoSitePlus
CDC5L	T411	RNA-Insoluble	yes	CDK2	PhosphoSitePlus
CDC5L	T407	RNA-Insoluble	yes	NA	NA
CDC5L	S417	RNA-Insoluble	yes	NA	NA
CDC5L	S427	Insoluble	yes	NA	NA
CDC5L	T430	Insoluble	yes	NA	NA	C-terminal phosphorylation of CENPC facilitates binding to centromere specific histone CENPA, site specific information unknown	31676716
CDC6	S54	none	no	CDK2	PhosphoSitePlus
CDK1	T161	Insoluble	no	CDK7	PhosphoSitePlus
CDK1	Y15	Insoluble	no	ERBB2	PhosphoSitePlus
CDK1	T161	Insoluble	no	MAP3K8	PhosphoSitePlus
CDK1	T14	Insoluble	no	PKMYT1	PhosphoSitePlus
CDK1	Y15	Insoluble	no	PKMYT1	PhosphoSitePlus
CDK1	Y15	Insoluble	no	SRC	PhosphoSitePlus
CDK1	Y15	Insoluble	no	WEE1	PhosphoSitePlus
CDK12	T289	none	no	NA	NA
CDK12	S293	none	no	NA	NA
CDK12	S301	none	no	NA	NA
CDK12	S303	none	no	NA	NA
CDK12	S318	none	no	NA	NA
CDK12	S320	none	no	NA	NA
CDK12	S323	none	no	NA	NA
CDK12	S325	none	no	NA	NA
CDK12	S332	none	no	NA	NA
CDK12	S334	none	no	NA	NA
CDK12	S338	none	no	NA	NA
CDK12	S341	none	no	NA	NA
CDK12	S343	none	no	NA	NA
CDK12	S345	none	no	NA	NA
CDK12	S355	none	no	NA	NA
CDK12	S357	none	no	NA	NA
CDK12	S379	none	no	NA	NA
CDK12	S382	none	no	NA	NA
CDK12	S383	none	no	NA	NA
CDK12	S385	none	no	NA	NA
CDK12	S394	none	no	NA	NA
CDK12	S423	none	no	NA	NA
CDK12	S681	ambiguous	no	NA	NA
CDK12	S685	ambiguous	no	NA	NA
CDK13	S437	none	no	CHEK1	PhosphoSitePlus
CDK13	S315	none	no	NA	NA
CDK13	S317	none	no	NA	NA
CDK13	S325	none	no	NA	NA
CDK13	S367	none	no	NA	NA
CDK13	S395	none	no	NA	NA
CDK13	S397	none	no	NA	NA
CDK13	S400	none	no	NA	NA
CDK13	S411	none	no	NA	NA
CDK13	S413	none	no	NA	NA
CDK13	S431	none	no	NA	NA
CDK13	S433	none	no	NA	NA
CDK13	S436	none	no	NA	NA
CDK13	S439	none	no	NA	NA
CDK13	S441	none	no	NA	NA
CDK13	T871	Insoluble	no	NA	NA
CDK7	T170	Insoluble	no	CDK1	PhosphoSitePlus
CDK7	T170	Insoluble	no	CDK2	PhosphoSitePlus
CDK7	T170	Insoluble	no	PRKCI	PhosphoSitePlus
CDK9	T186	Insoluble	no	CDK9	PhosphoSitePlus
CDKN2AIP	S268	none	no	NA	NA
CDYL	S88	none	yes	NA	NA
CENPC	S600	Insoluble	yes	NA	NA	C-terminal phosphorylation of CENPC facilitates binding to centromere specific histone CENPA, site specific information unknown	31676716
CENPC	S610	Insoluble	yes	NA	NA	C-terminal phosphorylation of CENPC facilitates binding to centromere specific histone CENPA, site specific information unknown	31676716
CENPC	S709	Insoluble	yes	NA	NA	C-terminal phosphorylation of CENPC facilitates binding to centromere specific histone CENPA, site specific information unknown	31676716
CENPC	S710	Insoluble	yes	NA	NA	C-terminal phosphorylation of CENPC facilitates binding to centromere specific histone CENPA, site specific information unknown	31676716
CENPC	S763	Insoluble	yes	NA	NA	C-terminal phosphorylation of CENPC facilitates binding to centromere specific histone CENPA, site specific information unknown	31676716
CENPC	S773	Insoluble	yes	NA	NA	C-terminal phosphorylation of CENPC facilitates binding to centromere specific histone CENPA, site specific information unknown	31676716
CENPF	S2900	none	no	NA	NA
CENPF	S2911	none	no	NA	NA
CEP131	S89	none	yes	NA	NA
CEP131	S105	none	yes	NA	NA
CEP170	S356	none	no	NA	NA
CEP170	S359	none	no	NA	NA
CEP170	S379	none	no	NA	NA
CEP170	S838	none	no	NA	NA
CEP170	S845	none	no	NA	NA
CEP170	S930	none	no	NA	NA
CEP170	T937	none	no	NA	NA
CEP170	S1239	none	no	NA	NA
CEP170	T1240	none	no	NA	NA
CEP170	S1522	Insoluble	no	NA	NA
CEP170	S1529	Insoluble	no	NA	NA
CEP350	S1805	none	no	NA	NA
CEP350	S1807	none	no	NA	NA
CEP55	S425	none	no	CDK1	PhosphoSitePlus
CEP55	S428	none	no	CDK1	PhosphoSitePlus
CEP55	S425	none	no	MAPK1	PhosphoSitePlus
CEP55	S428	none	no	MAPK1	PhosphoSitePlus
CEP55	T430	none	no	NA	NA
CEP55	S436	none	no	PLK1	PhosphoSitePlus
CERS2	S341	none	no	NA	NA
CERS2	T346	ambiguous	no	NA	NA
CERS2	S348	ambiguous	no	NA	NA
CERS2	S349	ambiguous	no	NA	NA
CFL1	S3	none	no	NA	NA
CGN	S134	Insoluble	no	NA	NA
CGN	S131	Insoluble	no	PRKAA1	PhosphoSitePlus
CHAF1A	T120	none	yes	NA	NA
CHAF1A	S141	none	yes	NA	NA
CHAF1A	S255	none	yes	NA	NA
CHAF1A	T259	none	yes	NA	NA
CHAF1B	S410	none	yes	NA	NA
CHAF1B	T419	none	yes	NA	NA
CHAF1B	S428	none	yes	NA	NA
CHAF1B	S429	none	yes	NA	NA
CHAMP1	S204	none	yes	NA	NA
CHAMP1	S214	none	yes	NA	NA
CHAMP1	S284	none	yes	NA	NA
CHAMP1	S286	none	yes	NA	NA
CHAMP1	S297	none	yes	NA	NA
CHAMP1	S308	none	yes	NA	NA
CHAMP1	S319	none	yes	NA	NA
CHAMP1	S382	none	yes	NA	NA
CHAMP1	S386	none	yes	NA	NA
CHAMP1	S389	none	yes	NA	NA
CHAMP1	S427	none	yes	NA	NA
CHAMP1	S432	none	yes	NA	NA
CHAMP1	S436	none	yes	NA	NA
CHAMP1	S445	none	yes	NA	NA
CHAMP1	S452	none	yes	NA	NA
CHAMP1	S542	none	yes	NA	NA
CHAMP1	S652	none	yes	NA	NA
CHAMP1	S653	none	yes	NA	NA
CHCHD3	S50	none	no	NA	NA
CHD1	S216	none	yes	NA	NA
CHD1	S1677	none	yes	NA	NA
CHD1	S1683	none	yes	NA	NA
CHD1	S1689	none	yes	NA	NA
CHD1	Y225	Insoluble	yes	NA	NA
CHD1	S1098	Insoluble	yes	NA	NA
CHD1	S1100	Insoluble	yes	NA	NA
CHD1	S215	ambiguous	yes	NA	NA
CHD1	S1096	ambiguous	yes	NA	NA
CHD1	S1102	ambiguous	yes	NA	NA
CHD2	S207	none	yes	NA	NA
CHD2	S208	none	yes	NA	NA
CHD2	T1082	Insoluble	yes	NA	NA
CHD2	S1085	Insoluble	yes	NA	NA
CHD2	S1087	Insoluble	yes	NA	NA
CHD2	S1795	Insoluble	yes	NA	NA
CHD2	S1801	Insoluble	yes	NA	NA
CHD3	S73	none	yes	NA	NA
CHD3	S79	none	yes	NA	NA
CHD3	S1601	none	yes	NA	NA
CHD3	S1605	none	yes	NA	NA
CHD4	S515	none	no	NA	NA
CHD4	T517	none	no	NA	NA
CHD4	T529	none	no	NA	NA
CHD4	S531	none	no	NA	NA
CHD4	S1535	none	no	NA	NA
CHD4	S1531	ambiguous	no	NA	NA
CHD4	S1537	ambiguous	no	NA	NA
CHD7	S2272	Insoluble	yes	NA	NA
CHD7	S2275	Insoluble	yes	NA	NA	Phosphorylation of sites 566-573 is shown to prevent COIL from forming Cajal bodies	21991343
CHD8	S1420	none	no	NA	NA
CHD8	S1424	none	no	NA	NA
CHD8	S2220	none	no	NA	NA
CHD8	S2223	none	no	NA	NA
CHEK2	T378	Insoluble	no	NA	NA
CHEK2	Y390	Insoluble	no	NA	NA
CHERP	S734	none	no	NA	NA
CHERP	S813	none	no	NA	NA
CHERP	S822	none	no	NA	NA
CHERP	S823	none	no	NA	NA
CHERP	S828	none	no	NA	NA
CHERP	S815	ambiguous	no	NA	NA
CHERP	S817	ambiguous	no	NA	NA
CHERP	T819	ambiguous	no	NA	NA
CHML	S166	none	no	NA	NA
CHML	S175	none	no	NA	NA
CIRBP	S148	none	yes	NA	NA
CKAP2	T570	none	yes	NA	NA
CKAP2	T582	none	yes	NA	NA
CLASP1	S572	none	no	NA	NA
CLASP1	T574	none	no	NA	NA
CLASP1	S600	none	no	NA	NA
CLASP1	S646	none	no	NA	NA
CLASP1	S649	none	no	NA	NA
CLASP1	S655	none	no	NA	NA
CLASP1	S723	none	no	NA	NA
CLASP1	S727	none	no	NA	NA
CLASP1	T730	none	no	NA	NA
CLASP1	S731	none	no	NA	NA
CLASP2	S507	Insoluble	no	CDK1	PhosphoSitePlus
CLASP2	S503	Insoluble	no	GSK3B	PhosphoSitePlus
CLASP2	S507	Insoluble	no	GSK3B	PhosphoSitePlus
CLASP2	S368	none	no	NA	NA
CLASP2	S523	none	no	NA	NA
CLASP2	S529	none	no	NA	NA
CLCN7	S60	none	no	NA	NA
CLCN7	S61	none	no	NA	NA
CLINT1	S232	none	no	NA	NA
CLINT1	S234	none	no	NA	NA
CLINT1	S227	ambiguous	no	NA	NA
CLIP1	T139	Soluble	no	NA	NA
CLIP1	S143	Soluble	no	NA	NA
CLIP1	T45	none	no	NA	NA
CLIP1	S48	none	no	NA	NA
CLIP1	S195	none	no	NA	NA
CLIP1	S197	none	no	NA	NA
CLIP1	S200	ambiguous	no	NA	NA
CLIP1	S204	ambiguous	no	NA	NA
CLK3	S157	none	no	CHEK1	PhosphoSitePlus
CLK3	S173	none	no	NA	NA
CLK3	S175	none	no	NA	NA
CLK3	S215	none	no	NA	NA
CLK3	T217	none	no	NA	NA
CLK3	S224	none	no	NA	NA
CLK3	S226	none	no	NA	NA
CLK3	S280	none	no	NA	NA
CLK3	S281	none	no	NA	NA
CLN3	S12	none	no	NA	NA
CLN3	S14	none	no	NA	NA
CLN3	T19	none	no	NA	NA
CMTR1	S29	none	no	NA	NA
CMTR1	T30	none	no	NA	NA
CMTR1	S51	none	no	NA	NA
CMTR1	S53	none	no	NA	NA
CMTR1	S55	none	no	NA	NA
COBLL1	S326	none	no	NA	NA
COBLL1	S333	none	no	NA	NA
COBLL1	S344	none	no	NA	NA
COBLL1	S356	none	no	NA	NA
COG3	S533	none	no	NA	NA
COG3	S546	none	no	NA	NA
COIL	S301	Soluble	yes	NA	NA	Phosphorylation of sites 566-573 is shown to prevent COIL from forming Cajal bodies	21991343
COIL	T303	Soluble	yes	NA	NA	Phosphorylation of sites 566-573 is shown to prevent COIL from forming Cajal bodies	21991343
COIL	S566	Soluble	yes	NA	NA	Phosphorylation of sites 566-573 is shown to prevent COIL from forming Cajal bodies	21991343
COIL	S571	Soluble	yes	NA	NA	Phosphorylation of sites 566-573 is shown to prevent COIL from forming Cajal bodies	21991343
COIL	S568	none	yes	NA	NA
COIL	T570	none	yes	NA	NA
CPD	T1368	none	no	NA	NA
CPD	T1370	none	no	NA	NA
CPSF2	S419	none	no	NA	NA
CPSF2	S420	none	no	NA	NA
CPSF2	S423	none	no	NA	NA
CPSF7	S191	none	no	NA	NA
CPSF7	S197	none	no	NA	NA
CRTC3	S391	none	no	NA	NA
CRTC3	S396	none	no	NA	NA
CSNK1E	S363	none	no	NA	NA
CSNK1E	T407	none	no	NA	NA
CSNK1E	S408	none	no	NA	NA
CSRP1	S192	none	no	NA	NA
CSTF3	S691	none	no	NA	NA
CTNNA1	S641	Insoluble	no	CSNK2A1	PhosphoSitePlus
CTNNA1	S652	Insoluble	no	NA	NA
CTNNBL1	S545	Soluble	no	NA	NA
CTNND1	S349	none	no	NA	NA
CTNND1	S352	none	no	NA	NA
CTPS1	S568	none	no	NA	NA
CTPS1	S571	none	no	NA	NA
CTPS1	S573	none	no	NA	NA
CTPS1	S574	none	no	NA	NA
CTPS1	S575	none	no	NA	NA
CTPS1	S578	none	no	NA	NA
CTPS1	T581	none	no	NA	NA
CTPS2	S568	none	no	CSNK1A1	PhosphoSitePlus
CTPS2	S564	none	no	NA	NA
CTPS2	S571	none	no	NA	NA
CTPS2	S574	none	no	NA	NA
CTR9	T925	none	no	NA	NA
CTR9	S941	none	no	NA	NA
CTR9	S943	none	no	NA	NA
CTR9	S1020	none	no	NA	NA
CTR9	S1021	none	no	NA	NA
CTR9	S1037	none	no	NA	NA
CTR9	S1039	none	no	NA	NA
CTR9	S1041	none	no	NA	NA
CTR9	S1043	none	no	NA	NA
CTR9	S1066	none	no	NA	NA
CTR9	S1072	none	no	NA	NA
CTR9	S1085	none	no	NA	NA
CTR9	S1091	none	no	NA	NA
CTR9	S1081	ambiguous	no	NA	NA
CTR9	S1087	ambiguous	no	NA	NA
CTTN	T399	Soluble	no	NA	NA
CTTN	T401	none	no	NA	NA
CTTN	T411	none	no	NA	NA
CTTN	S418	none	no	NA	NA
CTTN	S405	ambiguous	no	NA	NA
CTTNBP2NL	S563	none	no	CDK2	PhosphoSitePlus
CTTNBP2NL	S557	none	no	NA	NA
CTTNBP2NL	S568	none	no	NA	NA
CUL4B	T49	none	no	NA	NA
CUL4B	T52	none	no	NA	NA
CUX1	S1216	none	no	NA	NA
CUX1	S1237	none	no	NA	NA
CWC22	S68	RNA-Insoluble	yes	NA	NA
CWC22	S64	none	yes	NA	NA
CWC22	S829	none	yes	NA	NA
CWC22	S831	none	yes	NA	NA
CWC22	S27	Insoluble	yes	NA	NA
CWC22	S28	ambiguous	yes	NA	NA
CWC22	S39	ambiguous	yes	NA	NA
CWC22	S61	ambiguous	yes	NA	NA
CWC22	S866	ambiguous	yes	NA	NA
CXCR4	S324	ambiguous	no	GRK6	PhosphoSitePlus
CXCR4	S325	ambiguous	no	GRK6	PhosphoSitePlus
CXCR4	S347	none	no	NA	NA
CXCR4	S351	none	no	NA	NA
CXCR4	S352	none	no	NA	NA
CXCR4	T318	ambiguous	no	NA	NA
CXCR4	S319	ambiguous	no	NA	NA
CXCR4	S321	ambiguous	no	NA	NA
CXCR4	S324	ambiguous	no	PRKCD	PhosphoSitePlus
CXCR4	S325	ambiguous	no	PRKCD	PhosphoSitePlus
CXXC1	S138	none	no	NA	NA
DAP	S2	none	no	NA	NA
DAXX	S737	none	no	CSNK2A1	PhosphoSitePlus
DAXX	S739	none	no	CSNK2A1	PhosphoSitePlus
DAXX	S671	none	no	NA	NA
DAXX	S688	none	no	NA	NA
DAXX	T695	none	no	NA	NA
DAXX	S668	none	no	RIPK3	PhosphoSitePlus
DBN1	S142	ambiguous	yes	CDK5	PhosphoSitePlus
DBN1	S141	Soluble	yes	NA	NA
DBR1	S478	none	no	NA	NA
DBR1	S479	none	no	NA	NA
DBR1	S514	none	no	NA	NA
DDB2	S24	none	no	NA	NA
DDR2	S459	none	yes	NA	NA
DDR2	S463	none	yes	NA	NA
DDR2	S467	none	yes	NA	NA
DDR2	S469	none	yes	NA	NA
DDX17	S599	none	no	NA	NA
DDX20	S672	Soluble	yes	NA	NA
DDX20	T705	none	yes	NA	NA
DDX20	S714	none	yes	NA	NA
DDX20	S677	ambiguous	yes	NA	NA
DDX20	S678	ambiguous	yes	NA	NA
DDX21	S121	Soluble	yes	NA	NA
DDX21	S171	Soluble	yes	NA	NA
DDX21	S173	Soluble	yes	NA	NA
DDX21	S751	none	yes	NA	NA
DDX23	S14	none	no	NA	NA
DDX23	S106	none	no	NA	NA
DDX23	S109	none	no	NA	NA
DDX24	S287	Soluble	yes	NA	NA
DDX24	T302	Soluble	yes	NA	NA
DDX39B	S38	none	no	NA	NA
DDX39B	S41	none	no	NA	NA
DDX3X	S90	none	no	NA	NA
DDX3X	S594	none	no	NA	NA
DDX41	S21	none	yes	NA	NA
DDX41	S23	none	yes	NA	NA
DDX41	Y33	none	yes	NA	NA
DDX42	S109	none	no	NA	NA
DDX42	S111	none	no	NA	NA
DDX46	Y294	none	no	NA	NA
DDX46	S295	none	no	NA	NA
DDX50	Y39	none	yes	NA	NA
DDX50	S41	none	yes	NA	NA
DDX50	S45	none	yes	NA	NA
DDX54	S71	none	yes	NA	NA
DDX54	T74	none	yes	NA	NA
DDX54	S75	none	yes	NA	NA
DDX54	S782	none	yes	NA	NA
DDX54	S788	none	yes	NA	NA
DDX54	S39	ambiguous	yes	NA	NA
DDX54	S41	ambiguous	yes	NA	NA
DDX55	S544	none	yes	NA	NA
DDX59	S156	none	no	NA	NA
DDX59	S160	none	no	NA	NA
DEK	S243	none	no	NA	NA
DEK	S244	none	no	NA	NA
DEK	S303	none	no	NA	NA
DEK	S306	none	no	NA	NA
DEK	S307	none	no	NA	NA
DENND4C	S968	none	no	NA	NA
DENND4C	S973	none	no	NA	NA
DENND4C	T975	none	no	NA	NA
DENND4C	S989	none	no	NA	NA
DENND4C	S1066	none	no	NA	NA
DENND4C	S1067	none	no	NA	NA
DHX16	S103	none	no	NA	NA
DHX16	S106	none	no	NA	NA
DHX16	S107	none	no	NA	NA
DHX16	S160	none	no	NA	NA
DHX34	S749	Soluble	no	NA	NA
DHX34	S750	Soluble	no	NA	NA
DHX57	S132	none	no	NA	NA
DIDO1	T151	none	no	NA	NA
DIDO1	S152	none	no	NA	NA
DIDO1	S154	none	no	NA	NA
DIDO1	S156	none	no	NA	NA
DIDO1	S805	none	no	NA	NA
DIDO1	S809	none	no	NA	NA
DIDO1	S1254	none	no	NA	NA
DIDO1	T1255	none	no	NA	NA
DIP2B	S100	none	no	NA	NA
DKC1	S485	none	yes	NA	NA
DKC1	S494	none	yes	NA	NA
DKC1	T496	none	yes	NA	NA
DKC1	S513	none	yes	NA	NA
DKC1	S451	ambiguous	yes	NA	NA
DKC1	S453	ambiguous	yes	NA	NA
DKC1	S455	ambiguous	yes	NA	NA
DKC1	T458	ambiguous	yes	NA	NA
DLG5	T984	none	no	NA	NA
DLG5	S1000	none	no	NA	NA
DLG5	S1146	none	no	NA	NA
DLG5	S1156	none	no	NA	NA
DLGAP5	S806	none	no	NA	NA
DLGAP5	S812	none	no	NA	NA
DMD	S3623	none	no	NA	NA
DNAJB6	S277	none	no	NA	NA
DNAJC1	S479	none	no	NA	NA
DNAJC1	S480	none	no	NA	NA
DNAJC17	S112	none	no	NA	NA
DNAJC2	S47	none	no	NA	NA
DNAJC2	S49	none	no	NA	NA
DNAJC2	S60	none	no	NA	NA
DNAJC2	S63	none	no	NA	NA
DNAJC6	S566	none	no	NA	NA
DNAJC6	S570	none	no	NA	NA
DNMBP	S342	none	no	NA	NA
DNMBP	S359	none	no	NA	NA
DNTTIP2	T83	Soluble	yes	NA	NA
DNTTIP2	T87	Soluble	yes	NA	NA
DNTTIP2	S88	Soluble	yes	NA	NA
DNTTIP2	S92	Soluble	yes	NA	NA
DNTTIP2	Y94	Soluble	yes	NA	NA
DNTTIP2	S117	Soluble	yes	NA	NA
DNTTIP2	T136	Soluble	yes	NA	NA
DNTTIP2	S184	Soluble	yes	NA	NA
DNTTIP2	T129	none	yes	NA	NA
DNTTIP2	S141	ambiguous	yes	NA	NA
DNTTIP2	S145	ambiguous	yes	NA	NA
DNTTIP2	S148	ambiguous	yes	NA	NA
DOCK7	S440	none	no	NA	NA
DOCK7	S896	none	no	NA	NA
DOCK7	S900	none	no	NA	NA
DPYSL2	T514	none	no	NA	NA
DPYSL2	S518	none	no	NA	NA
DPYSL2	T521	none	no	NA	NA
DROSHA	S237	none	no	NA	NA
DSN1	S28	none	no	NA	NA
DSN1	S30	none	no	NA	NA
DSN1	S81	none	no	NA	NA
DSP	S165	none	yes	NA	NA
DSP	S166	none	yes	NA	NA
DSP	Y172	none	yes	NA	NA
DSP	T173	none	yes	NA	NA
DSP	S176	none	yes	NA	NA
DSP	S2209	none	yes	NA	NA
DSP	S2820	none	yes	NA	NA
DSP	S2825	none	yes	NA	NA
DSP	S2606	Insoluble	yes	NA	NA
DSP	S2607	Insoluble	yes	NA	NA
DSP	S2608	Insoluble	yes	NA	NA
DST	S7510	none	no	NA	NA
DST	S7513	none	no	NA	NA
DTL	T508	none	no	NA	NA
DTL	T516	none	no	NA	NA
DUS3L	T271	none	no	NA	NA
DUS3L	T273	none	no	NA	NA
DUS3L	S276	none	no	NA	NA
DUS3L	S277	none	no	NA	NA
DVL2	S169	none	no	NA	NA
DVL2	S170	none	no	NA	NA
DYNC1H1	S4368	none	no	NA	NA
DYNC1LI1	S207	none	no	NA	NA
DYNC1LI1	T512	none	no	NA	NA
DYNC1LI1	S516	none	no	NA	NA
DYRK1A	Y321	none	no	NA	NA
ECE1	S34	none	no	CSNK1A1	PhosphoSitePlus
ECE1	S36	none	no	CSNK1A1	PhosphoSitePlus
EDC3	S161	none	no	AKT1	PhosphoSitePlus
EDC3	S161	none	no	AKT2	PhosphoSitePlus
EDC4	S729	none	no	NA	NA
EDC4	S741	none	no	NA	NA
EEF1B2	S106	none	no	NA	NA
EEF1D	S133	none	no	CDK1	PhosphoSitePlus
EEF2	T57	Insoluble	no	NA	NA
EEF2K	S474	none	no	EEF2K	PhosphoSitePlus
EEF2K	S18	none	no	NA	NA
EEF2K	Y468	none	no	NA	NA
EEF2K	S470	none	no	NA	NA
EEF2K	S477	none	no	NA	NA
EGFR	S991	Insoluble	no	NA	NA
EGFR	T993	Insoluble	no	NA	NA
EHBP1L1	S1273	none	no	NA	NA
EHMT2	T411	none	yes	NA	NA
EHMT2	S412	none	yes	NA	NA
EIF1AD	S155	none	no	NA	NA
EIF1AD	S159	none	no	NA	NA
EIF2A	S517	none	no	CDK2	PhosphoSitePlus
EIF2A	S506	none	no	NA	NA
EIF2AK1	S253	none	no	NA	NA
EIF2AK1	S258	none	no	NA	NA
EIF2AK3	T705	none	no	NA	NA
EIF2AK3	S715	none	no	NA	NA
EIF2AK3	S1094	none	no	NA	NA
EIF2AK3	S1098	none	no	NA	NA
EIF2S2	S2	none	no	NA	NA
EIF2S2	S105	none	no	NA	NA
EIF2S2	T111	none	no	NA	NA
EIF3A	S881	none	no	NA	NA
EIF3A	S882	none	no	NA	NA
EIF3A	S1336	none	no	NA	NA
EIF3B	S119	none	no	NA	NA
EIF3B	S152	none	no	NA	NA
EIF3G	T41	none	no	NA	NA
EIF3G	S42	none	no	NA	NA
EIF3J	S11	none	no	NA	NA
EIF3J	S13	none	no	NA	NA
EIF3J	S20	none	no	NA	NA
EIF4B	S263	none	no	NA	NA
EIF4B	S312	none	no	NA	NA
EIF4B	S406	none	no	NA	NA
EIF4B	S409	none	no	NA	NA
EIF4B	S497	none	no	NA	NA
EIF4B	S498	none	no	NA	NA
EIF4B	T500	none	no	NA	NA
EIF4B	S504	none	no	NA	NA
EIF4B	T506	none	no	NA	NA
EIF4B	S418	ambiguous	no	NA	NA
EIF4B	T420	ambiguous	no	NA	NA
EIF4B	S424	ambiguous	no	NA	NA
EIF4B	S425	ambiguous	no	NA	NA
EIF4B	S422	ambiguous	no	RPS6KA1	PhosphoSitePlus
EIF4B	S422	ambiguous	no	RPS6KB1	PhosphoSitePlus
EIF4ENIF1	S74	none	no	NA	NA
EIF4ENIF1	S77	none	no	NA	NA
EIF4ENIF1	S347	none	no	NA	NA
EIF4ENIF1	S349	none	no	NA	NA
EIF4ENIF1	S351	none	no	NA	NA
EIF4ENIF1	S353	none	no	NA	NA
EIF4ENIF1	S356	none	no	NA	NA
EIF4G1	T205	none	no	NA	NA
EIF4G1	T207	none	no	NA	NA
EIF4G1	S1185	none	no	NA	NA
EIF4G1	S1187	none	no	NA	NA
EIF4G1	S1194	none	no	NA	NA
EIF4G1	S1209	none	no	NA	NA
EIF4G1	S1596	ambiguous	no	NA	NA
EIF4G2	S17	none	no	NA	NA
EIF5	S389	none	no	CSNK2A1	PhosphoSitePlus
EIF5	S390	none	no	CSNK2A1	PhosphoSitePlus
EIF5B	S113	none	no	NA	NA
EIF5B	Y134	none	no	NA	NA
EIF5B	S135	none	no	NA	NA
EIF5B	S137	none	no	NA	NA
EIF5B	S164	none	no	NA	NA
EIF5B	S182	none	no	NA	NA
EIF5B	S183	none	no	NA	NA
EIF5B	S186	none	no	NA	NA
EIF5B	S190	none	no	NA	NA
EIF5B	S588	none	no	NA	NA
EIF5B	S591	none	no	NA	NA
EIF5B	Y593	none	no	NA	NA
EIF5B	S589	ambiguous	no	NA	NA
EIF5B	S595	ambiguous	no	NA	NA
ELAC2	S212	RNA-Insoluble	no	NA	NA
ELAC2	S213	RNA-Insoluble	no	NA	NA
ELAC2	S199	none	no	NA	NA
ELAC2	S205	none	no	NA	NA
EMD	S49	none	yes	NA	NA
EMD	S60	none	yes	NA	NA
EMD	S141	ambiguous	yes	NA	NA
EMD	S142	ambiguous	yes	NA	NA
EMD	S143	ambiguous	yes	NA	NA
EME1	S12	none	yes	NA	NA
EME1	S15	none	yes	NA	NA
EME1	S17	none	yes	NA	NA
EME1	S84	none	yes	NA	NA
EME1	S85	none	yes	NA	NA
EME1	S87	none	yes	NA	NA
EML3	S156	none	no	NA	NA
EML4	S144	none	no	NA	NA
EML4	S146	none	no	NA	NA
EML4	T160	none	no	NA	NA
EP400	T1010	Soluble	no	NA	NA
EP400	S1011	Soluble	no	NA	NA
EP400	S736	none	no	NA	NA
EPB41	S84	Soluble	no	NA	NA
EPB41	S85	Soluble	no	NA	NA
EPB41	S188	none	no	NA	NA
EPB41	S191	none	no	NA	NA
EPB41	S709	none	no	NA	NA
EPB41L1	S75	none	no	NA	NA
EPB41L1	T79	none	no	NA	NA
EPB41L1	S430	none	no	NA	NA
EPB41L1	S437	none	no	NA	NA
EPB41L1	S441	none	no	NA	NA
EPB41L1	S443	none	no	NA	NA
EPB41L1	S466	none	no	NA	NA
EPB41L1	T475	none	no	NA	NA
EPB41L1	S541	none	no	NA	NA
EPB41L1	S544	none	no	NA	NA
EPB41L1	S546	none	no	NA	NA
EPB41L1	T550	none	no	NA	NA
EPB41L1	S639	none	no	NA	NA
EPB41L1	T652	none	no	NA	NA
EPB41L1	S648	ambiguous	no	NA	NA
EPB41L1	S650	ambiguous	no	NA	NA
EPB41L2	S87	none	no	NA	NA
EPHA2	S892	none	no	NA	NA
EPHA2	S897	none	no	NA	NA
EPHA2	S899	none	no	NA	NA
EPHA2	S901	none	no	NA	NA
EPPK1	T2724	Soluble	yes	NA	NA
EPPK1	S2718	ambiguous	yes	NA	NA
EPS8L2	S240	none	no	NA	NA
ERC1	S17	none	no	NA	NA
ERC1	S21	none	no	NA	NA
ERCC6	S429	none	no	NA	NA
ERCC6	S430	none	no	NA	NA
ERF	S185	none	no	NA	NA
ERF	S190	none	no	NA	NA
ERF	T193	none	no	NA	NA
ERF	S431	none	no	NA	NA
ERF	S435	none	no	NA	NA
ERF	S444	none	no	NA	NA
ERMP1	S53	none	no	NA	NA
ESF1	S75	none	yes	NA	NA
ESF1	S77	none	yes	NA	NA
ESF1	S79	none	yes	NA	NA
ESF1	S82	none	yes	NA	NA
ESF1	S153	none	yes	NA	NA
ESF1	T177	none	yes	NA	NA
ESF1	S180	none	yes	NA	NA
ESF1	S657	none	yes	NA	NA
ESF1	S663	none	yes	NA	NA
ESYT2	S738	none	no	NA	NA
ESYT2	S743	none	no	NA	NA
ESYT2	T753	none	no	NA	NA
ESYT2	S755	none	no	NA	NA
ESYT2	S758	none	no	NA	NA
ESYT2	S761	none	no	NA	NA
EZH2	T416	none	yes	CDK2	PhosphoSitePlus
EZH2	T367	none	yes	MAPK14	PhosphoSitePlus
EZH2	S366	none	yes	NA	NA
EZH2	S412	none	yes	NA	NA
FAF1	S269	none	no	NA	NA
FAF1	S270	none	no	NA	NA
FAM177A1	S70	none	no	NA	NA
FAM177A1	T71	none	no	NA	NA
FAM83D	S365	none	no	NA	NA
FAM83D	S366	none	no	NA	NA
FAM83D	T367	none	no	NA	NA
FAM83D	S369	none	no	NA	NA
FAM83D	S458	none	no	NA	NA
FAM83D	S462	none	no	NA	NA
FAM83H	S5	none	yes	NA	NA
FAM83H	S8	none	yes	NA	NA
FAM83H	S9	none	yes	NA	NA
FAM83H	T895	none	yes	NA	NA
FAM83H	S903	none	yes	NA	NA
FAM91A1	S671	none	no	NA	NA
FARP1	S335	none	no	NA	NA
FARP1	S336	none	no	NA	NA
FARP1	S340	none	no	NA	NA
FARP1	S894	none	no	NA	NA
FARP1	S896	none	no	NA	NA
FBXO38	S598	none	no	NA	NA
FBXO38	S600	none	no	NA	NA
FCHO2	T385	none	no	NA	NA
FCHO2	S391	none	no	NA	NA
FCHO2	S488	none	no	NA	NA
FCHO2	T495	none	no	NA	NA
FIP1L1	S85	none	no	NA	NA
FIP1L1	S87	none	no	NA	NA
FIP1L1	S89	none	no	NA	NA
FIP1L1	S492	ambiguous	no	NA	NA
FIP1L1	S500	ambiguous	no	NA	NA
FIP1L1	S554	ambiguous	no	NA	NA
FKBP15	S1164	Soluble	no	NA	NA
FKBP15	S1162	Insoluble	no	NA	NA
FKBP15	S1161	ambiguous	no	NA	NA
FLII	S436	none	no	NA	NA
FLNA	S2152	Insoluble	no	AKT1	PhosphoSitePlus
FLNA	S1459	none	no	CDK1	PhosphoSitePlus
FLNA	S2152	Insoluble	no	PAK1	PhosphoSitePlus
FLNA	S2152	Insoluble	no	PRKACA	PhosphoSitePlus
FLNA	S2152	Insoluble	no	RPS6KA1	PhosphoSitePlus
FMNL1	T1020	none	no	NA	NA
FMNL1	S1031	none	no	NA	NA
FMNL2	S171	none	yes	NA	NA
FNBP1	S296	none	no	NA	NA
FNBP1L	T496	RNA-Insoluble	no	NA	NA
FNBP1L	S488	Insoluble	no	NA	NA
FNBP4	S18	none	no	NA	NA
FNBP4	S431	none	no	NA	NA
FNBP4	S432	none	no	NA	NA
FNBP4	S963	none	no	NA	NA
FNBP4	S964	none	no	NA	NA
FNBP4	S965	none	no	NA	NA
FNBP4	S966	none	no	NA	NA
FNDC3A	S203	none	no	NA	NA
FNDC3A	S206	none	no	NA	NA
FNDC3A	S207	none	no	NA	NA
FNDC3A	S213	none	no	NA	NA
FOSL2	S200	none	no	NA	NA
FOSL2	S308	none	no	NA	NA
FOSL2	S320	none	no	NA	NA
FOXK1	S101	none	no	NA	NA
FOXK1	S213	none	no	NA	NA
FOXK1	S223	none	no	NA	NA
FOXK1	S243	none	no	NA	NA
FOXK1	S257	none	no	NA	NA
FOXK1	S416	none	no	NA	NA
FOXK1	S420	none	no	NA	NA
FOXK1	S428	none	no	NA	NA
FOXK1	T436	none	no	NA	NA
FOXK1	S441	none	no	NA	NA
FOXK1	S445	none	no	NA	NA
FOXK2	S373	none	no	CDK1	PhosphoSitePlus
FOXK2	S373	none	no	CDK2	PhosphoSitePlus
FOXK2	S248	Soluble	no	NA	NA
FOXK2	S252	Soluble	no	NA	NA
FOXK2	S394	none	no	NA	NA
FRYL	S1939	none	no	NA	NA
FRYL	S1945	none	no	NA	NA
FRYL	T1976	none	no	NA	NA
FRYL	S1978	none	no	NA	NA
FTH1	S179	none	yes	NA	NA
FTSJ3	S333	Soluble	yes	NA	NA
FTSJ3	S335	Soluble	yes	NA	NA
FTSJ3	S336	Soluble	yes	NA	NA
FUNDC2	S151	none	no	NA	NA
FXR1	S423	Soluble	no	NA	NA
FXR1	S403	none	no	NA	NA
FXR1	S406	none	no	NA	NA
FXR1	S409	none	no	NA	NA
FXR1	S420	Soluble	no	PAK1	PhosphoSitePlus
FXR2	T598	Soluble	yes	NA	NA	phosphorylation of C-terminal low complexity region of FXR1 (FMRP) increases its invitro phase seperation propensity	30765518
FXR2	S446	none	yes	NA	NA
FXR2	S447	none	yes	NA	NA
FXR2	S450	none	yes	NA	NA
FXR2	S453	none	yes	NA	NA
FXR2	S457	none	yes	NA	NA
FXR2	T553	none	yes	NA	NA
FXR2	T610	none	yes	NA	NA
FXR2	S601	ambiguous	yes	NA	NA
FXR2	S603	ambiguous	yes	NA	NA
FYN	S21	none	yes	NA	NA
FYN	S25	none	yes	NA	NA
FYN	Y420	none	yes	NA	NA
FZD6	S519	none	no	NA	NA
FZD6	S620	none	no	NA	NA
FZD6	S624	none	no	NA	NA
FZD6	S626	none	no	NA	NA
FZD6	S629	none	no	NA	NA
FZD6	S641	none	no	NA	NA
G3BP1	S149	none	yes	NA	NA
G3BP1	S232	none	yes	NA	NA
GABARAPL2	S10	none	no	NA	NA
GABPA	S303	none	no	NA	NA
GAPVD1	S950	none	no	CDK1	PhosphoSitePlus
GAPVD1	S566	none	no	NA	NA
GAPVD1	S569	none	no	NA	NA
GAPVD1	S742	none	no	NA	NA
GAPVD1	S746	none	no	NA	NA
GAPVD1	T747	none	no	NA	NA
GAPVD1	S892	none	no	NA	NA
GAPVD1	S902	none	no	NA	NA
GAPVD1	S948	none	no	NA	NA
GAS2L1	S297	none	no	NA	NA
GAS2L1	S306	none	no	NA	NA
GAS2L1	S352	none	no	NA	NA
GAS2L1	S357	none	no	NA	NA
GAS2L1	S436	none	no	NA	NA
GAS2L1	S438	none	no	NA	NA
GAS2L1	S479	none	no	NA	NA
GAS2L1	S490	none	no	NA	NA
GAS2L1	S492	none	no	NA	NA
GATAD2A	S100	none	no	NA	NA
GATAD2A	S107	none	no	NA	NA
GATAD2A	S114	none	no	NA	NA
GATAD2B	T120	none	no	NA	NA
GATAD2B	S122	none	no	NA	NA
GATAD2B	S129	none	no	NA	NA
GATAD2B	S134	none	no	NA	NA
GATAD2B	S135	none	no	NA	NA
GBF1	S1298	none	no	NA	NA
GBF1	S1318	none	no	NA	NA
GBF1	S1778	none	no	NA	NA
GBF1	S1784	none	no	NA	NA
GBF1	S349	Insoluble	no	NA	NA
GBF1	S352	Insoluble	no	NA	NA
GCFC2	S16	none	no	NA	NA
GCFC2	S17	none	no	NA	NA
GCFC2	S19	none	no	NA	NA
GCFC2	S96	none	no	NA	NA
GCFC2	T97	none	no	NA	NA
GCFC2	S174	ambiguous	no	NA	NA
GCFC2	S180	ambiguous	no	NA	NA
GFPT1	S261	none	no	NA	NA
GFPT2	S244	none	no	NA	NA
GIGYF2	S160	none	no	NA	NA
GIGYF2	S201	none	no	NA	NA
GIT1	S375	none	no	NA	NA
GIT1	S385	none	no	NA	NA
GIT1	S388	none	no	NA	NA
GIT1	T392	none	no	NA	NA
GIT1	S410	none	no	NA	NA
GIT1	S414	none	no	NA	NA
GIT1	S417	none	no	NA	NA
GIT1	S592	none	no	NA	NA
GIT1	S596	none	no	NA	NA
GIT1	Y598	none	no	NA	NA
GIT2	S415	none	no	NA	NA
GIT2	S418	none	no	NA	NA
GIT2	S421	none	no	NA	NA
GIT2	T426	none	no	NA	NA
GLYR1	S148	Soluble	yes	NA	NA
GLYR1	S149	Soluble	yes	NA	NA
GLYR1	S151	Soluble	yes	NA	NA
GLYR1	S152	Soluble	yes	NA	NA	hyperphosphorylation of HMGA1 is known to weaken its interaction with chromatin, site-specific information unknown	1939057
GLYR1	S130	none	yes	NA	NA
GLYR1	S132	none	yes	NA	NA
GLYR1	S167	none	yes	NA	NA
GMDS	S14	none	no	NA	NA
GNAS	S352	none	no	NA	NA
GNAS	S995	none	no	NA	NA
GNL1	S32	none	no	NA	NA
GNL1	S33	none	no	NA	NA
GNL1	S34	none	no	NA	NA
GNL1	T48	none	no	NA	NA
GNL1	S51	none	no	NA	NA
GNL1	S55	none	no	NA	NA
GNL1	T50	ambiguous	no	NA	NA
GOLGA1	S30	ambiguous	no	NA	NA
GOLGA1	S41	ambiguous	no	NA	NA
GOLGA3	S389	none	no	NA	NA
GOLGA3	S392	none	no	NA	NA
GOLGA3	S393	none	no	NA	NA
GOLGA3	S395	none	no	NA	NA
GOLGA4	S71	none	no	CHEK1	PhosphoSitePlus
GOLGA4	S37	none	no	NA	NA
GOLGA4	T39	none	no	NA	NA
GPALPP1	T138	none	no	NA	NA
GPALPP1	S140	none	no	NA	NA
GPALPP1	S141	none	no	NA	NA
GPAM	S688	none	no	NA	NA
GPAM	S695	none	no	NA	NA
GPATCH4	S128	none	yes	NA	NA
GPATCH4	S130	none	yes	NA	NA
GPATCH4	S137	none	yes	NA	NA
GPATCH8	Y916	none	no	NA	NA
GPATCH8	S974	none	no	NA	NA
GPATCH8	S976	none	no	NA	NA
GPATCH8	S998	none	no	NA	NA
GPATCH8	S1014	none	no	NA	NA
GPATCH8	Y1031	none	no	NA	NA
GPATCH8	S1033	none	no	NA	NA
GPATCH8	S1035	none	no	NA	NA
GPATCH8	S1076	none	no	NA	NA
GPATCH8	S1081	none	no	NA	NA
GPATCH8	S905	Insoluble	no	NA	NA
GPATCH8	S908	Insoluble	no	NA	NA
GPATCH8	S914	Insoluble	no	NA	NA
GPATCH8	S911	ambiguous	no	NA	NA
GPHN	S188	none	no	NA	NA
GPHN	S194	none	no	NA	NA
GPN1	S338	none	no	NA	NA
GPS1	S468	none	no	NA	NA
GPS1	S474	none	no	NA	NA
GPS1	T479	none	no	NA	NA
GRAMD1A	T255	none	no	NA	NA
GRAMD1A	S267	none	no	NA	NA
GRAMD1A	T277	none	no	NA	NA
GRAMD1A	S281	none	no	NA	NA
GRIPAP1	S688	none	no	NA	NA
GRIPAP1	S692	none	no	NA	NA
GRWD1	S119	none	yes	NA	NA
GRWD1	S122	none	yes	NA	NA
GSE1	S762	none	no	NA	NA
GSE1	Y763	none	no	NA	NA
GSE1	T838	none	no	NA	NA
GSE1	S840	none	no	NA	NA
GTF2F1	T389	none	no	GTF2F1	PhosphoSitePlus
GTF2F1	S385	ambiguous	no	GTF2F1	PhosphoSitePlus
GTF2F1	S391	Soluble	no	NA	NA
GTF2F1	S217	none	no	NA	NA
GTF2F1	S218	none	no	NA	NA
GTF2F1	S221	none	no	NA	NA
GTF2F1	S224	none	no	NA	NA
GTF2F1	S377	none	no	NA	NA
GTF2F1	S380	none	no	NA	NA
GTF2F1	S381	none	no	NA	NA
GTF2F2	S248	none	no	NA	NA
GTF2I	S674	none	no	NA	NA
GTF2I	S677	none	no	NA	NA
GTF3A	S175	none	no	NA	NA
GTF3C1	S1062	none	no	NA	NA
GTF3C1	S1068	none	no	NA	NA
GTF3C1	S1854	none	no	NA	NA
GTF3C1	S1865	none	no	NA	NA
GTF3C1	T1878	none	no	NA	NA
GTF3C2	S893	none	no	NA	NA
GTPBP1	S12	none	no	NA	NA
GTPBP1	S25	none	no	NA	NA
GTPBP4	S468	none	yes	NA	NA
GTPBP4	S470	none	yes	NA	NA
GYS1	S645	none	no	GSK3B	PhosphoSitePlus
GYS1	S653	none	no	GSK3B	PhosphoSitePlus
GYS1	S645	none	no	MAPK11	PhosphoSitePlus
GYS1	S653	none	no	MAPK11	PhosphoSitePlus
GYS1	S641	none	no	NA	NA
GYS1	S647	none	no	NA	NA
GYS1	S649	none	no	NA	NA
GYS1	S652	none	no	NA	NA
GYS1	S657	none	no	NA	NA
HACD3	S114	ambiguous	no	NA	NA
HDAC1	S421	none	no	CSNK2A1	PhosphoSitePlus
HDAC1	S423	none	no	CSNK2A1	PhosphoSitePlus
HDAC1	S393	none	no	NA	NA
HDAC2	S394	none	no	CSNK2A1	PhosphoSitePlus
HDAC2	S422	ambiguous	no	NA	NA
HDAC2	S424	ambiguous	no	NA	NA
HDGF	S165	none	no	NA	NA
HDGF	S199	none	no	NA	NA
HDGF	T200	none	no	NA	NA
HDGF	S202	none	no	NA	NA
HDGF	S132	ambiguous	no	NA	NA
HDGF	S133	ambiguous	no	NA	NA
HDLBP	S944	none	no	NA	NA
HECTD1	S357	none	no	NA	NA
HECTD1	S358	none	no	NA	NA
HECTD1	S1378	none	no	NA	NA
HECTD1	S1380	none	no	NA	NA
HELLS	S832	none	no	NA	NA
HELLS	S833	none	no	NA	NA
HERC1	S1512	Soluble	no	NA	NA
HERC1	S1510	none	no	NA	NA
HERC1	S1514	none	no	NA	NA
HERC1	S1517	ambiguous	no	NA	NA
HERC1	S1521	ambiguous	no	NA	NA
HERC2	S1938	none	no	NA	NA
HERC2	S1942	none	no	NA	NA
HERC2	S1948	none	no	NA	NA
HEXIM1	T236	Insoluble	no	NA	NA
HEXIM1	S237	Insoluble	no	NA	NA
HEXIM1	S252	Insoluble	no	NA	NA
HIRIP3	S372	Soluble	no	NA	NA
HIRIP3	T84	none	no	NA	NA
HIRIP3	S87	none	no	NA	NA
HIRIP3	S196	none	no	NA	NA
HIRIP3	S199	none	no	NA	NA
HIRIP3	S223	none	no	NA	NA
HIRIP3	S227	none	no	NA	NA
HIRIP3	S289	none	no	NA	NA
HIRIP3	S291	none	no	NA	NA
HIRIP3	S330	none	no	NA	NA
HIRIP3	S332	none	no	NA	NA
HIRIP3	S333	none	no	NA	NA
HIRIP3	S339	none	no	NA	NA
HIRIP3	T358	none	no	NA	NA
HIRIP3	S359	none	no	NA	NA
HIRIP3	S363	none	no	NA	NA
HIRIP3	S530	none	no	NA	NA
HIRIP3	S551	none	no	NA	NA
HIRIP3	S555	none	no	NA	NA
HIRIP3	S142	ambiguous	no	NA	NA
HIRIP3	S143	ambiguous	no	NA	NA
HIRIP3	S159	ambiguous	no	NA	NA
HIRIP3	S160	ambiguous	no	NA	NA
HIRIP3	S370	ambiguous	no	NA	NA
HLTF	S398	none	no	NA	NA
HLTF	S400	none	no	NA	NA
HMGA1	S2	Soluble	yes	NA	NA	hyperphosphorylation of HMGA1 is known to weaken its interaction with chromatin, site-specific information unknown	1939057
HMGA1	S4	Soluble	yes	NA	NA	hyperphosphorylation of HMGA1 is known to weaken its interaction with chromatin, site-specific information unknown	1939057
HMGA1	S5	Soluble	yes	NA	NA	hyperphosphorylation of HMGA1 is known to weaken its interaction with chromatin, site-specific information unknown	1939057
HMGA1	S99	Soluble	yes	NA	NA	hyperphosphorylation of HMGA1 is known to weaken its interaction with chromatin, site-specific information unknown	1939057
HMGA1	S102	Soluble	yes	NA	NA	hyperphosphorylation of HMGA1 is known to weaken its interaction with chromatin, site-specific information unknown	1939057
HMGA1	S103	Soluble	yes	NA	NA	hyperphosphorylation of HMGA1 is known to weaken its interaction with chromatin, site-specific information unknown	1939057
HMGCS1	S495	none	no	CDK1	PhosphoSitePlus
HMGCS1	T476	none	no	NA	NA
HMGN1	S86	Soluble	yes	CSNK2A1	PhosphoSitePlus
HMGN1	S89	Soluble	yes	CSNK2A1	PhosphoSitePlus
HMGN1	S99	ambiguous	yes	CSNK2A1	PhosphoSitePlus
HMGN1	T81	Soluble	yes	NA	NA
HMGN1	T83	Soluble	yes	NA	NA
HNRNPA1	S2	Soluble	yes	NA	NA	Sites S4 and S6 phosphorylation of HNRNPA1 is associated with nuclear export of the protein	25324306
HNRNPA1	S362	RNA-Soluble	yes	NA	NA	Phosphomimetic version of sites S360, S361, S362, S363, S364, S365 and S368 of HNRNPA1 localizes to cytoplasm	15738418
HNRNPA1	S365	RNA-Soluble	yes	NA	NA
HNRNPA1	S361	none	yes	NA	NA
HNRNPA1	S368	none	yes	NA	NA
HNRNPA1	S4	ambiguous	yes	NA	NA
HNRNPA1	S6	ambiguous	yes	NA	NA
HNRNPA2B1	S212	RNA-Soluble	yes	NA	NA
HNRNPA2B1	S236	RNA-Soluble	yes	NA	NA
HNRNPA2B1	S318	RNA-Soluble	yes	NA	NA
HNRNPA2B1	S324	RNA-Soluble	yes	NA	NA
HNRNPA2B1	Y331	RNA-Soluble	yes	NA	NA
HNRNPA2B1	S344	RNA-Soluble	yes	NA	NA
HNRNPA2B1	S85	none	yes	NA	NA
HNRNPA2B1	S341	none	yes	NA	NA
HNRNPA2B1	S259	Insoluble	yes	NA	NA
HNRNPA3	S14	Soluble	yes	NA	NA
HNRNPA3	S355	RNA-Soluble	yes	NA	NA
HNRNPA3	S366	RNA-Soluble	yes	NA	NA
HNRNPA3	S358	ambiguous	yes	NA	NA
HNRNPC	S299	RNA-Insoluble	yes	NA	NA
HNRNPC	S253	none	yes	NA	NA
HNRNPC	S260	none	yes	NA	NA
HNRNPD	S80	none	yes	NA	NA
HNRNPD	S82	none	yes	NA	NA
HNRNPD	S87	none	yes	NA	NA
HNRNPD	S83	ambiguous	yes	NA	NA
HNRNPH1	S104	none	no	NA	NA
HNRNPK	S284	none	yes	NA	NA
HNRNPL	S52	none	yes	NA	NA
HNRNPM	S528	none	yes	NA	NA
HNRNPU	S271	none	yes	NA	NA
HNRNPU	S2	ambiguous	yes	NA	NA
HNRNPU	S3	ambiguous	yes	NA	NA
HNRNPUL2	S185	none	yes	NA	NA
HNRNPUL2	S188	none	yes	NA	NA
HNRNPUL2	S161	ambiguous	yes	NA	NA
HNRNPUL2	T165	ambiguous	yes	NA	NA
HNRNPUL2	S168	ambiguous	yes	NA	NA
HSF1	S303	none	no	GSK3B	PhosphoSitePlus
HSF1	S307	none	no	MAPK3	PhosphoSitePlus
HSF1	S363	none	no	NA	NA
HSF1	S368	none	no	NA	NA
HSF1	T369	none	no	NA	NA
HSP90AA1	S231	none	no	NA	NA
HSP90AA1	S263	none	no	NA	NA
HSP90AB1	S226	none	no	NA	NA
HSP90AB1	S255	none	no	NA	NA
HSPB1	S15	none	no	NA	NA
HSPB1	S82	none	no	NA	NA
HTATSF1	S616	Soluble	no	NA	NA
HTATSF1	S385	none	no	NA	NA
HTATSF1	S387	none	no	NA	NA
HTATSF1	S391	none	no	NA	NA
HTATSF1	S579	none	no	NA	NA
HTATSF1	S597	none	no	NA	NA
HTATSF1	S600	none	no	NA	NA
HTATSF1	S714	none	no	NA	NA
HTATSF1	S713	ambiguous	no	NA	NA
HTATSF1	S721	ambiguous	no	NA	NA
HTT	S417	none	no	NA	NA
HTT	S419	none	no	NA	NA
HTT	S429	none	no	NA	NA
HTT	S432	none	no	NA	NA
HUWE1	S1903	none	no	NA	NA
HUWE1	S1907	none	no	NA	NA
HUWE1	S2362	none	no	NA	NA
HUWE1	T2366	none	no	NA	NA
HUWE1	S2584	none	no	NA	NA
HUWE1	S2595	none	no	NA	NA
HUWE1	S3116	none	no	NA	NA
HUWE1	T3118	none	no	NA	NA
HUWE1	S3919	none	no	NA	NA
HUWE1	T3924	none	no	NA	NA
HUWE1	T3927	none	no	NA	NA
IBTK	S992	none	no	NA	NA
IBTK	S1004	none	no	NA	NA
IBTK	S1045	none	no	NA	NA
ICE1	S1692	none	yes	NA	NA
ICE1	S1699	none	yes	NA	NA
IFI16	T149	none	no	NA	NA
IFI16	S160	none	no	NA	NA
IFRD2	S93	none	no	NA	NA
IFRD2	S95	none	no	NA	NA
IFRD2	S96	none	no	NA	NA
IGF2BP2	S161	RNA-Soluble	yes	NA	NA
IGF2BP2	S164	RNA-Soluble	yes	NA	NA
IGF2BP3	S184	RNA-Soluble	yes	NA	NA
IGF2BP3	S187	RNA-Soluble	yes	NA	NA
IGF2R	S2484	none	no	CSNK2A1	PhosphoSitePlus
IGF2R	S2409	ambiguous	no	CSNK2A1	PhosphoSitePlus
IGF2R	S2401	none	no	NA	NA
IGF2R	S2479	none	no	NA	NA
IGF2R	T2415	Insoluble	no	NA	NA
IL1RAP	S556	none	no	NA	NA
IL1RAP	S557	none	no	NA	NA
IL1RAP	S555	Insoluble	no	NA	NA
IL1RAP	S566	Insoluble	no	NA	NA
IL6ST	S667	none	no	NA	NA
IL6ST	T670	none	no	NA	NA
ILF3	S812	none	yes	NA	NA
IMUP	S29	none	no	NA	NA
INCENP	S72	none	yes	AURKB	PhosphoSitePlus
INCENP	S306	Soluble	yes	NA	NA
INCENP	S314	Soluble	yes	NA	NA
INCENP	S828	none	yes	NA	NA
INCENP	S831	none	yes	NA	NA
INCENP	T832	none	yes	NA	NA
INCENP	S263	ambiguous	yes	NA	NA
INCENP	S269	ambiguous	yes	NA	NA
INCENP	S275	ambiguous	yes	NA	NA
INF2	S1147	Soluble	no	NA	NA
INF2	T1148	Soluble	no	NA	NA
ING5	S118	Insoluble	yes	NA	NA
INTS10	T379	none	no	NA	NA
INTS10	S381	none	no	NA	NA
INTS3	S995	none	no	NA	NA
INTS3	S1040	none	no	NA	NA
INTS3	S1042	none	no	NA	NA
IRF2BP2	S175	none	no	NA	NA
IRF2BP2	S240	none	no	NA	NA
IRF2BP2	S455	none	no	NA	NA
IRF2BP2	S457	none	no	NA	NA
IRF2BP2	S460	none	no	NA	NA
IRF2BP2	S462	none	no	NA	NA
IRF2BPL	T611	none	no	NA	NA
IRF2BPL	S639	none	no	NA	NA
IRF2BPL	S658	none	no	NA	NA
IRF2BPL	S662	none	no	NA	NA
IRS2	S391	none	no	CDK1	PhosphoSitePlus
IRS2	S384	none	no	NA	NA
IRS2	S388	none	no	NA	NA
IRS2	S518	none	no	NA	NA
IRS2	T520	none	no	NA	NA
IRS2	S523	none	no	NA	NA
IRS2	T527	none	no	NA	NA
IRS2	S560	none	no	NA	NA
IRS2	S577	none	no	NA	NA
IRS2	S608	none	no	NA	NA
IRS2	S731	none	no	NA	NA
IRS2	S735	none	no	NA	NA
IRS2	S736	none	no	NA	NA
IRS2	T1151	none	no	NA	NA
IRS2	S1162	none	no	NA	NA
IRS2	S1186	none	no	NA	NA
IRS2	S1203	none	no	NA	NA
IRS2	S1149	none	no	PIM1	PhosphoSitePlus
ISCU	S29	none	no	NA	NA
ITPR1	S1603	none	no	NA	NA
ITPR1	S1598	ambiguous	no	NA	NA
ITPR3	S2670	none	yes	NA	NA
IVNS1ABP	S322	Soluble	no	NA	NA
IVNS1ABP	S326	Soluble	no	NA	NA
IVNS1ABP	T330	Soluble	no	NA	NA
IWS1	S49	Soluble	no	NA	NA
IWS1	T53	Soluble	no	NA	NA
IWS1	S196	Soluble	no	NA	NA
IWS1	S198	Soluble	no	NA	NA
IWS1	S235	Soluble	no	NA	NA
IWS1	S237	Soluble	no	NA	NA
IWS1	S287	Soluble	no	NA	NA
IWS1	S289	Soluble	no	NA	NA
IWS1	S300	Soluble	no	NA	NA
IWS1	S54	none	no	NA	NA
IWS1	T67	none	no	NA	NA
IWS1	S69	none	no	NA	NA
IWS1	S80	none	no	NA	NA
IWS1	S82	none	no	NA	NA
IWS1	S84	none	no	NA	NA
IWS1	S93	none	no	NA	NA
IWS1	S95	none	no	NA	NA
IWS1	S97	none	no	NA	NA
IWS1	S261	none	no	NA	NA
IWS1	S263	none	no	NA	NA
IWS1	S302	none	no	NA	NA
IWS1	S363	none	no	NA	NA
IWS1	S365	none	no	NA	NA
IWS1	S377	none	no	NA	NA
IWS1	S398	none	no	NA	NA
IWS1	S400	none	no	NA	NA
IWS1	S415	none	no	NA	NA
IWS1	S420	none	no	NA	NA
IWS1	S422	none	no	NA	NA
IWS1	S426	none	no	NA	NA
IWS1	T435	none	no	NA	NA
IWS1	S438	none	no	NA	NA
IWS1	S440	none	no	NA	NA
IWS1	S511	none	no	NA	NA
IWS1	S513	none	no	NA	NA
IWS1	S720	none	no	NA	NA
IWS1	S248	ambiguous	no	NA	NA
IWS1	S250	ambiguous	no	NA	NA
IWS1	S252	ambiguous	no	NA	NA
IWS1	S304	ambiguous	no	NA	NA
IWS1	S313	ambiguous	no	NA	NA
IWS1	S315	ambiguous	no	NA	NA
JADE3	S774	none	yes	NA	NA
JADE3	S776	none	yes	NA	NA
JMJD1C	S373	none	no	NA	NA
JMJD1C	S376	none	no	NA	NA
JMJD1C	S378	none	no	NA	NA
JMJD1C	S379	none	no	NA	NA
JMY	S115	none	no	NA	NA
JPH1	S165	none	no	NA	NA
JPH1	S216	none	no	NA	NA
JPH1	S220	none	no	NA	NA
JPH1	S452	none	no	NA	NA
JPH1	S168	Insoluble	no	NA	NA
JPH1	S171	Insoluble	no	NA	NA
JPH1	S162	ambiguous	no	NA	NA
JUNB	S251	none	no	NA	NA
JUNB	T255	none	no	NA	NA
JUNB	S259	none	no	NA	NA
JUND	S251	none	no	NA	NA
JUND	S255	none	no	NA	NA
KAT5	S86	none	no	NA	NA
KAT5	S90	none	no	NA	NA
KAT7	S52	none	yes	NA	NA
KAT7	S53	none	yes	NA	NA
KAT7	S57	none	yes	NA	NA
KAT7	S99	none	yes	NA	NA
KAT7	S100	none	yes	NA	NA
KAT7	S102	none	yes	NA	NA
KAT7	T104	none	yes	NA	NA
KAT7	S111	none	yes	NA	NA
KAT7	S162	none	yes	NA	NA
KAT7	S164	none	yes	NA	NA
KAT7	S50	ambiguous	yes	NA	NA
KAT7	S56	ambiguous	yes	NA	NA
KCMF1	S145	none	no	NA	NA
KCTD15	S35	none	no	NA	NA
KCTD15	S38	none	no	NA	NA
KDM1A	S126	none	no	NA	NA
KDM1A	S131	none	no	NA	NA
KDM1A	S137	none	no	NA	NA
KDM2A	T550	Soluble	yes	NA	NA
KDM2A	S558	Soluble	yes	NA	NA
KDM2A	T713	none	yes	NA	NA
KDM2A	S718	none	yes	NA	NA
KDM2A	S731	none	yes	NA	NA
KDM2A	S740	none	yes	NA	NA
KDM3B	S798	none	no	NA	NA
KHDRBS1	S20	none	no	NA	NA
KIAA0319L	S1003	ambiguous	no	NA	NA
KIAA0319L	S1005	ambiguous	no	NA	NA
KIAA0319L	S1009	ambiguous	no	NA	NA
KIAA1143	S50	none	no	NA	NA
KIAA1671	S402	Soluble	yes	NA	NA
KIAA1671	S404	Soluble	yes	NA	NA
KIAA1671	S1757	Soluble	yes	NA	NA
KIAA1671	S1760	Soluble	yes	NA	NA
KIAA1671	S1701	none	yes	NA	NA
KIDINS220	S1593	Soluble	yes	NA	NA
KIDINS220	S1598	Soluble	yes	NA	NA
KIDINS220	S1359	none	yes	NA	NA
KIDINS220	S1361	none	yes	NA	NA
KIDINS220	S1365	none	yes	NA	NA
KIDINS220	S1521	none	yes	NA	NA
KIDINS220	S1526	none	yes	NA	NA
KIF1C	S674	none	no	NA	NA
KIF1C	S676	none	no	NA	NA
KIF1C	S1033	none	no	NA	NA
KIF21A	S1266	none	no	NA	NA
KIF21A	S1271	none	no	NA	NA
KIF21A	S1275	none	no	NA	NA
KIF21A	S1298	none	no	NA	NA
KIF21A	S1304	none	no	NA	NA
KIF21A	S1309	none	no	NA	NA
KIF21A	S1225	Insoluble	no	NA	NA
KIF21A	S1229	Insoluble	no	NA	NA
KIF23	S911	Soluble	yes	AURKB	PhosphoSitePlus
KIF23	S912	Soluble	yes	NA	NA
KIF4A	S801	none	no	NA	NA
KIF4A	S812	none	no	NA	NA
KIF4A	T817	none	no	NA	NA
KIF4A	S1016	none	no	NA	NA
KIF4A	S1017	none	no	NA	NA
KIF4A	Y1020	none	no	NA	NA
KIF4A	S1048	none	no	NA	NA
KIF4A	S1051	none	no	NA	NA
KIF4A	S810	Insoluble	no	NA	NA
KIF4A	S815	Insoluble	no	NA	NA
KIF4A	S951	Insoluble	no	NA	NA
KIF4A	S953	Insoluble	no	NA	NA
KLC2	S589	none	no	NA	NA
KLC2	S582	none	no	PRKAA1	PhosphoSitePlus
KLHDC4	S413	none	no	NA	NA
KLHDC4	S418	none	no	NA	NA
KLHDC4	S424	none	no	NA	NA
KMT2A	T1839	Soluble	yes	NA	NA
KMT2A	T1845	Soluble	yes	NA	NA
KMT2A	S351	Insoluble	yes	NA	NA
KMT2A	S1056	Insoluble	yes	NA	NA
KMT2A	S1059	Insoluble	yes	NA	NA
KMT2A	S2196	Insoluble	yes	NA	NA
KMT2A	S2391	Insoluble	yes	NA	NA
KMT2A	S2392	Insoluble	yes	NA	NA
KMT2A	S2201	ambiguous	yes	NA	NA
KNOP1	T308	none	yes	NA	NA
KNOP1	T310	none	yes	NA	NA
KNOP1	S42	Insoluble	yes	NA	NA
KNOP1	S48	Insoluble	yes	NA	NA
KPNA3	S56	none	no	NA	NA
KPNA3	S60	none	no	NA	NA
KRI1	S136	none	yes	NA	NA
KRI1	S628	none	yes	NA	NA
KRI1	S639	none	yes	NA	NA
KTN1	S75	none	no	NA	NA
KTN1	S77	none	no	NA	NA
KTN1	S79	none	no	NA	NA
L3MBTL2	S67	none	no	NA	NA
L3MBTL2	S73	none	no	NA	NA
L3MBTL2	T76	none	no	NA	NA
L3MBTL2	S683	none	no	NA	NA
L3MBTL2	S688	none	no	NA	NA
L3MBTL2	S689	none	no	NA	NA
LARP1	S823	Soluble	yes	NA	NA
LARP1	S517	none	yes	NA	NA
LARP1	S521	none	yes	NA	NA
LARP1	T622	none	yes	NA	NA
LARP1	S627	none	yes	NA	NA
LARP1	S631	none	yes	NA	NA
LARP1	S766	none	yes	NA	NA
LARP1	S774	none	yes	NA	NA
LARP1	S847	none	yes	NA	NA
LARP1	S850	none	yes	NA	NA
LARP1	S851	none	yes	NA	NA
LARP1	T856	none	yes	NA	NA
LARP1	S868	none	yes	NA	NA
LARP1	S225	ambiguous	yes	NA	NA
LARP1	S228	ambiguous	yes	NA	NA
LARP4B	S599	none	yes	NA	NA
LARP4B	S601	none	yes	NA	NA
LARP4B	S731	none	yes	NA	NA
LARP4B	S736	none	yes	NA	NA
LARP7	S258	none	no	NA	NA
LARP7	S261	none	no	NA	NA
LARP7	S265	none	no	NA	NA
LARP7	T266	none	no	NA	NA
LARP7	S298	none	no	NA	NA
LARP7	S299	none	no	NA	NA
LARP7	S300	none	no	NA	NA
LARP7	S337	none	no	NA	NA
LARP7	T338	none	no	NA	NA
LASP1	S146	Insoluble	no	NA	NA
LBR	S71	none	no	CDK1	PhosphoSitePlus
LBR	S67	none	no	NA	NA
LBR	T68	none	no	NA	NA
LBR	S69	none	no	NA	NA
LBR	S97	none	no	NA	NA
LBR	S101	none	no	NA	NA
LEMD2	S134	none	yes	NA	NA
LEMD2	T147	none	yes	NA	NA
LEMD2	S499	none	yes	NA	NA
LEMD2	S501	none	yes	NA	NA
LEMD2	S138	ambiguous	yes	NA	NA
LEMD2	S139	ambiguous	yes	NA	NA
LEMD3	S140	none	no	NA	NA
LEMD3	S141	none	no	NA	NA
LEMD3	S144	none	no	NA	NA
LEMD3	S331	none	no	NA	NA
LEO1	S140	Soluble	no	NA	NA
LEO1	S151	Soluble	no	NA	NA
LEO1	T188	Soluble	no	NA	NA
LEO1	S197	Soluble	no	NA	NA
LEO1	S212	Soluble	no	NA	NA
LEO1	S220	Soluble	no	NA	NA
LEO1	S277	Soluble	no	NA	NA
LEO1	S279	Soluble	no	NA	NA
LEO1	S162	none	no	NA	NA
LEO1	S171	none	no	NA	NA
LEO1	S179	none	no	NA	NA
LEO1	S296	none	no	NA	NA
LEO1	S300	none	no	NA	NA
LEO1	T302	none	no	NA	NA
LEO1	S607	none	no	NA	NA
LEO1	S608	none	no	NA	NA
LEO1	S610	none	no	NA	NA
LEO1	S614	none	no	NA	NA
LEO1	T629	none	no	NA	NA
LEO1	S630	none	no	NA	NA
LEO1	S154	ambiguous	no	NA	NA
LGALSL	S22	none	no	NA	NA
LGALSL	S25	none	no	NA	NA
LIG1	S76	none	no	CDK1	PhosphoSitePlus
LIG1	S51	none	no	CDK2	PhosphoSitePlus
LIG1	S76	none	no	CDK2	PhosphoSitePlus
LIG1	T195	none	no	CDK2	PhosphoSitePlus
LIG1	S76	none	no	CHEK1	PhosphoSitePlus
LIG1	S66	none	no	CSNK2A1	PhosphoSitePlus
LIG1	S47	none	no	NA	NA
LIG1	S201	none	no	NA	NA
LIG1	S911	none	no	NA	NA
LIG1	S913	none	no	NA	NA
LIMA1	S666	Soluble	yes	NA	NA
LIMA1	S671	Soluble	yes	NA	NA
LIMA1	S692	Soluble	yes	NA	NA
LIMA1	S368	none	yes	NA	NA
LIMA1	S490	none	yes	NA	NA
LIMA1	S609	none	yes	NA	NA
LIMA1	S362	ambiguous	yes	NA	NA
LIMA1	S365	ambiguous	yes	NA	NA
LIMA1	S369	ambiguous	yes	NA	NA
LIMA1	S373	ambiguous	yes	NA	NA
LIMA1	S374	ambiguous	yes	NA	NA
LIMA1	S686	ambiguous	yes	NA	NA
LIMCH1	S190	none	no	NA	NA
LIMCH1	S192	none	no	NA	NA
LIMCH1	T215	none	no	NA	NA
LIMCH1	S217	none	no	NA	NA
LIMCH1	S225	none	no	NA	NA
LIMCH1	S226	none	no	NA	NA
LIMCH1	S231	none	no	NA	NA
LIMCH1	S233	none	no	NA	NA
LIMCH1	S680	none	no	NA	NA
LIMCH1	S681	none	no	NA	NA
LIMCH1	S297	ambiguous	no	NA	NA
LIMCH1	S303	ambiguous	no	NA	NA
LLGL2	S961	none	no	NA	NA
LLGL2	T963	none	no	NA	NA
LLGL2	S965	none	no	NA	NA
LMBRD2	S610	none	no	NA	NA
LMNA	S12	Soluble	yes	NA	NA
LMNA	S22	Soluble	yes	NA	NA
LMNA	S395	none	yes	NA	NA
LMNA	S403	none	yes	NA	NA
LMNA	S406	none	yes	NA	NA
LMNA	T409	none	yes	NA	NA
LMNA	S414	none	yes	NA	NA
LMNA	S428	none	yes	NA	NA
LMNA	S429	none	yes	NA	NA
LMNA	S571	none	yes	NA	NA
LMNA	S613	none	yes	NA	NA
LMNA	S615	none	yes	NA	NA
LMNA	S390	ambiguous	yes	NA	NA
LMNA	S392	ambiguous	yes	NA	NA
LMNA	S404	ambiguous	yes	NA	NA
LMNA	S407	ambiguous	yes	NA	NA
LMNB1	T20	Soluble	yes	NA	NA
LMNB1	S23	Soluble	yes	NA	NA
LMNB1	S404	Insoluble	yes	NA	NA
LMNB2	T34	Soluble	yes	NA	NA
LMNB2	T39	Soluble	yes	NA	NA
LMNB2	S409	Soluble	yes	NA	NA
LMNB2	S419	Soluble	yes	NA	NA
LMNB2	S420	Soluble	yes	NA	NA
LMNB2	S422	Soluble	yes	NA	NA
LMNB2	S424	Soluble	yes	NA	NA
LMNB2	S405	ambiguous	yes	NA	NA
LMNB2	S407	ambiguous	yes	NA	NA
LMO7	S1510	Soluble	yes	CHEK1	PhosphoSitePlus
LMO7	S1516	Soluble	yes	NA	NA
LMO7	T990	none	yes	NA	NA
LMO7	S991	none	yes	NA	NA
LMO7	S1018	none	yes	NA	NA
LMO7	S1026	none	yes	NA	NA
LMO7	S1129	none	yes	NA	NA
LMO7	S1493	none	yes	NA	NA
LMO7	S1593	none	yes	NA	NA
LRRC47	S431	none	no	NA	NA
LRRFIP1	T65	none	no	NA	NA
LRRFIP1	S66	none	no	NA	NA
LRRFIP2	S328	none	yes	NA	NA
LRRFIP2	S340	none	yes	NA	NA
LRWD1	S212	none	no	NA	NA
LSM11	S15	none	no	NA	NA
LSM11	S21	none	no	NA	NA
LSM14A	S178	none	no	NA	NA
[truncated: 3,098 more rows]
