# Supplementary material for: Systematic discovery of biomolecular condensate-specific protein phosphorylation
Source: Nat Chem Biol. 2022 Jul 21;18(10):1104–14. doi: 10.1038/s41589-022-01062-y (PMC9512703; doi:10.1038/s41589-022-01062-y)
Supplement: Supplementary file 6 — Partition coefficients of NPM1 and its phosphomutants. [file 41589_2022_1062_MOESM6_ESM.xlsx]

## Sheet: annotation
Supplementary table 5 :NPM1 image analysis data
column name	description
residues	mutated sites
phospho	deficient (mutated to A) or mimetic (mutated to D/E)
experiment	replicate
nucleoli_area	Areas of the segmented nucleoli basedon GFP signal
mean_intensity_nucleoli_GFP	GFP intensity measured within the segmented nucleoli
mean_intensity_nucleoplasm_GFP	GFPintensity measured within the segmented nucleoplasm (1-6 px rim around the nucleolus)
K_GFP	Parition coefficient
mean_intensity_nucleoli_SNAP	SiR-SNAP intensity measured within the segmented nucleoli
mean_intensity_nucleoplasm_SNAP	SiR-SNAP intensity measured within the segmented nucleoplasm (1-6 px rim around the nucleolus)
K_SNAP	Parition coefficient
median_norm_K_SNAP	Partion coefficient after normalizing with the median K of WT protein from individual trials

## Sheet: image analysis NPM1
residues	phospho	experiment	nucleoli_area	mean_intensity_nucleoli_GFP	mean_intensity_nucleoplasm_GFP	K_GFP	mean_intensity_nucleoli_SNAP	mean_intensity_nucleoplasm_SNAP	K_SNAP	median_norm_K_SNAP
wt	wild type	e1	1251	11.8428	0.768308	15.4141	24.1642	1.40049	17.2541	1.64903
wt	wild type	e1	1405	12.3928	1.47044	8.42797	79.5102	4.07304	19.5211	1.8657
wt	wild type	e1	3206	11.7501	1.08196	10.8601	60.2659	5.71993	10.5361	1.00697
wt	wild type	e1	1953	16.3287	1.80216	9.0606	77.5412	7.04023	11.014	1.05265
wt	wild type	e1	3459	16.7971	1.83915	9.13312	82.5762	6.90135	11.9652	1.14356
wt	wild type	e1	4744	13.6536	1.46173	9.34074	28.4433	3.10334	9.16538	0.875966
wt	wild type	e1	4565	10.6484	1.10157	9.66658	13.9669	1.32578	10.5348	1.00685
wt	wild type	e1	2068	8.97526	0.920664	9.74868	19.0691	1.88911	10.0942	0.964739
wt	wild type	e1	4920	12.5055	1.98692	6.2939	97.4324	7.08639	13.7492	1.31406
wt	wild type	e1	2579	20.5056	2.14614	9.55464	55.1636	7.7385	7.12847	0.681292
wt	wild type	e1	5376	16.0399	2.06702	7.75988	78.8144	5.27248	14.9483	1.42866
wt	wild type	e1	3771	17.6897	1.71858	10.2932	53.8719	3.11409	17.2994	1.65336
wt	wild type	e1	4086	12.8006	1.99659	6.41123	83.1661	7.81707	10.639	1.01681
wt	wild type	e1	2763	34.9069	5.41041	6.4518	34.4867	2.17707	15.8409	1.51397
wt	wild type	e1	6783	52.0643	7.09661	7.33651	21.3406	1.76914	12.0626	1.15287
wt	wild type	e1	1700	10.537	1.03239	10.2064	10.2718	0.780265	13.1646	1.25818
wt	wild type	e1	2040	33.4589	5.14957	6.49743	32.619	1.87919	17.358	1.65897
wt	wild type	e1	8671	49.4678	9.6626	5.11951	36.6443	4.40431	8.32011	0.795181
wt	wild type	e1	1750	32.8765	5.64628	5.82268	23.6975	2.22902	10.6314	1.01608
wt	wild type	e1	1950	8.95999	0.978569	9.15622	24.4041	2.36027	10.3396	0.988186
wt	wild type	e1	6037	56.0329	9.72759	5.7602	18.8831	1.78265	10.5928	1.01238
wt	wild type	e1	7941	33.9792	2.73998	12.4013	26.8272	1.35642	19.778	1.89025
wt	wild type	e1	2051	19.1891	3.64905	5.25867	36.3768	4.7743	7.61929	0.728201
wt	wild type	e1	2036	10.1001	1.34392	7.51536	9.91578	1.23476	8.03054	0.767506
wt	wild type	e1	6907	17.2511	4.39258	3.92734	55.101	3.257	16.9177	1.61688
wt	wild type	e1	3090	31.8676	5.50205	5.79194	23.2939	2.40819	9.6728	0.924462
wt	wild type	e1	3137	10.891	1.15103	9.46198	67.2238	7.46694	9.00285	0.860433
wt	wild type	e1	4511	9.35091	1.08357	8.62976	14.623	1.46743	9.96505	0.952393
wt	wild type	e1	1325	32.5439	5.03232	6.46698	30.6877	2.1354	14.3709	1.37348
wt	wild type	e1	2078	22.252	2.22908	9.98261	67.2227	8.52669	7.88379	0.753481
wt	wild type	e1	1116	30.0862	2.01555	14.927	31.617	1.6828	18.7883	1.79566
wt	wild type	e1	3404	22.8743	3.28308	6.96733	29.3094	3.0746	9.53274	0.911076
wt	wild type	e1	1517	30.985	2.06649	14.994	32.1099	1.82341	17.6099	1.68303
wt	wild type	e1	2727	10.1682	2.67582	3.80002	27.7404	4.83805	5.7338	0.547998
wt	wild type	e1	4555	15.5502	1.94263	8.00473	22.0554	2.1402	10.3053	0.984915
wt	wild type	e1	3805	12.9956	2.7483	4.72859	35.071	5.60961	6.25195	0.59752
wt	wild type	e1	7314	15.2356	3.93516	3.87166	58.6928	3.85705	15.217	1.45434
wt	wild type	e1	2030	13.2288	3.20419	4.12859	34.4691	5.72314	6.02276	0.575615
wt	wild type	e1	2819	25.6478	3.1443	8.1569	70.19	5.42589	12.9361	1.23635
wt	wild type	e1	1127	9.33265	1.70112	5.48618	13.3856	2.11238	6.33674	0.605623
wt	wild type	e1	4032	16.7079	2.36865	7.05376	50.8379	5.27988	9.62861	0.920239
wt	wild type	e1	3812	21.8301	2.32127	9.40439	49.8806	4.84132	10.3031	0.984702
wt	wild type	e1	1951	21.4262	3.93207	5.44909	52.1137	4.03442	12.9173	1.23455
wt	wild type	e1	2654	23.0264	3.21188	7.16913	29.6495	3.20575	9.24885	0.883943
wt	wild type	e1	1376	20.6921	2.70998	7.63552	25.8036	3.06811	8.41028	0.803798
wt	wild type	e1	4292	8.89495	1.34148	6.6307	81.5696	9.71253	8.3984	0.802663
wt	wild type	e1	3321	36.6058	6.90999	5.29751	91.9168	6.81489	13.4876	1.28906
wt	wild type	e1	2628	22.197	2.30068	9.64802	56.2031	7.38995	7.60534	0.726868
wt	wild type	e1	2520	13.0964	1.58847	8.24465	72.0069	6.96857	10.3331	0.987569
wt	wild type	e1	2780	13.1257	1.54014	8.52237	14.1356	1.22763	11.5145	1.10048
wt	wild type	e1	2677	12.0389	1.68917	7.12709	70.9246	9.00253	7.8783	0.752956
wt	wild type	e1	9377	26.5589	3.29481	8.06084	29.9263	2.45593	12.1853	1.16459
wt	wild type	e1	1762	12.0813	1.76698	6.83726	13.3021	1.51088	8.80416	0.841443
wt	wild type	e1	6856	14.5121	1.333	10.8868	80.7611	5.33854	15.1279	1.44583
wt	wild type	e1	2179	14.1009	1.30136	10.8355	66.8829	3.65098	18.3192	1.75083
wt	wild type	e1	1078	13.0364	1.03441	12.6027	60.9306	2.78564	21.8731	2.09049
wt	wild type	e1	4451	37.9245	6.81612	5.56395	94.2557	7.48891	12.586	1.20289
wt	wild type	e1	2348	15.3759	1.2733	12.0757	73.5644	3.61366	20.3573	1.94562
wt	wild type	e1	2130	9.28236	1.92847	4.81332	41.2299	4.81682	8.55956	0.818066
wt	wild type	e1	6253	12.6934	3.29576	3.85144	58.9243	5.14409	11.4547	1.09477
wt	wild type	e1	2572	12.5459	1.54929	8.09783	12.655	1.10753	11.4263	1.09205
wt	wild type	e1	2042	12.4679	2.1378	5.83211	56.6912	5.90901	9.59403	0.916934
wt	wild type	e1	1501	8.98272	0.680081	13.2083	16.3561	1.10028	14.8654	1.42073
wt	wild type	e1	3487	30.0611	5.76021	5.21874	85.0809	6.83398	12.4497	1.18986
wt	wild type	e1	2558	35.1371	5.53837	6.3443	12.5117	1.10553	11.3175	1.08165
wt	wild type	e1	4112	43.1502	5.97861	7.21744	15.4667	1.53202	10.0956	0.964868
wt	wild type	e1	3194	15.6419	2.3811	6.56919	71.9906	4.94317	14.5637	1.3919
wt	wild type	e1	2794	24.1792	1.87301	12.9093	74.6051	6.75573	11.0432	1.05544
wt	wild type	e1	2618	10.8479	1.82057	5.95852	10.9836	1.74665	6.28841	0.601004
wt	wild type	e1	4617	32.4668	5.75055	5.64586	91.7376	7.01205	13.0828	1.25037
wt	wild type	e1	3879	10.0181	0.841256	11.9085	17.7025	1.67138	10.5916	1.01227
wt	wild type	e1	1056	9.44435	1.79345	5.26602	40.8039	6.38212	6.39348	0.611046
wt	wild type	e1	5675	18.5641	2.47123	7.51208	47.2753	4.36946	10.8195	1.03406
wt	wild type	e1	2627	19.8591	2.75927	7.19723	53.2033	4.87585	10.9116	1.04286
wt	wild type	e1	5828	19.259	3.76409	5.11649	66.8626	5.41772	12.3415	1.17952
wt	wild type	e1	8106	40.9761	4.83469	8.47543	47.5151	3.64504	13.0355	1.24585
wt	wild type	e1	1583	21.0815	2.50429	8.41814	50.7173	3.96945	12.7769	1.22113
wt	wild type	e1	7328	41.1228	6.43275	6.39273	53.7681	4.80883	11.1811	1.06862
wt	wild type	e1	1578	15.3293	2.33419	6.56729	26.0645	2.75861	9.44842	0.903018
wt	wild type	e1	3216	22.2097	2.74889	8.07952	55.4594	5.28345	10.4968	1.00322
wt	wild type	e1	1674	9.10466	2.57354	3.5378	22.0237	5.13238	4.29113	0.410117
wt	wild type	e1	5349	22.0094	2.57869	8.53512	62.2998	4.34434	14.3404	1.37056
wt	wild type	e1	6815	13.7732	1.67023	8.24629	28.065	2.48545	11.2917	1.07919
wt	wild type	e1	4097	13.4386	1.96161	6.85079	11.0391	1.41451	7.80416	0.74587
wt	wild type	e1	2075	9.49732	0.927163	10.2434	10.0514	0.701018	14.3383	1.37036
wt	wild type	e1	5803	14.739	1.42874	10.3161	10.0975	0.687933	14.678	1.40283
wt	wild type	e1	4769	12.0465	1.3222	9.11095	12.0335	0.908318	13.2481	1.26617
wt	wild type	e1	3730	36.74	6.23099	5.89634	10.566	1.02405	10.3179	0.986113
wt	wild type	e1	2795	22.1465	2.19868	10.0726	72.352	4.09497	17.6685	1.68864
wt	wild type	e1	3930	11.4251	1.73799	6.57373	10.56	1.54366	6.84085	0.653803
wt	wild type	e1	6961	11.1036	1.44534	7.68234	24.9072	2.78617	8.9396	0.854387
wt	wild type	e1	4834	19.3207	2.01226	9.60148	97.8348	5.26627	18.5776	1.77553
wt	wild type	e1	1412	13.0018	2.6957	4.82317	24.5568	4.19725	5.8507	0.559171
wt	wild type	e1	4452	22.9155	2.17933	10.5149	44.7971	2.76381	16.2085	1.5491
wt	wild type	e1	2006	14.2106	1.38511	10.2596	15.2327	1.12631	13.5245	1.29258
wt	wild type	e1	1359	15.3673	1.86981	8.21865	52.1022	4.30998	12.0887	1.15536
wt	wild type	e1	5648	21.9434	2.37103	9.25479	52.6585	3.65135	14.4217	1.37833
wt	wild type	e1	1039	9.38146	1.02976	9.11034	10.9461	0.947443	11.5533	1.10419
wt	wild type	e1	1901	10.3879	1.19945	8.6606	12.2182	1.08305	11.2813	1.07819
wt	wild type	e1	4193	13.9974	1.42806	9.80169	59.6765	4.39333	13.5834	1.29822
wt	wild type	e1	2379	13.215	2.64922	4.98825	98.6506	8.29273	11.896	1.13694
wt	wild type	e1	1798	11.2691	1.26341	8.91961	46.912	4.29916	10.9119	1.04289
wt	wild type	e1	3943	14.3675	2.78213	5.16423	103.572	7.62373	13.5855	1.29841
wt	wild type	e1	1220	10.2203	1.22816	8.32163	51.3198	4.03837	12.708	1.21455
wt	wild type	e1	1074	10.6124	2.49531	4.25293	10.8318	1.75461	6.1733	0.590003
wt	wild type	e1	1542	9.21013	1.64258	5.60712	44.4803	7.76045	5.73167	0.547795
wt	wild type	e1	2738	25.9857	4.69182	5.53852	13.5709	1.88648	7.19379	0.687534
wt	wild type	e1	5447	21.0238	4.19271	5.01437	52.5095	5.01851	10.4632	1
wt	wild type	e1	1462	18.8423	2.82031	6.68092	53.5619	6.04609	8.85894	0.846678
wt	wild type	e1	2876	29.2111	4.30738	6.78163	16.0184	1.61258	9.9334	0.949368
wt	wild type	e1	1807	22.6993	3.474	6.53406	11.9923	1.22105	9.8213	0.938655
wt	wild type	e1	1443	9.83497	1.42222	6.91523	36.6345	4.69455	7.80361	0.745818
wt	wild type	e1	3124	11.6863	1.41659	8.24956	44.5763	5.1425	8.66821	0.82845
wt	wild type	e1	6338	30.0144	4.3662	6.87425	13.85	1.58115	8.75944	0.837169
wt	wild type	e1	3688	11.382	1.52695	7.45407	57.9822	7.0086	8.273	0.790678
wt	wild type	e1	5666	11.5277	1.50139	7.67804	56.6668	6.09483	9.29753	0.888596
wt	wild type	e1	4599	10.6431	1.52462	6.9808	13.4835	1.77219	7.60839	0.727159
wt	wild type	e1	5344	26.8011	3.31397	8.0873	32.613	3.17128	10.2838	0.982861
wt	wild type	e1	2296	17.4971	2.0592	8.49701	18.0982	1.1516	15.7157	1.502
wt	wild type	e1	4045	22.9329	4.60582	4.9791	10.3306	1.78594	5.78437	0.552832
wt	wild type	e1	5043	9.77751	1.32934	7.35517	11.2616	1.25988	8.93868	0.8543
wt	wild type	e1	5089	11.9688	1.67524	7.14449	14.8211	2.05645	7.20715	0.688811
wt	wild type	e1	2021	10.7931	1.71434	6.29579	13.1612	2.11817	6.21348	0.593843
wt	wild type	e1	2864	19.8179	3.80276	5.21146	48.7847	3.1705	15.3871	1.47059
wt	wild type	e1	4437	11.6215	1.2348	9.41165	61.3285	4.49987	13.6289	1.30256
wt	wild type	e1	6739	27.5994	4.48539	6.15316	65.2742	4.64937	14.0394	1.34179
wt	wild type	e1	3244	15.7504	2.46916	6.37883	61.3063	5.6445	10.8612	1.03805
wt	wild type	e1	1283	11.4726	2.59808	4.4158	43.6411	7.20004	6.06123	0.579292
wt	wild type	e1	4976	20.3287	2.79577	7.27123	29.0351	3.25518	8.91966	0.852482
wt	wild type	e1	5009	18.3938	2.9633	6.2072	16.1301	1.99007	8.10527	0.774648
wt	wild type	e1	5395	13.4299	2.60526	5.15492	10.5067	1.8856	5.57207	0.532541
wt	wild type	e1	10111	18.6583	3.11865	5.98282	45.5826	6.09733	7.47583	0.71449
wt	wild type	e1	6938	15.0776	2.68163	5.62256	80.1806	7.76375	10.3276	0.98704
wt	wild type	e1	4911	9.05512	1.39161	6.50693	43.9486	7.16478	6.13398	0.586245
wt	wild type	e1	3554	15.1122	2.15768	7.00393	42.5363	4.14945	10.2511	0.979728
wt	wild type	e1	10424	19.6993	4.55561	4.32419	11.8489	1.24709	9.50123	0.908064
wt	wild type	e1	8134	34.1276	5.27076	6.4749	56.8391	5.45514	10.4194	0.995814
wt	wild type	e1	3006	33.135	5.22157	6.34579	11.7369	1.09797	10.6897	1.02165
wt	wild type	e1	2879	11.7364	1.9806	5.92571	39.3355	5.52661	7.11748	0.680241
wt	wild type	e1	2596	9.39165	1.1949	7.8598	46.2004	6.27491	7.36272	0.70368
wt	wild type	e1	3488	32.3453	5.29924	6.10377	11.5127	1.37535	8.37073	0.800019
wt	wild type	e1	6512	17.2418	3.11713	5.53131	38.2928	3.43606	11.1444	1.06511
wt	wild type	e1	8510	29.8255	6.34753	4.69876	11.1946	1.87413	5.9732	0.570879
wt	wild type	e1	15039	15.8321	4.58865	3.45028	20.2584	2.51691	8.04893	0.769264
wt	wild type	e1	5416	22.5434	2.97074	7.58849	47.776	4.27767	11.1687	1.06743
wt	wild type	e1	4900	14.5017	2.08378	6.9593	50.6769	6.05304	8.37215	0.800154
wt	wild type	e1	2177	18.1632	2.87021	6.3282	36.8375	4.014	9.17726	0.877101
wt	wild type	e1	8059	28.24	4.82499	5.85287	46.2292	5.9978	7.70769	0.736649
218219254260	mimetic	e1	5444	10.3741	1.87382	5.53632	23.0184	8.91396	2.58228	0.246797
218219254260	mimetic	e1	1956	13.0873	2.01501	6.4949	22.3208	8.20184	2.72144	0.260097
218219254260	mimetic	e1	1177	12.95	2.38396	5.43216	23.7493	11.3637	2.08994	0.199743
218219254260	mimetic	e1	2069	15.4743	2.13909	7.23405	27.3895	10.1294	2.70396	0.258427
218219254260	mimetic	e1	1676	15.8077	1.73432	9.11461	27.3615	8.64034	3.16671	0.302654
218219254260	mimetic	e1	2673	11.0056	2.13653	5.15114	16.7239	7.68505	2.17616	0.207983
218219254260	mimetic	e1	1241	12.2627	1.9265	6.3653	24.3085	8.6908	2.79704	0.267323
218219254260	mimetic	e1	2537	15.3432	2.20582	6.95579	27.196	10.8077	2.51635	0.240496
218219254260	mimetic	e1	4193	13.5052	2.05125	6.58389	22.0534	7.85013	2.80931	0.268495
218219254260	mimetic	e1	3536	14.3981	2.09802	6.86271	20.2275	7.87513	2.56853	0.245483
218219254260	mimetic	e1	1330	10.6904	1.7088	6.25606	22.41	8.10595	2.76463	0.264225
218219254260	mimetic	e1	1085	13.4706	1.74635	7.71356	22.4849	7.35251	3.05812	0.292275
218219254260	mimetic	e1	1221	11.343	2.29363	4.94546	19.6093	7.92845	2.47328	0.23638
218219254260	mimetic	e1	1750	12.1684	2.11874	5.74322	17.7936	8.45539	2.10441	0.201125
218219254260	mimetic	e1	1857	9.83868	1.63756	6.00814	22.3194	8.20372	2.72064	0.260021
218219254260	mimetic	e1	5431	20.2723	3.00665	6.74248	36.9848	12.8356	2.88142	0.275387
218219254260	mimetic	e1	4105	24.8747	2.9771	8.35537	10.6215	1.95353	5.43707	0.519639
218219254260	mimetic	e1	3417	13.7823	2.19678	6.27385	19.4891	8.06423	2.41673	0.230975
218219254260	mimetic	e1	2501	10.105	1.19564	8.45154	29.3714	3.67588	7.99031	0.763661
218219254260	mimetic	e1	1874	8.88079	0.916841	9.68629	25.5511	3.21256	7.95352	0.760144
218219254260	mimetic	e1	3465	9.09032	0.972562	9.34678	28.0695	7.93895	3.53567	0.337916
218219254260	mimetic	e1	5896	11.7087	1.38058	8.48104	10.6355	1.52257	6.98523	0.667602
218219254260	mimetic	e1	1685	16.8503	2.05914	8.18316	15.3041	2.92597	5.23043	0.49989
218219254260	mimetic	e1	2243	9.48932	0.941727	10.0765	18.3885	7.27515	2.52757	0.241569
218219254260	mimetic	e1	4500	22.2184	2.58384	8.59898	38.5984	6.58895	5.85805	0.559874
218219254260	mimetic	e1	2359	9.78862	0.8031	12.1886	18.9651	7.21981	2.62682	0.251054
218219254260	mimetic	e1	6041	25.9655	3.1479	8.24852	45.85	7.87914	5.81916	0.556157
218219254260	mimetic	e1	2955	19.5511	1.96085	9.97073	17.7522	2.74082	6.47697	0.619026
218219254260	mimetic	e1	3993	15.4769	3.09971	4.993	28.4763	14.2952	1.99201	0.190384
218219254260	mimetic	e1	1762	16.4797	2.09995	7.84765	27.6401	10.6045	2.60644	0.249106
218219254260	mimetic	e1	5909	15.0851	2.03943	7.39672	40.8546	10.8927	3.75062	0.35846
218219254260	mimetic	e1	2338	13.8346	1.22689	11.2762	36.8807	6.00298	6.14374	0.587178
218219254260	mimetic	e1	5756	12.942	1.82826	7.07888	39.0245	10.0347	3.88897	0.371682
218219254260	mimetic	e1	3705	23.321	2.91298	8.00591	39.9218	12.1516	3.2853	0.313988
218219254260	mimetic	e1	2850	21.9815	2.90679	7.56214	14.238	4.04463	3.52023	0.336441
218219254260	mimetic	e1	3024	24.001	2.49427	9.62244	40.6094	11.7272	3.46285	0.330956
218219254260	mimetic	e1	6197	23.4382	2.35391	9.95712	10.8568	1.85397	5.85596	0.559674
218219254260	mimetic	e1	2128	26.2427	3.23017	8.12425	16.4354	4.55785	3.60596	0.344633
218219254260	mimetic	e1	2196	12.7541	1.1688	10.9121	39.5031	6.26831	6.30202	0.602306
218219254260	mimetic	e1	1405	22.6939	2.61202	8.68824	14.4962	3.65254	3.9688	0.379312
218219254260	mimetic	e1	7921	19.6851	3.15216	6.24496	43.7931	12.4161	3.52712	0.337098
218219254260	mimetic	e1	6039	18.0994	2.93593	6.16478	35.6946	7.74419	4.6092	0.440517
218219254260	mimetic	e1	6365	20.5842	2.21125	9.30885	10.3807	1.73113	5.99646	0.573102
218219254260	mimetic	e1	2176	23.3535	2.90734	8.0326	16.4157	4.47656	3.66704	0.350471
218219254260	mimetic	e1	1048	27.1347	5.8285	4.65553	12.1407	3.7893	3.20394	0.306212
218219254260	mimetic	e1	2909	19.836	2.50922	7.90524	13.473	3.87497	3.47691	0.3323
218219254260	mimetic	e1	5754	21.3429	2.82525	7.55432	39.9138	6.63127	6.01902	0.575258
218219254260	mimetic	e1	1271	15.1826	2.80413	5.41437	25.8003	7.41204	3.48087	0.332678
218219254260	mimetic	e1	3757	20.9012	2.43946	8.56797	40.8309	12.1083	3.37215	0.322288
218219254260	mimetic	e1	2920	21.1417	2.31824	9.11972	40.6363	11.734	3.46314	0.330984
218219254260	mimetic	e1	1416	20.259	2.21072	9.16399	14.1506	3.23394	4.37567	0.418198
218219254260	mimetic	e1	5512	36.3169	6.44201	5.63751	16.0769	4.26073	3.77327	0.360624
218219254260	mimetic	e1	3777	11.4748	1.55864	7.36203	22.7645	3.72638	6.109	0.583857
218219254260	mimetic	e1	1227	19.1476	2.52241	7.591	13.6224	2.09989	6.4872	0.620004
218219254260	mimetic	e1	1444	19.4277	2.91733	6.65942	13.8791	2.35442	5.89494	0.563399
218219254260	mimetic	e1	3464	22.7825	2.28488	9.971	16.0362	2.19052	7.32073	0.699667
218219254260	mimetic	e1	5911	15.5548	2.10048	7.40535	33.5436	8.37174	4.00677	0.38294
218219254260	mimetic	e1	13378	12.2977	2.78979	4.40812	14.4742	4.934	2.93357	0.280371
218219254260	mimetic	e1	2191	10.6099	1.08882	9.74435	20.9854	3.02573	6.93564	0.662863
218219254260	mimetic	e1	2332	12.6564	1.43387	8.82673	27.266	3.80445	7.16688	0.684962
218219254260	mimetic	e1	5851	20.972	3.17298	6.60955	11.4763	3.31668	3.46018	0.330701
218219254260	mimetic	e1	5082	14.7243	1.56849	9.3876	19.4194	3.6801	5.27688	0.504329
218219254260	mimetic	e1	6600	14.9926	1.38776	10.8035	17.5084	3.05854	5.72442	0.547102
218219254260	mimetic	e1	4743	25.4021	2.78755	9.11267	14.2017	1.97242	7.20014	0.688142
218219254260	mimetic	e1	1691	10.7859	0.79926	13.4949	10.8941	1.28733	8.46257	0.808796
218219254260	mimetic	e1	3082	11.824	1.97919	5.97418	22.1896	8.68136	2.55601	0.244286
218219254260	mimetic	e1	1901	14.6391	2.16677	6.75621	11.8629	2.91929	4.06361	0.388373
218219254260	mimetic	e1	1894	18.2215	2.1646	8.41792	13.0644	1.9633	6.65429	0.635973
218219254260	mimetic	e1	7352	43.0538	5.28268	8.14999	13.2904	2.71451	4.89607	0.467934
218219254260	mimetic	e1	6597	32.7914	3.28109	9.99405	16.4806	6.53879	2.52044	0.240887
218219254260	mimetic	e1	2169	12.378	1.10932	11.1582	30.9222	5.60234	5.51951	0.527518
218219254260	mimetic	e1	4156	23.7728	1.91553	12.4105	21.9453	2.56666	8.55016	0.817168
218219254260	mimetic	e1	6164	21.2285	2.96111	7.1691	35.1132	6.85949	5.11892	0.489233
218219254260	mimetic	e1	1466	15.8152	1.72419	9.17254	14.1373	2.22288	6.35992	0.607839
218219254260	mimetic	e1	7476	19.5849	3.01543	6.4949	39.5377	13.5265	2.92299	0.27936
218219254260	mimetic	e1	4482	25.0898	2.49184	10.0688	13.5176	1.52738	8.85018	0.845841
218219254260	mimetic	e1	4850	23.0728	3.03044	7.61369	38.9871	13.432	2.90255	0.277406
218219254260	mimetic	e1	1657	20.3967	2.85001	7.15673	36.0081	13.4909	2.66906	0.255091
218219254260	mimetic	e1	1226	18.9623	2.52259	7.51698	16.1953	2.42793	6.67039	0.637512
218219254260	mimetic	e1	6561	18.1548	2.61044	6.95468	33.5124	6.61142	5.06887	0.484449
218219254260	mimetic	e1	3278	25.6096	2.47852	10.3326	13.6011	1.59717	8.51572	0.813876
218219254260	mimetic	e1	3396	22.6021	2.41951	9.34159	18.3751	2.27802	8.06625	0.770919
218219254260	mimetic	e1	3622	25.7098	2.48122	10.3617	21.6284	6.37051	3.39508	0.324479
218219254260	mimetic	e1	4588	22.0016	2.46794	8.915	13.5154	1.70269	7.93767	0.75863
218219254260	mimetic	e1	6327	36.5601	3.6173	10.107	21.3436	8.36066	2.55286	0.243986
218219254260	mimetic	e1	1083	20.3393	2.6045	7.80927	18.1549	7.78596	2.33174	0.222853
218219254260	mimetic	e1	2181	15.1833	2.43181	6.24361	10.0045	1.65752	6.03582	0.576864
218219254260	mimetic	e1	1850	23.5759	3.25695	7.23864	15.4921	7.68611	2.0156	0.192638
218219254260	mimetic	e1	3295	11.3708	1.97097	5.76912	22.2062	7.87592	2.81951	0.26947
218219254260	mimetic	e1	5141	29.2215	2.74572	10.6426	11.3999	1.86253	6.12069	0.584975
218219254260	mimetic	e1	7760	27.2367	3.81132	7.14626	20.2305	3.61528	5.59582	0.534812
218219254260	mimetic	e1	2420	9.69965	0.925194	10.4839	28.5236	4.99562	5.70973	0.545698
218219254260	mimetic	e1	1883	18.458	2.1996	8.39156	15.1702	2.18263	6.95044	0.664277
218219254260	mimetic	e1	1449	19.8492	2.74963	7.21888	16.4341	2.61211	6.29152	0.601302
218219254260	mimetic	e1	3590	23.0098	2.30817	9.96884	21.9241	6.86793	3.19224	0.305093
218219254260	mimetic	e1	7619	16.7882	2.5275	6.64221	36.8644	12.526	2.94302	0.281274
218219254260	mimetic	e1	1024	17.2946	2.49178	6.94068	17.7546	7.98904	2.22237	0.2124
218219254260	mimetic	e1	4884	21.1922	2.79629	7.5787	40.8072	13.8541	2.9455	0.281512
218219254260	mimetic	e1	1509	19.8339	2.46038	8.06133	38.8325	13.2263	2.936	0.280603
218219254260	mimetic	e1	5210	15.9302	1.63097	9.76733	46.6938	9.67496	4.82625	0.461261
218219254260	mimetic	e1	4524	11.7735	1.90177	6.19078	34.8806	11.9849	2.91039	0.278156
218219254260	mimetic	e1	5465	16.811	2.44216	6.88367	22.1596	4.20584	5.26876	0.503553
218219254260	mimetic	e1	5252	9.46168	1.64684	5.74535	34.3441	12.03	2.85488	0.27285
218219254260	mimetic	e1	5585	11.1327	1.42515	7.81161	39.5516	9.15292	4.3212	0.412992
218219254260	mimetic	e1	4520	12.4375	1.68878	7.36478	18.0605	8.10107	2.22939	0.213071
218219254260	mimetic	e1	1432	16.0645	1.71232	9.38173	20.0075	3.13993	6.37194	0.608987
218219254260	mimetic	e1	11896	21.6217	3.67664	5.88083	11.3989	2.20757	5.16356	0.493499
218219254260	mimetic	e1	2191	12.3021	2.21509	5.55379	17.2649	4.78522	3.60797	0.344826
218219254260	mimetic	e1	2568	15.9805	1.52709	10.4647	18.0491	2.67481	6.74782	0.644912
218219254260	mimetic	e1	4203	11.4673	1.77587	6.45727	21.8877	9.97778	2.19364	0.209654
218219254260	mimetic	e1	10698	22.737	3.51466	6.4692	22.6177	7.64353	2.95907	0.282808
218219254260	mimetic	e1	4361	22.0826	3.81199	5.79292	22.5273	7.88291	2.85773	0.273123
218219254260	mimetic	e1	1976	10.2189	1.39616	7.31928	10.3789	3.54425	2.92836	0.279874
218219254260	mimetic	e1	3693	43.8471	4.41033	9.94191	20.8268	5.60408	3.71635	0.355184
218219254260	mimetic	e1	8149	25.7722	4.6409	5.55328	18.1477	6.27886	2.89029	0.276234
218219254260	mimetic	e1	4428	10.4913	1.68154	6.23914	16.3193	5.55677	2.93683	0.280683
218219254260	mimetic	e1	3031	30.5054	4.44159	6.86812	22.5397	8.59186	2.62338	0.250725
218219254260	mimetic	e1	4650	21.3139	3.61047	5.90335	26.4248	8.65493	3.05315	0.2918
218219254260	mimetic	e1	1526	28.1001	3.89752	7.20975	20.5298	8.3079	2.47112	0.236173
218219254260	mimetic	e1	3517	20.4372	2.50679	8.15275	14.1266	2.08724	6.76809	0.646849
218219254260	mimetic	e1	6886	25.6448	3.67886	6.97085	23.5093	4.72709	4.97331	0.475316
218219254260	mimetic	e1	3233	19.5948	4.31604	4.54	18.9338	5.73658	3.30053	0.315443
218219254260	mimetic	e1	2753	31.4467	4.53895	6.92818	23.0955	7.56469	3.05307	0.291792
218219254260	mimetic	e1	2866	28.1328	4.12281	6.8237	20.7721	6.63785	3.12934	0.299082
218219254260	mimetic	e1	3052	20.0041	2.60958	7.66565	14.2043	2.13706	6.64665	0.635243
218219254260	mimetic	e1	4207	33.9251	4.40569	7.70029	9.81779	2.8714	3.41916	0.326781
218219254260	mimetic	e1	6283	27.128	3.31401	8.18583	25.1892	7.23289	3.48259	0.332843
218219254260	mimetic	e1	4933	24.1692	3.71467	6.50643	24.4211	7.54565	3.23644	0.309317
218219254260	mimetic	e1	4519	16.3473	3.28904	4.97025	17.7236	6.94573	2.55172	0.243877
218219254260	mimetic	e1	4642	13.5294	1.38052	9.80019	22.8458	3.58139	6.37903	0.609665
218219254260	mimetic	e1	4942	22.8231	3.47377	6.57013	26.0638	7.93902	3.28301	0.313768
218219254260	mimetic	e1	4614	20.2164	3.15005	6.4178	23.5466	8.02079	2.9357	0.280574
218219254260	mimetic	e1	2510	17.3686	1.26077	13.7761	18.6434	1.60612	11.6077	1.10939
218219254260	deficient	e1	2653	14.2408	1.26893	11.2226	92.0317	7.10818	12.9473	1.23742
218219254260	deficient	e1	3981	9.05593	1.24163	7.2936	69.6579	8.89367	7.83229	0.748559
218219254260	deficient	e1	4060	11.6558	1.93405	6.02661	69.108	4.63295	14.9166	1.42563
218219254260	deficient	e1	5273	14.9204	1.43446	10.4014	55.6723	3.16312	17.6005	1.68214
218219254260	deficient	e1	1402	13.8461	1.67833	8.24993	12.6667	1.0997	11.5184	1.10085
218219254260	deficient	e1	2501	11.0322	1.90322	5.79658	66.4212	4.74263	14.0051	1.33852
218219254260	deficient	e1	2615	17.1202	1.71918	9.95835	16.5444	1.08656	15.2265	1.45524
218219254260	deficient	e1	2767	11.0235	1.96056	5.62261	33.9566	5.14072	6.60542	0.631302
218219254260	deficient	e1	7532	15.2803	1.86379	8.19851	76.4949	6.76359	11.3098	1.08092
218219254260	deficient	e1	1788	16.3581	2.19463	7.45368	46.182	3.14615	14.6789	1.40291
218219254260	deficient	e1	1520	12.2933	1.86317	6.59806	14.2412	1.86721	7.62696	0.728935
218219254260	deficient	e1	3890	9.33597	1.54318	6.04982	60.9109	4.91468	12.3937	1.1845
218219254260	deficient	e1	2456	10.8921	0.871704	12.4952	13.7817	0.855252	16.1142	1.54008
218219254260	deficient	e1	1693	10.6383	0.724808	14.6774	19.9746	1.26259	15.8203	1.512
218219254260	deficient	e1	2365	8.95808	1.58462	5.65314	58.7862	5.12799	11.4638	1.09563
218219254260	deficient	e1	5147	12.8907	1.30496	9.87829	52.3096	3.40622	15.3571	1.46773
218219254260	deficient	e1	3786	17.8871	2.18793	8.17535	47.9672	4.39638	10.9106	1.04276
218219254260	deficient	e1	1715	12.8258	2.34797	5.46251	38.0814	4.39546	8.66379	0.828028
218219254260	deficient	e1	2887	20.8565	2.55834	8.15236	54.5093	2.75805	19.7637	1.88889
218219254260	deficient	e1	12594	14.3097	4.64221	3.08253	43.6659	6.87304	6.35322	0.607198
218219254260	deficient	e1	3496	25.8938	2.71464	9.53856	10.4724	0.784333	13.352	1.2761
218219254260	deficient	e1	5999	19.3753	2.15472	8.99205	21.8403	1.91725	11.3914	1.08872
218219254260	deficient	e1	2133	19.2682	2.44292	7.88735	48.6047	3.60665	13.4764	1.28799
218219254260	deficient	e1	5337	10.3979	1.73031	6.00931	77.107	6.7514	11.4209	1.09153
218219254260	deficient	e1	7745	10.1792	2.17753	4.67466	66.955	6.83653	9.79371	0.936018
218219254260	deficient	e1	3330	9.58889	2.17101	4.41678	60.5874	6.87311	8.81513	0.842492
218219254260	deficient	e1	3710	12.0594	2.03455	5.92732	66.6007	6.41432	10.3831	0.99235
218219254260	deficient	e1	3271	12.8847	2.15171	5.98814	82.4291	6.77519	12.1663	1.16277
218219254260	deficient	e1	6078	13.8573	3.40984	4.06392	72.1962	9.9264	7.27314	0.695119
218219254260	deficient	e1	6885	51.5769	7.01515	7.35221	14.3413	1.27254	11.2697	1.07709
218219254260	deficient	e1	3338	9.74411	2.19263	4.44403	75.5914	6.77042	11.1649	1.06707
218219254260	deficient	e1	8276	41.2147	5.92235	6.95918	47.1669	3.48858	13.5203	1.29219
218219254260	deficient	e1	3374	45.657	8.47479	5.3874	54.7626	4.67718	11.7085	1.11902
218219254260	deficient	e1	4407	48.5381	7.56875	6.41296	58.39	4.28179	13.6368	1.30332
218219254260	deficient	e1	2346	43.5275	6.47143	6.7261	67.0514	2.8338	23.6613	2.26139
218219254260	deficient	e1	7280	10.4355	2.247	4.64419	83.0636	7.05952	11.7662	1.12453
218219254260	deficient	e1	4609	46.4515	6.93238	6.70065	70.2775	3.44485	20.4008	1.94977
218219254260	deficient	e1	3480	20.411	1.52971	13.3431	35.2189	2.03809	17.2803	1.65154
218219254260	deficient	e1	7248	52.4783	6.80046	7.71688	16.5988	1.41693	11.7146	1.1196
218219254260	deficient	e1	2204	9.55117	0.912094	10.4717	10.8733	1.12807	9.63888	0.92122
218219254260	deficient	e1	1881	9.13281	0.762154	11.9829	15.9922	1.33983	11.936	1.14077
218219254260	deficient	e1	7415	26.1954	3.52407	7.43327	74.7278	5.15663	14.4916	1.38501
218219254260	deficient	e1	1190	21.8671	1.92766	11.3439	19.9625	0.960733	20.7784	1.98586
218219254260	deficient	e1	3319	26.793	2.09757	12.7734	24.9261	1.04052	23.9554	2.2895
218219254260	deficient	e1	2194	11.0786	1.54109	7.18886	34.8036	4.64755	7.48859	0.715709
218219254260	deficient	e1	2392	21.2866	2.02382	10.518	18.0311	1.20035	15.0216	1.43566
218219254260	deficient	e1	3504	12.4358	1.58633	7.83936	39.8779	4.47864	8.904	0.850986
218219254260	deficient	e1	1159	9.48	0.877181	10.8073	10.9894	1.15634	9.50364	0.908295
218219254260	deficient	e1	1525	9.3375	0.797563	11.7075	16.094	1.56994	10.2514	0.97976
218219254260	deficient	e1	8179	40.5241	5.86896	6.90482	51.6577	4.12226	12.5314	1.19767
218219254260	deficient	e1	7836	41.8752	7.19642	5.81889	55.0555	4.50253	12.2277	1.16864
218219254260	deficient	e1	4193	24.6779	3.45091	7.15112	35.8626	3.04678	11.7707	1.12496
218219254260	deficient	e1	4327	19.443	2.08232	9.33716	36.4157	2.93793	12.395	1.18463
218219254260	deficient	e1	7166	15.0935	2.38181	6.33699	74.1809	5.7079	12.9962	1.24209
218219254260	deficient	e1	5157	12.4311	1.35042	9.20531	22.0425	2.03433	10.8352	1.03556
218219254260	deficient	e1	2787	20.9003	3.08382	6.7774	32.9962	3.37781	9.7685	0.933609
218219254260	deficient	e1	1986	14.5642	2.04319	7.12818	25.9625	2.81554	9.22116	0.881297
218219254260	deficient	e1	3357	22.4347	3.10014	7.23667	35.7375	3.66153	9.76026	0.932821
218219254260	deficient	e1	5147	16.1124	2.32358	6.93432	69.9523	5.86865	11.9197	1.1392
218219254260	deficient	e1	1126	11.0335	1.19461	9.23614	43.3661	3.43348	12.6303	1.20712
218219254260	deficient	e1	4366	19.5315	2.12278	9.20089	54.9038	5.51535	9.95473	0.951407
218219254260	deficient	e1	3375	12.9333	1.19621	10.8119	52.6341	3.44299	15.2873	1.46106
218219254260	deficient	e1	3791	33.2238	4.67782	7.1024	57.4375	3.57257	16.0774	1.53657
218219254260	deficient	e1	1814	34.2176	3.82355	8.94916	18.5416	1.21688	15.2371	1.45626
218219254260	deficient	e1	7266	40.2481	4.35187	9.24845	22.2254	1.23153	18.047	1.72481
218219254260	deficient	e1	8490	12.6148	1.73941	7.25235	42.9674	4.29126	10.0128	0.956954
218219254260	deficient	e1	1536	14.3423	1.53903	9.31904	28.6467	2.24812	12.7425	1.21785
218219254260	deficient	e1	4338	21.5666	3.14561	6.85609	35.3365	3.3591	10.5196	1.0054
218219254260	deficient	e1	1692	23.6123	2.0934	11.2794	57.5578	2.25809	25.4896	2.43613
218219254260	deficient	e1	4353	14.7574	1.7147	8.60642	46.9864	4.36291	10.7695	1.02928
218219254260	deficient	e1	6133	38.4616	3.82077	10.0665	20.8256	1.05809	19.6823	1.88111
218219254260	deficient	e1	4957	16.9171	1.81816	9.30452	34.5744	2.92939	11.8026	1.12801
218219254260	deficient	e1	5151	29.4689	5.21681	5.64884	72.0709	3.8418	18.7597	1.79293
218219254260	deficient	e1	2538	20.0266	3.09188	6.47717	36.3443	3.44268	10.557	1.00897
218219254260	deficient	e1	2709	23.1754	3.4392	6.73861	25.5194	2.7764	9.19156	0.878468
218219254260	deficient	e1	1453	14.2739	1.81237	7.8758	27.483	2.91816	9.41791	0.900101
218219254260	deficient	e1	3423	26.1466	2.5652	10.1928	62.1191	3.30971	18.7688	1.7938
218219254260	deficient	e1	3401	21.182	3.07869	6.88021	38.4203	3.87191	9.92284	0.948359
218219254260	deficient	e1	6281	15.8059	1.83279	8.62395	60.9572	2.63416	23.141	2.21167
218219254260	deficient	e1	1144	21.3765	2.56217	8.34315	49.9373	3.15129	15.8466	1.51452
218219254260	deficient	e1	1536	22.7518	2.56835	8.85853	25.9612	1.71958	15.0974	1.44291
218219254260	deficient	e1	6179	9.93435	1.78057	5.57931	82.9746	10.7663	7.70686	0.73657
218219254260	deficient	e1	3190	22.9949	1.75116	13.1313	20.2101	0.828355	24.3979	2.33179
218219254260	deficient	e1	7170	44.2227	4.86038	9.09861	37.7332	2.41583	15.6192	1.49278
218219254260	deficient	e1	5267	27.1702	4.62849	5.87022	72.5995	3.68063	19.7247	1.88516
218219254260	deficient	e1	5200	18.3166	2.74353	6.67628	68.8529	5.05706	13.6152	1.30125
218219254260	deficient	e1	3083	25.1724	2.03338	12.3796	21.6808	1.39233	15.5716	1.48823
218219254260	deficient	e1	8765	9.73153	1.43109	6.8001	32.2822	4.42321	7.29835	0.697528
218219254260	deficient	e1	2200	17.2886	2.23975	7.71898	58.0522	4.10027	14.1582	1.35314
218219254260	deficient	e1	1105	19.1832	1.67069	11.4822	16.0156	0.825344	19.4048	1.85458
218219254260	deficient	e1	1678	21.7676	2.06001	10.5667	18.9285	1.34184	14.1064	1.3482
218219254260	deficient	e1	2374	15.785	2.06569	7.6415	12.5583	1.45853	8.61024	0.82291
218219254260	deficient	e1	4567	17.7337	2.49737	7.10096	57.9523	5.83873	9.92549	0.948613
218219254260	deficient	e1	7384	8.88915	2.08886	4.25551	62.5484	5.91702	10.5709	1.0103
218219254260	deficient	e1	2231	12.3155	1.40456	8.76822	31.6141	3.52428	8.97037	0.857328
218219254260	deficient	e1	1653	9.42052	1.55439	6.06059	22.4624	2.89834	7.7501	0.740703
218219254260	deficient	e1	4085	8.9486	2.34899	3.80955	47.2307	7.97627	5.9214	0.565928
218219254260	deficient	e1	2897	43.8613	6.69507	6.55129	26.944	1.80352	14.9397	1.42784
218219254260	deficient	e1	3404	25.7545	4.86713	5.29151	12.2824	1.49372	8.22267	0.785868
218219254260	deficient	e1	4423	45.0853	6.60288	6.82813	28.7142	1.93963	14.8039	1.41486
218219254260	deficient	e1	3683	29.6538	5.05502	5.8662	14.1267	1.30716	10.8071	1.03287
218219254260	deficient	e1	6806	34.5489	5.3113	6.5048	12.6981	1.12055	11.332	1.08304
218219254260	deficient	e1	3453	24.5069	2.87604	8.52105	60.096	4.31172	13.9378	1.33209
218219254260	deficient	e1	2003	14.5583	1.62974	8.93295	45.2638	3.2409	13.9664	1.33482
218219254260	deficient	e1	1775	20.8354	2.63982	7.89273	51.1944	3.29209	15.5507	1.48624
218219254260	deficient	e1	3907	8.90329	1.15418	7.71394	22.8613	3.74137	6.11041	0.583992
218219254260	deficient	e1	1830	21.2847	2.50232	8.50599	51.8153	3.57244	14.5042	1.38621
218219254260	deficient	e1	3406	25.4193	2.89106	8.79239	66.3126	5.26698	12.5902	1.20329
218219254260	deficient	e1	2088	9.59576	0.971095	9.88139	12.0249	1.17073	10.2713	0.981661
218219254260	deficient	e1	3856	17.9731	2.22486	8.07831	28.9417	2.74152	10.5568	1.00895
218219254260	deficient	e1	1159	13.5181	2.11619	6.38794	20.3663	2.90923	7.00057	0.669068
218219254260	deficient	e1	1109	13.83	2.65389	5.21121	24.7289	3.06246	8.07485	0.77174
218219254260	deficient	e1	3792	20.4063	2.40546	8.48333	37.2044	2.66081	13.9823	1.33634
218219254260	deficient	e1	2270	27.3206	2.84244	9.61167	13.7357	0.794536	17.2877	1.65225
218219254260	deficient	e1	2670	17.5711	1.5119	11.6218	62.4426	2.99143	20.8738	1.99498
218219254260	deficient	e1	3101	15.1239	1.50702	10.0357	52.2752	3.42822	15.2485	1.45735
218219254260	deficient	e1	2065	10.6975	1.05951	10.0967	15.9201	1.36178	11.6907	1.11732
218219254260	deficient	e1	2138	9.8877	1.13917	8.67976	10.5149	0.995134	10.5663	1.00985
218219254260	deficient	e1	2651	28.052	3.25586	8.61586	14.5671	1.03072	14.1328	1.35072
218219254260	deficient	e1	2834	8.9598	0.897783	9.97992	18.5168	1.45778	12.702	1.21398
218219254260	deficient	e1	3448	11.2734	2.43112	4.63711	25.6637	2.96558	8.65386	0.827078
218219254260	deficient	e1	2789	9.2236	1.07053	8.61591	9.76992	0.797668	12.2481	1.17059
218219254260	deficient	e1	2483	9.78881	0.975631	10.0333	14.5062	1.34013	10.8244	1.03453
218219254260	deficient	e1	2071	11.4419	1.47218	7.77213	22.8967	2.60354	8.79446	0.840516
218219254260	deficient	e1	2391	22.33	2.51523	8.87794	10.5531	0.784568	13.4508	1.28554
218219254260	deficient	e1	2801	12.9639	1.70452	7.60557	25.546	2.64239	9.66778	0.923983
218219254260	deficient	e1	2743	26.347	2.95119	8.92757	13.7218	0.93139	14.7326	1.40804
218219254260	deficient	e1	3232	15.8717	2.48678	6.38244	42.2267	3.47584	12.1486	1.16109
218219254260	deficient	e1	4237	14.2725	2.92861	4.87346	57.7648	7.06086	8.18098	0.781883
218219254260	deficient	e1	6373	12.5451	2.50566	5.00671	45.6004	6.37273	7.15555	0.68388
218219254260	deficient	e1	7238	16.3454	2.70248	6.04831	15.223	2.06781	7.36191	0.703602
218219254260	deficient	e1	3759	10.7519	2.6919	3.99418	11.7393	2.01481	5.8265	0.556858
218219254260	deficient	e1	2586	12.1855	2.66242	4.57686	13.1983	1.84768	7.14319	0.682698
218219254260	deficient	e1	12930	10.5142	2.89093	3.63697	41.9958	4.35213	9.64947	0.922232
218219254260	deficient	e1	5839	25.3828	3.37354	7.52411	22.2168	1.66911	13.3106	1.27214
218219254260	deficient	e1	3535	23.2875	3.0078	7.74239	47.5888	3.47366	13.6999	1.30935
218219254260	deficient	e1	1664	16.2899	1.81273	8.9864	25.4379	1.60477	15.8514	1.51498
218219254260	deficient	e1	1711	13.9669	1.32289	10.5579	28.0454	1.09232	25.675	2.45385
218219254260	deficient	e1	3706	16.388	3.02778	5.41255	50.0141	3.06961	16.2933	1.55721
218219254260	deficient	e1	2704	27.4582	3.93381	6.98006	57.3033	2.77886	20.6211	1.97083
218219254260	deficient	e1	7563	14.5432	2.47539	5.87512	15.078	2.2704	6.64113	0.634716
218219254260	deficient	e1	6283	11.3446	1.72684	6.56959	24.8928	3.49993	7.11237	0.679753
218219254260	deficient	e1	1870	11.1895	0.629282	17.7813	30.6543	1.63335	18.7677	1.79369
218219254260	deficient	e1	4034	27.7444	4.00915	6.92026	58.1736	2.98303	19.5015	1.86383
218219254260	deficient	e1	5375	15.0922	3.83518	3.93519	44.2227	4.11194	10.7547	1.02786
218219254260	deficient	e1	4964	16.6667	2.72873	6.10786	23.7228	2.83928	8.3552	0.798534
218219254260	deficient	e1	2396	21.7786	2.89945	7.51128	18.2537	1.50259	12.1481	1.16104
218219254260	deficient	e1	1216	15.631	2.2346	6.995	31.808	1.68645	18.8609	1.8026
218219254260	deficient	e1	2325	10.2026	1.17313	8.69692	55.8392	4.38414	12.7366	1.21728
218219254260	deficient	e1	1881	12.1208	1.47408	8.22261	33.1614	2.97192	11.1583	1.06643
218219254260	deficient	e1	10792	61.1902	12.8899	4.74714	24.616	3.92145	6.27726	0.599939
218219254260	deficient	e1	26414	63.0987	13.8172	4.56669	23.5249	3.11983	7.54045	0.720667
218219254260	deficient	e1	1266	18.9154	1.28115	14.7643	66.4523	4.0905	16.2455	1.55264
218219254260	deficient	e1	5594	15.5087	3.71719	4.17214	49.1755	3.93509	12.4967	1.19435
218219254260	deficient	e1	6441	52.3521	10.2318	5.11659	20.1523	2.82221	7.14061	0.682452
218219254260	deficient	e1	5309	21.3355	3.84586	5.54766	14.1299	2.63796	5.35635	0.511925
218219254260	deficient	e1	1202	10.7918	1.1759	9.17744	29.8001	2.20498	13.5149	1.29166
218219254260	deficient	e1	1153	14.4092	1.47246	9.7858	58.905	2.98334	19.7446	1.88706
218219254260	deficient	e1	3638	16.4926	1.57045	10.5019	68.463	2.77512	24.6703	2.35782
218219254260	deficient	e1	3396	12.3112	1.45092	8.48513	33.8883	3.17679	10.6675	1.01953
218219254260	deficient	e1	3758	16.7688	3.1719	5.28666	53.8059	2.96931	18.1207	1.73185
wt	wild type	e2	2705	24.7923	3.05906	8.10454	103.257	5.40261	19.1124	1.72867
wt	wild type	e2	3276	20.3257	1.81148	11.2205	18.7009	1.28383	14.5665	1.3175
wt	wild type	e2	3621	26.2542	2.14739	12.2261	72.3179	4.27	16.9363	1.53185
wt	wild type	e2	6268	17.1122	2.51034	6.81669	108.763	10.5143	10.3442	0.935615
wt	wild type	e2	4232	25.4588	2.2393	11.3691	70.1198	4.23662	16.5509	1.49699
wt	wild type	e2	2175	21.5189	2.1858	9.84486	103.914	6.75848	15.3754	1.39067
wt	wild type	e2	2230	18.5278	1.56119	11.8677	16.9289	1.10528	15.3163	1.38533
wt	wild type	e2	6111	19.607	1.93321	10.1422	29.9835	2.7705	10.8224	0.978862
wt	wild type	e2	8675	29.1785	4.03844	7.2252	124.498	9.86724	12.6173	1.14121
wt	wild type	e2	15772	63.8383	10.0704	6.33921	61.7374	5.65223	10.9227	0.987931
wt	wild type	e2	2244	28.0963	2.48807	11.2924	75.5834	5.65041	13.3766	1.20989
wt	wild type	e2	6655	12.912	1.80697	7.14562	73.9607	8.48998	8.71153	0.787939
wt	wild type	e2	1807	24.5531	2.23248	10.9981	67.2341	3.38338	19.8719	1.79737
wt	wild type	e2	3936	24.9903	2.95369	8.4607	90.3476	8.03707	11.2414	1.01676
wt	wild type	e2	1550	19.9537	2.39581	8.32857	56.6788	7.00571	8.09037	0.731756
wt	wild type	e2	3954	33.1795	3.09425	10.723	72.4758	5.23929	13.8331	1.25118
wt	wild type	e2	7252	16.2634	1.46031	11.1369	68.2034	7.4527	9.1515	0.827733
wt	wild type	e2	3017	22.2018	2.14507	10.3502	104.737	6.80914	15.3818	1.39125
wt	wild type	e2	2103	9.90452	1.8372	5.3911	54.3527	9.92139	5.47834	0.495504
wt	wild type	e2	3408	20.4467	2.15595	9.48382	31.6783	3.2585	9.72173	0.87931
wt	wild type	e2	1420	27.5033	2.38502	11.5317	72.7548	4.20465	17.3034	1.56506
wt	wild type	e2	7700	29.1692	4.72062	6.17911	55.0438	6.22161	8.84719	0.800209
wt	wild type	e2	4126	19.5304	1.56714	12.4625	17.7809	1.07832	16.4894	1.49143
wt	wild type	e2	2347	15.2366	2.50962	6.07127	95.4101	11.0649	8.62279	0.779912
wt	wild type	e2	2453	14.8693	1.69577	8.76847	60.0927	9.03999	6.64743	0.601246
wt	wild type	e2	1254	21.1088	2.49394	8.46404	45.0594	3.91015	11.5237	1.04229
wt	wild type	e2	5010	21.3048	2.18814	9.73647	20.1441	1.94832	10.3392	0.935162
wt	wild type	e2	8242	45.4199	6.82019	6.65962	75.0236	5.4535	13.757	1.24429
wt	wild type	e2	5022	29.7728	4.10156	7.25889	51.2876	4.65696	11.0131	0.996111
wt	wild type	e2	7119	51.2121	6.32514	8.09659	12.0824	1.12516	10.7383	0.971256
wt	wild type	e2	11864	51.0491	12.1097	4.21554	10.1931	1.73937	5.86023	0.530045
wt	wild type	e2	2763	22.3363	2.3033	9.6975	29.716	2.50811	11.848	1.07162
wt	wild type	e2	5174	29.0231	3.62098	8.01528	49.1796	3.85671	12.7517	1.15336
wt	wild type	e2	6324	33.4877	6.13985	5.45415	54.3595	6.22303	8.73522	0.790081
wt	wild type	e2	9965	54.3795	6.44583	8.43638	19.1479	1.7321	11.0547	0.999877
wt	wild type	e2	9427	15.5321	2.16745	7.16605	9.96213	1.33969	7.43616	0.672584
wt	wild type	e2	5396	55.0765	7.62602	7.22217	10.1115	0.950828	10.6344	0.961857
wt	wild type	e2	11893	53.1417	6.40189	8.30094	28.4854	2.76378	10.3067	0.932215
wt	wild type	e2	3168	26.1544	3.61144	7.24209	43.3784	3.8836	11.1696	1.01027
wt	wild type	e2	7601	58.2135	8.89805	6.54228	23.4781	2.92406	8.02929	0.726232
wt	wild type	e2	4821	21.4417	1.92346	11.1475	19.8137	1.72029	11.5177	1.04175
wt	wild type	e2	4821	17.4	2.85844	6.08722	78.1091	10.2301	7.63519	0.690587
wt	wild type	e2	1997	21.8755	1.77195	12.3454	27.3288	1.44662	18.8915	1.70869
wt	wild type	e2	2417	34.5619	5.13017	6.73698	11.4522	1.48697	7.70168	0.6966
wt	wild type	e2	5896	62.7114	14.4393	4.34312	17.9688	1.82147	9.86497	0.892266
wt	wild type	e2	10100	26.4547	3.8465	6.87762	19.3348	2.31274	8.36011	0.756154
wt	wild type	e2	3511	28.7583	4.48524	6.41177	49.7641	5.95105	8.36223	0.756346
wt	wild type	e2	8959	19.0488	2.60191	7.3211	67.6644	8.35069	8.10285	0.732886
wt	wild type	e2	2317	9.03728	1.05919	8.53227	15.9925	1.66808	9.58735	0.867155
wt	wild type	e2	4038	22.376	2.20798	10.1342	58.4657	4.33626	13.483	1.21951
wt	wild type	e2	8647	10.9469	1.18197	9.26154	19.9315	1.861	10.7101	0.968705
wt	wild type	e2	4268	9.41182	0.86234	10.9143	47.5141	4.18633	11.3498	1.02657
wt	wild type	e2	5114	9.49846	0.913302	10.4001	87.9585	8.47414	10.3796	0.938815
wt	wild type	e2	5008	9.84851	1.36143	7.23397	130.351	11.7007	11.1404	1.00763
wt	wild type	e2	8282	9.29565	0.800864	11.607	77.642	7.96816	9.74403	0.881327
wt	wild type	e2	4747	29.3499	2.49658	11.7561	27.2503	3.04286	8.95551	0.810006
wt	wild type	e2	9510	12.2773	1.33895	9.16935	115.513	8.27169	13.9649	1.2631
wt	wild type	e2	1900	23.7393	2.79247	8.50121	36.3079	2.62852	13.8131	1.24936
wt	wild type	e2	3493	9.25319	1.03604	8.93126	114.74	9.66536	11.8713	1.07373
wt	wild type	e2	3526	14.5241	1.9118	7.59712	30.2885	3.76716	8.04014	0.727213
wt	wild type	e2	3947	37.7409	5.5361	6.81724	100.715	7.22211	13.9454	1.26133
wt	wild type	e2	4394	18.8464	1.89554	9.94252	46.0251	3.86912	11.8955	1.07592
wt	wild type	e2	5119	10.3811	1.41329	7.34532	51.4541	6.97935	7.37233	0.666811
wt	wild type	e2	9204	18.7991	1.83247	10.2589	36.6862	3.10786	11.8043	1.06768
wt	wild type	e2	1614	24.541	2.12154	11.5675	21.9374	3.13105	7.00642	0.633715
wt	wild type	e2	8696	14.2962	1.1243	12.7156	85.0434	5.0805	16.7392	1.51402
wt	wild type	e2	5750	39.7459	5.77137	6.88673	106.815	7.79898	13.696	1.23877
wt	wild type	e2	2983	18.8864	1.8093	10.4385	46.8336	3.72928	12.5583	1.13587
wt	wild type	e2	3547	9.60437	0.957958	10.0259	45.9316	4.22577	10.8694	0.983113
wt	wild type	e2	3852	10.305	1.08835	9.46844	50.2545	4.66112	10.7816	0.975175
wt	wild type	e2	7660	10.2556	1.71031	5.99633	98.9157	8.58308	11.5245	1.04237
wt	wild type	e2	8977	10.6724	1.09881	9.71269	56.0665	5.0221	11.1639	1.00975
wt	wild type	e2	2703	15.1525	1.73341	8.74144	81.5726	4.83943	16.8558	1.52457
wt	wild type	e2	2479	23.7323	2.02823	11.701	63.1256	2.7584	22.8848	2.06988
wt	wild type	e2	5431	17.352	1.81794	9.54483	97.1688	5.7875	16.7894	1.51857
wt	wild type	e2	7653	48.6267	7.01776	6.9291	36.759	3.25931	11.2782	1.02008
wt	wild type	e2	9945	10.7778	1.89533	5.68651	81.1637	8.03658	10.0993	0.913458
wt	wild type	e2	8910	17.8523	1.73343	10.2988	36.0619	3.39443	10.6239	0.960905
wt	wild type	e2	2424	25.1473	2.70881	9.28355	37.3761	2.87062	13.0202	1.17765
wt	wild type	e2	7098	24.59	2.71003	9.07368	102.314	6.50349	15.7321	1.42294
wt	wild type	e2	6568	31.5103	4.63211	6.80258	89.1184	6.01168	14.8242	1.34082
wt	wild type	e2	2585	28.0183	4.97681	5.62978	69.1081	7.48482	9.23311	0.835115
wt	wild type	e2	6574	41.8443	4.6213	9.05467	21.8221	2.03596	10.7184	0.969452
wt	wild type	e2	6497	36.7268	4.77235	7.69574	17.6438	2.21334	7.97157	0.721011
wt	wild type	e2	14368	78.2056	19.7167	3.96647	80.0979	8.72602	9.17919	0.830238
wt	wild type	e2	4760	28.166	4.89867	5.74973	72.5239	7.51582	9.64949	0.872776
wt	wild type	e2	3044	31.7451	11.0585	2.87066	17.8924	2.88749	6.19651	0.56046
wt	wild type	e2	2936	12.1206	1.75057	6.92378	102.413	6.20432	16.5067	1.493
wt	wild type	e2	1978	20.0982	2.23152	9.00649	80.3094	4.95396	16.2112	1.46626
wt	wild type	e2	1966	11.5819	1.49151	7.76525	103.988	5.58897	18.606	1.68287
wt	wild type	e2	4489	27.266	2.73358	9.97445	78.133	6.37934	12.2478	1.10779
wt	wild type	e2	14777	87.8404	20.4478	4.29584	80.5117	10.0382	8.02056	0.725442
wt	wild type	e2	2509	9.47543	1.11299	8.51352	94.7956	9.81025	9.66292	0.87399
wt	wild type	e2	3314	12.3204	1.68152	7.32691	113.497	8.17657	13.8807	1.25548
wt	wild type	e2	2365	10.1866	1.17455	8.67272	83.1368	8.35801	9.94696	0.899681
wt	wild type	e2	3675	12.0426	1.78252	6.75594	102.124	5.42549	18.823	1.7025
wt	wild type	e2	2160	34.5616	3.86158	8.95011	17.514	1.3128	13.341	1.20666
wt	wild type	e2	3206	21.6867	3.08732	7.02445	61.3834	7.50326	8.1809	0.739945
wt	wild type	e2	7680	16.992	2.8018	6.06467	29.7876	4.93121	6.04062	0.546361
wt	wild type	e2	2304	24.8254	4.29174	5.78446	67.1449	4.74769	14.1426	1.27917
wt	wild type	e2	1940	12.9268	1.62516	7.95417	46.6238	6.07369	7.67635	0.694309
wt	wild type	e2	1880	23.0528	1.76557	13.0569	22.6408	1.69593	13.3501	1.20749
wt	wild type	e2	8706	108.22	20.3841	5.30906	44.2153	4.82262	9.16831	0.829254
wt	wild type	e2	6560	12.5368	1.0486	11.9558	86.3881	7.02412	12.2988	1.1124
wt	wild type	e2	9853	9.37071	1.24373	7.53435	26.2825	3.2923	7.98302	0.722046
wt	wild type	e2	2599	25.3204	5.45429	4.64229	70.4576	7.56605	9.31234	0.842281
wt	wild type	e2	6241	28.2529	5.86642	4.81603	88.5414	8.82696	10.0308	0.907263
wt	wild type	e2	1987	13.2524	1.35119	9.80792	47.1675	5.07476	9.29453	0.84067
wt	wild type	e2	1359	27.8767	2.26609	12.3017	34.061	2.87691	11.8394	1.07085
wt	wild type	e2	7670	12.3334	1.13559	10.8608	70.4582	8.09818	8.7005	0.786942
wt	wild type	e2	8624	31.4463	5.85341	5.3723	93.1979	6.84212	13.6212	1.23201
wt	wild type	e2	7687	26.9078	6.19422	4.34401	84.823	10.6927	7.93278	0.717503
wt	wild type	e2	3215	23.6042	1.98065	11.9174	22.6809	1.9632	11.553	1.04494
wt	wild type	e2	3048	35.4012	5.13975	6.88772	58.3952	7.59448	7.68917	0.695468
wt	wild type	e2	1862	31.4472	1.88384	16.6932	39.0523	2.06859	18.8787	1.70753
wt	wild type	e2	6220	22.6197	5.4024	4.18697	84.9701	8.69607	9.77109	0.883774
wt	wild type	e2	15820	42.4927	7.83648	5.42243	71.8813	8.02226	8.96023	0.810433
wt	wild type	e2	3281	27.2014	6.00855	4.52712	85.6988	9.48997	9.03045	0.816785
wt	wild type	e2	1155	9.70773	1.25724	7.72146	27.1524	3.55685	7.63382	0.690462
wt	wild type	e2	2559	24.7697	5.50072	4.50299	75.0994	7.83301	9.58755	0.867173
wt	wild type	e2	3696	32.3256	2.39509	13.4966	41.2503	2.90761	14.187	1.28318
wt	wild type	e2	7821	89.4316	17.9437	4.98401	94.3939	7.46913	12.6379	1.14307
wt	wild type	e2	3992	20.7584	1.9999	10.3797	34.477	2.98898	11.5347	1.04329
wt	wild type	e2	2662	33.147	3.12099	10.6207	14.8646	0.992192	14.9816	1.35505
wt	wild type	e2	2799	10.1059	2.20665	4.57974	68.425	10.3866	6.5878	0.595852
wt	wild type	e2	2629	11.1524	2.43832	4.57379	41.2428	6.71857	6.13864	0.555226
wt	wild type	e2	3370	22.6962	2.13623	10.6244	33.9743	3.0565	11.1154	1.00536
wt	wild type	e2	16475	26.8563	3.8863	6.9105	10.015	2.08371	4.80632	0.434721
wt	wild type	e2	2307	10.7955	2.40854	4.48215	39.294	6.41046	6.12966	0.554415
wt	wild type	e2	5344	10.9799	2.18011	5.03638	77.1393	9.97711	7.73163	0.699309
wt	wild type	e2	8341	11.4123	2.51083	4.54521	58.0775	9.43478	6.15568	0.556767
wt	wild type	e2	4439	16.2541	2.41721	6.72432	19.9093	3.0931	6.43669	0.582185
wt	wild type	e2	7339	30.2594	2.53897	11.918	40.6112	2.35261	17.2622	1.56133
wt	wild type	e2	9984	12.1002	2.91253	4.15452	46.0744	8.81063	5.22941	0.472989
wt	wild type	e2	5109	11.598	1.75038	6.62598	11.2195	1.74465	6.43079	0.581651
wt	wild type	e2	10068	20.373	2.16109	9.4272	88.8152	6.37256	13.9371	1.26058
wt	wild type	e2	3629	17.677	2.1393	8.263	52.0115	6.88051	7.55926	0.683719
wt	wild type	e2	4778	10.526	2.13438	4.93165	74.3653	10.3424	7.19037	0.650353
wt	wild type	e2	2617	20.7205	2.30493	8.98963	72.7292	3.69225	19.6978	1.78162
wt	wild type	e2	1138	13.45	1.34949	9.96675	24.5598	1.56625	15.6807	1.41828
wt	wild type	e2	10413	32.5188	3.47153	9.36729	14.5821	1.15503	12.6248	1.14189
wt	wild type	e2	2501	13.11	2.25049	5.82542	27.4006	4.21898	6.49461	0.587424
wt	wild type	e2	4655	11.6162	2.41648	4.80707	57.4386	8.59365	6.68384	0.604539
wt	wild type	e2	1013	10.6806	2.06987	5.16002	50.9873	5.82392	8.7548	0.791853
wt	wild type	e2	6897	10.9368	2.16703	5.0469	21.764	4.14689	5.24826	0.474694
wt	wild type	e2	5164	75.5458	9.67234	7.8105	57.572	4.07069	14.1431	1.27921
wt	wild type	e2	5431	11.5608	2.51435	4.59792	58.3218	8.57533	6.80112	0.615146
wt	wild type	e2	5317	11.6927	2.35361	4.96799	71.1092	8.95285	7.94263	0.718394
wt	wild type	e2	6693	27.2003	2.58826	10.5091	63.9108	4.55182	14.0407	1.26995
wt	wild type	e2	6998	10.6516	2.42074	4.40017	73.2053	13.2914	5.50771	0.49816
wt	wild type	e2	2455	24.2188	2.3861	10.15	36.4513	3.23411	11.2709	1.01943
wt	wild type	e2	3912	80.0514	10.6406	7.52321	61.6794	4.75971	12.9586	1.17208
wt	wild type	e2	4482	19.9824	2.79477	7.14991	40.956	5.45634	7.50614	0.678914
wt	wild type	e2	5032	23.0631	2.79346	8.25609	82.8455	6.49972	12.746	1.15285
wt	wild type	e2	1430	10.0529	2.18296	4.60517	49.5515	6.71775	7.37621	0.667162
wt	wild type	e2	3798	17.7595	2.32063	7.65289	29.8848	3.89931	7.66414	0.693205
wt	wild type	e2	4650	19.6124	1.66328	11.7914	54.5832	4.24189	12.8677	1.16385
wt	wild type	e2	5953	35.9763	3.59249	10.0143	16.4508	1.1878	13.8499	1.25269
wt	wild type	e2	5038	8.92988	1.53605	5.81355	55.8587	10.3583	5.39264	0.487752
wt	wild type	e2	8030	11.9573	1.17115	10.2099	38.5608	3.58431	10.7582	0.973056
wt	wild type	e2	3018	13.3506	1.67067	7.99116	88.6877	10.7366	8.26032	0.747128
wt	wild type	e2	7251	38.5902	7.80471	4.94447	11.643	2.19415	5.30638	0.47995
wt	wild type	e2	4378	11.8979	2.09762	5.67207	25.7977	4.57883	5.63413	0.509594
wt	wild type	e2	1005	9.0714	2.06717	4.38832	33.0799	6.37906	5.18569	0.469035
wt	wild type	e2	1591	9.01291	1.16177	7.75792	84.4911	7.75998	10.8881	0.984801
wt	wild type	e2	7064	9.92129	1.47213	6.73942	98.2477	13.0716	7.5161	0.679815
wt	wild type	e2	1196	9.33503	1.32722	7.03353	62.3442	8.41372	7.40983	0.670203
wt	wild type	e2	1913	9.03877	1.33523	6.76945	87.3089	10.5147	8.30352	0.751035
wt	wild type	e2	5351	54.2418	7.98726	6.79104	10.2095	0.91134	11.2027	1.01326
wt	wild type	e2	8626	52.5464	6.49041	8.096	42.5336	4.1542	10.2387	0.926068
wt	wild type	e2	11046	14.7921	3.46594	4.26783	64.2476	6.85191	9.3766	0.848093
wt	wild type	e2	20516	18.1701	4.65985	3.89928	25.8216	3.54103	7.29212	0.659557
wt	wild type	e2	15367	67.3817	15.7178	4.28696	66.7246	6.43762	10.3648	0.937473
wt	wild type	e2	4167	17.9725	1.49578	12.0155	24.081	1.86809	12.8907	1.16594
wt	wild type	e2	11485	17.7833	3.68296	4.82854	64.3949	12.782	5.03794	0.455671
wt	wild type	e2	9901	90.6956	13.5202	6.70817	63.0166	6.52175	9.66253	0.873955
wt	wild type	e2	5828	52.2504	6.23413	8.38136	42.7451	5.00018	8.5487	0.773212
wt	wild type	e2	3147	22.5643	3.13933	7.18762	126.862	9.78764	12.9615	1.17234
wt	wild type	e2	1310	9.32802	2.44641	3.81293	21.0512	4.89965	4.29647	0.388607
wt	wild type	e2	6239	54.9386	7.77423	7.06676	10.4	0.86092	12.0801	1.09262
wt	wild type	e2	6552	23.2934	3.10179	7.50967	132.137	11.4286	11.5619	1.04575
wt	wild type	e2	5050	54.7815	7.7863	7.03563	16.6585	2.26914	7.34131	0.664006
wt	wild type	e2	8924	11.488	1.63543	7.02446	99.8949	9.70841	10.2895	0.930665
wt	wild type	e2	8755	19.7161	3.46887	5.68372	45.6209	7.97693	5.71911	0.517281
wt	wild type	e2	3207	9.25947	1.36704	6.77335	89.2391	11.6736	7.64449	0.691428
wt	wild type	e2	1054	13.7133	1.84278	7.44163	48.114	4.57658	10.5131	0.950885
wt	wild type	e2	1215	17.6919	4.77196	3.70747	31.0929	6.61659	4.69923	0.425035
wt	wild type	e2	14186	30.0526	7.4424	4.03803	93.7658	10.7856	8.69358	0.786316
wt	wild type	e2	7306	40.0581	4.30757	9.29949	39.6412	3.0909	12.8251	1.16001
wt	wild type	e2	1080	10.2287	1.21862	8.39372	67.8173	8.52447	7.9556	0.719567
wt	wild type	e2	2855	13.6297	1.53371	8.88676	41.4622	5.31769	7.79704	0.705225
wt	wild type	e2	4637	14.5978	1.3042	11.1929	85.1372	6.70566	12.6963	1.14836
wt	wild type	e2	5620	13.8827	1.59574	8.69984	94.3485	10.6871	8.82823	0.798495
wt	wild type	e2	6611	11.9348	1.0791	11.06	10.1496	0.706174	14.3727	1.29998
wt	wild type	e2	4832	42.0891	5.1219	8.21748	75.0445	5.23065	14.3471	1.29766
wt	wild type	e2	1158	27.7458	6.12764	4.52797	43.7411	8.22886	5.31557	0.480782
wt	wild type	e2	7860	21.7212	4.13962	5.24714	14.1086	2.37954	5.92912	0.536276
wt	wild type	e2	3509	38.0865	3.78969	10.05	37.3433	2.45782	15.1937	1.37424
wt	wild type	e2	4006	15.0831	1.33436	11.3036	46.9177	4.42811	10.5954	0.958333
wt	wild type	e2	4884	13.8323	1.42882	9.68091	80.736	7.64178	10.5651	0.955589
wt	wild type	e2	5519	37.2908	5.14706	7.24506	64.8161	6.47395	10.0118	0.905549
wt	wild type	e2	3665	17.6943	1.72953	10.2307	38.6876	3.25955	11.869	1.07353
wt	wild type	e2	10112	23.2022	4.61981	5.02234	105.232	9.02082	11.6655	1.05512
wt	wild type	e2	3072	45.3629	5.79298	7.83066	74.3638	6.85821	10.843	0.980728
wt	wild type	e2	1549	11.3935	1.10093	10.3489	72.5594	6.14942	11.7994	1.06723
wt	wild type	e2	2373	26.0574	2.99818	8.69109	25.5078	2.89879	8.79947	0.795893
wt	wild type	e2	7008	15.704	1.27173	12.3485	47.2555	3.47381	13.6034	1.23039
wt	wild type	e2	1802	35.3412	4.40321	8.02624	61.5006	4.69494	13.0994	1.18481
wt	wild type	e2	8441	35.57	3.21554	11.0619	36.2843	3.44953	10.5186	0.951386
wt	wild type	e2	9734	15.0484	3.89538	3.86315	68.0845	5.41277	12.5785	1.1377
wt	wild type	e2	2496	44.4658	5.18458	8.57655	72.7668	4.63209	15.7093	1.42087
wt	wild type	e2	2978	12.0978	1.17213	10.3212	76.4818	6.95741	10.9928	0.994279
wt	wild type	e2	5129	16.2127	1.82622	8.87776	34.3613	4.12329	8.33347	0.753744
wt	wild type	e2	6630	13.5579	1.06268	12.7582	86.5351	6.20525	13.9455	1.26134
wt	wild type	e2	10344	39.1894	6.02652	6.50282	13.5295	1.65419	8.17893	0.739766
wt	wild type	e2	1323	9.71063	0.791927	12.262	45.4218	3.12508	14.5346	1.31462
wt	wild type	e2	8064	107.105	13.9653	7.6694	11.8536	0.91632	12.9361	1.17004
wt	wild type	e2	5086	22.4437	2.64055	8.49961	23.9123	2.51477	9.50873	0.860044
wt	wild type	e2	2441	21.525	2.29743	9.36918	22.7826	2.09305	10.8849	0.984514
wt	wild type	e2	2098	28.7519	2.35852	12.1906	16.5095	1.38917	11.8844	1.07492
wt	wild type	e2	1947	25.1626	2.84511	8.84415	14.1146	1.61957	8.71503	0.788255
wt	wild type	e2	4108	17.424	1.56637	11.1238	50.457	3.95283	12.7648	1.15455
wt	wild type	e2	9794	21.2114	3.47405	6.10566	64.865	10.6533	6.08872	0.550712
wt	wild type	e2	2413	51.0791	5.59213	9.13411	38.4574	2.76776	13.8948	1.25675
wt	wild type	e2	4736	32.0456	3.27677	9.77963	119.921	7.08444	16.9274	1.53104
wt	wild type	e2	1879	21.9523	2.02543	10.8383	42.6905	3.2555	13.1133	1.18607
wt	wild type	e2	1722	47.7297	4.98144	9.5815	36.12	2.45283	14.7258	1.33192
wt	wild type	e2	10539	78.367	12.6669	6.18674	13.9056	1.63595	8.50001	0.768808
wt	wild type	e2	2231	62.0505	8.38096	7.40374	12.8904	0.961889	13.4011	1.2121
wt	wild type	e2	1391	14.1826	1.55437	9.12436	28.6807	2.49557	11.4927	1.03949
wt	wild type	e2	1297	43.2942	5.21778	8.29745	32.6856	2.19293	14.905	1.34812
wt	wild type	e2	2154	50.9522	5.24391	9.71645	38.5008	2.65283	14.5131	1.31268
wt	wild type	e2	6361	11.9013	1.11668	10.6577	33.019	2.79814	11.8003	1.06731
wt	wild type	e2	8936	21.1988	3.31681	6.39133	73.9496	6.83654	10.8168	0.978358
wt	wild type	e2	1030	53.2129	8.63231	6.16439	10.0059	1.0179	9.82994	0.889097
wt	wild type	e2	3629	65.8119	8.60266	7.65018	13.7473	1.1384	12.076	1.09225
wt	wild type	e2	6424	25.9654	2.29545	11.3117	51.5454	4.07227	12.6577	1.14486
wt	wild type	e2	2484	22.1126	3.796	5.82524	56.1606	8.00331	7.01718	0.634688
wt	wild type	e2	2060	30.2018	3.14622	9.59939	113.155	6.76828	16.7184	1.51214
wt	wild type	e2	12241	70.0122	10.7025	6.54168	12.3491	1.34345	9.1921	0.831406
wt	wild type	e2	5487	44.4744	4.18223	10.6341	28.4792	1.73025	16.4596	1.48873
wt	wild type	e2	4416	17.173	1.82797	9.39454	14.9762	1.29348	11.5782	1.04722
wt	wild type	e2	2494	36.3541	5.99339	6.06569	39.1573	4.71976	8.29647	0.750398
wt	wild type	e2	6014	45.3019	4.84447	9.35127	29.7831	2.23916	13.301	1.20305
wt	wild type	e2	1146	16.0964	1.83274	8.78268	14.895	1.31729	11.3073	1.02272
wt	wild type	e2	6375	27.6473	4.24116	6.51881	74.3624	8.4896	8.75924	0.792254
wt	wild type	e2	8266	18.1582	2.03568	8.91997	16.0598	1.288	12.4688	1.12778
wt	wild type	e2	2528	39.1452	4.46895	8.75937	24.9833	1.99475	12.5245	1.13281
wt	wild type	e2	10674	148.694	38.1849	3.89406	24.685	3.6836	6.70132	0.606119
wt	wild type	e2	4197	40.6216	5.61778	7.23089	20.0383	1.68871	11.866	1.07326
wt	wild type	e2	1539	10.1003	0.975181	10.3573	27.8556	2.4906	11.1843	1.0116
wt	wild type	e2	4308	59.5216	11.2205	5.30472	50.6478	4.29392	11.7952	1.06685
wt	wild type	e2	3740	76.1475	11.1944	6.80226	13.4602	1.05461	12.7631	1.1544
wt	wild type	e2	1919	37.3272	4.70685	7.93041	24.2574	1.90013	12.7662	1.15468
wt	wild type	e2	1120	14.0795	1.57601	8.93362	28.4166	2.65528	10.7019	0.967966
wt	wild type	e2	9302	75.3391	9.56881	7.8734	14.8983	1.3375	11.1389	1.00749
wt	wild type	e2	2101	32.547	5.31887	6.11916	16.478	1.30317	12.6445	1.14367
wt	wild type	e2	4059	46.8859	5.52912	8.47981	50.6539	3.54155	14.3028	1.29365
wt	wild type	e2	1881	27.771	2.99665	9.26735	101.264	5.60264	18.0744	1.63479
wt	wild type	e2	5312	69.9422	8.28523	8.44179	15.7253	0.978307	16.074	1.45385
wt	wild type	e2	10215	84.5786	11.9815	7.05909	16.9826	1.6455	10.3206	0.93348
wt	wild type	e2	5237	19.0049	1.60023	11.8763	17.5866	0.899636	19.5486	1.76813
wt	wild type	e2	10450	12.6414	1.24094	10.1869	29.7648	3.08236	9.65651	0.873411
wt	wild type	e2	6003	10.9869	0.807464	13.6067	22.5282	1.28446	17.5391	1.58637
wt	wild type	e2	1219	54.7377	7.00382	7.8154	13.7717	1.17263	11.7443	1.06224
wt	wild type	e2	10312	88.5489	13.5999	6.51101	17.725	1.97795	8.96133	0.810533
wt	wild type	e2	11549	22.6788	2.76433	8.20411	92.4574	6.84551	13.5063	1.22161
wt	wild type	e2	9571	13.405	1.66345	8.05855	87.5056	9.51883	9.1929	0.831477
wt	wild type	e2	5563	115.137	15.6434	7.36007	41.0499	3.08548	13.3042	1.20334
wt	wild type	e2	7929	11.5586	1.66929	6.92425	109.685	10.0025	10.9657	0.991826
wt	wild type	e2	9717	119.515	14.9888	7.97361	9.87713	0.903284	10.9347	0.98902
wt	wild type	e2	6295	11.6423	1.65784	7.02255	110.194	9.1001	12.1091	1.09524
wt	wild type	e2	6678	92.832	13.3559	6.95063	18.7101	1.48306	12.6159	1.14108
wt	wild type	e2	5600	24.2993	3.09669	7.84686	78.8139	7.92795	9.94127	0.899167
wt	wild type	e2	8927	83.3811	12.4761	6.68327	31.8195	3.1526	10.0931	0.9129
wt	wild type	e2	8854	84.8821	13.7444	6.17578	16.3147	1.74227	9.36409	0.846961
wt	wild type	e2	3654	95.5013	14.8834	6.41663	37.123	2.94384	12.6104	1.14058
wt	wild type	e2	6636	23.3898	2.70111	8.65933	61.9949	5.31335	11.6678	1.05532
wt	wild type	e2	6163	23.0888	2.41439	9.563	65.4776	5.34032	12.261	1.10898
wt	wild type	e2	1282	16.088	2.39723	6.7111	42.8496	5.72309	7.48715	0.677196
wt	wild type	e2	3824	24.0604	2.98671	8.05583	77.8948	7.46015	10.4415	0.944407
wt	wild type	e2	3818	63.4092	7.50403	8.45002	16.5407	1.39694	11.8406	1.07096
wt	wild type	e2	4658	70.6599	8.24748	8.56745	17.8439	1.43904	12.3999	1.12154
wt	wild type	e2	1143	14.3468	1.94896	7.36127	58.4724	9.61802	6.07947	0.549875
wt	wild type	e2	5097	95.0376	15.1506	6.27285	36.7985	3.81675	9.6413	0.872035
wt	wild type	e2	4424	11.606	1.0852	10.6948	24.5885	1.93275	12.7221	1.15068
wt	wild type	e2	1191	10.0874	1.07274	9.40338	22.8449	2.34822	9.72863	0.879933
wt	wild type	e2	1883	85.5945	13.1836	6.49249	28.9675	2.56512	11.2928	1.02141
wt	wild type	e2	4088	86.2045	12.2237	7.05225	17.2247	1.42248	12.1089	1.09522
wt	wild type	e2	1695	16.2274	2.17208	7.47091	41.7131	3.5412	11.7794	1.06542
wt	wild type	e2	7304	22.0113	2.37569	9.26523	20.6086	2.02582	10.173	0.920123
wt	wild type	e2	2091	14.6257	1.96454	7.44484	74.9965	5.75301	13.036	1.17908
wt	wild type	e2	8344	17.0517	2.28074	7.47642	86.0418	9.01718	9.54198	0.863052
wt	wild type	e2	6505	9.25897	1.37482	6.73467	81.5058	8.68943	9.37988	0.84839
wt	wild type	e2	2190	14.3789	2.26189	6.35701	13.7945	1.92459	7.16753	0.648288
wt	wild type	e2	6609	46.7881	6.32673	7.39531	59.0468	4.76371	12.3951	1.12111
wt	wild type	e2	1345	10.7902	0.912879	11.82	24.5304	1.72515	14.2193	1.2861
wt	wild type	e2	5276	29.7337	3.56999	8.32881	20.955	2.29389	9.13513	0.826253
wt	wild type	e2	7742	58.3222	8.47518	6.88153	47.1951	4.07383	11.5849	1.04783
wt	wild type	e2	2167	13.4796	1.71183	7.87437	65.5448	5.18144	12.6499	1.14416
wt	wild type	e2	7765	23.2827	2.30061	10.1202	18.1718	1.17341	15.4863	1.40071
wt	wild type	e2	5035	11.5359	1.96662	5.86583	26.7459	4.81268	5.55737	0.502652
wt	wild type	e2	7618	20.6647	2.42561	8.5194	20.0087	2.00047	10.002	0.904658
wt	wild type	e2	3022	15.1561	3.25582	4.65507	11.0625	2.4368	4.53975	0.410611
wt	wild type	e2	5165	11.6464	1.27229	9.15384	29.5033	3.35003	8.80686	0.796562
wt	wild type	e2	1263	17.3383	2.34135	7.40523	17.5013	1.94555	8.99556	0.813629
wt	wild type	e2	5179	81.1818	12.3188	6.59006	11.6635	1.14665	10.1717	0.92001
wt	wild type	e2	2230	14.2709	1.65695	8.61277	71.3837	7.38825	9.66179	0.873888
wt	wild type	e2	6806	16.946	2.90026	5.84292	53.3957	7.20961	7.4062	0.669874
wt	wild type	e2	3966	9.77912	1.56322	6.25576	86.1376	8.25691	10.4322	0.943568
wt	wild type	e2	7431	13.2611	2.39659	5.53331	70.4915	11.9202	5.91361	0.534873
wt	wild type	e2	2581	12.0515	1.92754	6.25224	25.4076	4.90982	5.17485	0.468054
wt	wild type	e2	9098	23.3305	2.30405	10.1258	31.9387	2.34727	13.6068	1.2307
wt	wild type	e2	12559	9.95526	3.15099	3.15941	75.2412	10.6064	7.09392	0.64163
wt	wild type	e2	5045	11.4537	2.1452	5.33919	11.422	2.03152	5.62236	0.508531
wt	wild type	e2	2450	50.5061	9.85024	5.1274	39.7253	5.9021	6.7307	0.608777
wt	wild type	e2	4261	20.4379	4.73163	4.31943	71.535	11.1174	6.43451	0.581987
wt	wild type	e2	2708	67.5507	10.9104	6.1914	39.4029	3.30531	11.9211	1.07824
wt	wild type	e2	9769	17.8495	3.00788	5.93425	13.2209	1.63681	8.07721	0.730566
wt	wild type	e2	1961	13.2482	1.50766	8.78728	23.7116	3.00673	7.88619	0.713289
wt	wild type	e2	1457	42.4145	5.67141	7.47864	27.1769	1.95529	13.8992	1.25715
wt	wild type	e2	5926	45.6234	6.34943	7.18543	17.3824	2.19837	7.90695	0.715167
wt	wild type	e2	9413	36.7814	8.66256	4.24602	92.0608	8.57883	10.7312	0.970611
wt	wild type	e2	6578	40.0211	6.27969	6.3731	25.2754	2.81073	8.99247	0.813349
wt	wild type	e2	4416	12.8692	2.18239	5.89682	12.7573	2.05683	6.2024	0.560994
wt	wild type	e2	1552	11.3503	3.61108	3.14319	23.6425	6.13607	3.85304	0.348499
wt	wild type	e2	1399	68.9866	14.1835	4.86385	30.9899	3.64817	8.49464	0.768322
wt	wild type	e2	5883	16.0004	1.94556	8.22408	27.7492	3.95809	7.01076	0.634108
wt	wild type	e2	4159	17.2981	5.15397	3.35626	31.7135	5.05036	6.27946	0.567963
wt	wild type	e2	3849	87.0884	17.1437	5.0799	39.8194	4.65978	8.54534	0.772908
wt	wild type	e2	4294	89.4521	14.0694	6.3579	43.8072	3.72452	11.7618	1.06383
wt	wild type	e2	8944	96.818	14.8967	6.49928	47.8474	4.37766	10.9299	0.988587
wt	wild type	e2	4463	21.226	4.92676	4.30831	76.3265	10.8366	7.04339	0.63706
wt	wild type	e2	3411	88.7131	15.3823	5.76722	40.8081	3.7891	10.7699	0.974112
wt	wild type	e2	18162	52.1598	13.7022	3.80666	12.1047	2.51709	4.80901	0.434964
wt	wild type	e2	4624	15.0332	2.61379	5.7515	12.5121	1.85313	6.75186	0.610691
wt	wild type	e2	5484	41.3141	5.3059	7.78645	42.1402	4.30214	9.79517	0.885952
wt	wild type	e2	4233	52.9681	9.93921	5.32921	41.3686	5.48797	7.53806	0.681801
wt	wild type	e2	2028	25.9263	2.60211	9.96358	43.3286	3.64626	11.883	1.07479
wt	wild type	e2	2336	26.0833	2.58482	10.0909	43.6052	3.83757	11.3627	1.02773
wt	wild type	e2	5508	13.908	2.4354	5.71076	12.3356	1.78381	6.91531	0.625475
wt	wild type	e2	1922	25.664	2.43171	10.5539	43.2502	3.23319	13.3769	1.20992
wt	wild type	e2	6868	20.9901	2.72443	7.7044	121.458	8.05993	15.0693	1.36299
wt	wild type	e2	6391	10.4277	1.02817	10.142	86.1571	6.27859	13.7224	1.24116
wt	wild type	e2	4815	11.8914	1.23779	9.60694	9.80668	0.814712	12.037	1.08872
wt	wild type	e2	7901	25.4386	2.45393	10.3665	55.2522	3.09476	17.8534	1.6148
wt	wild type	e2	6115	53.5663	7.18086	7.45959	95.6906	9.36075	10.2225	0.924607
wt	wild type	e2	2852	16.0037	2.29583	6.97078	35.0733	4.37605	8.01483	0.724924
wt	wild type	e2	1404	18.228	2.1566	8.45222	39.3309	4.16593	9.44109	0.853926
wt	wild type	e2	2426	14.1096	2.358	5.98372	32.1573	4.90094	6.56146	0.59347
wt	wild type	e2	1110	16.567	2.93228	5.64986	27.599	4.75281	5.80688	0.52522
wt	wild type	e2	2245	45.38	6.30709	7.19508	80.1458	7.90547	10.138	0.916962
wt	wild type	e2	7422	23.0812	3.12546	7.38491	101.834	10.299	9.8878	0.89433
wt	wild type	e2	3267	16.4554	1.94652	8.45375	48.7776	5.46585	8.92406	0.807162
wt	wild type	e2	3849	18.015	1.66744	10.804	53.6133	4.06235	13.1976	1.1937
wt	wild type	e2	4351	61.3106	7.57952	8.08898	51.1714	3.84571	13.3061	1.20351
wt	wild type	e2	4492	21.8194	8.36969	2.60695	12.7499	2.80532	4.5449	0.411076
wt	wild type	e2	1960	43.7969	4.84601	9.03772	13.9413	0.769207	18.1242	1.6393
wt	wild type	e2	7089	46.8282	6.17176	7.58749	43.3512	4.43795	9.76829	0.883521
wt	wild type	e2	2493	45.7395	6.7612	6.76499	54.2438	4.77432	11.3616	1.02763
wt	wild type	e2	1269	48.2515	6.66241	7.24235	42.7332	4.48199	9.53441	0.862367
wt	wild type	e2	1755	39.8377	6.75505	5.89747	35.7757	5.142	6.95755	0.629295
wt	wild type	e2	6241	92.5206	13.3142	6.94901	58.5667	5.8361	10.0352	0.907667
wt	wild type	e2	6481	104.834	16.9367	6.18976	100.603	7.90378	12.7285	1.15126
wt	wild type	e2	3505	63.5791	7.80981	8.14093	53.7658	3.86295	13.9183	1.25888
wt	wild type	e2	1862	14.0981	1.44528	9.75461	33.703	2.86932	11.746	1.0624
wt	wild type	e2	1741	36.8117	4.79328	7.67986	33.0329	3.52324	9.37569	0.848011
wt	wild type	e2	5146	42.5262	4.57532	9.2947	32.946	3.01942	10.9114	0.986909
wt	wild type	e2	2972	15.824	1.61013	9.82777	38.6151	3.11439	12.3989	1.12146
wt	wild type	e2	9663	37.4677	5.86559	6.38772	38.6246	4.67647	8.25936	0.747041
wt	wild type	e2	6093	16.5456	1.78911	9.24796	40.9233	3.37609	12.1215	1.09636
wt	wild type	e2	6419	84.8543	16.7442	5.06768	88.3047	9.50156	9.29371	0.840596
wt	wild type	e2	1166	64.5998	13.4387	4.80699	41.6954	5.66234	7.36364	0.666025
wt	wild type	e2	4976	52.3816	6.09593	8.59289	79.5668	5.77957	13.7669	1.24519
wt	wild type	e2	8377	83.7683	19.9605	4.19669	43.1758	5.99969	7.19634	0.650893
wt	wild type	e2	4189	49.3998	5.45948	9.04845	15.4457	1.22187	12.6411	1.14336
wt	wild type	e2	2817	59.5271	6.43527	9.25013	52.0008	4.18447	12.4271	1.124
wt	wild type	e2	6155	62.6951	7.23158	8.66963	77.1446	5.58085	13.8231	1.25027
wt	wild type	e2	2297	79.4281	15.8353	5.01589	73.3204	8.40145	8.72711	0.789348
wt	wild type	e2	2220	58.8683	7.40089	7.95422	49.5057	4.00481	12.3615	1.11807
wt	wild type	e2	6635	52.3104	6.03793	8.66364	78.6223	6.99882	11.2336	1.01606
wt	wild type	e2	3940	70.7333	11.7144	6.03817	42.8805	3.84905	11.1405	1.00764
wt	wild type	e2	6192	52.4809	7.22577	7.26302	89.0966	6.36106	14.0066	1.26686
wt	wild type	e2	3644	45.4671	5.40335	8.41461	14.1487	1.27646	11.0843	1.00255
wt	wild type	e2	8749	100.782	14.3232	7.0363	66.8943	6.05619	11.0456	0.999052
wt	wild type	e2	5474	99.8487	14.315	6.97513	59.9113	4.56201	13.1327	1.18782
wt	wild type	e2	2525	82.4354	13.7514	5.99469	84.7636	7.01199	12.0884	1.09337
wt	wild type	e2	4124	26.8355	5.04099	5.32345	20.7977	3.76048	5.53061	0.500232
wt	wild type	e2	2235	53.228	6.9238	7.68769	46.7486	4.58589	10.194	0.922027
wt	wild type	e2	2074	44.783	6.60423	6.78095	75.0839	7.29863	10.2874	0.930474
wt	wild type	e2	3188	21.4115	1.91492	11.1814	34.9405	3.15686	11.0681	1.00109
wt	wild type	e2	1449	17.1504	1.35001	12.7039	30.9814	1.89141	16.38	1.48154
wt	wild type	e2	3717	43.1025	5.15724	8.35767	11.5199	0.930549	12.3797	1.11971
wt	wild type	e2	6461	47.451	5.29699	8.95811	12.6894	0.904938	14.0223	1.26829
wt	wild type	e2	3773	40.0538	6.83505	5.86005	78.8703	7.94197	9.93083	0.898222
wt	wild type	e2	3519	21.9364	1.87073	11.7262	36.26	3.36468	10.7767	0.974725
wt	wild type	e2	8066	44.9787	5.09507	8.8279	39.6775	3.45168	11.4951	1.03971
wt	wild type	e2	3163	19.125	1.83643	10.4142	33.6847	3.17145	10.6212	0.960669
wt	wild type	e2	1417	35.3725	4.84333	7.30334	65.3562	3.68299	17.7454	1.60503
wt	wild type	e2	4893	52.841	5.39193	9.80001	18.4969	1.21318	15.2466	1.37902
wt	wild type	e2	1361	34.0434	4.2644	7.98316	29.0884	2.73831	10.6228	0.960805
wt	wild type	e2	3843	48.5242	5.41589	8.9596	11.2836	0.781937	14.4303	1.30519
wt	wild type	e2	1554	43.3193	4.95014	8.75112	15.0605	1.03795	14.5099	1.31239
wt	wild type	e2	2340	19.507	1.72843	11.286	35.3429	3.1183	11.334	1.02514
wt	wild type	e2	1938	45.2542	4.98537	9.07739	15.7334	1.03008	15.274	1.3815
wt	wild type	e2	7383	52.526	6.02121	8.72351	104.178	5.8696	17.7487	1.60533
wt	wild type	e2	10239	29.4971	3.25361	9.06596	94.504	7.22094	13.0875	1.18374
wt	wild type	e2	12264	53.5311	8.40475	6.36915	105.564	8.78204	12.0204	1.08722
wt	wild type	e2	5249	47.0178	6.84053	6.87341	95.5015	7.51814	12.7028	1.14894
wt	wild type	e2	6849	13.0167	1.60832	8.09334	49.0079	6.57334	7.45554	0.674338
wt	wild type	e2	2684	17.795	2.02156	8.80261	48.0338	3.71782	12.9199	1.16858
wt	wild type	e2	10432	24.6127	4.96658	4.95567	56.684	7.00681	8.08985	0.731709
wt	wild type	e2	5304	26.3247	4.48554	5.86878	66.4801	7.89649	8.41894	0.761475
wt	wild type	e2	2786	12.493	2.14262	5.83072	34.2007	4.80314	7.1205	0.644033
wt	wild type	e2	11142	11.7187	1.28617	9.11127	23.2714	2.5428	9.1519	0.82777
wt	wild type	e2	5487	13.316	1.30754	10.1841	50.5868	4.55923	11.0955	1.00356
wt	wild type	e2	2569	20.6695	1.89668	10.8977	45.3143	2.59406	17.4685	1.57999
wt	wild type	e2	3432	27.9599	4.06533	6.87764	71.9858	6.48451	11.1012	1.00408
wt	wild type	e2	3225	21.6807	2.26432	9.57491	47.7253	3.64517	13.0927	1.18421
wt	wild type	e2	2274	22.6103	2.36086	9.57713	65.048	4.67652	13.9095	1.25808
wt	wild type	e2	7559	17.6178	3.33111	5.28888	52.5481	8.8448	5.94113	0.537363
wt	wild type	e2	3763	10.151	1.02609	9.89288	70.9539	4.64217	15.2847	1.38246
wt	wild type	e2	1164	13.5449	1.51321	8.95108	21.6223	1.85963	11.6272	1.05166
wt	wild type	e2	4599	10.3822	1.07277	9.67791	74.3622	5.08763	14.6163	1.32201
wt	wild type	e2	1467	18.1803	2.7703	6.56256	51.048	7.04201	7.24907	0.655662
wt	wild type	e2	1962	14.9719	2.06466	7.25151	13.525	1.54899	8.73151	0.789746
wt	wild type	e2	2616	15.2855	2.16225	7.06922	24.7355	3.00412	8.23385	0.744734
wt	wild type	e2	4703	23.9657	3.39204	7.06528	69.7234	8.13854	8.56706	0.774872
wt	wild type	e2	1965	15.3383	2.65625	5.7744	49.8357	5.18279	9.6156	0.86971
wt	wild type	e2	1958	25.2817	5.57704	4.53318	32.9611	4.78141	6.8936	0.623511
wt	wild type	e2	3061	12.6315	4.14855	3.04479	29.527	5.96701	4.94837	0.44757
wt	wild type	e2	7290	18.2386	3.25681	5.60015	63.4444	7.81753	8.11566	0.734043
wt	wild type	e2	1549	9.00066	1.1176	8.05359	32.2412	4.12324	7.81938	0.707246
wt	wild type	e2	1096	12.1398	1.61245	7.52879	35.8304	3.38948	10.571	0.956128
wt	wild type	e2	3188	11.873	2.31947	5.11883	37.1574	5.79968	6.40681	0.579482
wt	wild type	e2	4109	31.0571	5.63881	5.50774	83.1421	8.62365	9.64118	0.872024
wt	wild type	e2	3292	37.1927	5.16675	7.19846	43.534	4.38908	9.91871	0.897126
wt	wild type	e2	3693	10.1243	2.40734	4.20559	32.6248	7.73538	4.21761	0.381474
wt	wild type	e2	3219	17.9279	4.70918	3.80702	43.7074	8.3004	5.26571	0.476272
wt	wild type	e2	2940	36.9861	4.10892	9.00142	42.1171	3.99756	10.5357	0.952931
wt	wild type	e2	7120	9.47784	1.27941	7.40795	24.8021	3.70828	6.6883	0.604942
wt	wild type	e2	10215	32.3697	4.55592	7.10497	62.8687	6.84592	9.18339	0.830618
wt	wild type	e2	7221	20.8086	3.75054	5.54815	65.4004	8.4584	7.732	0.699343
wt	wild type	e2	11851	19.9496	4.61837	4.31963	52.1257	7.42871	7.01679	0.634653
wt	wild type	e2	1316	10.1146	2.66197	3.79966	61.9374	16.1835	3.8272	0.346162
wt	wild type	e2	2347	10.7356	1.54029	6.96986	69.6626	6.42893	10.8358	0.980075
wt	wild type	e2	11115	13.0491	1.98759	6.56531	80.3623	11.0741	7.25677	0.65636
wt	wild type	e2	8045	19.6369	3.813	5.14999	61.4459	8.36981	7.34137	0.664011
wt	wild type	e2	7110	8.9854	1.98373	4.52955	21.7778	5.34036	4.07796	0.368842
wt	wild type	e2	2449	11.4657	1.58667	7.22627	69.9814	7.22871	9.68103	0.875628
wt	wild type	e2	8698	27.785	5.52661	5.02749	47.5831	6.17387	7.70717	0.697097
wt	wild type	e2	4222	11.7331	1.70152	6.89564	74.9732	8.09342	9.26347	0.837861
wt	wild type	e2	9025	12.5547	1.88455	6.66189	81.4958	9.91354	8.22066	0.743541
wt	wild type	e2	4788	30.8789	4.48927	6.87838	59.2882	6.22712	9.52098	0.861152
wt	wild type	e2	5501	47.3473	5.26997	8.98435	36.6245	3.16758	11.5623	1.04579
wt	wild type	e2	3483	31.4454	4.78144	6.57656	63.9923	7.02732	9.10622	0.823638
wt	wild type	e2	1496	29.9434	2.73041	10.9666	21.4694	1.06832	20.0963	1.81767
wt	wild type	e2	4295	21.6668	2.46484	8.79035	36.0794	3.14143	11.485	1.0388
wt	wild type	e2	1373	20.0662	3.56751	5.62471	19.4558	2.51807	7.72648	0.698843
wt	wild type	e2	1506	37.2091	4.19849	8.8625	27.9906	2.12334	13.1823	1.19231
wt	wild type	e2	5286	33.2537	4.70077	7.0741	68.6625	6.14447	11.1747	1.01073
wt	wild type	e2	5504	14.6248	3.77872	3.8703	15.5231	3.32009	4.6755	0.422889
wt	wild type	e2	2223	30.831	4.08738	7.54297	63.2767	4.61495	13.7113	1.24015
wt	wild type	e2	4369	16.5781	2.20616	7.51449	84.8728	8.7554	9.69376	0.876779
wt	wild type	e2	3731	19.7202	2.19143	8.99874	83.1407	7.43686	11.1795	1.01117
wt	wild type	e2	10099	32.6776	3.40746	9.59003	12.2273	1.15867	10.5529	0.954485
wt	wild type	e2	2917	14.9183	1.69685	8.79177	36.6349	3.91997	9.34571	0.845299
wt	wild type	e2	5630	53.6651	9.72087	5.5206	38.2463	4.18961	9.12884	0.825684
wt	wild type	e2	6515	27.1448	6.53656	4.15277	23.5282	2.2609	10.4066	0.941251
wt	wild type	e2	3710	31.1922	8.29733	3.7593	24.0288	4.56915	5.25892	0.475658
wt	wild type	e2	8024	75.5059	9.27293	8.14261	12.1596	1.27193	9.56	0.864682
wt	wild type	e2	6409	42.3489	4.82968	8.76848	34.2848	2.06244	16.6234	1.50355
wt	wild type	e2	6209	14.0346	1.66264	8.44117	74.2298	6.48067	11.454	1.03599
wt	wild type	e2	12623	42.3612	9.23539	4.58684	30.6912	4.49485	6.82807	0.617584
wt	wild type	e2	11421	86.5226	16.3414	5.29469	16.0242	2.44363	6.55753	0.593114
wt	wild type	e2	8105	97.8162	15.9081	6.14883	22.9048	2.75231	8.32202	0.752709
wt	wild type	e2	3758	40.9801	4.79745	8.54206	46.3549	4.47017	10.3698	0.937928
wt	wild type	e2	4186	41.623	5.0545	8.23483	45.9831	4.41689	10.4107	0.941627
wt	wild type	e2	11441	58.7699	13.7543	4.27283	44.8623	4.14283	10.8289	0.979449
wt	wild type	e2	9735	42.0891	5.51048	7.63801	68.9021	5.79014	11.8999	1.07632
wt	wild type	e2	8734	20.8144	3.74123	5.56352	12.16	1.95546	6.21848	0.562448
wt	wild type	e2	3807	65.7582	12.6855	5.18372	14.4611	1.88802	7.65939	0.692775
wt	wild type	e2	5831	13.5728	2.41792	5.61342	85.1075	8.95328	9.50573	0.859773
wt	wild type	e2	4750	23.6783	3.17202	7.46473	54.7775	4.10939	13.3298	1.20565
wt	wild type	e2	6995	14.1262	1.90328	7.42202	90.0185	5.61979	16.0181	1.44881
wt	wild type	e2	7883	9.27339	1.417	6.54436	78.0163	10.3925	7.50696	0.678988
wt	wild type	e2	7751	10.4103	0.989083	10.5252	66.4762	5.71682	11.6282	1.05174
wt	wild type	e2	2640	9.33213	1.10083	8.47739	57.3604	7.45755	7.6916	0.695688
wt	wild type	e2	1876	12.2817	1.83869	6.67962	78.3269	6.49087	12.0672	1.09145
wt	wild type	e2	4595	10.337	1.08585	9.51971	66.7952	7.00693	9.53274	0.862216
wt	wild type	e2	4391	28.2956	3.25171	8.70178	75.8869	4.08107	18.5948	1.68186
wt	wild type	e2	15057	31.9613	2.64767	12.0715	41.4728	2.8076	14.7716	1.33606
wt	wild type	e2	6814	27.9541	3.82441	7.30939	20.0494	2.98458	6.71766	0.607598
wt	wild type	e2	2431	33.241	2.71202	12.2569	44.9288	2.38886	18.8077	1.70111
wt	wild type	e2	4524	25.5871	2.00788	12.7433	68.1507	3.88645	17.5355	1.58605
wt	wild type	e2	3610	32.7208	2.89678	11.2956	22.515	1.838	12.2497	1.10796
wt	wild type	e2	1317	23.6788	2.13185	11.1071	46.1654	2.72033	16.9705	1.53495
wt	wild type	e2	7750	35.8583	2.94212	12.1879	39.0252	2.68024	14.5604	1.31695
wt	wild type	e2	1854	29.6657	2.60107	11.4052	31.3067	2.57485	12.1586	1.09972
wt	wild type	e2	6896	19.8996	1.63309	12.1853	36.1871	1.96595	18.407	1.66487
wt	wild type	e2	1279	11.7752	2.16323	5.44334	30.302	4.82969	6.27411	0.567479
wt	wild type	e2	11222	37.4801	3.08714	12.1407	51.1354	2.67239	19.1347	1.73069
wt	wild type	e2	3229	32.8676	2.8815	11.4064	23.18	1.26168	18.3724	1.66174
wt	wild type	e2	7356	47.1138	5.35935	8.79096	34.2758	2.61557	13.1045	1.18527
wt	wild type	e2	8985	25.2502	2.35208	10.7353	75.6165	5.04804	14.9794	1.35485
wt	wild type	e2	5148	9.1752	1.13003	8.11941	37.3749	4.13472	9.03927	0.817583
wt	wild type	e2	4406	27.9271	2.61789	10.6678	53.9549	3.22121	16.7499	1.51499
wt	wild type	e2	8025	20.6502	1.86507	11.0721	37.4337	2.35298	15.909	1.43894
wt	wild type	e2	5276	9.15443	1.6179	5.65821	104.407	8.63671	12.0888	1.09341
wt	wild type	e2	3606	9.81855	1.04802	9.36864	40.4365	4.07124	9.93223	0.898348
wt	wild type	e2	1158	33.8029	4.54374	7.43945	22.7922	1.57653	14.4572	1.30762
wt	wild type	e2	12250	84.3409	11.9765	7.0422	31.5372	3.04071	10.3717	0.938096
wt	wild type	e2	4949	64.855	12.7545	5.08487	19.9909	2.77096	7.21445	0.652531
wt	wild type	e2	5186	10.2057	1.02286	9.97763	33.3473	2.80059	11.9072	1.07698
wt	wild type	e2	4693	31.1148	2.97514	10.4583	24.6994	1.81479	13.61	1.231
wt	wild type	e2	7319	10.0613	1.19744	8.40238	32.8582	3.78428	8.68283	0.785343
wt	wild type	e2	10612	85.7752	11.4688	7.47899	52.5491	4.42162	11.8846	1.07493
wt	wild type	e2	9526	113.591	26.3819	4.30563	60.8925	6.37132	9.55728	0.864436
wt	wild type	e2	4227	24.12	2.17385	11.0955	13.5061	0.783992	17.2273	1.55817
wt	wild type	e2	2157	20.7569	1.65414	12.5485	12.2011	0.400416	30.4711	2.75604
wt	wild type	e2	7421	86.813	13.2047	6.57439	38.3016	3.34533	11.4493	1.03556
wt	wild type	e2	2926	29.4573	3.41028	8.63778	22.8456	1.88123	12.144	1.0984
wt	wild type	e2	7530	75.1492	12.4515	6.03533	33.3519	3.61258	9.23215	0.835028
wt	wild type	e2	3168	24.9289	1.93971	12.8518	14.2445	0.518963	27.448	2.48261
wt	wild type	e2	2235	21.3384	1.80271	11.8369	12.5602	0.459232	27.3503	2.47378
wt	wild type	e2	6775	32.2544	3.6398	8.86159	25.3659	2.12387	11.9432	1.08024
wt	wild type	e2	4303	22.9119	1.74125	13.1583	13.645	0.543314	25.1143	2.27154
wt	wild type	e2	2779	72.3723	11.5691	6.25565	32.484	3.38594	9.5938	0.867739
wt	wild type	e2	5787	80.2845	11.8141	6.79567	25.0854	2.46581	10.1733	0.920153
wt	wild type	e2	10394	21.5815	2.49476	8.65073	22.4301	2.45653	9.13081	0.825862
wt	wild type	e2	2728	21.9932	2.1858	10.0619	13.2107	1.08066	12.2247	1.1057
wt	wild type	e2	2613	62.1174	12.2497	5.07092	21.6035	3.30002	6.54649	0.592116
wt	wild type	e2	2296	63.3045	10.3305	6.12791	36.9965	3.94727	9.37268	0.847738
wt	wild type	e2	3440	30.8565	3.11947	9.89157	24.8838	1.37489	18.0988	1.63699
wt	wild type	e2	7307	23.8031	1.95379	12.183	13.7757	0.578771	23.8016	2.1528
wt	wild type	e2	3455	75.9885	13.3028	5.71223	33.4458	3.16725	10.5599	0.955119
wt	wild type	e2	10396	95.6157	14.303	6.68501	29.6518	2.76126	10.7385	0.971277
wt	wild type	e2	4256	23.9784	2.51282	9.54242	13.5181	1.02557	13.181	1.19219
wt	wild type	e2	5058	20.918	2.43492	8.59083	45.1558	4.02048	11.2315	1.01586
wt	wild type	e2	2762	38.3768	3.78072	10.1507	56.6448	2.96952	19.0754	1.72533
wt	wild type	e2	2431	38.4339	3.96528	9.69261	55.8443	3.74632	14.9064	1.34825
wt	wild type	e2	1352	11.1116	1.21356	9.15618	12.4676	1.04024	11.9853	1.08405
wt	wild type	e2	4889	9.97118	1.74872	5.70201	78.4339	7.99124	9.81499	0.887745
wt	wild type	e2	2602	20.0037	2.30766	8.66838	66.8452	3.84811	17.3709	1.57116
wt	wild type	e2	2104	18.9764	2.0232	9.3794	63.2062	3.11458	20.2936	1.83552
wt	wild type	e2	4595	43.5933	4.55635	9.56759	15.9149	0.910322	17.4827	1.58127
wt	wild type	e2	1884	38.7975	3.73535	10.3866	57.3548	3.6902	15.5424	1.40578
wt	wild type	e2	3408	20.4442	2.50634	8.157	44.8553	4.35367	10.3029	0.931872
wt	wild type	e2	5072	27.1327	3.27466	8.28565	18.9627	1.54865	12.2446	1.1075
wt	wild type	e2	4717	21.7888	2.53154	8.60692	73.2481	3.78595	19.3473	1.74992
wt	wild type	e2	8232	21.4661	3.84885	5.57728	64.4857	4.4503	14.4902	1.31061
wt	wild type	e2	11991	34.2612	3.21233	10.6655	77.9953	6.48027	12.0358	1.08861
wt	wild type	e2	6448	17.9534	3.11499	5.76356	94.265	9.58922	9.83031	0.88913
wt	wild type	e2	3538	29.7126	3.06893	9.68174	20.57	1.3442	15.3028	1.3841
wt	wild type	e2	4992	40.2717	4.44431	9.0614	15.0008	1.01902	14.7208	1.33146
wt	wild type	e2	2351	20.202	3.4026	5.93721	58.6217	3.30463	17.7393	1.60448
wt	wild type	e2	7567	17.2024	2.93414	5.86283	93.4678	9.1599	10.204	0.922932
wt	wild type	e2	2590	11.8582	1.1098	10.685	37.1704	3.46888	10.7154	0.969182
wt	wild type	e2	2464	19.1344	2.72049	7.03345	73.0895	6.59668	11.0797	1.00214
wt	wild type	e2	6722	19.8142	2.5735	7.69932	32.9854	4.29855	7.67362	0.694062
wt	wild type	e2	2417	26.6482	2.70844	9.83894	35.2293	3.02372	11.651	1.0538
wt	wild type	e2	4025	54.467	8.48964	6.4157	49.2368	3.75389	13.1162	1.18633
wt	wild type	e2	8133	40.7016	4.04136	10.0713	26.2546	1.89378	13.8636	1.25393
wt	wild type	e2	6155	10.8335	0.803104	13.4895	45.1272	3.14191	14.363	1.2991
wt	wild type	e2	9954	11.9	1.13962	10.4421	29.5995	3.08356	9.59914	0.868221
wt	wild type	e2	10531	18.5766	2.09963	8.84758	21.4009	2.31599	9.24049	0.835782
wt	wild type	e2	1211	13.6726	1.73542	7.87856	18.7219	1.84571	10.1435	0.917456
wt	wild type	e2	7952	63.4412	13.2154	4.80057	37.5198	2.5199	14.8894	1.34672
wt	wild type	e2	6679	57.0555	9.00608	6.33522	52.6134	3.89351	13.5131	1.22223
wt	wild type	e2	3787	10.1468	0.828658	12.2449	41.3192	3.24587	12.7298	1.15138
wt	wild type	e2	2611	34.3506	3.47902	9.87363	21.6895	1.45005	14.9578	1.3529
wt	wild type	e2	4095	18.3295	1.9895	9.21314	24.7837	2.24163	11.0561	1
wt	wild type	e2	1428	12.4647	1.98641	6.27498	19.4302	3.3982	5.7178	0.517162
wt	wild type	e2	10328	21.4185	2.98319	7.17974	84.5099	7.92695	10.6611	0.964271
wt	wild type	e2	4199	57.5457	9.3145	6.17808	50.9573	5.15174	9.89128	0.894645
wt	wild type	e2	5460	12.1173	1.24889	9.7024	37.8463	4.18572	9.04177	0.817808
wt	wild type	e2	1125	15.0244	1.45327	10.3384	17.3026	1.15472	14.9842	1.35529
wt	wild type	e2	4934	27.7401	3.26002	8.50919	36.9294	3.93798	9.37775	0.848197
wt	wild type	e2	1773	23.3688	3.19064	7.32416	31.1016	3.56996	8.71203	0.787984
wt	wild type	e2	7367	37.9345	7.94294	4.77588	48.8552	3.04225	16.0589	1.45249
wt	wild type	e2	5983	25.4774	2.52205	10.1019	87.4125	5.13485	17.0234	1.53973
wt	wild type	e2	6534	19.507	2.07684	9.39261	26.837	2.4056	11.156	1.00904
wt	wild type	e2	7888	20.2822	1.81464	11.177	16.1559	1.07738	14.9956	1.35632
wt	wild type	e2	8376	62.9916	9.40068	6.70075	55.9514	4.3794	12.776	1.15556
wt	wild type	e2	2606	41.9271	4.11126	10.1981	17.0669	1.06842	15.974	1.44481
wt	wild type	e2	4852	51.2862	4.70547	10.8993	27.9748	1.71762	16.287	1.47312
wt	wild type	e2	2832	10.1162	0.975407	10.3713	10.9015	0.931687	11.7008	1.05831
wt	wild type	e2	1240	14.7877	1.89287	7.81234	22.4802	2.62671	8.55831	0.774081
wt	wild type	e2	2549	28.7168	2.59751	11.0555	14.8805	1.07318	13.8659	1.25414
wt	wild type	e2	3210	28.5827	2.52851	11.3042	44.5173	2.52157	17.6546	1.59682
wt	wild type	e2	1788	13.8261	1.77208	7.80218	14.0829	1.25732	11.2007	1.01308
wt	wild type	e2	10583	11.1904	1.27118	8.80321	15.2709	1.66007	9.19894	0.832024
wt	wild type	e2	8581	32.2817	2.58499	12.4881	16.5147	0.971646	16.9966	1.5373
wt	wild type	e2	1892	44.1931	4.77514	9.25481	23.9658	1.75341	13.6681	1.23625
wt	wild type	e2	2527	29.5342	2.99095	9.87451	63.7056	4.4217	14.4075	1.30312
wt	wild type	e2	2843	10.3896	1.06037	9.79811	13.5706	1.14865	11.8144	1.06859
wt	wild type	e2	2443	32.0201	2.87537	11.136	40.7001	2.64618	15.3807	1.39115
wt	wild type	e2	4878	32.0585	3.17487	10.0976	68.6134	5.06578	13.5445	1.22507
wt	wild type	e2	3762	19.9453	1.70495	11.6984	13.7821	0.608828	22.6371	2.04747
wt	wild type	e2	6141	11.2199	1.0215	10.9837	12.3808	0.864733	14.3174	1.29498
wt	wild type	e2	6894	10.2681	1.19149	8.61787	12.0856	1.37964	8.75992	0.792315
wt	wild type	e2	7694	20.1543	1.73727	11.6012	21.0679	1.25708	16.7594	1.51585
wt	wild type	e2	2529	31.0662	2.95458	10.5146	39.7276	2.67317	14.8616	1.3442
wt	wild type	e2	6944	26.9467	4.19998	6.41591	50.4371	4.72012	10.6856	0.966486
wt	wild type	e2	3207	42.2257	4.321	9.7722	16.764	1.14985	14.5793	1.31866
wt	wild type	e2	2567	23.7035	3.03927	7.79908	43.0958	2.40385	17.9278	1.62153
wt	wild type	e2	6241	10.6951	0.996282	10.735	10.3901	0.744117	13.963	1.26292
wt	wild type	e2	4281	22.8015	2.15464	10.5825	15.7419	0.880073	17.8871	1.61785
wt	wild type	e2	2195	15.5353	1.49927	10.362	27.7942	1.72511	16.1116	1.45726
wt	wild type	e2	4862	17.7663	2.04795	8.67514	32.2025	2.46832	13.0463	1.18001
wt	wild type	e2	9101	18.5763	1.86109	9.98142	29.6531	2.66332	11.1339	1.00704
wt	wild type	e2	10383	23.5562	2.1901	10.7557	83.1247	4.16362	19.9645	1.80575
wt	wild type	e2	1254	13.9233	6.84894	2.03291	11.6423	5.18946	2.24345	0.202915
wt	wild type	e2	4134	53.5115	7.42155	7.2103	44.5596	4.74803	9.38484	0.848839
wt	wild type	e2	5614	28.6577	2.4339	11.7744	13.1781	1.13585	11.602	1.04937
wt	wild type	e2	10109	18.968	2.22689	8.51773	44.436	4.13002	10.7592	0.973151
wt	wild type	e2	4583	15.5665	1.61586	9.63359	15.9207	1.47895	10.7649	0.973658
wt	wild type	e2	2785	54.0981	7.33415	7.37619	44.4344	3.61185	12.3024	1.11272
wt	wild type	e2	7493	46.1979	5.71147	8.08862	62.6231	4.35209	14.3892	1.30147
wt	wild type	e2	4124	36.0291	4.22994	8.51765	20.3062	2.11207	9.61435	0.869597
wt	wild type	e2	3108	16.2639	1.31511	12.367	16.4933	0.979308	16.8418	1.5233
wt	wild type	e2	2629	17.6574	2.34917	7.51644	21.7833	2.72976	7.97994	0.721768
wt	wild type	e2	7820	19.9228	2.43151	8.19359	25.8351	3.01164	8.57841	0.775898
wt	wild type	e2	2613	21.4319	4.51536	4.74645	40.1446	4.60234	8.72264	0.788944
wt	wild type	e2	6315	26.6586	3.77686	7.05839	48.8143	4.2488	11.489	1.03915
wt	wild type	e2	1525	21.7749	2.31462	9.40757	42.5756	3.2956	12.9189	1.16849
wt	wild type	e2	1638	27.988	4.77627	5.85981	59.9478	3.93538	15.233	1.37779
wt	wild type	e2	4335	23.3151	2.75379	8.46654	45.0476	4.97995	9.0458	0.818173
wt	wild type	e2	22249	21.9285	2.63883	8.30992	29.2104	3.53082	8.27299	0.748274
wt	wild type	e2	6631	19.0685	3.1448	6.0635	70.99	7.88558	9.00251	0.814257
wt	wild type	e2	6016	10.2169	2.42608	4.21129	30.8874	5.61914	5.49683	0.497176
wt	wild type	e2	1505	15.8223	1.8437	8.58185	19.9551	2.18149	9.14749	0.82737
wt	wild type	e2	8726	19.7305	2.25161	8.76284	26.2569	3.02731	8.67335	0.784486
wt	wild type	e2	8390	14.9039	2.63902	5.64754	21.8328	4.45173	4.90434	0.443587
wt	wild type	e2	10053	16.5041	2.25356	7.32356	18.7561	2.21617	8.46332	0.765489
wt	wild type	e2	6654	35.1397	5.7835	6.07587	79.4323	6.61971	11.9994	1.08532
wt	wild type	e2	6456	12.5791	1.21323	10.3682	95.6191	7.77187	12.3032	1.1128
wt	wild type	e2	8693	14.1691	2.74282	5.16591	16.9951	3.25794	5.21652	0.471823
wt	wild type	e2	3056	17.2908	3.40555	5.07722	33.3597	4.71779	7.07104	0.63956
wt	wild type	e2	2022	17.4886	2.27069	7.70188	22.4399	2.50621	8.95371	0.809844
wt	wild type	e2	1429	24.236	3.24716	7.46376	76.4974	6.69376	11.4282	1.03365
wt	wild type	e2	7134	19.328	2.49499	7.74675	34.8573	3.73676	9.32821	0.843717
wt	wild type	e2	2254	17.6767	3.41455	5.17688	61.3027	9.10569	6.73235	0.608926
wt	wild type	e2	2792	14.1478	3.81414	3.70931	49.6939	8.76955	5.66664	0.512536
wt	wild type	e2	9763	9.24333	1.52748	6.05135	91.6695	12.2927	7.45722	0.674489
wt	wild type	e2	1724	22.9602	3.60393	6.37089	73.0164	6.90187	10.5792	0.956867
wt	wild type	e2	2717	16.9056	2.24817	7.5197	29.9811	3.29451	9.10032	0.823104
wt	wild type	e2	2742	15.382	2.14244	7.17967	51.8572	7.42129	6.98763	0.632016
wt	wild type	e2	8573	21.0431	4.55176	4.62308	75.4054	12.8183	5.88264	0.532072
wt	wild type	e2	5457	10.8485	1.98929	5.45345	103.309	13.8772	7.44454	0.673343
wt	wild type	e2	16099	15.9017	3.40875	4.66495	64.0959	10.1881	6.29123	0.569028
wt	wild type	e2	7176	37.982	4.82772	7.86749	28.7773	2.77662	10.3642	0.937415
wt	wild type	e2	5972	10.9641	1.89978	5.77124	19.7541	3.76803	5.24255	0.474178
wt	wild type	e2	6377	11.2052	2.62436	4.26968	86.2639	16.2483	5.30911	0.480198
wt	wild type	e2	3441	10.139	2.45421	4.13128	75.1924	13.1326	5.72565	0.517873
wt	wild type	e2	5488	12.9478	2.31346	5.59673	20.9144	3.54872	5.89351	0.533055
wt	wild type	e2	3278	17.9113	1.84744	9.69525	77.5626	6.13014	12.6527	1.1444
wt	wild type	e2	2576	16.9121	2.78151	6.08019	14.6295	2.08529	7.0156	0.634546
wt	wild type	e2	2503	14.6426	2.80544	5.21937	16.0701	3.14247	5.11386	0.462537
wt	wild type	e2	8992	48.1042	10.0618	4.78089	18.5103	2.94747	6.28007	0.568018
wt	wild type	e2	2966	16.7021	3.02837	5.51521	17.5254	3.18158	5.50839	0.498222
wt	wild type	e2	2598	18.6336	2.52111	7.39105	19.6166	2.66572	7.35883	0.66559
wt	wild type	e2	3223	11.8235	2.10042	5.62911	31.2132	5.13228	6.08174	0.55008
wt	wild type	e2	8340	25.2638	2.40844	10.4897	14.786	0.884001	16.7262	1.51285
wt	wild type	e2	2313	34.4959	3.83618	8.99224	86	4.03265	21.3259	1.92888
wt	wild type	e2	2020	15.4861	1.39674	11.0873	65.8509	4.59818	14.3211	1.29531
wt	wild type	e2	1267	25.4851	3.12883	8.14525	11.8122	0.799942	14.7663	1.33558
wt	wild type	e2	3735	49.0282	6.63336	7.39116	37.336	3.81473	9.78733	0.885243
wt	wild type	e2	1859	35.6885	3.65351	9.76829	12.2153	1.38985	8.78888	0.794935
wt	wild type	e2	3347	35.0281	4.19021	8.3595	100.99	6.6595	15.1648	1.37162
wt	wild type	e2	3188	23.4946	2.3794	9.87416	20.3544	1.59847	12.7337	1.15173
wt	wild type	e2	6254	22.7457	2.02973	11.2063	62.642	3.17838	19.7088	1.78262
wt	wild type	e2	3437	22.3733	1.95853	11.4235	18.66	0.931597	20.0301	1.81168
wt	wild type	e2	1708	16.361	1.63867	9.98428	79.8461	6.0105	13.2844	1.20155
wt	wild type	e2	9970	50.9262	5.70913	8.92012	70.4499	4.06465	17.3324	1.56767
wt	wild type	e2	1592	64.5058	11.9516	5.39725	53.2001	4.11708	12.9218	1.16875
wt	wild type	e2	6200	18.7612	1.6457	11.4002	94.5075	6.3233	14.9459	1.35183
wt	wild type	e2	2776	22.599	1.8629	12.131	16.0284	0.784779	20.424	1.84731
wt	wild type	e2	2388	53.5579	5.96951	8.97191	24.4453	1.63073	14.9903	1.35584
wt	wild type	e2	6425	34.8337	3.68886	9.44293	17.0914	1.06857	15.9946	1.44668
wt	wild type	e2	1012	9.64542	2.10536	4.58135	18.7685	3.67321	5.10958	0.46215
wt	wild type	e2	11036	56.4049	6.54993	8.61153	45.594	3.42252	13.3218	1.20492
wt	wild type	e2	9131	34.5064	2.68132	12.8692	56.7181	3.23616	17.5264	1.58522
wt	wild type	e2	3004	35.0619	4.00886	8.7461	88.012	3.6448	24.1472	2.18407
wt	wild type	e2	6131	23.3669	2.02586	11.5343	16.6312	0.942099	17.6533	1.59671
wt	wild type	e2	7938	36.346	3.32922	10.9173	14.7474	0.839555	17.5657	1.58878
wt	wild type	e2	2642	17.3618	1.63923	10.5914	28.0273	2.17775	12.8698	1.16405
wt	wild type	e2	13416	93.3501	13.4501	6.94046	21.4389	1.89451	11.3164	1.02354
wt	wild type	e2	2417	17.451	2.15236	8.10786	72.238	6.13842	11.7682	1.0644
wt	wild type	e2	7784	96.8899	15.1834	6.38131	85.6501	5.80811	14.7466	1.3338
wt	wild type	e2	4505	36.5896	4.27039	8.56821	107.95	6.25616	17.2549	1.56067
wt	wild type	e2	6800	46.1197	7.49205	6.15582	36.4865	4.48697	8.13165	0.73549
wt	wild type	e2	5528	20.6602	2.27993	9.0618	86.2467	5.68531	15.1701	1.3721
wt	wild type	e2	4610	38.9222	4.5477	8.55865	97.7939	5.32365	18.3697	1.6615
wt	wild type	e2	1173	27.0044	3.09483	8.72562	10.8119	0.587484	18.4037	1.66457
wt	wild type	e2	6529	16.0025	1.81335	8.82487	67.5346	8.51824	7.92824	0.717092
wt	wild type	e2	1089	14.7421	1.36217	10.8225	62.0542	4.82566	12.8592	1.16309
wt	wild type	e2	4403	26.2428	2.24681	11.68	22.7871	1.31607	17.3146	1.56607
wt	wild type	e2	3433	21.9705	2.45046	8.96587	18.9883	2.01781	9.41032	0.851143
wt	wild type	e2	3911	19.2547	2.54796	7.55692	13.6986	1.49617	9.15576	0.828119
wt	wild type	e2	4355	62.3386	6.33397	9.84195	28.8488	2.12293	13.5891	1.22911
wt	wild type	e2	2380	23.7291	2.98806	7.94132	13.6726	1.51431	9.02891	0.816645
wt	wild type	e2	1758	45.6521	5.76933	7.91289	76.3739	4.62814	16.5021	1.49258
wt	wild type	e2	1906	20.2289	2.61992	7.72118	17.4035	2.09635	8.30183	0.750882
wt	wild type	e2	3835	55.3093	5.58974	9.89478	92.0653	5.0279	18.3109	1.65618
wt	wild type	e2	5707	24.7656	2.54564	9.72863	13.5233	0.890383	15.1881	1.37373
wt	wild type	e2	16884	92.1485	13.928	6.61606	21.9779	2.29538	9.57484	0.866024
wt	wild type	e2	5319	28.9111	6.48447	4.45851	70.8239	6.10125	11.6081	1.04993
wt	wild type	e2	4844	34.3854	7.68885	4.47211	89.1308	7.58855	11.7454	1.06235
wt	wild type	e2	6365	29.4528	2.88498	10.209	124.484	5.78245	21.5279	1.94715
wt	wild type	e2	9931	21.4636	1.88402	11.3925	18.845	1.38862	13.571	1.22747
wt	wild type	e2	1550	19.7565	1.64164	12.0346	23.8101	1.53909	15.4702	1.39925
wt	wild type	e2	4498	23.2678	1.70168	13.6735	44.3275	2.54308	17.4306	1.57656
wt	wild type	e2	1416	18.9075	1.71783	11.0067	32.0427	2.32452	13.7846	1.24679
wt	wild type	e2	9494	23.7666	2.22448	10.6841	76.8203	5.49458	13.9811	1.26456
wt	wild type	e2	5023	21.3462	1.72726	12.3584	25.5673	2.1795	11.7308	1.06103
wt	wild type	e2	3418	15.321	2.14635	7.13814	27.3916	4.08542	6.70473	0.606428
wt	wild type	e2	2078	24.7731	2.57526	9.61963	102.044	4.70493	21.6887	1.9617
wt	wild type	e2	7439	24.8196	2.32867	10.6582	117.85	8.50087	13.8633	1.2539
wt	wild type	e2	5312	45.5218	6.92867	6.57007	84.3718	6.79343	12.4196	1.12333
wt	wild type	e2	1659	18.0069	1.33572	13.4811	31.3151	1.76674	17.7248	1.60317
wt	wild type	e2	4372	50.5311	8.52638	5.92645	98.1582	8.58919	11.4281	1.03365
wt	wild type	e2	3948	24.5729	1.91328	12.8433	47.8671	2.71317	17.6425	1.59573
wt	wild type	e2	5502	13.8974	1.13425	12.2526	66.908	5.38592	12.4228	1.12361
wt	wild type	e2	2249	36.919	6.31363	5.84751	68.122	5.98222	11.3874	1.02997
wt	wild type	e2	2733	22.5931	1.71483	13.1751	14.7217	0.8641	17.037	1.54096
wt	wild type	e2	2560	25.1601	2.18026	11.54	14.0701	0.878669	16.013	1.44834
wt	wild type	e2	1579	20.6356	1.68639	12.2365	39.2353	2.54481	15.4177	1.3945
wt	wild type	e2	1598	16.0819	2.33743	6.88017	71.9904	5.15706	13.9596	1.26261
wt	wild type	e2	3940	25.7703	2.27797	11.3128	14.3329	0.796794	17.9882	1.62699
wt	wild type	e2	8542	27.2274	2.19155	12.4238	102.262	4.39119	23.288	2.10635
wt	wild type	e2	8788	19.8549	1.80088	11.0251	28.2633	1.9188	14.7297	1.33227
wt	wild type	e2	7749	14.4455	1.37663	10.4933	68.9512	6.02677	11.4408	1.0348
wt	wild type	e2	9240	15.0644	1.46668	10.2711	55.2515	4.16275	13.2728	1.2005
wt	wild type	e2	2470	16.1936	3.36498	4.81239	24.2839	4.05273	5.99198	0.541961
wt	wild type	e2	3550	14.0409	3.5016	4.00986	36.9885	6.68129	5.53613	0.500731
wt	wild type	e2	7975	14.958	2.23466	6.69364	91.6203	11.5571	7.92763	0.717037
wt	wild type	e2	4056	15.317	3.23934	4.72845	41.6108	6.91207	6.02002	0.544498
wt	wild type	e2	2252	12.2541	1.05163	11.6525	97.8423	10.2872	9.51103	0.860252
wt	wild type	e2	5877	25.8835	3.49033	7.4158	40.1292	5.05923	7.93187	0.71742
wt	wild type	e2	2101	9.34472	1.21691	7.67908	18.3565	2.19659	8.35683	0.755857
wt	wild type	e2	4552	16.5496	1.43888	11.5017	52.9882	3.22739	16.4183	1.485
wt	wild type	e2	3922	19.9046	3.31705	6.00071	19.4372	3.51565	5.52876	0.500064
wt	wild type	e2	3462	9.56436	1.37285	6.96678	11.3662	1.51784	7.48839	0.677308
wt	wild type	e2	1839	41.0657	6.85695	5.98891	10.6493	1.18236	9.00684	0.81465
wt	wild type	e2	5091	31.7736	3.022	10.5141	20.8805	1.24322	16.7954	1.51911
wt	wild type	e2	1470	52.0612	6.89475	7.55084	22.6331	1.57173	14.4002	1.30247
wt	wild type	e2	9090	21.3001	3.8695	5.50461	109.336	13.0628	8.37001	0.757049
wt	wild type	e2	5465	38.7229	2.89169	13.3911	25.6723	1.50692	17.0363	1.5409
wt	wild type	e2	9086	40.6627	4.56763	8.90237	59.9336	4.96394	12.0738	1.09205
wt	wild type	e2	1586	63.114	11.3595	5.55606	25.3459	3.10748	8.15641	0.73773
wt	wild type	e2	1146	27.1472	7.29881	3.7194	51.9348	6.09151	8.52576	0.771136
wt	wild type	e2	8026	12.2851	1.20382	10.2051	91.2048	6.78227	13.4475	1.2163
wt	wild type	e2	4345	42.9735	6.69099	6.42259	72.1047	4.63735	15.5487	1.40634
wt	wild type	e2	2282	15.9209	1.88446	8.44852	44.9447	4.83674	9.29237	0.840474
wt	wild type	e2	7728	9.74231	1.09566	8.89173	94.4961	9.63632	9.80625	0.886954
wt	wild type	e2	1916	48.4026	6.95352	6.96088	13.3595	1.26101	10.5943	0.958233
wt	wild type	e2	5934	12.7033	1.26015	10.0807	13.5691	1.30022	10.436	0.943913
wt	wild type	e2	4641	19.5903	2.03757	9.61457	83.4155	5.15816	16.1716	1.46268
wt	wild type	e2	7749	22.499	1.87979	11.9689	11.1265	0.585141	19.015	1.71987
wt	wild type	e2	5439	13.3403	1.08547	12.2899	60.7546	3.88546	15.6364	1.41428
wt	wild type	e2	7529	56.5847	8.42451	6.71667	112.909	8.56225	13.1869	1.19272
wt	wild type	e2	2116	10.4928	1.00337	10.4576	46.4006	3.50342	13.2444	1.19793
wt	wild type	e2	5401	53.2926	6.37582	8.35855	19.1412	1.56108	12.2615	1.10902
wt	wild type	e2	2242	19.1153	2.85298	6.7001	99.6058	6.5448	15.2191	1.37653
wt	wild type	e2	6239	21.4919	3.18827	6.74093	116.025	8.84368	13.1195	1.18663
wt	wild type	e2	2714	47.8083	5.91087	8.0882	16.614	1.31091	12.6737	1.14631
wt	wild type	e2	8257	22.5899	2.2205	10.1733	107.857	8.13537	13.2578	1.19914
wt	wild type	e2	3131	23.6763	1.82157	12.9977	23.6909	1.32494	17.8807	1.61727
wt	wild type	e2	2763	14.3336	1.50754	9.50794	32.0301	2.57244	12.4513	1.12619
wt	wild type	e2	2636	41.505	6.31024	6.57741	69.3958	3.86711	17.9451	1.6231
wt	wild type	e2	5049	20.9455	4.16336	5.03091	71.9659	8.31671	8.65318	0.782661
wt	wild type	e2	6992	109.567	18.271	5.99678	54.5784	5.2835	10.33	0.934324
wt	wild type	e2	4501	17.0011	1.56056	10.8942	37.5991	2.64824	14.1977	1.28416
wt	wild type	e2	4661	20.7864	3.48282	5.96825	105.924	10.0265	10.5645	0.955532
wt	wild type	e2	1667	44.1907	6.92003	6.38591	11.441	1.27055	9.0048	0.814464
wt	wild type	e2	3560	68.9989	7.67863	8.98583	30.4352	1.91973	15.8539	1.43395
wt	wild type	e2	7091	13.037	1.42241	9.16545	112.893	10.9947	10.268	0.928719
wt	wild type	e2	6641	20.9954	2.32852	9.01666	88.986	6.84079	13.0082	1.17656
wt	wild type	e2	3562	16.4716	1.69937	9.69277	15.9425	1.27875	12.4673	1.12764
wt	wild type	e2	6436	135.489	10.5778	12.8088	99.6815	6.07852	16.399	1.48325
wt	wild type	e2	10000	73.2607	11.1819	6.55172	29.1833	2.8985	10.0684	0.910669
wt	wild type	e2	2905	20.2459	3.15117	6.42488	107.569	9.15598	11.7485	1.06263
wt	wild type	e2	4994	18.3131	2.01051	9.10866	42.5588	3.42217	12.4362	1.12483
wt	wild type	e2	3645	13.4608	1.32852	10.1322	14.6727	1.32897	11.0406	0.998602
wt	wild type	e2	2641	17.5004	3.45409	5.06658	60.9374	5.27355	11.5553	1.04515
wt	wild type	e2	4584	21.3295	1.963	10.8657	29.6856	2.75525	10.7742	0.974503
wt	wild type	e2	3570	11.829	1.1537	10.2531	19.5139	1.50548	12.9619	1.17237
wt	wild type	e2	6522	10.4404	1.08554	9.61766	18.0521	1.69258	10.6655	0.96467
wt	wild type	e2	1686	46.0831	4.84966	9.50234	15.1657	0.9002	16.847	1.52377
wt	wild type	e2	7300	10.0466	0.887295	11.3227	37.7016	2.78073	13.5582	1.22631
wt	wild type	e2	6434	39.12	4.89374	7.99388	20.8132	1.64556	12.6481	1.14399
wt	wild type	e2	5530	19.8115	2.05471	9.64198	12.1727	1.18579	10.2655	0.928494
wt	wild type	e2	3495	14.7157	1.89583	7.76216	95.9836	10.5768	9.0749	0.820805
wt	wild type	e2	3280	11.1694	1.18064	9.46043	55.9103	4.86209	11.4992	1.04008
wt	wild type	e2	4253	13.8208	1.73003	7.98877	88.0557	9.05361	9.72603	0.879698
wt	wild type	e2	4225	21.2345	1.76643	12.0211	30.3567	2.1085	14.3973	1.3022
wt	wild type	e2	4261	43.7618	4.72577	9.26024	23.5542	1.40577	16.7554	1.51549
wt	wild type	e2	1582	39.148	5.22773	7.48852	70.1359	5.06381	13.8504	1.25274
wt	wild type	e2	1680	9.78148	0.977168	10.01	16.8384	1.25361	13.432	1.21489
wt	wild type	e2	9883	58.5702	5.63998	10.3848	20.4688	1.16881	17.5125	1.58397
wt	wild type	e2	5956	50.893	5.48256	9.28271	33.3801	2.74062	12.1798	1.10163
wt	wild type	e2	2746	10.3706	0.95967	10.8065	55.7366	4.32032	12.901	1.16687
wt	wild type	e2	11106	23.6077	3.6965	6.38649	92.17	11.2604	8.18535	0.740347
wt	wild type	e2	1092	9.24668	0.631221	14.6489	15.1221	0.571464	26.462	2.39343
wt	wild type	e2	4857	56.4009	4.99917	11.2821	29.3553	1.68853	17.3851	1.57244
wt	wild type	e2	1777	12.1068	1.52819	7.92232	72.7544	6.49789	11.1966	1.01271
wt	wild type	e2	11978	16.1981	3.86119	4.1951	79.2445	7.74831	10.2273	0.925039
wt	wild type	e2	1708	9.20204	1.13998	8.07208	45.368	5.22103	8.68946	0.785943
wt	wild type	e2	8709	49.8108	5.5684	8.94527	90.8676	5.14723	17.6537	1.59674
wt	wild type	e2	7362	11.0225	1.05481	10.4498	59.2843	4.89224	12.118	1.09605
wt	wild type	e2	3510	19.0198	2.87713	6.61068	72.7717	7.31583	9.94716	0.899699
wt	wild type	e2	5191	49.6385	5.79297	8.56874	26.3307	2.24198	11.7444	1.06226
wt	wild type	e2	4783	51.1531	5.04311	10.1432	33.157	2.16869	15.289	1.38285
wt	wild type	e2	8897	55.1764	5.64831	9.76866	18.1074	1.34665	13.4462	1.21618
wt	wild type	e2	3915	21.5006	1.79693	11.9652	13.4666	0.813104	16.562	1.498
wt	wild type	e2	1190	12.3337	4.28318	2.87957	53.4117	8.8436	6.03958	0.546267
wt	wild type	e2	7476	9.36695	1.50938	6.20582	27.165	4.86574	5.58291	0.504962
wt	wild type	e2	8405	10.4535	1.04842	9.97068	43.7244	3.91601	11.1656	1.0099
wt	wild type	e2	5658	10.6646	1.31581	8.10496	60.7349	7.65895	7.92992	0.717244
wt	wild type	e2	2645	27.7821	6.23154	4.4583	15.2743	2.35643	6.48198	0.586281
wt	wild type	e2	7339	59.7564	13.8474	4.31535	24.1312	4.03706	5.97742	0.540645
wt	wild type	e2	3630	27.0795	3.65348	7.41198	51.2468	4.69899	10.9059	0.986417
wt	wild type	e2	4682	30.3061	3.94863	7.67509	31.8154	2.96975	10.7132	0.968984
wt	wild type	e2	6272	12.3545	1.66273	7.43026	72.6773	9.35799	7.76634	0.702449
wt	wild type	e2	1224	24.5948	3.51514	6.99683	25.5993	2.1059	12.156	1.09948
wt	wild type	e2	2550	45.3317	5.49873	8.24403	24.7682	1.69692	14.596	1.32017
wt	wild type	e2	4767	9.73758	1.45179	6.70731	16.0811	2.47052	6.50921	0.588744
wt	wild type	e2	4859	63.7492	12.9982	4.90444	24.5822	2.8003	8.77842	0.793989
wt	wild type	e2	8992	9.55254	1.07083	8.92073	58.9493	6.84635	8.61032	0.778785
wt	wild type	e2	7750	16.1496	3.18923	5.06381	75.3058	7.65632	9.83577	0.889624
wt	wild type	e2	2643	20.9977	2.11431	9.93121	87.4021	4.40125	19.8585	1.79615
wt	wild type	e2	3233	64.6462	12.3239	5.2456	25.3049	2.78792	9.07662	0.820961
wt	wild type	e2	5282	36.1008	3.5952	10.0414	38.3994	2.91948	13.1528	1.18964
wt	wild type	e2	12975	12.89	1.50309	8.5757	78.2726	7.88103	9.93178	0.898308
wt	wild type	e2	8953	27.1297	4.01665	6.75431	50.4032	5.6452	8.9285	0.807563
wt	wild type	e2	6946	24.185	2.56242	9.43836	104.112	5.73586	18.151	1.64172
wt	wild type	e2	4393	77.1135	12.04	6.40478	30.2914	2.77361	10.9213	0.987805
wt	wild type	e2	17372	10.6634	1.38682	7.68912	31.5388	4.38846	7.18674	0.650025
wt	wild type	e2	3655	9.98179	1.17635	8.48535	29.3966	3.55614	8.26645	0.747683
wt	wild type	e2	2901	57.4789	12.2535	4.69082	21.3315	3.03902	7.01922	0.634873
wt	wild type	e2	4765	94.7272	16.0476	5.90289	39.2155	4.02816	9.73532	0.880539
wt	wild type	e2	5327	46.8615	12.0672	3.88338	17.5973	2.57406	6.83638	0.618335
wt	wild type	e2	2515	11.1175	1.4107	7.88082	64.6507	7.45902	8.66746	0.783953
wt	wild type	e2	5493	32.9772	8.67042	3.80342	13.8453	2.43848	5.67785	0.513549
wt	wild type	e2	3887	11.6585	2.15293	5.41515	86.6835	7.16917	12.0912	1.09362
wt	wild type	e2	1078	10.6099	0.572789	18.5232	54.3294	3.01327	18.0301	1.63078
wt	wild type	e2	6922	24.5288	2.15914	11.3605	13.4391	0.430794	31.196	2.82161
wt	wild type	e2	6538	49.873	4.66478	10.6914	9.75637	0.498192	19.5836	1.77129
wt	wild type	e2	3133	26.1532	3.50177	7.46857	30.9662	3.70148	8.36591	0.756679
wt	wild type	e2	4486	11.6998	1.64227	7.12421	18.4549	2.70982	6.81035	0.615982
wt	wild type	e2	1743	10.2581	1.41836	7.23238	112.506	9.22132	12.2006	1.10352
wt	wild type	e2	3350	45.5742	4.75514	9.58419	41.188	2.97879	13.8271	1.25063
wt	wild type	e2	5013	11.989	2.1615	5.54661	90.9563	7.85493	11.5795	1.04734
wt	wild type	e2	8159	50.3205	6.80634	7.39318	10.211	1.06619	9.57702	0.866221
wt	wild type	e2	4349	38.4579	3.1734	12.1188	71.341	3.47111	20.5528	1.85896
wt	wild type	e2	2706	11.3311	1.03658	10.9312	81.2279	5.86433	13.8512	1.25281
wt	wild type	e2	5434	13.2778	1.12489	11.8036	98.449	6.89529	14.2777	1.29139
wt	wild type	e2	5342	44.2383	4.53444	9.75608	22.0945	1.42067	15.5522	1.40666
wt	wild type	e2	7647	50.9732	5.57489	9.14336	39.1338	2.82863	13.8349	1.25133
wt	wild type	e2	2055	39.4553	4.57021	8.63313	19.4409	1.42002	13.6906	1.23829
wt	wild type	e2	2595	32.8763	3.4244	9.60062	60.7906	4.12614	14.733	1.33257
wt	wild type	e2	6660	37.1489	3.58052	10.3753	98.1389	5.07225	19.3482	1.75
wt	wild type	e2	3200	49.7554	5.79333	8.58839	67.1882	4.14139	16.2236	1.46739
wt	wild type	e2	3696	11.1992	1.37705	8.13276	125.186	7.72916	16.1966	1.46494
wt	wild type	e2	1516	33.9484	4.6745	7.26247	16.9116	1.71246	9.87566	0.893232
wt	wild type	e2	2996	16.818	1.18418	14.2023	25.058	1.66713	15.0307	1.35949
wt	wild type	e2	3056	15.6074	1.28871	12.1109	23.3307	2.01791	11.5618	1.04574
wt	wild type	e2	6511	55.0213	7.30443	7.53259	76.731	5.42391	14.1468	1.27955
wt	wild type	e2	1009	8.94793	1.56102	5.73212	98.7931	12.5301	7.88449	0.713135
wt	wild type	e2	3293	35.3273	3.57176	9.89071	76.5489	3.51207	21.796	1.9714
wt	wild type	e2	6953	53.0573	5.97783	8.87567	49.8802	3.62152	13.7733	1.24576
wt	wild type	e2	5762	37.8992	3.85968	9.81926	82.1536	5.24886	15.6517	1.41566
wt	wild type	e2	2232	13.8655	1.13969	12.1661	22.0423	1.44145	15.2918	1.38311
wt	wild type	e2	3542	65.55	11.0588	5.92741	57.6865	5.29911	10.8861	0.984622
wt	wild type	e2	6462	102.413	15.565	6.57969	29.0857	2.33927	12.4337	1.1246
wt	wild type	e2	1067	9.14796	1.02509	8.9241	20.3581	2.50682	8.12106	0.734533
wt	wild type	e2	2803	19.9313	2.55888	7.78908	69.2011	7.5776	9.13233	0.825999
wt	wild type	e2	2838	19.5223	2.5563	7.63696	121.8	11.8182	10.3061	0.932165
wt	wild type	e2	5022	11.7632	1.00059	11.7563	27.7959	2.09937	13.2401	1.19754
wt	wild type	e2	4539	48.8266	6.32488	7.71977	63.4094	5.34814	11.8564	1.07238
wt	wild type	e2	2107	20.427	2.18832	9.33454	70.208	5.28103	13.2944	1.20245
wt	wild type	e2	3706	13.9337	1.41629	9.83813	61.0486	5.49696	11.1059	1.0045
wt	wild type	e2	2496	13.5565	2.24516	6.03812	83.9084	9.97693	8.41024	0.760688
wt	wild type	e2	2582	82.771	11.8336	6.99457	18.775	1.9844	9.46133	0.855757
wt	wild type	e2	7753	93.2772	14.6899	6.34973	21.9454	2.37113	9.25526	0.837118
wt	wild type	e2	4237	16.0123	1.43398	11.1663	25.8824	1.94715	13.2924	1.20227
wt	wild type	e2	1133	15.3683	2.09173	7.34718	51.9588	5.10662	10.1748	0.920287
wt	wild type	e2	3404	13.0462	1.34112	9.72779	55.0054	4.76279	11.549	1.04458
wt	wild type	e2	4915	53.8837	10.3728	5.19473	44.9193	6.27742	7.1557	0.647217
wt	wild type	e2	3384	11.6655	1.07208	10.8811	34.161	2.69627	12.6697	1.14595
wt	wild type	e2	9437	25.4876	2.05316	12.4138	46.3388	2.91713	15.8851	1.43677
wt	wild type	e2	9265	28.1223	2.59172	10.8508	94.2124	6.41433	14.6878	1.32848
wt	wild type	e2	1403	34.9478	4.22432	8.273	10.3697	0.709361	14.6184	1.3222
wt	wild type	e2	10493	11.448	1.08162	10.584	21.9994	2.0321	10.8259	0.97918
wt	wild type	e2	3098	40.8554	5.87227	6.95734	10.9006	0.945757	11.5258	1.04248
wt	wild type	e2	4387	58.6661	6.84482	8.57088	11.0352	0.947258	11.6496	1.05368
wt	wild type	e2	6852	51.5281	4.92835	10.4554	22.3967	1.61515	13.8666	1.25421
wt	wild type	e2	2277	11.54	1.34472	8.58168	33.8431	4.68188	7.22853	0.653805
wt	wild type	e2	11225	45.9106	4.85143	9.46332	34.3256	3.11528	11.0185	0.996597
wt	wild type	e2	7230	50.4501	5.63567	8.95193	13.7408	1.03163	13.3195	1.20472
wt	wild type	e2	3609	12.254	1.31309	9.33222	37.0807	3.80081	9.75601	0.88241
wt	wild type	e2	4891	26.059	2.41305	10.7992	88.6599	4.69188	18.8965	1.70914
wt	wild type	e2	7105	10.5581	2.42335	4.35684	10.1739	2.49816	4.07256	0.368354
wt	wild type	e2	6519	46.125	5.24376	8.79617	14.0965	1.03647	13.6005	1.23014
wt	wild type	e2	2510	50.693	5.90505	8.58468	14.0438	0.957436	14.6681	1.3267
wt	wild type	e2	2787	50.2548	4.98451	10.0822	21.7354	1.71604	12.666	1.14561
wt	wild type	e2	3651	12.2615	1.46927	8.34531	36.4601	4.45816	8.1783	0.739709
wt	wild type	e2	4503	52.7643	5.71401	9.23419	14.6149	1.05788	13.8153	1.24956
wt	wild type	e2	2989	25.2974	2.29653	11.0155	86.531	4.4371	19.5017	1.76389
wt	wild type	e2	1727	40.1207	5.72435	7.00877	10.6412	1.06733	9.96989	0.901755
wt	wild type	e2	2813	43.4575	5.12104	8.48607	12.1378	1.17483	10.3315	0.934464
wt	wild type	e2	7193	40.4098	6.86709	5.88456	141.882	11.5021	12.3353	1.1157
wt	wild type	e2	4087	42.1961	4.88107	8.64484	11.7436	0.887336	13.2347	1.19705
wt	wild type	e2	4774	44.704	4.71491	9.48142	33.7456	2.84988	11.8411	1.071
wt	wild type	e2	7813	25.2551	2.63401	9.58809	46.8751	4.3081	10.8807	0.984135
wt	wild type	e2	12922	62.9027	8.74012	7.19701	12.1673	1.34978	9.01432	0.815326
wt	wild type	e2	5450	40.7549	6.06534	6.71931	121.473	9.53409	12.7409	1.15238
wt	wild type	e2	1940	10.6696	1.02723	10.3868	10.9135	0.781336	13.9677	1.26335
wt	wild type	e2	2377	38.1604	4.27762	8.92093	39.135	2.68919	14.5527	1.31626
wt	wild type	e2	2199	38.3909	4.45776	8.61216	78.1814	5.53081	14.1356	1.27853
wt	wild type	e2	10440	19.4719	1.78101	10.9331	60.624	4.11786	14.7222	1.33159
wt	wild type	e2	3683	16.5646	1.47016	11.2672	89.9488	6.24747	14.3976	1.30224
wt	wild type	e2	3995	25.9111	2.51803	10.2902	129.996	7.58924	17.129	1.54928
wt	wild type	e2	2094	9.41975	0.86791	10.8534	47.6355	3.35098	14.2154	1.28575
wt	wild type	e2	8264	42.99	4.83305	8.89501	90.8927	7.53463	12.0633	1.0911
wt	wild type	e2	9805	11.0975	1.1507	9.64411	56.2616	4.55449	12.353	1.1173
wt	wild type	e2	1237	37.3904	5.25151	7.11992	54.7054	4.50581	12.1411	1.09813
wt	wild type	e2	1091	16.837	2.43889	6.90356	80.6011	6.18752	13.0264	1.17821
wt	wild type	e2	1550	14.4995	1.34213	10.8033	77.9084	5.59466	13.9255	1.25953
wt	wild type	e2	3628	15.7417	1.34751	11.682	83.6899	5.50047	15.215	1.37617
wt	wild type	e2	4313	10.7662	1.14645	9.3909	11.0241	1.04895	10.5097	0.950581
wt	wild type	e2	9578	17.4537	2.05458	8.49498	89.4912	7.49538	11.9395	1.0799
wt	wild type	e2	2028	37.4381	5.79848	6.45653	54.6372	3.68133	14.8417	1.3424
wt	wild type	e2	5228	10.0017	1.03883	9.62788	16.6989	1.38339	12.071	1.0918
wt	wild type	e2	5611	9.64508	1.0238	9.42088	123.684	10.6647	11.5975	1.04896
wt	wild type	e2	1709	9.87224	0.930368	10.6111	10.0403	0.590563	17.0012	1.53772
wt	wild type	e2	6489	48.8304	6.74149	7.24327	128.262	10.5561	12.1505	1.09899
wt	wild type	e2	5264	32.452	5.76795	5.62627	81.8243	5.05341	16.1919	1.46452
wt	wild type	e2	2869	9.45802	0.806109	11.7329	15.5889	1.02923	15.1463	1.36995
wt	wild type	e2	4924	55.4092	6.52186	8.49592	86.1693	4.67988	18.4127	1.66539
wt	wild type	e2	2209	36.8681	4.71904	7.81263	89.7956	6.85017	13.1085	1.18564
wt	wild type	e2	2381	29.0655	4.90958	5.92015	70.3648	3.29305	21.3677	1.93266
wt	wild type	e2	5321	42.7187	4.24555	10.062	44.7956	3.56241	12.5745	1.13734
wt	wild type	e2	3313	38.1176	5.94855	6.40788	113.171	6.34729	17.8298	1.61266
wt	wild type	e2	4518	43.1651	5.34573	8.07469	11.6902	0.990379	11.8038	1.06763
wt	wild type	e2	5808	34.9467	3.3774	10.3472	55.7861	4.27655	13.0447	1.17986
wt	wild type	e2	6059	9.54848	0.92724	10.2977	55.1223	5.71288	9.64877	0.87271
wt	wild type	e2	5350	11.9901	1.20215	9.97383	51.6454	4.67211	11.054	0.999807
wt	wild type	e2	2022	26.1913	3.83079	6.83706	39.9784	5.40761	7.39299	0.66868
wt	wild type	e2	6551	9.90775	0.712738	13.901	56.6811	3.64726	15.5408	1.40563
wt	wild type	e2	6549	25.318	2.0161	12.5579	26.3231	1.23582	21.3002	1.92655
wt	wild type	e2	4796	27.0899	1.92888	14.0443	16.9756	0.768	22.1037	1.99923
wt	wild type	e2	2670	23.8715	2.61894	9.11493	55.0579	3.42777	16.0623	1.4528
wt	wild type	e2	4814	29.2782	2.68995	10.8843	61.3705	3.15509	19.4513	1.75933
wt	wild type	e2	4699	43.7023	5.33203	8.19618	12.3376	0.847276	14.5614	1.31705
wt	wild type	e2	9225	11.4175	3.15112	3.6233	91.2061	9.9188	9.19528	0.831693
wt	wild type	e2	1902	29.0336	2.87768	10.0892	44.6349	3.50135	12.7479	1.15302
wt	wild type	e2	12705	47.1884	8.97755	5.25626	125.291	13.4818	9.29334	0.840563
wt	wild type	e2	8360	34.243	3.26275	10.4951	53.2381	4.11025	12.9525	1.17153
wt	wild type	e2	3468	20.4175	2.41524	8.45364	92.7217	6.87086	13.4949	1.22059
wt	wild type	e2	7739	29.9771	3.23589	9.26393	20.3935	1.9117	10.6677	0.964871
wt	wild type	e2	1477	22.99	2.65711	8.65228	46.4882	3.08905	15.0494	1.36118
wt	wild type	e2	5041	12.3092	1.13452	10.8496	53.2978	4.02053	13.2564	1.19901
wt	wild type	e2	3028	23.4441	2.47373	9.47722	53.5285	2.99765	17.8568	1.61511
wt	wild type	e2	11079	11.0266	1.18291	9.32156	41.639	4.75538	8.75618	0.791977
wt	wild type	e2	6683	22.6577	2.23674	10.1298	165.872	8.73788	18.9831	1.71698
wt	wild type	e2	10077	10.9852	2.73233	4.02046	113.187	10.5996	10.6784	0.965839
wt	wild type	e2	3421	37.1628	4.65046	7.99121	77.6598	5.14345	15.0988	1.36565
wt	wild type	e2	7564	23.0057	2.11549	10.8749	41.4176	2.85502	14.507	1.31212
wt	wild type	e2	2187	16.3861	1.65107	9.92453	16.2602	1.09203	14.8898	1.34675
wt	wild type	e2	3314	20.693	2.24343	9.22383	27.8841	2.01171	13.8609	1.25369
wt	wild type	e2	3761	42.927	6.22922	6.89123	65.2763	6.19875	10.5306	0.952466
wt	wild type	e2	3492	35.0821	4.4704	7.84765	71.0011	5.73227	12.3862	1.12031
wt	wild type	e2	5694	21.7117	2.40563	9.02536	29.0307	2.07937	13.9613	1.26277
wt	wild type	e2	2156	19.746	1.93124	10.2246	77.1773	6.73243	11.4635	1.03685
wt	wild type	e2	4037	45.1186	6.06292	7.44173	69.1616	5.64713	12.2472	1.10774
wt	wild type	e2	5099	39.2535	7.47652	5.25024	145.801	11.9875	12.1627	1.10009
wt	wild type	e2	3221	19.3418	2.04914	9.43899	139.579	7.127	19.5845	1.77137
wt	wild type	e2	1735	30.8161	3.95472	7.79224	62.0419	5.12581	12.1038	1.09476
wt	wild type	e2	1989	20.1233	2.14968	9.36107	26.1039	1.68236	15.5163	1.40341
wt	wild type	e2	1327	13.9616	1.7445	8.00324	14.0138	1.44305	9.71122	0.878359
wt	wild type	e2	5617	34.5204	7.05788	4.89105	56.1594	6.75181	8.31768	0.752316
wt	wild type	e2	5187	22.8112	1.96835	11.589	91.4474	6.52239	14.0205	1.26813
wt	wild type	e2	1631	16.8261	2.06534	8.14689	30.3226	2.34523	12.9295	1.16944
wt	wild type	e2	9747	35.7856	4.2381	8.4438	16.7031	1.31218	12.7292	1.15133
wt	wild type	e2	6903	45.3761	4.74597	9.56097	86.8793	5.5832	15.5609	1.40745
wt	wild type	e2	3990	38.3588	7.05537	5.43682	89.9365	9.32099	9.64881	0.872714
wt	wild type	e2	2966	12.0437	1.76061	6.84066	13.3362	1.65092	8.07803	0.730641
wt	wild type	e2	7264	13.3101	2.43756	5.46042	101.129	11.7491	8.60739	0.77852
wt	wild type	e2	1894	9.67384	2.15463	4.48978	72.1774	8.79908	8.20284	0.741929
wt	wild type	e2	5856	41.0615	4.59542	8.93531	91.4582	7.78742	11.7444	1.06225
wt	wild type	e2	4555	13.6986	1.81421	7.55075	16.8251	2.01516	8.34927	0.755173
wt	wild type	e2	7362	13.8678	1.79176	7.73979	15.0165	1.59622	9.40755	0.850893
wt	wild type	e2	9289	43.9367	7.04989	6.23226	103.381	6.64489	15.5579	1.40718
wt	wild type	e2	4976	45.7829	4.82253	9.49353	89.6258	5.6679	15.8129	1.43024
wt	wild type	e2	6325	41.4478	6.83082	6.06776	97.2343	8.66918	11.2161	1.01447
wt	wild type	e2	4667	48.8175	4.02037	12.1425	15.1032	1.13009	13.3646	1.2088
wt	wild type	e2	2627	32.3506	5.93361	5.45209	74.1129	7.08092	10.4666	0.946678
wt	wild type	e2	8957	36.3235	4.03108	9.01086	16.5335	1.10966	14.8997	1.34764
wt	wild type	e2	4958	41.9178	4.71525	8.88982	84.0384	5.71479	14.7054	1.33007
wt	wild type	e2	7559	9.68614	0.971317	9.97217	117.996	10.978	10.7485	0.972174
wt	wild type	e2	8530	19.1555	2.55887	7.48592	11.2993	1.34809	8.38175	0.758111
wt	wild type	e2	7349	47.8893	4.66262	10.2709	92.2561	5.37741	17.1562	1.55174
wt	wild type	e2	1904	11.9897	1.85444	6.46541	13.1921	1.56587	8.42475	0.762001
wt	wild type	e2	1805	14.3718	2.14802	6.69074	13.565	2.0331	6.67207	0.603474
wt	wild type	e2	10350	30.8842	6.65995	4.63731	115.443	10.2155	11.3007	1.02213
wt	wild type	e2	3842	38.8919	4.32355	8.99537	86.6717	6.33539	13.6806	1.23738
wt	wild type	e2	1508	25.6463	4.34996	5.89576	50.1823	6.045	8.30146	0.750849
wt	wild type	e2	8728	18.0045	1.8221	9.88119	15.4263	1.44678	10.6625	0.964402
wt	wild type	e2	11999	34.0528	4.37826	7.77771	15.8473	1.4854	10.6687	0.964964
wt	wild type	e2	3185	41.0905	4.82297	8.51974	17.908	1.64716	10.872	0.983351
wt	wild type	e2	5134	13.9125	1.16033	11.99	102.615	7.08814	14.477	1.30941
wt	wild type	e2	6438	23.6802	2.10776	11.2348	24.3306	1.65319	14.7174	1.33115
wt	wild type	e2	2407	38.1427	6.44263	5.92036	87.821	5.40955	16.2344	1.46837
wt	wild type	e2	9410	35.9491	3.79726	9.46711	18.2221	1.28692	14.1595	1.2807
wt	wild type	e2	1310	25.6246	4.08181	6.27777	11.168	1.1436	9.76568	0.883284
wt	wild type	e2	5477	45.5211	4.99886	9.1063	88.9287	6.53619	13.6056	1.2306
wt	wild type	e2	2598	12.3008	1.00714	12.2136	89.9972	6.38519	14.0947	1.27483
wt	wild type	e2	1694	36.8725	3.95901	9.31358	69.251	3.96524	17.4645	1.57962
wt	wild type	e2	2591	42.4238	4.68449	9.05623	18.8712	1.44266	13.0809	1.18314
wt	wild type	e2	6532	14.0242	1.74856	8.02044	17.5116	2.18604	8.01064	0.724545
wt	wild type	e2	8685	35.6743	4.71503	7.56607	71.6635	7.01122	10.2213	0.924491
wt	wild type	e2	5483	13.7615	2.48287	5.5426	107.825	11.7881	9.14698	0.827324
wt	wild type	e2	6897	18.3118	2.03651	8.99177	16.4665	1.25394	13.1318	1.18774
wt	wild type	e2	5157	62.3027	7.55959	8.24155	11.7874	1.11947	10.5295	0.952366
wt	wild type	e2	4228	20.2297	2.3653	8.55268	153.885	8.31496	18.5071	1.67392
wt	wild type	e2	1989	39.1747	6.27868	6.23932	16.972	2.31026	7.3464	0.664466
wt	wild type	e2	4492	14.7366	1.71467	8.5944	43.5023	4.98102	8.7336	0.789935
wt	wild type	e2	3432	19.5994	2.09459	9.35718	10.8618	1.11238	9.76446	0.883175
wt	wild type	e2	4201	14.7213	1.3241	11.1179	94.4733	7.94129	11.8965	1.07601
wt	wild type	e2	1682	16.8804	1.67289	10.0906	20.3187	2.25725	9.00154	0.81417
wt	wild type	e2	1315	15.7885	1.58899	9.93618	23.3619	1.79893	12.9865	1.1746
wt	wild type	e2	2005	16.7206	1.94581	8.59312	126.549	6.14964	20.5782	1.86125
wt	wild type	e2	6153	23.8415	2.80828	8.48973	41.4381	3.83429	10.8072	0.97749
wt	wild type	e2	1435	11.6282	1.18816	9.78672	72.785	5.98673	12.1577	1.09964
wt	wild type	e2	4179	14.9882	1.54019	9.73138	45.8653	4.48994	10.2151	0.923936
wt	wild type	e2	9998	28.2088	3.24215	8.70066	15.0627	1.47469	10.2142	0.923849
wt	wild type	e2	10126	10.6438	1.03171	10.3167	44.8869	3.80353	11.8014	1.06741
wt	wild type	e2	11539	20.885	4.23553	4.93089	11.3565	1.68867	6.72511	0.608272
wt	wild type	e2	3864	17.2448	2.50176	6.89305	83.7469	9.21735	9.08578	0.821789
wt	wild type	e2	7411	17.5904	2.1748	8.08826	26.5907	3.12002	8.52261	0.770851
wt	wild type	e2	3514	61.333	7.23579	8.47633	27.2586	2.64441	10.308	0.932336
wt	wild type	e2	1893	12.4576	1.50465	8.27941	77.7142	9.11489	8.52607	0.771164
wt	wild type	e2	4721	17.9365	1.76237	10.1774	32.9692	2.75885	11.9503	1.08088
wt	wild type	e2	7201	17.934	1.86031	9.64035	27.5142	2.10682	13.0596	1.18121
wt	wild type	e2	4716	23.723	2.84058	8.35144	41.4332	4.04723	10.2374	0.925954
wt	wild type	e2	7353	19.0444	2.27152	8.38401	11.0553	1.18307	9.3446	0.845199
wt	wild type	e2	3032	9.03064	2.07735	4.34719	11.1752	2.95204	3.78557	0.342397
wt	wild type	e2	5332	14.0973	1.25797	11.2064	101.483	8.83195	11.4904	1.03928
wt	wild type	e2	1333	9.48682	1.12335	8.44513	67.3366	7.01396	9.60037	0.868333
wt	wild type	e2	8113	33.2508	3.64486	9.12266	20.3489	1.7463	11.6526	1.05395
wt	wild type	e2	4010	8.92785	1.27165	7.02067	87.6213	10.8555	8.07158	0.730057
wt	wild type	e2	1832	41.4415	5.12421	8.08738	18.837	2.31219	8.14681	0.736861
wt	wild type	e2	7602	33.4355	3.40475	9.82025	22.5032	1.56203	14.4064	1.30303
wt	wild type	e2	3611	15.4021	2.83669	5.42958	13.967	3.53363	3.95258	0.357503
wt	wild type	e2	3629	13.7798	1.82954	7.53187	111.004	10.9266	10.159	0.918864
wt	wild type	e2	6658	9.42646	1.2031	7.83516	92.8114	10.8995	8.51518	0.77018
wt	wild type	e2	4299	10.2048	2.92818	3.48505	13.4834	4.50178	2.99513	0.270903
wt	wild type	e2	2734	10.699	1.02175	10.4712	107.156	7.36719	14.5451	1.31557
wt	wild type	e2	9031	13.5645	1.68947	8.02883	50.8151	4.44551	11.4307	1.03388
wt	wild type	e2	3006	15.7271	1.39033	11.3117	52.059	4.51704	11.525	1.04241
wt	wild type	e2	1555	30.4557	3.53713	8.61029	71.8824	5.81183	12.3683	1.11868
wt	wild type	e2	9662	30.5832	5.05996	6.04416	97.0248	10.1663	9.54379	0.863215
wt	wild type	e2	1489	21.7557	2.78278	7.81797	14.1041	1.14774	12.2886	1.11148
wt	wild type	e2	8598	21.7535	2.04952	10.614	20.1721	1.7471	11.546	1.04431
wt	wild type	e2	8063	36.0526	4.08042	8.83551	86.7764	5.41627	16.0214	1.4491
wt	wild type	e2	7105	23.0347	2.22407	10.357	68.7077	3.35607	20.4727	1.85171
wt	wild type	e2	3419	40.8517	5.5586	7.34929	18.3651	2.26421	8.11105	0.733627
wt	wild type	e2	4505	10.4941	1.24431	8.43369	98.378	8.66779	11.3498	1.02657
wt	wild type	e2	5703	11.2901	1.04672	10.7862	112.997	7.11347	15.885	1.43676
wt	wild type	e2	2145	10.2859	1.13141	9.09125	102.739	9.36992	10.9648	0.991741
wt	wild type	e2	11441	34.672	5.1652	6.71261	34.6312	4.74329	7.30109	0.660368
wt	wild type	e2	1705	14.8015	1.00639	14.7075	47.0748	3.32089	14.1753	1.28213
wt	wild type	e2	9007	28.1668	3.37172	8.35382	11.5132	1.07903	10.6699	0.965072
wt	wild type	e2	4616	49.6132	5.7304	8.6579	22.3553	2.80741	7.96297	0.720233
wt	wild type	e2	7596	15.1709	1.43304	10.5866	71.87	6.99866	10.2691	0.928818
wt	wild type	e2	5106	37.7081	4.48351	8.41039	17.7743	1.41098	12.5971	1.13938
wt	wild type	e2	1739	13.3637	1.43946	9.2838	59.5382	2.60318	22.8714	2.06867
wt	wild type	e2	6715	17.0447	1.54484	11.0333	76.1897	6.02586	12.6438	1.1436
wt	wild type	e2	5690	18.4085	1.24365	14.802	18.499	0.96806	19.1093	1.7284
wt	wild type	e2	1788	9.5507	0.704374	13.5591	45.2865	3.06483	14.7762	1.33647
wt	wild type	e2	9607	111.961	15.0368	7.44578	9.87152	0.650011	15.1867	1.3736
wt	wild type	e2	5936	46.7712	5.82425	8.03042	9.84255	0.68812	14.3035	1.29372
wt	wild type	e2	4373	23.0838	2.06209	11.1944	65.3725	4.18545	15.619	1.4127
wt	wild type	e2	2880	9.82839	0.72916	13.4791	46.4342	3.93878	11.789	1.06629
wt	wild type	e2	3029	46.0577	4.68537	9.83012	15.7249	1.00601	15.631	1.41379
wt	wild type	e2	8164	9.77868	0.871174	11.2247	38.7062	3.33284	11.6136	1.05042
wt	wild type	e2	1262	31.5131	5.93018	5.31401	64.9011	8.28613	7.83249	0.708432
wt	wild type	e2	7364	47.4514	5.32498	8.9111	15.4613	1.08371	14.267	1.29042
wt	wild type	e2	1978	9.93144	0.761326	13.0449	83.8181	5.61529	14.9268	1.35009
wt	wild type	e2	5885	19.5793	1.96885	9.94454	65.3752	6.21192	10.5242	0.951887
wt	wild type	e2	6280	46.1955	4.69966	9.82954	21.7882	1.36552	15.9559	1.44318
wt	wild type	e2	3772	39.6866	5.01229	7.91786	142.819	8.86952	16.1023	1.45642
wt	wild type	e2	2137	9.82205	0.735332	13.3573	46.5672	3.11732	14.9382	1.35113
wt	wild type	e2	3761	38.9811	4.94814	7.87793	144.909	8.18772	17.6983	1.60077
wt	wild type	e2	5289	10.1727	0.811465	12.5362	112.932	7.66095	14.7413	1.33332
wt	wild type	e2	3521	46.2883	5.30752	8.72128	16.2804	1.33874	12.161	1.09994
wt	wild type	e2	1275	8.87618	1.11999	7.9252	121.458	8.54604	14.2122	1.28546
wt	wild type	e2	2284	22.9042	1.72681	13.2639	10.9587	0.729061	15.0312	1.35954
wt	wild type	e2	3097	15.0247	1.5777	9.52321	68.5565	3.12245	21.956	1.98587
wt	wild type	e2	9873	117.263	15.8696	7.38918	10.8466	0.819831	13.2302	1.19665
wt	wild type	e2	2720	15.6142	1.21084	12.8953	17.3342	1.01203	17.1281	1.5492
wt	wild type	e2	1855	14.5933	1.85624	7.86175	25.1749	3.44228	7.31344	0.661484
wt	wild type	e2	4664	24.8609	2.02331	12.2872	11.8106	0.945119	12.4964	1.13028
wt	wild type	e2	5386	16.3806	1.53611	10.6637	15.7888	1.63764	9.64119	0.872025
wt	wild type	e2	3037	37.014	3.64471	10.1555	78.306	4.96217	15.7806	1.42732
wt	wild type	e2	4633	10.4079	1.48638	7.00218	149.35	12.4461	11.9997	1.08535
wt	wild type	e2	2691	9.61049	0.858097	11.1998	81.6157	6.8187	11.9694	1.08261
wt	wild type	e2	4541	14.9082	1.2573	11.8574	9.76196	0.792065	12.3247	1.11474
wt	wild type	e2	4392	12.9217	1.49044	8.66972	13.7385	1.72356	7.97101	0.720961
wt	wild type	e2	5866	16.3158	3.55405	4.59076	83.1541	8.59799	9.67134	0.874752
wt	wild type	e2	1416	12.2667	1.6426	7.46789	54.3791	4.36945	12.4453	1.12565
wt	wild type	e2	5070	18.7527	1.99423	9.40346	61.9969	6.60468	9.38682	0.849017
wt	wild type	e2	3345	17.5722	1.79124	9.81004	33.5748	3.26982	10.2681	0.928726
wt	wild type	e2	3151	40.6823	4.15529	9.79047	91.6573	5.80357	15.7933	1.42847
wt	wild type	e2	1839	11.5614	1.4154	8.16828	68.6603	3.52911	19.4554	1.7597
wt	wild type	e2	4138	39.5249	7.13971	5.53592	85.5495	7.70756	11.0994	1.00392
wt	wild type	e2	1039	10.8572	0.891908	12.1731	48.3371	3.32199	14.5506	1.31607
wt	wild type	e2	2718	10.7123	0.873192	12.2679	91.354	6.43339	14.2	1.28436
wt	wild type	e2	2197	15.7082	1.12147	14.0068	10.0839	0.698153	14.4436	1.3064
wt	wild type	e2	2137	33.7537	3.85263	8.76122	70.3271	5.48094	12.8312	1.16056
wt	wild type	e2	4645	16.3465	3.56425	4.58624	82.1471	10.3232	7.95751	0.719739
wt	wild type	e2	4904	13.6886	1.47829	9.25977	82.8557	4.49563	18.4303	1.66698
wt	wild type	e2	1858	39.0398	5.33642	7.31574	12.0349	1.21509	9.90455	0.895845
wt	wild type	e2	9273	22.1062	1.94956	11.3391	86.3938	5.76398	14.9886	1.35568
wt	wild type	e2	4436	18.7144	1.61336	11.5997	34.9652	3.12161	11.201	1.01311
wt	wild type	e2	5238	22.1051	2.00235	11.0396	61.6271	4.23973	14.5356	1.31471
4,10	mimetic	e2	5885	33.1089	3.51019	9.43223	18.8356	1.83274	10.2773	0.929561
4,10	mimetic	e2	6184	13.3385	1.86763	7.14195	75.307	5.39618	13.9556	1.26226
4,10	mimetic	e2	1059	15.6293	2.35147	6.64661	84.0054	15.4332	5.44316	0.492322
4,10	mimetic	e2	7423	23.1816	2.83527	8.17616	85.0766	7.16817	11.8687	1.07349
4,10	mimetic	e2	4512	12.946	1.87486	6.90505	79.3659	7.79583	10.1806	0.92081
4,10	mimetic	e2	7055	15.3623	4.02803	3.81385	65.1175	8.10425	8.03498	0.726747
4,10	mimetic	e2	1159	20.4496	2.16041	9.46561	96.597	6.48445	14.8967	1.34737
4,10	mimetic	e2	2981	12.4662	1.61725	7.70826	75.0496	4.95553	15.1446	1.3698
4,10	mimetic	e2	8474	25.6461	2.44903	10.4719	126.335	8.12961	15.5401	1.40557
4,10	mimetic	e2	4139	29.2981	3.50779	8.35228	17.0486	1.63696	10.4148	0.941995
4,10	mimetic	e2	6160	9.47175	1.40367	6.74787	19.3314	3.00662	6.42963	0.581546
4,10	mimetic	e2	5400	21.8331	2.66123	8.20415	43.2722	5.27798	8.19863	0.741549
4,10	mimetic	e2	6331	25.6961	2.99175	8.58897	62.0828	5.8148	10.6767	0.965684
4,10	mimetic	e2	2120	20.3834	2.73826	7.44391	67.7528	6.68931	10.1285	0.916102
4,10	mimetic	e2	1847	19.4784	3.09897	6.28545	44.4611	4.91931	9.03807	0.817474
4,10	mimetic	e2	7273	32.5643	5.78589	5.62823	90.6906	9.35919	9.69	0.87644
4,10	mimetic	e2	8256	47.5897	5.74053	8.29012	65.8255	4.14699	15.8731	1.43569
4,10	mimetic	e2	5112	10.0664	0.896848	11.2242	35.3255	2.65123	13.3242	1.20514
4,10	mimetic	e2	1163	32.9835	4.20913	7.83617	43.7975	2.27911	19.217	1.73813
4,10	mimetic	e2	8775	10.6775	1.17536	9.08445	41.5991	4.84179	8.59168	0.777099
4,10	mimetic	e2	7039	65.2524	8.18458	7.97261	10.3105	0.821662	12.5483	1.13497
4,10	mimetic	e2	11763	29.4986	4.03619	7.30853	71.7661	7.76157	9.24634	0.836311
4,10	mimetic	e2	2474	25.0864	5.13882	4.88175	67.8724	5.75582	11.792	1.06656
4,10	mimetic	e2	4285	24.9177	2.79687	8.90916	83.4687	6.87021	12.1494	1.09888
4,10	mimetic	e2	2538	13.6937	1.25614	10.9014	40.1431	2.89244	13.8786	1.25529
4,10	mimetic	e2	8866	39.3466	6.39504	6.15267	54.4212	5.34629	10.1792	0.920691
4,10	mimetic	e2	7912	9.07082	1.4465	6.27086	26.4942	4.90049	5.40644	0.489001
4,10	mimetic	e2	5080	13.8675	1.53978	9.00618	25.9947	3.01683	8.61658	0.779351
4,10	mimetic	e2	1636	9.20502	0.934011	9.85537	18.6345	1.66155	11.2151	1.01438
4,10	mimetic	e2	6282	41.2683	3.82065	10.8014	10.6275	1.04854	10.1356	0.91674
4,10	mimetic	e2	1166	13.5768	2.04775	6.63011	66.6536	4.97165	13.4067	1.21261
4,10	mimetic	e2	1807	16.4437	2.76497	5.94713	61.524	6.0472	10.174	0.920213
4,10	mimetic	e2	2719	11.7408	2.44527	4.80142	43.8923	6.69321	6.55773	0.593133
4,10	mimetic	e2	3591	11.597	2.10296	5.51461	29.1123	4.5215	6.43863	0.58236
4,10	mimetic	e2	2324	9.67984	2.28803	4.23064	48.9183	10.2556	4.7699	0.431427
4,10	mimetic	e2	4743	8.93924	2.36455	3.78052	33.5031	7.53685	4.44524	0.402063
4,10	mimetic	e2	5612	25.2044	2.32471	10.8419	29.3369	2.48626	11.7996	1.06725
4,10	mimetic	e2	2028	10.1535	2.1379	4.74929	27.4158	5.75056	4.7675	0.43121
4,10	mimetic	e2	5749	13.1542	2.74932	4.78451	65.659	10.3093	6.36893	0.576056
4,10	mimetic	e2	3968	14.4284	2.15697	6.68919	81.5761	6.89444	11.8322	1.07019
4,10	mimetic	e2	1678	13.9335	3.01602	4.61982	54.6609	7.17269	7.62069	0.689275
4,10	mimetic	e2	9312	11.4341	2.75674	4.14768	27.0545	6.58957	4.10566	0.371348
4,10	mimetic	e2	4847	14.812	2.48529	5.95988	83.9079	9.3883	8.93749	0.808377
4,10	mimetic	e2	3131	19.0548	2.66022	7.16285	70.821	6.4524	10.9759	0.992748
4,10	mimetic	e2	2714	13.4557	2.71162	4.96222	46.7316	7.12818	6.55589	0.592966
4,10	mimetic	e2	4807	18.6454	2.97176	6.27417	54.6486	7.86962	6.94425	0.628092
4,10	mimetic	e2	1404	10.2497	1.64091	6.24636	24.2059	3.87019	6.25445	0.565701
4,10	mimetic	e2	7516	14.4469	2.50061	5.77735	39.9621	6.98089	5.7245	0.517768
4,10	mimetic	e2	3855	10.8448	1.39429	7.77804	81.8223	9.90115	8.26392	0.747453
4,10	mimetic	e2	1743	13.181	1.4342	9.19049	15.2156	1.53727	9.89779	0.895234
4,10	mimetic	e2	8693	17.5267	2.20195	7.95966	14.3374	1.66726	8.59939	0.777796
4,10	mimetic	e2	3687	16.5726	1.70276	9.73277	23.1773	1.97464	11.7375	1.06163
4,10	mimetic	e2	2940	15.9662	1.52783	10.4503	22.9993	1.97022	11.6734	1.05584
4,10	mimetic	e2	3368	11.6171	2.49798	4.65059	44.7446	9.9542	4.49504	0.406567
4,10	mimetic	e2	1129	9.00717	0.764209	11.7863	65.8417	5.37004	12.2609	1.10897
4,10	mimetic	e2	4483	16.801	1.74552	9.62517	10.1198	0.765455	13.2207	1.19578
4,10	mimetic	e2	7510	10.9542	1.32942	8.23985	97.5748	8.47912	11.5077	1.04084
4,10	mimetic	e2	6208	14.3966	1.70443	8.4466	16.7275	2.13081	7.8503	0.710043
4,10	mimetic	e2	9443	14.0947	1.80369	7.81438	17.9068	2.26389	7.90973	0.715418
4,10	mimetic	e2	4308	16.9473	1.49195	11.3592	23.9419	1.59556	15.0053	1.3572
4,10	mimetic	e2	2748	11.0216	1.99216	5.53252	13.4855	2.39508	5.63051	0.509268
4,10	mimetic	e2	2994	17.5364	2.98719	5.87054	52.18	7.50016	6.95719	0.629263
4,10	mimetic	e2	5314	16.8742	1.89571	8.90126	10.6772	1.09568	9.74478	0.881394
4,10	mimetic	e2	1116	14.0327	2.00392	7.00262	14.4023	2.09043	6.88964	0.623153
4,10	mimetic	e2	3927	9.05204	1.98594	4.55807	20.5917	4.81928	4.27277	0.386463
4,10	mimetic	e2	3695	10.3514	1.31912	7.84717	77.8667	9.76768	7.97188	0.721039
4,10	mimetic	e2	8875	17.6896	3.40585	5.19388	44.8644	7.55395	5.93919	0.537187
4,10	mimetic	e2	2790	17.1484	2.09044	8.20326	18.121	2.21042	8.19798	0.741489
4,10	mimetic	e2	3740	20.7275	1.85573	11.1695	22.5204	1.55923	14.4433	1.30637
4,10	mimetic	e2	7994	17.5159	2.89645	6.04737	66.6315	10.7381	6.20516	0.561244
4,10	mimetic	e2	5939	11.2428	1.17276	9.58662	88.3212	8.68935	10.1643	0.919339
4,10	mimetic	e2	11844	12.9075	2.30286	5.60499	16.8814	3.09491	5.45456	0.493353
4,10	mimetic	e2	1305	9.37768	1.37035	6.84328	20.2431	2.64093	7.66514	0.693295
4,10	mimetic	e2	4270	12.4655	2.09094	5.96169	29.2963	4.80303	6.09955	0.551691
4,10	mimetic	e2	6792	18.3381	3.02974	6.05271	39.6755	5.47539	7.24616	0.6554
4,10	mimetic	e2	1928	12.8521	1.10225	11.6599	81.8223	4.39273	18.6268	1.68475
4,10	mimetic	e2	1344	11.9957	1.13147	10.6019	72.1209	5.04479	14.2961	1.29305
4,10	mimetic	e2	3870	78.4401	14.3649	5.46054	40.3247	2.81785	14.3105	1.29435
4,10	mimetic	e2	1171	68.3816	13.603	5.02693	33.095	2.35864	14.0314	1.26911
4,10	mimetic	e2	3623	80.0252	11.6931	6.84378	14.2092	1.26233	11.2563	1.01811
4,10	mimetic	e2	4357	38.0155	3.96448	9.58903	17.0298	1.17453	14.4993	1.31143
4,10	mimetic	e2	4298	83.3217	12.4494	6.69285	15.127	1.20868	12.5153	1.13198
4,10	mimetic	e2	4206	21.3352	2.17028	9.83064	67.3662	5.92621	11.3675	1.02817
4,10	mimetic	e2	2377	10.1237	1.34641	7.51904	94.8232	8.92337	10.6264	0.961134
4,10	mimetic	e2	5357	71.2208	11.059	6.44009	58.7502	3.27658	17.9303	1.62176
4,10	mimetic	e2	2556	10.0786	1.5971	6.31058	98.8525	11.9374	8.2809	0.74899
4,10	mimetic	e2	7631	83.4047	11.8072	7.06388	51.2719	3.23335	15.8572	1.43425
4,10	mimetic	e2	3069	77.2651	14.447	5.34818	39.853	2.75897	14.4449	1.30651
4,10	mimetic	e2	3407	67.5105	11.2915	5.9789	55.3788	3.63972	15.2151	1.37618
4,10	mimetic	e2	3679	13.4454	1.37568	9.77362	82.9705	5.74766	14.4355	1.30566
4,10	mimetic	e2	4907	26.3085	1.86389	14.1148	40.9872	2.51248	16.3134	1.47551
4,10	mimetic	e2	5658	37.1232	4.03326	9.20427	16.0698	1.30859	12.2803	1.11072
4,10	mimetic	e2	5766	19.549	2.41547	8.09325	43.6612	4.89035	8.92803	0.807521
4,10	mimetic	e2	3525	11.045	1.43962	7.67214	41.1114	6.00979	6.84073	0.618729
4,10	mimetic	e2	6026	23.1682	2.44281	9.48424	56.3754	4.61715	12.21	1.10437
4,10	mimetic	e2	3797	10.9945	1.48462	7.40559	41.9632	5.87597	7.14149	0.645932
4,10	mimetic	e2	3779	18.9828	2.30097	8.2499	43.7577	4.55691	9.60251	0.868526
4,10	mimetic	e2	3666	10.5498	1.5007	7.02993	38.7156	5.64497	6.85842	0.620329
4,10	mimetic	e2	3496	19.9344	2.04024	9.77064	93.6222	6.54492	14.3046	1.29382
4,10	mimetic	e2	4219	48.3633	7.42835	6.51064	80.4992	6.51326	12.3593	1.11787
4,10	mimetic	e2	4083	9.33016	1.58269	5.89514	33.5047	6.17689	5.42421	0.490608
4,10	mimetic	e2	7653	17.2051	2.75533	6.24428	83.1648	7.52817	11.0472	0.999191
4,10	mimetic	e2	2932	19.3956	2.00555	9.67093	89.3749	7.45354	11.9909	1.08455
4,10	mimetic	e2	5990	30.4278	3.58186	8.49497	36.7976	3.2852	11.201	1.01311
4,10	mimetic	e2	2825	33.8969	6.68595	5.06987	49.7667	5.65637	8.79834	0.795791
4,10	mimetic	e2	3666	25.0261	2.45786	10.1821	61.6095	4.95921	12.4233	1.12366
4,10	mimetic	e2	4804	9.95865	1.22398	8.1363	32.8336	4.35204	7.54442	0.682376
4,10	mimetic	e2	2698	11.645	1.9546	5.95772	17.9582	2.64993	6.77688	0.612954
4,10	mimetic	e2	12800	55.0664	14.2668	3.85976	52.7854	7.06071	7.47593	0.676182
4,10	mimetic	e2	4875	83.3894	11.7071	7.123	35.4337	3.39436	10.439	0.944183
4,10	mimetic	e2	5416	70.9147	10.0335	7.06782	60.4955	3.54748	17.0531	1.54241
4,10	mimetic	e2	4673	75.2025	11.2925	6.65953	32.5724	3.65889	8.90225	0.80519
4,10	mimetic	e2	10059	9.94767	2.65483	3.74701	50.2961	11.3751	4.42159	0.399923
4,10	mimetic	e2	10080	83.5414	10.1007	8.27083	47.0654	3.68271	12.7801	1.15593
4,10	mimetic	e2	1937	15.878	1.71699	9.24758	10.6533	0.996316	10.6927	0.967134
4,10	mimetic	e2	5043	78.2002	11.7462	6.6575	52.7318	3.53252	14.9275	1.35016
4,10	mimetic	e2	2449	12.8129	2.02584	6.32473	54.1945	6.72652	8.05684	0.728724
4,10	mimetic	e2	4776	59.0401	11.6491	5.06822	81.1931	5.6894	14.271	1.29078
4,10	mimetic	e2	5234	14.1859	2.1643	6.55452	61.6711	8.98082	6.86698	0.621103
4,10	mimetic	e2	2901	12.9101	1.20043	10.7545	30.3401	2.80044	10.834	0.979914
4,10	mimetic	e2	2151	64.1331	9.12417	7.02893	34.8072	3.1033	11.2162	1.01448
4,10	mimetic	e2	1586	15.9501	1.36157	11.7145	22.9081	1.66091	13.7925	1.2475
4,10	mimetic	e2	3500	24.2973	2.4071	10.094	81.9821	5.90714	13.8785	1.25528
4,10	mimetic	e2	6876	71.9243	13.1792	5.45741	66.0987	6.07153	10.8867	0.984674
4,10	mimetic	e2	11034	14.6254	2.26006	6.47124	9.76489	1.52961	6.38389	0.577409
4,10	mimetic	e2	2911	21.7726	2.67699	8.13322	69.5182	7.33441	9.47836	0.857297
4,10	mimetic	e2	3777	9.93895	1.01549	9.78732	30.0964	3.12119	9.64262	0.872154
4,10	mimetic	e2	3566	12.5702	1.56936	8.00975	79.4072	9.60258	8.26935	0.747945
4,10	mimetic	e2	3245	22.9106	1.27532	17.9646	51.8744	2.86628	18.0981	1.63694
4,10	mimetic	e2	1823	9.36904	1.4491	6.46544	59.6469	9.51273	6.27022	0.567127
4,10	mimetic	e2	1736	55.828	13.415	4.16162	31.9944	2.46848	12.9611	1.17231
4,10	mimetic	e2	5066	61.6257	11.6055	5.31003	84.0726	6.00348	14.004	1.26663
4,10	mimetic	e2	4261	13.3865	1.14397	11.7017	31.8454	2.39745	13.283	1.20142
4,10	mimetic	e2	4823	10.1233	1.61235	6.27861	31.2508	5.34414	5.84768	0.52891
4,10	mimetic	e2	4603	70.9422	12.6069	5.62724	63.1881	5.25456	12.0254	1.08767
4,10	mimetic	e2	1041	12.1053	1.55199	7.79987	42.6187	4.89795	8.70133	0.787016
4,10	mimetic	e2	2017	48.4771	7.33876	6.60562	26.7057	2.36556	11.2893	1.0211
4,10	mimetic	e2	3776	19.137	2.59845	7.36477	56.832	7.69237	7.3881	0.668238
4,10	mimetic	e2	2461	56.4682	6.68971	8.44106	31.3043	2.24094	13.9693	1.26349
4,10	mimetic	e2	3867	15.3705	2.49188	6.16821	74.2341	8.50655	8.7267	0.789311
4,10	mimetic	e2	3892	14.6305	1.58375	9.23789	51.831	6.21725	8.33664	0.754031
4,10	mimetic	e2	4924	30.5531	3.89282	7.84858	10.6326	1.20955	8.79055	0.795086
4,10	mimetic	e2	3666	15.3151	2.36698	6.47031	53.6416	8.79848	6.09669	0.551432
4,10	mimetic	e2	3338	37.7132	6.57069	5.73961	59.8895	5.56252	10.7666	0.973816
4,10	mimetic	e2	4156	47.0201	7.70081	6.10586	71.1004	5.50402	12.9179	1.1684
4,10	mimetic	e2	2938	16.6827	2.17054	7.68596	58.8005	7.54549	7.79279	0.704841
4,10	mimetic	e2	11493	111.005	16.5175	6.72044	30.9205	3.05713	10.1142	0.914811
4,10	mimetic	e2	3148	11.7491	1.01846	11.5362	42.7212	3.50206	12.1989	1.10336
4,10	mimetic	e2	4874	9.1838	1.60673	5.71583	48.5032	8.80779	5.50685	0.498083
4,10	mimetic	e2	2046	16.5929	1.93478	8.57615	56.5335	5.80556	9.73781	0.880764
4,10	mimetic	e2	6147	10.982	1.73547	6.32797	62.3845	9.72946	6.41192	0.579945
4,10	mimetic	e2	2064	46.1425	6.64812	6.94069	24.9284	2.21649	11.2468	1.01725
4,10	mimetic	e2	6210	49.6159	8.0016	6.20074	76.4637	6.23731	12.2591	1.10881
4,10	mimetic	e2	5594	72.0381	9.53021	7.55892	63.1661	4.87398	12.9599	1.17219
4,10	mimetic	e2	4417	15.9894	2.43255	6.57311	56.7203	8.99403	6.30644	0.570404
4,10	mimetic	e2	6234	40.4062	6.93357	5.82761	65.0527	6.83265	9.52086	0.861141
4,10	mimetic	e2	1618	16.6102	2.38436	6.96633	47.4429	7.91237	5.99604	0.542329
4,10	mimetic	e2	5494	58.5719	8.8445	6.62241	68.6065	4.65553	14.7366	1.33289
4,10	mimetic	e2	7061	27.7198	4.81367	5.75856	11.1881	1.84265	6.07171	0.549173
4,10	mimetic	e2	6851	94.8262	14.6738	6.4623	22.2447	2.40724	9.24075	0.835806
4,10	mimetic	e2	1963	48.2252	8.13529	5.9279	27.0076	3.17309	8.51146	0.769843
4,10	mimetic	e2	4914	18.3593	2.17354	8.44673	14.4074	1.42959	10.078	0.911534
4,10	mimetic	e2	1333	14.5275	2.2263	6.52537	11.1722	1.49077	7.49422	0.677836
4,10	mimetic	e2	4354	12.6248	1.37948	9.15179	54.0337	6.10783	8.84663	0.800158
4,10	mimetic	e2	3551	50.987	6.989	7.29532	34.4843	3.02953	11.3827	1.02954
4,10	mimetic	e2	13278	55.2932	7.21285	7.66593	14.823	1.23115	12.0399	1.08899
4,10	mimetic	e2	4286	58.1567	6.57373	8.84682	41.1661	2.57732	15.9725	1.44467
4,10	mimetic	e2	4535	14.243	1.46715	9.70795	51.3423	4.68166	10.9667	0.991913
4,10	mimetic	e2	4266	58.9647	8.52438	6.91719	19.1352	1.94099	9.8585	0.89168
4,10	mimetic	e2	5604	58.7334	10.3943	5.65052	78.0655	8.88206	8.78911	0.794956
4,10	mimetic	e2	3677	47.9155	6.98882	6.85603	12.1223	1.18865	10.1984	0.922423
4,10	mimetic	e2	5370	30.9547	6.79791	4.55356	47.0892	5.28327	8.91289	0.806152
4,10	mimetic	e2	6012	40.3695	6.90097	5.84982	10.2789	1.25803	8.17059	0.739012
4,10	mimetic	e2	6334	51.5243	7.82596	6.58377	34.0241	3.27742	10.3814	0.938972
4,10	mimetic	e2	5908	77.8399	9.90493	7.8587	20.277	1.70252	11.91	1.07724
4,10	mimetic	e2	1385	10.307	1.15539	8.92073	43.9635	7.35221	5.97963	0.540845
4,10	mimetic	e2	3849	58.9734	7.18132	8.21205	80.6867	3.6498	22.1072	1.99954
4,10	mimetic	e2	4903	65.3452	9.81638	6.65675	14.8562	1.14179	13.0114	1.17685
4,10	mimetic	e2	4200	59.3215	7.93159	7.47915	81.1957	4.74837	17.0997	1.54663
4,10	mimetic	e2	5209	44.5781	6.20587	7.18322	72.5585	3.08162	23.5456	2.12965
4,10	mimetic	e2	2206	43.262	5.1236	8.44367	22.9968	2.22496	10.3358	0.934855
4,10	mimetic	e2	4992	83.7625	13.7823	6.07752	32.6555	2.77721	11.7584	1.06352
4,10	mimetic	e2	3370	43.4298	4.79711	9.05333	18.0068	1.93148	9.32282	0.843229
4,10	mimetic	e2	6119	25.095	2.22953	11.2557	16.3023	1.23061	13.2474	1.19819
4,10	mimetic	e2	4972	69.0874	10.1169	6.82893	15.9307	1.25261	12.718	1.15032
4,10	mimetic	e2	3226	16.464	1.20068	13.7122	51.5979	4.65293	11.0893	1.00301
4,10	mimetic	e2	4161	75.1883	10.8211	6.94831	22.9854	1.6259	14.137	1.27866
4,10	mimetic	e2	2797	40.6711	4.84426	8.39573	22.2664	2.33269	9.54534	0.863356
4,10	mimetic	e2	2494	20.8853	2.12314	9.83699	13.4476	1.22892	10.9426	0.989731
4,10	mimetic	e2	5463	81.2087	11.3105	7.17996	25.1566	1.75794	14.3103	1.29434
4,10	mimetic	e2	8044	73.9118	12.7454	5.7991	95.082	6.1836	15.3765	1.39077
4,10	mimetic	e2	3460	41.8468	6.39997	6.5386	67.95	2.83026	24.0084	2.17151
4,10	mimetic	e2	8298	37.6192	4.54035	8.28552	82.2264	5.21395	15.7705	1.4264
4,10	mimetic	e2	7944	13.5759	2.25468	6.0212	24.3697	3.83149	6.36037	0.575281
4,10	mimetic	e2	6143	35.6418	3.86456	9.22272	66.28	4.79587	13.8202	1.25001
4,10	mimetic	e2	1678	11.1793	1.20634	9.26714	19.4043	1.61306	12.0296	1.08805
4,10	mimetic	e2	6634	36.0793	5.12539	7.03933	82.323	7.15574	11.5045	1.04055
4,10	mimetic	e2	10714	55.4504	7.03559	7.88142	21.8223	1.89937	11.4892	1.03918
4,10	mimetic	e2	3026	14.0522	1.25491	11.1978	33.5051	1.9624	17.0735	1.54426
4,10	mimetic	e2	2443	38.9022	5.42779	7.16723	15.2192	1.10629	13.757	1.24429
4,10	mimetic	e2	4926	16.423	1.90031	8.6423	22.8096	2.36213	9.65637	0.873397
4,10	mimetic	e2	4799	11.1752	2.04574	5.46267	17.5298	3.00173	5.8399	0.528206
4,10	mimetic	e2	1791	16.2927	1.8015	9.04395	100.059	6.18874	16.168	1.46236
4,10	mimetic	e2	3956	14.2372	1.32098	10.7777	33.3403	2.76802	12.0448	1.08943
4,10	mimetic	e2	1686	9.74862	1.84703	5.27799	17.3959	3.36184	5.17452	0.468024
4,10	mimetic	e2	7795	14.5723	2.05943	7.07593	26.513	3.44235	7.702	0.696629
4,10	mimetic	e2	7401	19.2865	2.43222	7.92957	122.55	6.949	17.6357	1.59511
4,10	mimetic	e2	1276	14.0787	1.97204	7.13916	84.8116	5.99312	14.1515	1.27997
4,10	mimetic	e2	4568	17.6836	2.19972	8.03903	27.3712	3.53	7.75388	0.701321
4,10	mimetic	e2	5495	37.546	4.06185	9.24356	64.3969	4.16293	15.4691	1.39915
4,10	mimetic	e2	2563	14.0245	2.64877	5.29473	22.1353	4.56573	4.84814	0.438504
4,10	mimetic	e2	9434	23.5405	2.58748	9.09783	66.0187	5.12011	12.894	1.16624
4,10	mimetic	e2	7332	11.9041	1.83049	6.50326	18.642	2.43824	7.64568	0.691536
4,10	mimetic	e2	3910	20.7095	2.30566	8.98202	57.2481	4.22642	13.5453	1.22514
4,10	mimetic	e2	3698	9.03769	2.441	3.70245	14.5767	3.95857	3.68232	0.333058
4,10	mimetic	e2	1739	20.143	2.27488	8.85452	56.291	4.87375	11.5498	1.04466
4,10	mimetic	e2	2744	17.2782	2.41966	7.14076	106.281	7.33054	14.4983	1.31134
4,10	mimetic	e2	8902	45.898	6.23284	7.3639	74.4991	6.4898	11.4794	1.03829
4,10	mimetic	e2	3571	15.9481	1.30005	12.2672	52.1102	3.14958	16.5451	1.49647
4,10	mimetic	e2	1520	24.486	5.80509	4.21801	26.7623	2.50048	10.7028	0.968049
4,10	mimetic	e2	3280	46.5381	7.10742	6.54781	42.8483	3.50323	12.2311	1.10628
4,10	mimetic	e2	1013	10.0485	1.38679	7.24587	30.3747	3.62931	8.36928	0.756983
4,10	mimetic	e2	2661	11.4349	1.29417	8.83572	37.0347	4.09663	9.0403	0.817675
4,10	mimetic	e2	3494	16.0916	1.34878	11.9305	53.5957	3.719	14.4113	1.30347
4,10	mimetic	e2	2150	12.534	1.40579	8.91602	40.3867	3.83597	10.5284	0.952273
4,10	mimetic	e2	3930	50.3006	6.63809	7.57758	45.1469	2.89908	15.5729	1.40853
4,10	mimetic	e2	5888	53.8386	8.52697	6.31391	41.0948	2.85789	14.3794	1.30059
4,10	mimetic	e2	12757	65.7788	17.7925	3.697	42.112	5.75696	7.31496	0.661622
4,10	mimetic	e2	7211	48.4434	7.72415	6.27168	72.9189	4.89742	14.8893	1.3467
4,10	mimetic	e2	7742	48.9831	6.89927	7.09976	53.9245	4.26356	12.6478	1.14396
4,10	mimetic	e2	8765	44.0085	6.18523	7.11509	83.9876	7.0084	11.9838	1.08391
4,10	mimetic	e2	4944	28.3836	4.0191	7.06218	29.6795	3.54111	8.38142	0.758081
4,10	mimetic	e2	5871	79.6251	14.7771	5.38843	84.8245	6.66516	12.7265	1.15109
4,10	mimetic	e2	9233	22.6984	4.50797	5.03516	68.11	5.28691	12.8828	1.16522
4,10	mimetic	e2	2245	35.4708	5.6365	6.29306	65.3086	6.63079	9.84929	0.890847
4,10	mimetic	e2	8878	66.5151	10.733	6.19724	65.6664	5.47615	11.9913	1.08459
4,10	mimetic	e2	2906	47.6467	6.76356	7.04463	42.9182	2.95667	14.5157	1.31291
4,10	mimetic	e2	7432	45.9824	5.82071	7.89979	41.1885	2.88346	14.2844	1.29199
4,10	mimetic	e2	9425	64.9559	6.99028	9.29231	45.432	2.98442	15.2231	1.37689
4,10	mimetic	e2	1742	9.78055	1.05466	9.27365	85.3037	8.08046	10.5568	0.954839
4,10	mimetic	e2	4294	11.7823	1.09511	10.759	105.367	8.71028	12.0969	1.09414
4,10	mimetic	e2	8392	64.2507	10.5082	6.11434	23.2854	2.5691	9.06362	0.819785
4,10	mimetic	e2	2374	12.3836	1.37637	8.99731	12.5532	1.22351	10.26	0.927993
4,10	mimetic	e2	4943	10.6432	1.12725	9.44172	10.6751	1.07305	9.94834	0.899805
4,10	mimetic	e2	3308	35.8995	3.79628	9.45649	45.5718	3.31834	13.7333	1.24215
4,10	mimetic	e2	5665	10.3721	1.41802	7.31451	14.7974	1.89299	7.81692	0.707023
4,10	mimetic	e2	11258	41.6286	10.1154	4.11537	82.8898	8.75786	9.46461	0.856054
4,10	mimetic	e2	2227	14.5378	1.36444	10.6547	61.9425	4.85921	12.7474	1.15298
4,10	mimetic	e2	7741	13.5627	1.47506	9.19466	22.13	2.26281	9.7799	0.884571
4,10	mimetic	e2	6438	13.0674	1.32426	9.86767	53.4413	6.18275	8.64362	0.781796
4,10	mimetic	e2	2298	14.8875	1.27092	11.7139	64.6681	4.48662	14.4136	1.30368
4,10	mimetic	e2	4550	10.3479	1.60119	6.46262	32.6312	5.74134	5.68355	0.514064
4,10	mimetic	e2	3584	12.3858	1.31669	9.40676	39.6633	4.2847	9.25695	0.837271
4,10	mimetic	e2	5151	14.4468	1.16262	12.4261	46.6949	3.00866	15.5202	1.40377
4,10	mimetic	e2	7648	15.9351	1.89628	8.40334	68.7134	7.99263	8.5971	0.777589
4,10	mimetic	e2	10154	20.8011	3.10588	6.69733	72.9685	6.61854	11.0249	0.997175
4,10	mimetic	e2	8824	9.11539	1.03383	8.81707	104.812	9.40803	11.1407	1.00766
4,10	mimetic	e2	2008	17.2166	2.64191	6.51673	53.6329	5.44977	9.8413	0.890124
4,10	mimetic	e2	7378	97.6109	18.6698	5.22827	24.7392	3.13989	7.87899	0.712638
4,10	mimetic	e2	4206	26.2695	2.45056	10.7198	10.7031	0.790277	13.5435	1.22498
4,10	mimetic	e2	5764	8.96209	1.15014	7.79217	16.1097	1.95318	8.24792	0.746006
4,10	mimetic	e2	2429	44.1756	5.95051	7.42384	13.1451	1.80559	7.2802	0.658478
4,10	mimetic	e2	9721	22.1058	3.0025	7.36245	31.8951	4.02906	7.91627	0.716009
4,10	mimetic	e2	7941	19.5336	2.00885	9.72378	13.8403	1.34098	10.321	0.933515
4,10	mimetic	e2	2586	19.2838	3.03451	6.35482	15.5674	2.41706	6.44067	0.582544
4,10	mimetic	e2	1204	15.3253	2.45345	6.24646	21.0661	3.16357	6.65895	0.602288
4,10	mimetic	e2	2986	12.5735	1.53572	8.18735	32.4138	3.56449	9.09352	0.822489
4,10	mimetic	e2	1119	9.14714	1.21024	7.55812	28.6263	5.21078	5.49368	0.496891
4,10	mimetic	e2	1388	9.48527	0.873955	10.8533	17.0474	1.57656	10.813	0.978015
4,10	mimetic	e2	1644	17.2985	2.07235	8.34728	56.7916	6.04973	9.38746	0.849075
4,10	mimetic	e2	3557	14.2441	1.44008	9.89122	36.2982	2.9124	12.4633	1.12728
4,10	mimetic	e2	2978	46.396	6.19569	7.48843	13.9217	1.72846	8.05439	0.728502
4,10	mimetic	e2	2182	17.9104	2.34563	7.63565	62.2224	7.27161	8.5569	0.773953
4,10	mimetic	e2	2242	18.2555	1.68751	10.818	26.3928	1.57426	16.7652	1.51638
4,10	mimetic	e2	2143	15.6487	2.37155	6.59852	51.7555	6.86256	7.54172	0.682132
4,10	mimetic	e2	6115	9.66112	1.18026	8.1856	45.1425	5.61859	8.03449	0.726702
4,10	mimetic	e2	4290	13.1569	1.1386	11.5553	41.3266	4.85722	8.5083	0.769557
4,10	mimetic	e2	5280	18.7436	1.87428	10.0004	90.1562	5.528	16.309	1.47512
4,10	mimetic	e2	5006	22.4839	1.77644	12.6567	82.5273	4.73565	17.4268	1.57622
4,10	mimetic	e2	4303	14.5148	2.06735	7.021	37.337	5.1373	7.26781	0.657358
4,10	mimetic	e2	4766	21.971	1.80372	12.1809	80.0459	4.99252	16.0332	1.45017
4,10	mimetic	e2	8086	11.0319	1.64879	6.6909	115.127	8.96212	12.846	1.16189
4,10	mimetic	e2	8443	17.7528	5.06447	3.50537	59.9063	6.06519	9.87707	0.893359
4,10	mimetic	e2	7834	18.8524	4.22956	4.45729	81.9805	8.429	9.726	0.879695
4,10	mimetic	e2	3167	30.8537	3.46865	8.89503	58.9968	3.39389	17.3832	1.57227
4,10	mimetic	e2	4562	19.6739	1.81403	10.8454	94.5663	5.71963	16.5336	1.49543
4,10	mimetic	e2	2808	30.5242	3.49453	8.73484	58.9929	3.40965	17.3017	1.56491
4,10	mimetic	e2	5700	20.2217	1.86417	10.8476	128.853	7.32655	17.5872	1.59072
4,10	mimetic	e2	7030	15.9206	4.30378	3.69921	52.4194	4.71687	11.1132	1.00516
4,10	mimetic	e2	3102	16.2489	4.25744	3.81658	69.5314	9.0551	7.6787	0.694522
4,10	mimetic	e2	4913	20.1551	1.86917	10.7829	126.331	7.15599	17.6538	1.59675
4,10	mimetic	e2	3703	34.5958	5.18569	6.67139	16.0734	1.55716	10.3223	0.933627
4,10	mimetic	e2	4106	12.6815	1.19837	10.5823	74.0396	5.64409	13.1181	1.1865
4,10	mimetic	e2	9460	52.9523	9.25014	5.72448	53.4961	5.69105	9.40005	0.850214
4,10	mimetic	e2	11137	11.433	1.3581	8.41838	16.0226	1.63137	9.82153	0.888336
4,10	mimetic	e2	10827	100.247	29.2413	3.42827	14.5474	2.84873	5.10662	0.461882
4,10	mimetic	e2	3417	11.8219	1.59431	7.41501	67.8232	8.40051	8.0737	0.730249
4,10	mimetic	e2	2636	11.2095	1.04289	10.7485	64.1185	5.6048	11.4399	1.03472
4,10	mimetic	e2	11799	19.502	5.45401	3.57572	62.1506	7.53932	8.24353	0.745609
4,10	mimetic	e2	5238	29.8319	4.27605	6.97652	10.8422	1.39242	7.78658	0.704279
4,10	mimetic	e2	9189	63.9095	10.0832	6.33821	72.0431	4.8914	14.7285	1.33216
4,10	mimetic	e2	5901	17.6996	3.87368	4.56919	73.0029	5.72548	12.7505	1.15326
4,10	mimetic	e2	6007	55.1986	6.976	7.91264	14.1005	1.06584	13.2295	1.19658
4,10	mimetic	e2	4719	45.5901	7.01262	6.50115	45.0003	5.48712	8.20109	0.74177
4,10	mimetic	e2	7664	9.20511	1.13839	8.08608	77.4595	9.473	8.17687	0.73958
4,10	mimetic	e2	1805	31.9802	5.71001	5.60073	29.2843	4.63579	6.31701	0.57136
4,10	mimetic	e2	5933	11.894	1.42607	8.34036	60.3902	6.65891	9.06909	0.820279
4,10	mimetic	e2	4279	16.8225	3.92864	4.28202	67.906	6.37531	10.6514	0.963396
4,10	mimetic	e2	6730	41.1464	4.43347	9.28084	11.5895	1.07032	10.8281	0.97938
4,10	mimetic	e2	6203	56.7529	8.95435	6.33803	18.7909	2.45891	7.64197	0.6912
4,10	mimetic	e2	7416	17.2685	2.58178	6.68863	11.7699	1.83536	6.41287	0.58003
4,10	mimetic	e2	5283	11.7828	2.64595	4.45316	40.3675	11.0956	3.63814	0.329062
4,10	mimetic	e2	5264	16.1703	2.7849	5.80644	9.83031	1.94327	5.05863	0.457542
4,10	mimetic	e2	5701	9.27833	2.18068	4.25478	45.1658	10.614	4.25529	0.384882
4,10	mimetic	e2	4693	9.94674	2.21853	4.48348	55.1104	10.4136	5.29216	0.478664
4,10	mimetic	e2	1750	9.39567	2.01547	4.66179	45.1973	7.30508	6.1871	0.55961
4,10	mimetic	e2	4419	22.1888	2.43893	9.09775	51.2614	5.32455	9.62737	0.870775
4,10	mimetic	e2	1480	9.32095	1.43704	6.48621	44.0435	6.70224	6.57146	0.594374
4,10	mimetic	e2	4911	11.5946	2.73049	4.24632	61.8238	9.99138	6.18771	0.559665
4,10	mimetic	e2	5888	16.893	2.68874	6.28286	34.9162	5.9975	5.8218	0.526569
4,10	mimetic	e2	2330	9.76411	2.82986	3.45039	49.342	12.4265	3.97071	0.359142
4,10	mimetic	e2	7229	29.0201	4.09657	7.084	51.2517	5.52048	9.28393	0.839711
4,10	mimetic	e2	4285	27.7825	4.00738	6.93284	25.612	3.34067	7.66671	0.693437
4,10	mimetic	e2	6602	11.1001	2.82288	3.93217	58.0803	11.2685	5.15423	0.466188
4,10	mimetic	e2	3258	10.7513	2.8588	3.76077	55.1083	11.5616	4.7665	0.43112
4,10	mimetic	e2	1360	11.6536	3.57095	3.26345	20.6119	5.26367	3.91589	0.354183
4,10	mimetic	e2	3133	30.1283	3.04633	9.89004	27.965	2.28212	12.2539	1.10834
4,10	mimetic	e2	2401	17.1711	2.6277	6.53467	35.5274	5.65882	6.27824	0.567853
4,10	mimetic	e2	4692	23.043	3.49009	6.60241	35.6586	5.06676	7.03776	0.63655
4,10	mimetic	e2	6701	79.1072	11.9649	6.61158	11.9127	1.18153	10.0824	0.911932
4,10	mimetic	e2	4476	10.4415	2.49778	4.18031	29.2778	5.75257	5.08952	0.460336
4,10	mimetic	e2	6047	79.9886	11.8321	6.76028	14.2641	1.39942	10.1928	0.921921
4,10	mimetic	e2	3863	11.4663	2.14218	5.35264	9.89259	1.70756	5.79341	0.524002
4,10	mimetic	e2	7158	15.3181	3.60339	4.25101	23.3078	4.67096	4.98995	0.45133
4,10	mimetic	e2	10584	9.44946	3.01273	3.13651	34.9333	10.3356	3.37989	0.305704
4,10	mimetic	e2	6992	10.1809	3.0195	3.37173	11.5411	2.60038	4.43825	0.40143
4,10	mimetic	e2	2026	16.3717	4.39876	3.72189	24.312	4.38979	5.53831	0.500928
4,10	mimetic	e2	5191	16.2346	3.57996	4.53484	17.6803	2.76023	6.40536	0.579351
4,10	mimetic	e2	2273	12.5969	4.5037	2.79701	19.2461	5.30034	3.63112	0.328427
4,10	mimetic	e2	5071	21.8507	2.91851	7.48692	99.8524	11.4834	8.69536	0.786476
4,10	mimetic	e2	5938	30.6563	5.4568	5.61799	46.1603	5.84104	7.90276	0.714788
4,10	mimetic	e2	2549	30.6029	3.22405	9.49205	27.7254	1.89163	14.6568	1.32568
4,10	mimetic	e2	1059	9.73976	1.08712	8.95923	59.5382	5.6672	10.5058	0.950223
4,10	mimetic	e2	2276	10.0773	1.05193	9.57982	64.0393	4.70957	13.5977	1.22988
4,10	mimetic	e2	3655	25.1872	3.60145	6.99362	45.4056	4.74687	9.56537	0.865167
4,10	mimetic	e2	4232	34.0321	3.75248	9.06923	30.0787	2.45085	12.2728	1.11005
4,10	mimetic	e2	13030	44.0159	5.09409	8.64059	48.6169	3.67181	13.2406	1.19758
4,10	mimetic	e2	10791	16.4701	4.06273	4.05394	84.25	10.3749	8.12053	0.734485
4,10	mimetic	e2	2910	9.40551	2.29366	4.10065	10.8562	1.87337	5.79499	0.524144
4,10	mimetic	e2	9662	11.6251	1.33587	8.70224	74.9858	7.25397	10.3372	0.934978
4,10	mimetic	e2	2581	31.6554	3.75558	8.4289	27.3592	2.37217	11.5334	1.04317
4,10	mimetic	e2	6030	9.48903	1.04091	9.11605	64.9659	5.42555	11.9741	1.08303
4,10	mimetic	e2	1384	10.2738	1.149	8.94156	62.5689	7.11614	8.79253	0.795265
4,10	mimetic	e2	10772	33.0873	3.93242	8.41399	60.9313	5.45638	11.167	1.01003
4,10	mimetic	e2	9901	18.5514	4.10342	4.52096	91.3442	12.0125	7.60409	0.687774
4,10	mimetic	e2	12951	31.0171	3.86733	8.0203	58.5034	6.70173	8.72961	0.789574
4,10	mimetic	e2	6358	34.7695	4.11101	8.45765	32.1676	2.71504	11.8479	1.07162
4,10	mimetic	e2	7497	9.25845	1.13725	8.14109	107.001	11.0865	9.65141	0.872949
4,10	mimetic	e2	3500	17.0054	1.48018	11.4888	28.4924	1.95144	14.6007	1.3206
4,10	mimetic	e2	2298	27.315	4.63271	5.89612	52.5735	4.19104	12.5443	1.1346
4,10	mimetic	e2	10265	14.9031	2.19693	6.7836	18.8821	2.38819	7.90643	0.715119
4,10	mimetic	e2	5456	70.1009	9.34091	7.50472	10.4406	0.838312	12.4543	1.12646
4,10	mimetic	e2	11822	10.0501	1.28537	7.81884	14.2136	1.83478	7.74678	0.70068
4,10	mimetic	e2	5913	16.7155	1.904	8.77914	28.3733	2.85526	9.9372	0.898798
4,10	mimetic	e2	7249	29.0171	5.22392	5.55466	57.267	6.63158	8.63549	0.781061
4,10	mimetic	e2	1435	11.0747	1.77572	6.23672	13.3217	1.83836	7.2465	0.65543
4,10	mimetic	e2	2471	14.7502	2.20218	6.69802	43.7101	5.87094	7.44515	0.673398
4,10	mimetic	e2	3740	18.8996	1.9483	9.70056	54.6272	4.36508	12.5146	1.13192
4,10	mimetic	e2	2539	14.856	1.36736	10.8647	24.6825	2.01244	12.2649	1.10934
4,10	mimetic	e2	8413	37.6879	3.96809	9.49774	65.9217	5.19019	12.7012	1.1488
4,10	mimetic	e2	4685	17.1453	2.22827	7.69442	47.9696	5.9182	8.10544	0.73312
4,10	mimetic	e2	1949	17.5476	1.66711	10.5258	30.0273	2.364	12.7019	1.14886
4,10	mimetic	e2	4108	20.0271	1.91522	10.4568	34.8569	3.03299	11.4926	1.03948
4,10	mimetic	e2	1492	12.1109	1.78549	6.78296	14.8243	1.80613	8.20777	0.742375
4,10	mimetic	e2	1298	13.172	1.85784	7.08996	21.6822	3.12561	6.93695	0.627432
4,10	mimetic	e2	2385	43.1389	6.41265	6.72716	12.0033	1.31873	9.10215	0.823269
4,10	mimetic	e2	1701	23.2526	3.63766	6.39218	29.4326	3.61452	8.14287	0.736505
4,10	mimetic	e2	3889	20.1067	2.10339	9.55918	42.8667	4.02688	10.6451	0.962831
4,10	mimetic	e2	3606	41.7911	4.56262	9.15946	90.8877	6.16227	14.7491	1.33402
4,10	mimetic	e2	2013	10.902	1.32202	8.24651	60.2687	5.26855	11.4393	1.03466
4,10	mimetic	e2	2834	20.1171	1.6463	12.2196	41.3267	2.60145	15.886	1.43686
4,10	mimetic	e2	2673	40.6155	4.52956	8.96676	49.3654	3.11942	15.8252	1.43135
4,10	mimetic	e2	2943	54.4334	6.44585	8.44472	16.9164	1.17816	14.3583	1.29867
4,10	mimetic	e2	6298	27.4581	3.3621	8.16697	38.1235	2.74102	13.9085	1.258
4,10	mimetic	e2	5090	44.1473	4.56563	9.66949	54.6541	3.00411	18.1931	1.64553
4,10	mimetic	e2	2866	25.7214	3.17912	8.09072	34.3615	3.15419	10.8939	0.985331
4,10	mimetic	e2	11278	45.4932	4.94412	9.20148	12.4997	1.06031	11.7887	1.06626
4,10	mimetic	e2	1367	37.2562	4.11918	9.04457	79.3933	5.51683	14.3911	1.30164
4,10	mimetic	e2	1549	17.0389	2.0056	8.49568	34.0218	3.0628	11.1081	1.0047
4,10	mimetic	e2	5361	12.9952	1.49159	8.71231	55.9588	6.67955	8.37764	0.757739
4,10	mimetic	e2	6498	28.6107	3.24683	8.81189	44.4499	4.76115	9.33595	0.844416
4,10	mimetic	e2	4951	22.3968	1.78885	12.5203	45.5804	2.55382	17.8479	1.6143
4,10	mimetic	e2	6167	58.1197	6.64832	8.74201	18.0147	1.1666	15.4421	1.3967
4,10	mimetic	e2	2859	43.8345	4.84425	9.04879	99.4224	6.78736	14.6482	1.3249
4,10	mimetic	e2	4069	18.406	1.98928	9.2526	38.5146	3.60424	10.6859	0.966517
4,10	mimetic	e2	1394	18.6622	2.06899	9.01997	28.7555	2.54316	11.307	1.02269
4,10	mimetic	e2	6763	22.8753	2.24179	10.204	12.3165	1.06642	11.5494	1.04462
4,10	mimetic	e2	6820	51.6411	8.9419	5.77518	49.2035	4.72456	10.4144	0.941961
4,10	mimetic	e2	6647	82.5365	12.9297	6.38349	50.8396	3.80883	13.3478	1.20728
4,10	mimetic	e2	7009	23.7716	2.1965	10.8225	38.1931	2.64409	14.4447	1.30649
4,10	mimetic	e2	3287	22.9495	2.1535	10.6568	19.3926	1.52204	12.7412	1.15241
4,10	mimetic	e2	8537	12.1034	2.88521	4.19496	61.8977	7.07132	8.75335	0.791721
4,10	mimetic	e2	9817	24.429	2.72582	8.96206	86.7191	5.65922	15.3235	1.38598
4,10	mimetic	e2	9741	53.5065	8.28426	6.45881	50.4058	4.94195	10.1996	0.922529
4,10	mimetic	e2	9365	73.1699	10.9053	6.70954	44.7109	3.78261	11.8201	1.0691
4,10	mimetic	e2	2016	21.0479	2.2053	9.54422	17.0647	1.63915	10.4107	0.941625
4,10	mimetic	e2	9046	20.1873	1.86931	10.7994	10.6288	0.719248	14.7776	1.3366
4,10	mimetic	e2	1698	20.009	2.41109	8.29873	16.5813	1.71726	9.65567	0.873335
4,10	mimetic	e2	1236	9.6304	1.34721	7.14841	44.8802	2.42038	18.5426	1.67714
4,10	mimetic	e2	3106	14.27	1.92508	7.41269	19.8268	2.90363	6.8283	0.617605
4,10	mimetic	e2	1142	9.94733	0.805968	12.3421	21.0539	1.57202	13.3929	1.21136
4,10	mimetic	e2	7424	13.1141	2.32959	5.62938	63.9799	9.61439	6.65461	0.601895
4,10	mimetic	e2	2292	12.5157	1.49772	8.35653	15.5257	2.02311	7.67415	0.69411
4,10	mimetic	e2	2064	14.7857	1.71912	8.60072	20.4044	2.362	8.6386	0.781342
4,10	mimetic	e2	3510	11.8566	1.16567	10.1715	26.175	2.64307	9.90328	0.89573
4,10	mimetic	e2	6718	19.4583	3.65899	5.31795	85.5325	8.18384	10.4514	0.945305
4,10	mimetic	e2	4751	10.7905	1.59723	6.75574	67.2462	10.113	6.64949	0.601432
4,10	mimetic	e2	6280	20.091	3.2101	6.2587	97.1165	10.2798	9.44728	0.854486
4,10	mimetic	e2	4517	16.4484	2.45011	6.71335	19.9707	2.99196	6.6748	0.603721
4,10	mimetic	e2	2395	12.7414	1.45271	8.7708	11.1822	1.68089	6.65254	0.601708
4,10	mimetic	e2	1593	12.8229	3.03728	4.22183	49.7827	5.05068	9.85664	0.891512
4,10	mimetic	e2	2696	13.4183	1.49942	8.94897	40.0366	5.91339	6.77049	0.612376
4,10	mimetic	e2	8571	61.5678	11.92	5.16509	56.5756	4.90716	11.5292	1.04279
4,10	mimetic	e2	6212	14.2479	2.65075	5.37505	75.4674	7.95453	9.48735	0.85811
4,10	mimetic	e2	6909	27.9134	2.71663	10.275	33.3421	2.92691	11.3916	1.03034
4,10	mimetic	e2	5059	55.0592	4.20975	13.079	46.2986	3.76077	12.3109	1.1135
4,10	mimetic	e2	6645	16.4125	2.56294	6.40378	15.8034	2.79224	5.65973	0.51191
4,10	mimetic	e2	2465	41.0107	6.1309	6.68918	9.79785	1.04614	9.36576	0.847112
4,10	mimetic	e2	1392	16.5941	2.07454	7.99894	42.924	4.69643	9.13971	0.826667
[truncated: 11,865 more rows]
