# Supplementary material for: Systematic discovery of biomolecular condensate-specific protein phosphorylation
Source: Nat Chem Biol. 2022 Jul 21;18(10):1104–14. doi: 10.1038/s41589-022-01062-y (PMC9512703; doi:10.1038/s41589-022-01062-y)
Supplement: Supplementary file 7 — NPM1 interactors. [file 41589_2022_1062_MOESM7_ESM.xlsx]

## Sheet: annotation
Supplementary table 6
protein-protein interactions of NPM1 and its phosphomutants
Sheet 1: Differential analysis of SNAP-NPM1 (wild type) vs. only SNAP tag transfected cells
Related to figure 5
column name	description
gene_name	Official gene symbol
protein_id	Uniprot ID
description	protein description
FC_rep1	FC = SNAP-wt-NPM1/only-SNAP of rep1
FC_rep2	FC = SNAP-wt-NPM1/only-SNAP of rep2
FC_rep3	FC = SNAP-wt-NPM1/only-SNAP of rep3
FC_rep4	FC = SNAP-wt-NPM1/only-SNAP of rep4
logFC_median	median FC in log2 scale
p_value	p-value of limma analysis
FDR_limma	p-value ajusted with Benjamini Hochberg method
annotation	proteins with |logFC| > 1 and FDR < 0.1 are annotated as hits of the immunoprecipitation
interactor_of	mapped interactors of NPM1
Sheet 2: Fold changes of NPM1 phosphomutants bound NPM1-interactors compared to wild type-NPM1
Related Figure 5
column name	description
gene_name	Official gene symbol
mutant	NPM1 mutant
rep	replicate
corrected_FC	corrected fold change ( FC = mutant/wt)
NPM1_interactor	protein mapped as interactor of NPM1

## Sheet: NPM1_interactors
gene_name	protein_id	description	FC_rep1	FC_rep2	FC_rep3	FC_rep4	logFC_median	p_value	FDR_limma	annotation	interactor_of
NPM1	E5RGW4|P06748|E5RI98	Nucleophosmin (Fragment) OS=Homo sapiens GN=NPM1 PE=1 SV=1|Nucleophosmin OS=Homo sapiens GN=NPM1 PE=1 SV=2|Nucleophosmin (Fragment) OS=Homo sapiens GN=NPM1 PE=1 SV=1|Nucleophosmin (Fragment) OS=Homo sapiens GN=NPM1 PE=1 SV=1|Nucleophosmin OS=Homo sapiens GN=NPM1 PE=1 SV=2	15.8968	5.01463	5.56373	5.1263	3.99066	1.26353e-11	7.77074e-10	hit	NPM1
RPL29	P47914	60S ribosomal protein L29 OS=Homo sapiens GN=RPL29 PE=1 SV=2	10.6084	4.4592	2.52567	3.31769	3.40713	8.06257e-08	3.18113e-07	hit	NPM1
RPL15	E7EQV9|P61313	Ribosomal protein L15 (Fragment) OS=Homo sapiens GN=RPL15 PE=1 SV=1|60S ribosomal protein L15 OS=Homo sapiens GN=RPL15 PE=1 SV=2|60S ribosomal protein L15 OS=Homo sapiens GN=RPL15 PE=1 SV=2	8.09092	0.962869	1.96722	2.56638	3.0163	0.0355008	0.0454854	hit	NPM1
RPL6	Q02878	60S ribosomal protein L6 OS=Homo sapiens GN=RPL6 PE=1 SV=3	5.59848	2.02943	3.55493	3.598	2.48504	5.3745e-07	1.73964e-06	hit	NPM1
RPL11	P62913|P62913-2	60S ribosomal protein L11 OS=Homo sapiens GN=RPL11 PE=1 SV=2|Isoform 2 of 60S ribosomal protein L11 OS=Homo sapiens GN=RPL11	5.50228	1.72762	1.79164	1.71404	2.46003	6.46308e-08	2.83914e-07	hit	NPM1
RPL14	E7EPB3|P50914	60S ribosomal protein L14 OS=Homo sapiens GN=RPL14 PE=1 SV=1|60S ribosomal protein L14 OS=Homo sapiens GN=RPL14 PE=1 SV=4|60S ribosomal protein L14 OS=Homo sapiens GN=RPL14 PE=1 SV=4	5.16177	1.90417	2.90604	3.28616	2.36787	2.14993e-08	1.202e-07	hit	NPM1
RPL3	P39023	60S ribosomal protein L3 OS=Homo sapiens GN=RPL3 PE=1 SV=2	4.76256	2.08709	2.71133	0.807739	2.25174	0.0205007	0.026543	hit	NPM1
RPL13A	M0QYS1|P40429	60S ribosomal protein L13a (Fragment) OS=Homo sapiens GN=RPL13A PE=1 SV=2|60S ribosomal protein L13a OS=Homo sapiens GN=RPL13A PE=1 SV=2|60S ribosomal protein L13a OS=Homo sapiens GN=RPL13A PE=1 SV=2	4.46776	1.59525	2.96546	2.12756	2.15955	2.63737e-06	7.54412e-06	hit	NPM1
RPL27A	E9PJD9|E9PLL6|P46776	60S ribosomal protein L27a OS=Homo sapiens GN=RPL27A PE=1 SV=1|60S ribosomal protein L27a OS=Homo sapiens GN=RPL27A PE=1 SV=1|60S ribosomal protein L27a OS=Homo sapiens GN=RPL27A PE=1 SV=2|60S ribosomal protein L27a OS=Homo sapiens GN=RPL27A PE=1 SV=1|60S ribosomal protein L27a OS=Homo sapiens GN=RPL27A PE=1 SV=2	4.40613	1.43602	4.0264	5.40778	2.13951	8.10418e-05	0.000184595	hit	NPM1
RPS6	P62753	40S ribosomal protein S6 OS=Homo sapiens GN=RPS6 PE=1 SV=1	4.21584	3.63334	3.60609	3.91976	2.07582	2.17395e-09	2.09554e-08	hit	NPM1
RPL36	Q9Y3U8	60S ribosomal protein L36 OS=Homo sapiens GN=RPL36 PE=1 SV=3	4.17255	2.13642	1.96047	2.81761	2.06093	1.7243e-07	6.42692e-07	hit	NPM1
RPL17|RPL17-C18orf32	A0A087WWH0|A0A087WXM6|A0A0A6YYL6|J3KRB3|J3KRX5|J3QQT2|J3QS96|P18621|P18621-3	60S ribosomal protein L17 (Fragment) OS=Homo sapiens GN=RPL17 PE=3 SV=5|60S ribosomal protein L17 (Fragment) OS=Homo sapiens GN=RPL17 PE=3 SV=1|Protein RPL17-C18orf32 OS=Homo sapiens GN=RPL17-C18orf32 PE=3 SV=1|60S ribosomal protein L17 (Fragment) OS=Homo sapiens GN=RPL17 PE=3 SV=3|60S ribosomal protein L17 (Fragment) OS=Homo sapiens GN=RPL17 PE=3 SV=1|60S ribosomal protein L17 (Fragment) OS=Homo…	4.09598	7.08664	3.77558	3.33617	2.03421	5.14205e-10	1.04292e-08	hit	NPM1
NCL	P19338	Nucleolin OS=Homo sapiens GN=NCL PE=1 SV=3	4.08618	2.48042	3.43793	2.73476	2.03075	4.17839e-10	1.02788e-08	hit	NPM1
SRP14	P37108|H0YLA2	Signal recognition particle 14 kDa protein OS=Homo sapiens GN=SRP14 PE=1 SV=2|Signal recognition particle 14 kDa protein OS=Homo sapiens GN=SRP14 PE=1 SV=1|Signal recognition particle 14 kDa protein OS=Homo sapiens GN=SRP14 PE=1 SV=2	3.88021	1.60547	2.26948	1.60946	1.95614	1.71975e-06	5.03642e-06	hit	NPM1
RPL24	C9JNW5|P83731|C9JXB8	60S ribosomal protein L24 OS=Homo sapiens GN=RPL24 PE=1 SV=1|60S ribosomal protein L24 OS=Homo sapiens GN=RPL24 PE=1 SV=1|60S ribosomal protein L24 OS=Homo sapiens GN=RPL24 PE=1 SV=1|60S ribosomal protein L24 OS=Homo sapiens GN=RPL24 PE=1 SV=1|60S ribosomal protein L24 OS=Homo sapiens GN=RPL24 PE=1 SV=1	3.88001	2.99261	6.71522	3.01508	1.95606	5.70144e-08	2.69722e-07	hit	NPM1
RPL21	P46778	60S ribosomal protein L21 OS=Homo sapiens GN=RPL21 PE=1 SV=2	3.78304	2.20497	4.1337	4.5468	1.91955	8.27611e-08	3.18113e-07	hit	NPM1
RPLP0	P05388	60S acidic ribosomal protein P0 OS=Homo sapiens GN=RPLP0 PE=1 SV=1	3.62387	2.05564	3.47886	4.59177	1.85753	7.52699e-08	3.11624e-07	hit	NPM1
RPL7A	P62424	60S ribosomal protein L7a OS=Homo sapiens GN=RPL7A PE=1 SV=2	3.48365	2.26051	3.00202	2.42958	1.8006	4.22299e-09	3.7102e-08	hit	NPM1
SRP9	P49458	Signal recognition particle 9 kDa protein OS=Homo sapiens GN=SRP9 PE=1 SV=2	3.38004	1.13002	1.09131	1.06827	1.75704	0.31021	0.346872	no_hit	none
RPL35A	C9K025|P18077	60S ribosomal protein L35a (Fragment) OS=Homo sapiens GN=RPL35A PE=1 SV=1|60S ribosomal protein L35a OS=Homo sapiens GN=RPL35A PE=1 SV=2|60S ribosomal protein L35a OS=Homo sapiens GN=RPL35A PE=1 SV=2	3.32063	3.77686	3.97721	2.96685	1.73146	5.9353e-10	1.04292e-08	hit	NPM1
RPL10A	P62906	60S ribosomal protein L10a OS=Homo sapiens GN=RPL10A PE=1 SV=2	3.08518	2.49284	3.30022	2.42906	1.62535	8.9016e-09	5.76261e-08	hit	NPM1
RPL32	D3YTB1|F8W727|P62910	60S ribosomal protein L32 (Fragment) OS=Homo sapiens GN=RPL32 PE=1 SV=1|60S ribosomal protein L32 OS=Homo sapiens GN=RPL32 PE=1 SV=1|60S ribosomal protein L32 OS=Homo sapiens GN=RPL32 PE=1 SV=2	3.01404	0.975908	1.92622	1.97351	1.5917	0.0462955	0.0587046	hit	NPM1
RPS23	P62266	40S ribosomal protein S23 OS=Homo sapiens GN=RPS23 PE=1 SV=3	2.87918	8.16184	1.88609	2.00087	1.52566	8.5829e-05	0.000191945	hit	NPM1
RPL27	P61353	60S ribosomal protein L27 OS=Homo sapiens GN=RPL27 PE=1 SV=2	2.72813	1.98715	1.69923	2.35121	1.44791	3.88111e-07	1.32605e-06	hit	NPM1
RPLP2	P05387	60S acidic ribosomal protein P2 OS=Homo sapiens GN=RPLP2 PE=1 SV=1	2.62305	2.05711	4.57795	6.88863	1.39125	1.04584e-06	3.13753e-06	hit	NPM1
ZC3HAV1	Q7Z2W4|Q7Z2W4-2|C9J6P4	Zinc finger CCCH-type antiviral protein 1 OS=Homo sapiens GN=ZC3HAV1 PE=1 SV=3|Isoform 2 of Zinc finger CCCH-type antiviral protein 1 OS=Homo sapiens GN=ZC3HAV1|Zinc finger CCCH-type antiviral protein 1 OS=Homo sapiens GN=ZC3HAV1 PE=1 SV=1|Isoform 2 of Zinc finger CCCH-type antiviral protein 1 OS=Homo sapiens GN=ZC3HAV1	2.60058	1.14055	1.67257	1.07312	1.37883	0.0126116	0.0168611	no_hit	none
RPL4	P36578	60S ribosomal protein L4 OS=Homo sapiens GN=RPL4 PE=1 SV=5	2.59987	2.90128	3.47672	4.01036	1.37844	1.34495e-09	1.76576e-08	hit	NPM1
RPL28	P46779|P46779-5	60S ribosomal protein L28 OS=Homo sapiens GN=RPL28 PE=1 SV=3|60S ribosomal protein L28 OS=Homo sapiens GN=RPL28 PE=1 SV=3|Isoform 5 of 60S ribosomal protein L28 OS=Homo sapiens GN=RPL28|Isoform 5 of 60S ribosomal protein L28 OS=Homo sapiens GN=RPL28	2.57387	2.43655	2.71415	3.23543	1.36394	8.43123e-10	1.2963e-08	hit	NPM1
RPL12	P30050	60S ribosomal protein L12 OS=Homo sapiens GN=RPL12 PE=1 SV=1	2.57194	1.23686	4.03976	2.46795	1.36286	0.000204153	0.000418515	hit	NPM1
RPL13	P26373	60S ribosomal protein L13 OS=Homo sapiens GN=RPL13 PE=1 SV=4	2.5402	2.34383	2.4636	2.90363	1.34494	8.51515e-07	2.61841e-06	hit	NPM1
RPL30	P62888|E5RI99	60S ribosomal protein L30 OS=Homo sapiens GN=RPL30 PE=1 SV=2|60S ribosomal protein L30 (Fragment) OS=Homo sapiens GN=RPL30 PE=1 SV=1|60S ribosomal protein L30 OS=Homo sapiens GN=RPL30 PE=1 SV=2	2.53508	2.53876	2.73234	1.90448	1.34203	4.95072e-09	4.05959e-08	hit	NPM1
RPS9	A0A024R4M0|P46781	40S ribosomal protein S9 OS=Homo sapiens GN=RPS9 PE=1 SV=1|40S ribosomal protein S9 OS=Homo sapiens GN=RPS9 PE=1 SV=3	2.52201	0.871603	2.66196	1.34865	1.33457	0.0747102	0.0913712	no_hit	none
RPL5	P46777	60S ribosomal protein L5 OS=Homo sapiens GN=RPL5 PE=1 SV=3	2.50623	2.60927	3.54584	2.90542	1.32552	8.80126e-11	3.60852e-09	hit	NPM1
RPL18	G3V203|J3QQ67|Q07020	60S ribosomal protein L18 OS=Homo sapiens GN=RPL18 PE=1 SV=1|60S ribosomal protein L18 (Fragment) OS=Homo sapiens GN=RPL18 PE=1 SV=1|60S ribosomal protein L18 OS=Homo sapiens GN=RPL18 PE=1 SV=2	2.42806	1.75125	1.32564	2.24587	1.2798	6.81363e-05	0.000161169	hit	NPM1
RPL23A	P62750	60S ribosomal protein L23a OS=Homo sapiens GN=RPL23A PE=1 SV=1	2.40361	2.22948	2.99337	2.52431	1.2652	1.29754e-08	7.59986e-08	hit	NPM1
RPL10	A0A087WV22|F8W7C6|P27635|X1WI28	60S ribosomal protein L10 OS=Homo sapiens GN=RPL10 PE=1 SV=1|60S ribosomal protein L10 OS=Homo sapiens GN=RPL10 PE=1 SV=2|60S ribosomal protein L10 OS=Homo sapiens GN=RPL10 PE=1 SV=4|60S ribosomal protein L10 (Fragment) OS=Homo sapiens GN=RPL10 PE=1 SV=6|60S ribosomal protein L10 OS=Homo sapiens GN=RPL10 PE=1 SV=4|60S ribosomal protein L10 (Fragment) OS=Homo sapiens GN=RPL10 PE=1 SV=6	2.31821	2.90419	3.18008	3.74878	1.21301	1.84674e-10	5.67873e-09	hit	NPM1
RPL9	D6RAN4|H0Y9V9|P32969	60S ribosomal protein L9 (Fragment) OS=Homo sapiens GN=RPL9 PE=1 SV=7|60S ribosomal protein L9 (Fragment) OS=Homo sapiens GN=RPL9 PE=1 SV=1|60S ribosomal protein L9 OS=Homo sapiens GN=RPL9 PE=1 SV=1|60S ribosomal protein L9 OS=Homo sapiens GN=RPL9 PE=1 SV=1	2.31422	1.95881	2.36543	1.77316	1.21053	4.78952e-08	2.45463e-07	hit	NPM1
RPS11	M0QZC5|P62280	40S ribosomal protein S11 OS=Homo sapiens GN=RPS11 PE=1 SV=1|40S ribosomal protein S11 OS=Homo sapiens GN=RPS11 PE=1 SV=3|40S ribosomal protein S11 OS=Homo sapiens GN=RPS11 PE=1 SV=3	2.14275	2.96609	2.06813	2.0746	1.09946	7.59196e-09	5.49301e-08	hit	NPM1
RPL7	P18124	60S ribosomal protein L7 OS=Homo sapiens GN=RPL7 PE=1 SV=1	2.11466	2.25232	4.78055	1.87604	1.08043	3.75802e-06	1.02719e-05	hit	NPM1
RPS7	B5MCP9|P62081	40S ribosomal protein S7 OS=Homo sapiens GN=RPS7 PE=1 SV=1|40S ribosomal protein S7 OS=Homo sapiens GN=RPS7 PE=1 SV=1|40S ribosomal protein S7 OS=Homo sapiens GN=RPS7 PE=1 SV=1	2.10544	2.44522	1.09266	1.23382	1.07412	0.00530837	0.00768152	no_hit	none
RPS13	P62277	40S ribosomal protein S13 OS=Homo sapiens GN=RPS13 PE=1 SV=2	2.08472	1.48452	1.63522	1.59882	1.05985	4.22411e-05	0.000108243	hit	NPM1
RPS4X	P62701	40S ribosomal protein S4, X isoform OS=Homo sapiens GN=RPS4X PE=1 SV=2	2.04766	2.51759	2.56282	1.75722	1.03398	2.51381e-08	1.34434e-07	hit	NPM1
RPL8	E9PKZ0|G3V1A1|P62917	60S ribosomal protein L8 (Fragment) OS=Homo sapiens GN=RPL8 PE=1 SV=1|60S ribosomal protein L8 OS=Homo sapiens GN=RPL8 PE=1 SV=1|60S ribosomal protein L8 OS=Homo sapiens GN=RPL8 PE=1 SV=2|60S ribosomal protein L8 OS=Homo sapiens GN=RPL8 PE=1 SV=2|60S ribosomal protein L8 (Fragment) OS=Homo sapiens GN=RPL8 PE=1 SV=1|60S ribosomal protein L8 OS=Homo sapiens GN=RPL8 PE=1 SV=2	1.97614	2.09486	2.11041	1.73124	0.982682	7.60059e-08	3.11624e-07	hit	NPM1
RPS26	P62854	40S ribosomal protein S26 OS=Homo sapiens GN=RPS26 PE=1 SV=3	1.83192	1.27658	2.55976	1.28442	0.873357	0.00151453	0.00251739	hit	NPM1
RRBP1	A0A0A0MRV0|Q9P2E9|Q9P2E9-2	Ribosome-binding protein 1 OS=Homo sapiens GN=RRBP1 PE=1 SV=1|Ribosome-binding protein 1 OS=Homo sapiens GN=RRBP1 PE=1 SV=4|Isoform 1 of Ribosome-binding protein 1 OS=Homo sapiens GN=RRBP1	1.82333	0.838894	1.23706	1.05051	0.866573	0.710116	0.733985	no_hit	none
RPL18A	M0R0P7|M0R117|M0R1A7|M0R3D6|Q02543	60S ribosomal protein L18a OS=Homo sapiens GN=RPL18A PE=1 SV=1|60S ribosomal protein L18a OS=Homo sapiens GN=RPL18A PE=1 SV=1|60S ribosomal protein L18a OS=Homo sapiens GN=RPL18A PE=1 SV=1|60S ribosomal protein L18a (Fragment) OS=Homo sapiens GN=RPL18A PE=1 SV=1|60S ribosomal protein L18a OS=Homo sapiens GN=RPL18A PE=1 SV=2|60S ribosomal protein L18a OS=Homo sapiens GN=RPL18A PE=1 SV=1|60S riboso…	1.6126	1.48591	1.66339	2.07161	0.689391	4.49804e-05	0.00011291	hit	NPM1
RPL31	B7Z4C8|B7Z4E3|C9JU56|H7C2W9|P62899|P62899-2|P62899-3	60S ribosomal protein L31 OS=Homo sapiens GN=RPL31 PE=1 SV=1|60S ribosomal protein L31 OS=Homo sapiens GN=RPL31 PE=1 SV=1|60S ribosomal protein L31 (Fragment) OS=Homo sapiens GN=RPL31 PE=1 SV=1|60S ribosomal protein L31 (Fragment) OS=Homo sapiens GN=RPL31 PE=1 SV=1|60S ribosomal protein L31 OS=Homo sapiens GN=RPL31 PE=1 SV=1|Isoform 2 of 60S ribosomal protein L31 OS=Homo sapiens GN=RPL31|Isoform …	1.35322	1.28175	1.65935	2.51843	0.436401	0.000427267	0.000821154	hit	NPM1
RPS15A	I3L3P7|P62244	40S ribosomal protein S15a OS=Homo sapiens GN=RPS15A PE=1 SV=1|40S ribosomal protein S15a OS=Homo sapiens GN=RPS15A PE=1 SV=2|40S ribosomal protein S15a OS=Homo sapiens GN=RPS15A PE=1 SV=2	1.30715	2.31824	2.36683	2.89953	0.386422	1.43558e-09	1.76576e-08	hit	NPM1
CKAP4	Q07065	Cytoskeleton-associated protein 4 OS=Homo sapiens GN=CKAP4 PE=1 SV=2	1.2706	1.6	1.10866	0.737918	0.345514	0.520745	0.548935	no_hit	none
RPS3A	D6RAT0|P61247	40S ribosomal protein S3a OS=Homo sapiens GN=RPS3A PE=1 SV=1|40S ribosomal protein S3a OS=Homo sapiens GN=RPS3A PE=1 SV=2|40S ribosomal protein S3a OS=Homo sapiens GN=RPS3A PE=1 SV=2	1.16298	1.1237	1.4648	0.862177	0.217821	0.314709	0.348731	no_hit	none
RPS8	P62241	40S ribosomal protein S8 OS=Homo sapiens GN=RPS8 PE=1 SV=2	1.06497	2.64321	3.63428	2.96571	0.0908189	9.8617e-09	6.06495e-08	hit	NPM1
RPS2	P15880	40S ribosomal protein S2 OS=Homo sapiens GN=RPS2 PE=1 SV=2	1.04662	1.34924	1.47641	1.04125	0.0657315	0.00526858	0.00768152	no_hit	none
HIST1H1E	P10412	Histone H1.4 OS=Homo sapiens GN=HIST1H1E PE=1 SV=2	0.944751	0.923453	1.35103	0.8176	-0.0819934	0.978776	0.978776	no_hit	none
HNRNPA1	F8W6I7|P09651|P09651-2|P09651-3	Heterogeneous nuclear ribonucleoprotein A1 OS=Homo sapiens GN=HNRNPA1 PE=1 SV=2|Heterogeneous nuclear ribonucleoprotein A1 OS=Homo sapiens GN=HNRNPA1 PE=1 SV=5|Isoform A1-A of Heterogeneous nuclear ribonucleoprotein A1 OS=Homo sapiens GN=HNRNPA1|Isoform 2 of Heterogeneous nuclear ribonucleoprotein A1 OS=Homo sapiens GN=HNRNPA1	0.93099	0.958343	1.57637	1.01642	-0.103162	0.431457	0.469639	no_hit	none
RPS14	P62263	40S ribosomal protein S14 OS=Homo sapiens GN=RPS14 PE=1 SV=3	0.911908	1.02043	0.771865	1.01429	-0.13304	0.470383	0.507519	no_hit	none
HNRNPU	Q00839|Q00839-2	Heterogeneous nuclear ribonucleoprotein U OS=Homo sapiens GN=HNRNPU PE=1 SV=6|Isoform Short of Heterogeneous nuclear ribonucleoprotein U OS=Homo sapiens GN=HNRNPU	0.907721	0.847268	0.999252	1.12723	-0.139679	0.86316	0.870235	no_hit	none
EIF2S1	P05198|G3V4T5|H0YJS4	Eukaryotic translation initiation factor 2 subunit 1 OS=Homo sapiens GN=EIF2S1 PE=1 SV=3|Eukaryotic translation initiation factor 2 subunit 1 (Fragment) OS=Homo sapiens GN=EIF2S1 PE=1 SV=1|Eukaryotic translation initiation factor 2 subunit 1 (Fragment) OS=Homo sapiens GN=EIF2S1 PE=1 SV=1|Eukaryotic translation initiation factor 2 subunit 1 OS=Homo sapiens GN=EIF2S1 PE=1 SV=3|Eukaryotic translatio…	0.852626	0.901536	1.59904	1.00799	-0.230014	0.365408	0.401296	no_hit	none
ALYREF	E9PB61|Q86V81	THO complex subunit 4 OS=Homo sapiens GN=ALYREF PE=1 SV=1|THO complex subunit 4 OS=Homo sapiens GN=ALYREF PE=1 SV=3	0.845342	1.47979	1.37872	0.97559	-0.242393	0.114696	0.133091	no_hit	none
RPS24	A0A087WUS0|E7ETK0|P62847|P62847-2|P62847-3|P62847-4	40S ribosomal protein S24 OS=Homo sapiens GN=RPS24 PE=1 SV=1|40S ribosomal protein S24 OS=Homo sapiens GN=RPS24 PE=1 SV=1|40S ribosomal protein S24 OS=Homo sapiens GN=RPS24 PE=1 SV=1|Isoform 2 of 40S ribosomal protein S24 OS=Homo sapiens GN=RPS24|Isoform 3 of 40S ribosomal protein S24 OS=Homo sapiens GN=RPS24|Isoform 4 of 40S ribosomal protein S24 OS=Homo sapiens GN=RPS24	0.795954	1.75876	2.03858	1.54884	-0.329244	0.000521259	0.000971437	hit	snap
ILF3	Q12906|Q12906-2|Q12906-3|Q12906-4|Q12906-5|Q12906-6|Q12906-7	Interleukin enhancer-binding factor 3 OS=Homo sapiens GN=ILF3 PE=1 SV=3|Isoform 2 of Interleukin enhancer-binding factor 3 OS=Homo sapiens GN=ILF3|Isoform 3 of Interleukin enhancer-binding factor 3 OS=Homo sapiens GN=ILF3|Isoform 4 of Interleukin enhancer-binding factor 3 OS=Homo sapiens GN=ILF3|Isoform 5 of Interleukin enhancer-binding factor 3 OS=Homo sapiens GN=ILF3|Isoform 6 of Interleukin en…	0.758429	0.62854	0.919831	0.282145	-0.398914	0.00434379	0.00659613	hit	snap
HNRNPM	A0A087X0X3|P52272|P52272-2	Heterogeneous nuclear ribonucleoprotein M OS=Homo sapiens GN=HNRNPM PE=1 SV=1|Heterogeneous nuclear ribonucleoprotein M OS=Homo sapiens GN=HNRNPM PE=1 SV=3|Isoform 2 of Heterogeneous nuclear ribonucleoprotein M OS=Homo sapiens GN=HNRNPM|Heterogeneous nuclear ribonucleoprotein M OS=Homo sapiens GN=HNRNPM PE=1 SV=3|Isoform 2 of Heterogeneous nuclear ribonucleoprotein M OS=Homo sapiens GN=HNRNPM	0.723406	0.916934	1.3355	1.17662	-0.467123	0.248761	0.280712	no_hit	none
OASL	Q15646	2'-5'-oligoadenylate synthase-like protein OS=Homo sapiens GN=OASL PE=1 SV=2	0.690032	0.844288	1.66022	1.17316	-0.535265	0.148744	0.170986	no_hit	none
DDX21	Q9NR30|Q9NR30-2	Nucleolar RNA helicase 2 OS=Homo sapiens GN=DDX21 PE=1 SV=5|Isoform 2 of Nucleolar RNA helicase 2 OS=Homo sapiens GN=DDX21|Nucleolar RNA helicase 2 OS=Homo sapiens GN=DDX21 PE=1 SV=5	0.68198	0.720655	0.582459	0.809253	-0.552198	0.0535962	0.0665892	no_hit	none
RPS18	A0A0G2JQH2|P62269|Q5GGW2	40S ribosomal protein S18 OS=Homo sapiens GN=RPS18 PE=1 SV=1|40S ribosomal protein S18 OS=Homo sapiens GN=RPS18 PE=1 SV=3|40S ribosomal protein S18 OS=Homo sapiens GN=RPS18 PE=1 SV=1|40S ribosomal protein S18 OS=Homo sapiens GN=RPS18 PE=1 SV=3	0.668121	0.822742	0.883356	0.657288	-0.581818	0.0161188	0.0210917	no_hit	none
HNRNPA2B1	P22626|P22626-2	Heterogeneous nuclear ribonucleoproteins A2/B1 OS=Homo sapiens GN=HNRNPA2B1 PE=1 SV=2|Isoform A2 of Heterogeneous nuclear ribonucleoproteins A2/B1 OS=Homo sapiens GN=HNRNPA2B1	0.657558	0.362636	0.589504	0.446807	-0.604811	0.0157642	0.0208495	hit	snap
C19orf53	Q9UNZ5	Leydig cell tumor 10 kDa protein homolog OS=Homo sapiens GN=C19orf53 PE=1 SV=1	0.653597	1.01707	0.818513	0.740471	-0.613527	0.0891342	0.106442	no_hit	none
RPS28	P62857	40S ribosomal protein S28 OS=Homo sapiens GN=RPS28 PE=1 SV=1	0.615104	0.858606	0.579985	0.757272	-0.701099	0.00311437	0.00492967	no_hit	none
RPS20	G3XAN0|P60866|P60866-2	40S ribosomal protein S20 OS=Homo sapiens GN=RPS20 PE=1 SV=1|40S ribosomal protein S20 OS=Homo sapiens GN=RPS20 PE=1 SV=1|Isoform 2 of 40S ribosomal protein S20 OS=Homo sapiens GN=RPS20|40S ribosomal protein S20 OS=Homo sapiens GN=RPS20 PE=1 SV=1|Isoform 2 of 40S ribosomal protein S20 OS=Homo sapiens GN=RPS20	0.608033	0.256498	0.42085	0.446471	-0.717778	5.79926e-06	1.51768e-05	hit	snap
LRRC59	Q96AG4	Leucine-rich repeat-containing protein 59 OS=Homo sapiens GN=LRRC59 PE=1 SV=1	0.577696	0.907554	0.385699	0.24924	-0.791618	0.00680055	0.00967965	hit	snap
RPS25	P62851	40S ribosomal protein S25 OS=Homo sapiens GN=RPS25 PE=1 SV=1	0.57594	1.06766	0.816238	0.684804	-0.79601	0.19795	0.225443	no_hit	none
RPS16	M0R210|P62249	40S ribosomal protein S16 OS=Homo sapiens GN=RPS16 PE=1 SV=1|40S ribosomal protein S16 OS=Homo sapiens GN=RPS16 PE=1 SV=2	0.575488	1.13897	1.22071	0.767715	-0.797142	0.831343	0.845084	no_hit	none
HNRNPC	B2R5W2|B4DY08|G3V2Q1|G3V4C1|G3V4W0|P07910|P07910-2|G3V576	Heterogeneous nuclear ribonucleoproteins C1/C2 OS=Homo sapiens GN=HNRNPC PE=1 SV=1|Heterogeneous nuclear ribonucleoproteins C1/C2 OS=Homo sapiens GN=HNRNPC PE=1 SV=1|Heterogeneous nuclear ribonucleoproteins C1/C2 OS=Homo sapiens GN=HNRNPC PE=1 SV=1|Heterogeneous nuclear ribonucleoproteins C1/C2 OS=Homo sapiens GN=HNRNPC PE=1 SV=1|Heterogeneous nuclear ribonucleoproteins C1/C2 (Fragment) OS=Homo s…	0.57062	0.389812	0.67997	0.454959	-0.809397	0.00355957	0.00554212	hit	snap
RPS3	P23396	40S ribosomal protein S3 OS=Homo sapiens GN=RPS3 PE=1 SV=2	0.564364	1.07929	1.10524	0.902083	-0.825301	0.735728	0.754121	no_hit	none
HIST1H4A	P62805	Histone H4 OS=Homo sapiens GN=HIST1H4A PE=1 SV=2	0.563617	0.391719	0.466174	0.328964	-0.827213	0.00833868	0.0113962	hit	snap
PPIA	C9J5S7|F8WE65|P62937	Peptidyl-prolyl cis-trans isomerase OS=Homo sapiens GN=PPIA PE=1 SV=1|Peptidyl-prolyl cis-trans isomerase OS=Homo sapiens GN=PPIA PE=1 SV=1|Peptidyl-prolyl cis-trans isomerase A OS=Homo sapiens GN=PPIA PE=1 SV=2|Peptidyl-prolyl cis-trans isomerase A OS=Homo sapiens GN=PPIA PE=1 SV=2	0.522488	1.11111	0.0958322	0.310473	-0.93653	0.00832351	0.0113962	hit	snap
DHX9	Q08211	ATP-dependent RNA helicase A OS=Homo sapiens GN=DHX9 PE=1 SV=4	0.514368	0.461469	0.648184	0.522387	-0.959126	0.000544312	0.000999258	hit	snap
VIM	B0YJC4|P08670	Vimentin OS=Homo sapiens GN=VIM PE=1 SV=1|Vimentin OS=Homo sapiens GN=VIM PE=1 SV=4|Vimentin OS=Homo sapiens GN=VIM PE=1 SV=4	0.511574	0.294949	0.457026	0.415442	-0.966984	0.00491797	0.00737696	hit	snap
RPS12	P25398	40S ribosomal protein S12 OS=Homo sapiens GN=RPS12 PE=1 SV=3	0.451391	0.718947	0.613358	0.711955	-1.14755	0.0108505	0.0146661	no_hit	none
RPS19	P39019	40S ribosomal protein S19 OS=Homo sapiens GN=RPS19 PE=1 SV=2	0.426995	0.579096	0.654895	0.667282	-1.22771	0.00038155	0.00074493	hit	snap
RPS5	M0R0F0|M0R0R2|P46782	40S ribosomal protein S5 (Fragment) OS=Homo sapiens GN=RPS5 PE=1 SV=1|40S ribosomal protein S5 OS=Homo sapiens GN=RPS5 PE=1 SV=1|40S ribosomal protein S5 OS=Homo sapiens GN=RPS5 PE=1 SV=4	0.396283	0.79371	0.69019	0.582961	-1.3354	0.00102942	0.00180884	no_hit	none
HSPA8	P11142	Heat shock cognate 71 kDa protein OS=Homo sapiens GN=HSPA8 PE=1 SV=1	0.355731	0.380518	0.460437	0.511301	-1.49114	7.92742e-07	2.50019e-06	hit	snap
EEF1A1|EEF1A1P5	P68104|Q5VTE0	Elongation factor 1-alpha 1 OS=Homo sapiens GN=EEF1A1 PE=1 SV=1|Putative elongation factor 1-alpha-like 3 OS=Homo sapiens GN=EEF1A1P5 PE=5 SV=1	0.351099	0.65203	0.207135	0.326887	-1.51005	0.000161862	0.000349282	hit	snap
PARK7	K7ELW0|Q99497	Protein deglycase DJ-1 OS=Homo sapiens GN=PARK7 PE=1 SV=1|Protein deglycase DJ-1 OS=Homo sapiens GN=PARK7 PE=1 SV=2|Protein deglycase DJ-1 OS=Homo sapiens GN=PARK7 PE=1 SV=2	0.350114	0.173342	0.328039	0.258021	-1.5141	5.2956e-07	1.73964e-06	hit	snap
PRDX1	A0A0A0MSI0|Q06830	Peroxiredoxin-1 (Fragment) OS=Homo sapiens GN=PRDX1 PE=1 SV=1|Peroxiredoxin-1 OS=Homo sapiens GN=PRDX1 PE=1 SV=1|Peroxiredoxin-1 OS=Homo sapiens GN=PRDX1 PE=1 SV=1	0.333487	0.381838	0.270471	0.333242	-1.5843	2.74747e-07	9.65541e-07	hit	snap
PRPF19	Q9UMS4	Pre-mRNA-processing factor 19 OS=Homo sapiens GN=PRPF19 PE=1 SV=1	0.325551	1.00583	1.05579	0.785304	-1.61904	0.522157	0.548935	no_hit	none
HSPA5	P11021	78 kDa glucose-regulated protein OS=Homo sapiens GN=HSPA5 PE=1 SV=2	0.322713	0.255708	0.295199	0.217953	-1.63168	2.2148e-09	2.09554e-08	hit	snap
EEF2	P13639	Elongation factor 2 OS=Homo sapiens GN=EEF2 PE=1 SV=4	0.3007	0.815869	0.199587	0.328162	-1.7336	0.00071702	0.00129696	hit	snap
DDX5	J3KTA4|P17844|P17844-2	Probable ATP-dependent RNA helicase DDX5 OS=Homo sapiens GN=DDX5 PE=1 SV=1|Probable ATP-dependent RNA helicase DDX5 OS=Homo sapiens GN=DDX5 PE=1 SV=1|Isoform 2 of Probable ATP-dependent RNA helicase DDX5 OS=Homo sapiens GN=DDX5	0.286424	0.885365	0.951271	0.427835	-1.80378	0.102455	0.120018	no_hit	none
JUP	P14923	Junction plakoglobin OS=Homo sapiens GN=JUP PE=1 SV=3	0.266425	0.452864	0.434241	0.286335	-1.9082	0.00816976	0.0113962	hit	snap
DSG1	Q02413	Desmoglein-1 OS=Homo sapiens GN=DSG1 PE=1 SV=2	0.248364	0.366094	0.398373	0.424821	-2.00947	0.00136383	0.00229797	hit	snap
DDX3X	A0A0D9SF53|A0A0D9SFB3|A0A0D9SG12|O00571|O00571-2	ATP-dependent RNA helicase DDX3X OS=Homo sapiens GN=DDX3X PE=1 SV=1|ATP-dependent RNA helicase DDX3X OS=Homo sapiens GN=DDX3X PE=1 SV=1|ATP-dependent RNA helicase DDX3X OS=Homo sapiens GN=DDX3X PE=1 SV=1|ATP-dependent RNA helicase DDX3X OS=Homo sapiens GN=DDX3X PE=1 SV=3|Isoform 2 of ATP-dependent RNA helicase DDX3X OS=Homo sapiens GN=DDX3X	0.2351	0.339881	0.306861	0.319215	-2.08866	3.27379e-06	9.15174e-06	hit	snap
SLC25A5	P05141	ADP/ATP translocase 2 OS=Homo sapiens GN=SLC25A5 PE=1 SV=7	0.2297	0.498751	0.360982	0.330959	-2.12218	0.00131483	0.00224617	hit	snap
HSP90AB1	P08238	Heat shock protein HSP 90-beta OS=Homo sapiens GN=HSP90AB1 PE=1 SV=4	0.21063	0.736662	0.134444	0.457646	-2.24722	0.000376954	0.00074493	hit	snap
ANXA2	H0YMD0|H0YMU9|H0YN42|P07355|P07355-2	Annexin (Fragment) OS=Homo sapiens GN=ANXA2 PE=1 SV=1|Annexin OS=Homo sapiens GN=ANXA2 PE=1 SV=1|Annexin (Fragment) OS=Homo sapiens GN=ANXA2 PE=1 SV=1|Annexin A2 OS=Homo sapiens GN=ANXA2 PE=1 SV=2|Annexin (Fragment) OS=Homo sapiens GN=ANXA2 PE=1 SV=1|Annexin A2 OS=Homo sapiens GN=ANXA2 PE=1 SV=2|Isoform 2 of Annexin A2 OS=Homo sapiens GN=ANXA2|Annexin A2 OS=Homo sapiens GN=ANXA2 PE=1 SV=2|Isoform…	0.209807	0.592409	0.325078	0.568769	-2.25286	6.95585e-05	0.000161428	hit	snap
DSP	P15924	Desmoplakin OS=Homo sapiens GN=DSP PE=1 SV=3	0.1895	0.486508	0.440308	0.294287	-2.39973	0.00500776	0.00742113	hit	snap
PKM	B4DNK4|H3BTN5|P14618|P14618-2|P14618-3	Pyruvate kinase OS=Homo sapiens GN=PKM PE=1 SV=1|Pyruvate kinase (Fragment) OS=Homo sapiens GN=PKM PE=1 SV=1|Pyruvate kinase PKM OS=Homo sapiens GN=PKM PE=1 SV=4|Isoform M1 of Pyruvate kinase PKM OS=Homo sapiens GN=PKM|Pyruvate kinase PKM OS=Homo sapiens GN=PKM PE=1 SV=4|Pyruvate kinase OS=Homo sapiens GN=PKM PE=1 SV=1|Pyruvate kinase PKM OS=Homo sapiens GN=PKM PE=1 SV=4|Isoform 3 of Pyruvate kin…	0.188429	0.625827	0.289029	0.324971	-2.40791	4.77704e-05	0.000117515	hit	snap
GAPDH	E7EUT5|P04406|P04406-2	Glyceraldehyde-3-phosphate dehydrogenase OS=Homo sapiens GN=GAPDH PE=1 SV=1|Glyceraldehyde-3-phosphate dehydrogenase OS=Homo sapiens GN=GAPDH PE=1 SV=3|Isoform 2 of Glyceraldehyde-3-phosphate dehydrogenase OS=Homo sapiens GN=GAPDH|Glyceraldehyde-3-phosphate dehydrogenase OS=Homo sapiens GN=GAPDH PE=1 SV=3	0.183801	0.647282	0.1993	0.475616	-2.44378	0.00125532	0.00217472	hit	snap
TXN	P10599|P10599-2	Thioredoxin OS=Homo sapiens GN=TXN PE=1 SV=3|Isoform 2 of Thioredoxin OS=Homo sapiens GN=TXN	0.141483	0.388391	0.328675	0.814005	-2.8213	0.000894673	0.00159485	hit	snap
RPL38	P63173	60S ribosomal protein L38 OS=Homo sapiens GN=RPL38 PE=1 SV=2	0.118381	0.467837	0.22997	0.294854	-3.07848	0.000169393	0.000359229	hit	snap
HSPB1	P04792	Heat shock protein beta-1 OS=Homo sapiens GN=HSPB1 PE=1 SV=2	0.049696	0.117961	0.162577	0.32724	-4.33073	5.61863e-06	1.50237e-05	hit	snap
SNAPtag	SNAPtag	NA	0.00666139	0.0204305	0.0220647	0.016731	-7.22996	2.7342e-18	3.36306e-16	hit	snap

## Sheet: NPM1_mutants_associations
gene_name	mutant	rep	corrected_FC	NPM1_interactor
EIF2S2	S218A_T219A_S254A_S260A	rep1	0.732682	yes
EIF2S2	S218A_T219A_S254A_S260A	rep2	0.518432	yes
EIF2S2	S218A_T219A_S254A_S260A	rep3	1.22326	yes
EIF2S2	S218D_T219E_S254D_S260D	rep1	0.475955	yes
EIF2S2	S218D_T219E_S254D_S260D	rep2	0.297563	yes
EIF2S2	S218D_T219E_S254D_S260D	rep3	0.523236	yes
EIF2S2	S4A_S10A_S218A_T219A_S254A_S260A	rep1	1.00772	yes
EIF2S2	S4A_S10A_S218A_T219A_S254A_S260A	rep2	0.822809	yes
EIF2S2	S4A_S10A_S218A_T219A_S254A_S260A	rep3	1.14277	yes
EIF2S2	S4D_S10D_S218D_T219E_S254D_S260D	rep1	0.207987	yes
EIF2S2	S4D_S10D_S218D_T219E_S254D_S260D	rep2	0.228545	yes
EIF2S2	S4D_S10D_S218D_T219E_S254D_S260D	rep3	0.298904	yes
EIF2S2	S254A_S260A	rep1	1.76871	yes
EIF2S2	S254A_S260A	rep2	0.799143	yes
EIF2S2	S254A_S260A	rep3	1.08936	yes
EIF2S2	S254D_S260D	rep1	0.400187	yes
EIF2S2	S254D_S260D	rep2	0.379991	yes
EIF2S2	S254D_S260D	rep3	0.370162	yes
FAU	S218A_T219A_S254A_S260A	rep1	1.5869	yes
FAU	S218A_T219A_S254A_S260A	rep2	1.15784	yes
FAU	S218A_T219A_S254A_S260A	rep3	1.56266	yes
FAU	S218D_T219E_S254D_S260D	rep1	0.773672	yes
FAU	S218D_T219E_S254D_S260D	rep2	0.641957	yes
FAU	S218D_T219E_S254D_S260D	rep3	0.717091	yes
FAU	S4A_S10A_S218A_T219A_S254A_S260A	rep1	1.29993	yes
FAU	S4A_S10A_S218A_T219A_S254A_S260A	rep2	0.885744	yes
FAU	S4A_S10A_S218A_T219A_S254A_S260A	rep3	0.993072	yes
FAU	S4D_S10D_S218D_T219E_S254D_S260D	rep1	0.612747	yes
FAU	S4D_S10D_S218D_T219E_S254D_S260D	rep2	0.472987	yes
FAU	S4D_S10D_S218D_T219E_S254D_S260D	rep3	0.461072	yes
FAU	S254A_S260A	rep1	1.56179	yes
FAU	S254A_S260A	rep2	0.933936	yes
FAU	S254A_S260A	rep3	0.99537	yes
FAU	S254D_S260D	rep1	0.678511	yes
FAU	S254D_S260D	rep2	0.623727	yes
FAU	S254D_S260D	rep3	0.479099	yes
NCL	S218A_T219A_S254A_S260A	rep1	1.08248	yes
NCL	S218A_T219A_S254A_S260A	rep2	0.965468	yes
NCL	S218A_T219A_S254A_S260A	rep3	1.29976	yes
NCL	S218D_T219E_S254D_S260D	rep1	0.382945	yes
NCL	S218D_T219E_S254D_S260D	rep2	0.28912	yes
NCL	S218D_T219E_S254D_S260D	rep3	0.285257	yes
NCL	S4A_S10A_S218A_T219A_S254A_S260A	rep1	1.36732	yes
NCL	S4A_S10A_S218A_T219A_S254A_S260A	rep2	1.10015	yes
NCL	S4A_S10A_S218A_T219A_S254A_S260A	rep3	1.23376	yes
NCL	S4D_S10D_S218D_T219E_S254D_S260D	rep1	0.229294	yes
NCL	S4D_S10D_S218D_T219E_S254D_S260D	rep2	0.238983	yes
NCL	S4D_S10D_S218D_T219E_S254D_S260D	rep3	0.17626	yes
NCL	S254A_S260A	rep1	1.35162	yes
NCL	S254A_S260A	rep2	1.05062	yes
NCL	S254A_S260A	rep3	1.08103	yes
NCL	S254D_S260D	rep1	0.380008	yes
NCL	S254D_S260D	rep2	0.381961	yes
NCL	S254D_S260D	rep3	0.293087	yes
NPM1	S218A_T219A_S254A_S260A	rep1	1	yes
NPM1	S218A_T219A_S254A_S260A	rep2	1	yes
NPM1	S218A_T219A_S254A_S260A	rep3	1	yes
NPM1	S218D_T219E_S254D_S260D	rep1	1	yes
NPM1	S218D_T219E_S254D_S260D	rep2	1	yes
NPM1	S218D_T219E_S254D_S260D	rep3	1	yes
NPM1	S4A_S10A_S218A_T219A_S254A_S260A	rep1	1	yes
NPM1	S4A_S10A_S218A_T219A_S254A_S260A	rep2	1	yes
NPM1	S4A_S10A_S218A_T219A_S254A_S260A	rep3	1	yes
NPM1	S4D_S10D_S218D_T219E_S254D_S260D	rep1	1	yes
NPM1	S4D_S10D_S218D_T219E_S254D_S260D	rep2	1	yes
NPM1	S4D_S10D_S218D_T219E_S254D_S260D	rep3	1	yes
NPM1	S254A_S260A	rep1	1	yes
NPM1	S254A_S260A	rep2	1	yes
NPM1	S254A_S260A	rep3	1	yes
NPM1	S254D_S260D	rep1	1	yes
NPM1	S254D_S260D	rep2	1	yes
NPM1	S254D_S260D	rep3	1	yes
NPM3	S218A_T219A_S254A_S260A	rep1	1.08364	yes
NPM3	S218A_T219A_S254A_S260A	rep2	0.842843	yes
NPM3	S218A_T219A_S254A_S260A	rep3	1.18899	yes
NPM3	S218D_T219E_S254D_S260D	rep1	0.842248	yes
NPM3	S218D_T219E_S254D_S260D	rep2	0.822399	yes
NPM3	S218D_T219E_S254D_S260D	rep3	0.835533	yes
NPM3	S4A_S10A_S218A_T219A_S254A_S260A	rep1	0.939338	yes
NPM3	S4A_S10A_S218A_T219A_S254A_S260A	rep2	1.08785	yes
NPM3	S4A_S10A_S218A_T219A_S254A_S260A	rep3	1.04786	yes
NPM3	S4D_S10D_S218D_T219E_S254D_S260D	rep1	0.70125	yes
NPM3	S4D_S10D_S218D_T219E_S254D_S260D	rep2	0.835405	yes
NPM3	S4D_S10D_S218D_T219E_S254D_S260D	rep3	0.75123	yes
NPM3	S254A_S260A	rep1	0.980886	yes
NPM3	S254A_S260A	rep2	0.988403	yes
NPM3	S254A_S260A	rep3	1.01696	yes
NPM3	S254D_S260D	rep1	0.712578	yes
NPM3	S254D_S260D	rep2	0.806083	yes
NPM3	S254D_S260D	rep3	0.756761	yes
RPL10	S218A_T219A_S254A_S260A	rep1	1.05872	yes
RPL10	S218A_T219A_S254A_S260A	rep2	1.00987	yes
RPL10	S218A_T219A_S254A_S260A	rep3	1.11797	yes
RPL10	S218D_T219E_S254D_S260D	rep1	0.345977	yes
RPL10	S218D_T219E_S254D_S260D	rep2	0.329022	yes
RPL10	S218D_T219E_S254D_S260D	rep3	0.365402	yes
RPL10	S4A_S10A_S218A_T219A_S254A_S260A	rep1	1.4536	yes
RPL10	S4A_S10A_S218A_T219A_S254A_S260A	rep2	1.15859	yes
RPL10	S4A_S10A_S218A_T219A_S254A_S260A	rep3	1.22069	yes
RPL10	S4D_S10D_S218D_T219E_S254D_S260D	rep1	0.270891	yes
RPL10	S4D_S10D_S218D_T219E_S254D_S260D	rep2	0.275091	yes
RPL10	S4D_S10D_S218D_T219E_S254D_S260D	rep3	0.220777	yes
RPL10	S254A_S260A	rep1	1.33845	yes
RPL10	S254A_S260A	rep2	1.11226	yes
RPL10	S254A_S260A	rep3	1.05862	yes
RPL10	S254D_S260D	rep1	0.36467	yes
RPL10	S254D_S260D	rep2	0.425125	yes
RPL10	S254D_S260D	rep3	0.307076	yes
RPL10A	S218A_T219A_S254A_S260A	rep1	1.11652	yes
RPL10A	S218A_T219A_S254A_S260A	rep2	0.949765	yes
RPL10A	S218A_T219A_S254A_S260A	rep3	1.14153	yes
RPL10A	S218D_T219E_S254D_S260D	rep1	0.341262	yes
RPL10A	S218D_T219E_S254D_S260D	rep2	0.276005	yes
RPL10A	S218D_T219E_S254D_S260D	rep3	0.281301	yes
RPL10A	S4A_S10A_S218A_T219A_S254A_S260A	rep1	1.46426	yes
RPL10A	S4A_S10A_S218A_T219A_S254A_S260A	rep2	1.1684	yes
RPL10A	S4A_S10A_S218A_T219A_S254A_S260A	rep3	1.13439	yes
RPL10A	S4D_S10D_S218D_T219E_S254D_S260D	rep1	0.243978	yes
RPL10A	S4D_S10D_S218D_T219E_S254D_S260D	rep2	0.274782	yes
RPL10A	S4D_S10D_S218D_T219E_S254D_S260D	rep3	0.182779	yes
RPL10A	S254A_S260A	rep1	1.46565	yes
RPL10A	S254A_S260A	rep2	1.06473	yes
RPL10A	S254A_S260A	rep3	1.15552	yes
RPL10A	S254D_S260D	rep1	0.366098	yes
RPL10A	S254D_S260D	rep2	0.398548	yes
RPL10A	S254D_S260D	rep3	0.310868	yes
RPL11	S218A_T219A_S254A_S260A	rep1	1.11543	yes
RPL11	S218A_T219A_S254A_S260A	rep2	0.932912	yes
RPL11	S218A_T219A_S254A_S260A	rep3	1.29247	yes
RPL11	S218D_T219E_S254D_S260D	rep1	0.390711	yes
RPL11	S218D_T219E_S254D_S260D	rep2	0.328681	yes
RPL11	S218D_T219E_S254D_S260D	rep3	0.334714	yes
RPL11	S4A_S10A_S218A_T219A_S254A_S260A	rep1	1.31196	yes
RPL11	S4A_S10A_S218A_T219A_S254A_S260A	rep2	1.10167	yes
RPL11	S4A_S10A_S218A_T219A_S254A_S260A	rep3	1.27165	yes
RPL11	S4D_S10D_S218D_T219E_S254D_S260D	rep1	0.279573	yes
RPL11	S4D_S10D_S218D_T219E_S254D_S260D	rep2	0.271094	yes
RPL11	S4D_S10D_S218D_T219E_S254D_S260D	rep3	0.235274	yes
RPL11	S254A_S260A	rep1	1.46555	yes
RPL11	S254A_S260A	rep2	1.09328	yes
RPL11	S254A_S260A	rep3	1.20751	yes
RPL11	S254D_S260D	rep1	0.394119	yes
RPL11	S254D_S260D	rep2	0.373483	yes
RPL11	S254D_S260D	rep3	0.324213	yes
RPL12	S218A_T219A_S254A_S260A	rep1	0.967249	yes
RPL12	S218A_T219A_S254A_S260A	rep2	0.923138	yes
RPL12	S218A_T219A_S254A_S260A	rep3	1.24457	yes
RPL12	S218D_T219E_S254D_S260D	rep1	0.332885	yes
RPL12	S218D_T219E_S254D_S260D	rep2	0.287516	yes
RPL12	S218D_T219E_S254D_S260D	rep3	0.298112	yes
RPL12	S4A_S10A_S218A_T219A_S254A_S260A	rep1	1.24446	yes
RPL12	S4A_S10A_S218A_T219A_S254A_S260A	rep2	1.20268	yes
RPL12	S4A_S10A_S218A_T219A_S254A_S260A	rep3	1.20907	yes
RPL12	S4D_S10D_S218D_T219E_S254D_S260D	rep1	0.233768	yes
RPL12	S4D_S10D_S218D_T219E_S254D_S260D	rep2	0.224207	yes
RPL12	S4D_S10D_S218D_T219E_S254D_S260D	rep3	0.177309	yes
RPL12	S254A_S260A	rep1	1.39009	yes
RPL12	S254A_S260A	rep2	1.05366	yes
RPL12	S254A_S260A	rep3	1.11882	yes
RPL12	S254D_S260D	rep1	0.35699	yes
RPL12	S254D_S260D	rep2	0.357609	yes
RPL12	S254D_S260D	rep3	0.278283	yes
RPL13	S218A_T219A_S254A_S260A	rep1	0.834723	yes
RPL13	S218A_T219A_S254A_S260A	rep2	0.95237	yes
RPL13	S218A_T219A_S254A_S260A	rep3	0.712346	yes
RPL13	S218D_T219E_S254D_S260D	rep1	0.372125	yes
RPL13	S218D_T219E_S254D_S260D	rep2	0.332597	yes
RPL13	S218D_T219E_S254D_S260D	rep3	0.256798	yes
RPL13	S4A_S10A_S218A_T219A_S254A_S260A	rep1	1.94099	yes
RPL13	S4A_S10A_S218A_T219A_S254A_S260A	rep2	1.28189	yes
RPL13	S4A_S10A_S218A_T219A_S254A_S260A	rep3	1.10456	yes
RPL13	S4D_S10D_S218D_T219E_S254D_S260D	rep1	0.262243	yes
RPL13	S4D_S10D_S218D_T219E_S254D_S260D	rep2	0.280174	yes
RPL13	S4D_S10D_S218D_T219E_S254D_S260D	rep3	0.210887	yes
RPL13	S254A_S260A	rep1	1.13782	yes
RPL13	S254A_S260A	rep2	1.18851	yes
RPL13	S254A_S260A	rep3	1.14492	yes
RPL13	S254D_S260D	rep1	0.443825	yes
RPL13	S254D_S260D	rep2	0.496138	yes
RPL13	S254D_S260D	rep3	0.26107	yes
RPL13A	S218A_T219A_S254A_S260A	rep1	1.0869	yes
RPL13A	S218A_T219A_S254A_S260A	rep2	0.846652	yes
RPL13A	S218A_T219A_S254A_S260A	rep3	1.10195	yes
RPL13A	S218D_T219E_S254D_S260D	rep1	0.360762	yes
RPL13A	S218D_T219E_S254D_S260D	rep2	0.272479	yes
RPL13A	S218D_T219E_S254D_S260D	rep3	0.296448	yes
RPL13A	S4A_S10A_S218A_T219A_S254A_S260A	rep1	1.26897	yes
RPL13A	S4A_S10A_S218A_T219A_S254A_S260A	rep2	1.08363	yes
RPL13A	S4A_S10A_S218A_T219A_S254A_S260A	rep3	1.22862	yes
RPL13A	S4D_S10D_S218D_T219E_S254D_S260D	rep1	0.25824	yes
RPL13A	S4D_S10D_S218D_T219E_S254D_S260D	rep2	0.244298	yes
RPL13A	S4D_S10D_S218D_T219E_S254D_S260D	rep3	0.218108	yes
RPL13A	S254A_S260A	rep1	1.32731	yes
RPL13A	S254A_S260A	rep2	1.03752	yes
RPL13A	S254A_S260A	rep3	1.16665	yes
RPL13A	S254D_S260D	rep1	0.399824	yes
RPL13A	S254D_S260D	rep2	0.417918	yes
RPL13A	S254D_S260D	rep3	0.305147	yes
RPL14	S218A_T219A_S254A_S260A	rep1	1.06918	yes
RPL14	S218A_T219A_S254A_S260A	rep2	0.842272	yes
RPL14	S218A_T219A_S254A_S260A	rep3	1.0581	yes
RPL14	S218D_T219E_S254D_S260D	rep1	0.331743	yes
RPL14	S218D_T219E_S254D_S260D	rep2	0.27885	yes
RPL14	S218D_T219E_S254D_S260D	rep3	0.282073	yes
RPL14	S4A_S10A_S218A_T219A_S254A_S260A	rep1	1.31239	yes
RPL14	S4A_S10A_S218A_T219A_S254A_S260A	rep2	0.953111	yes
RPL14	S4A_S10A_S218A_T219A_S254A_S260A	rep3	1.12059	yes
RPL14	S4D_S10D_S218D_T219E_S254D_S260D	rep1	0.237485	yes
RPL14	S4D_S10D_S218D_T219E_S254D_S260D	rep2	0.245284	yes
RPL14	S4D_S10D_S218D_T219E_S254D_S260D	rep3	0.171535	yes
RPL14	S254A_S260A	rep1	1.2533	yes
RPL14	S254A_S260A	rep2	0.902594	yes
RPL14	S254A_S260A	rep3	1.00192	yes
RPL14	S254D_S260D	rep1	0.362539	yes
RPL14	S254D_S260D	rep2	0.358082	yes
RPL14	S254D_S260D	rep3	0.266959	yes
RPL15	S218A_T219A_S254A_S260A	rep1	1.21912	yes
RPL15	S218A_T219A_S254A_S260A	rep2	1.32481	yes
RPL15	S218A_T219A_S254A_S260A	rep3	0.522781	yes
RPL15	S218D_T219E_S254D_S260D	rep1	0.492868	yes
RPL15	S218D_T219E_S254D_S260D	rep2	0.408965	yes
RPL15	S218D_T219E_S254D_S260D	rep3	0.230181	yes
RPL15	S4A_S10A_S218A_T219A_S254A_S260A	rep1	3.36588	yes
RPL15	S4A_S10A_S218A_T219A_S254A_S260A	rep2	1.89159	yes
RPL15	S4A_S10A_S218A_T219A_S254A_S260A	rep3	1.18759	yes
RPL15	S4D_S10D_S218D_T219E_S254D_S260D	rep1	0.473404	yes
RPL15	S4D_S10D_S218D_T219E_S254D_S260D	rep2	0.366643	yes
RPL15	S4D_S10D_S218D_T219E_S254D_S260D	rep3	0.334356	yes
RPL15	S254A_S260A	rep1	1.45737	yes
RPL15	S254A_S260A	rep2	1.5656	yes
RPL15	S254A_S260A	rep3	1.20295	yes
RPL15	S254D_S260D	rep1	0.831033	yes
RPL15	S254D_S260D	rep2	0.626295	yes
RPL15	S254D_S260D	rep3	0.23817	yes
RPL17|RPL17-C18orf32	S218A_T219A_S254A_S260A	rep1	1.05095	yes
RPL17|RPL17-C18orf32	S218A_T219A_S254A_S260A	rep2	1.00804	yes
RPL17|RPL17-C18orf32	S218A_T219A_S254A_S260A	rep3	1.13897	yes
RPL17|RPL17-C18orf32	S218D_T219E_S254D_S260D	rep1	0.565783	yes
RPL17|RPL17-C18orf32	S218D_T219E_S254D_S260D	rep2	0.541121	yes
RPL17|RPL17-C18orf32	S218D_T219E_S254D_S260D	rep3	0.589191	yes
RPL17|RPL17-C18orf32	S4A_S10A_S218A_T219A_S254A_S260A	rep1	1.17487	yes
RPL17|RPL17-C18orf32	S4A_S10A_S218A_T219A_S254A_S260A	rep2	1.00373	yes
RPL17|RPL17-C18orf32	S4A_S10A_S218A_T219A_S254A_S260A	rep3	1.14913	yes
RPL17|RPL17-C18orf32	S4D_S10D_S218D_T219E_S254D_S260D	rep1	0.510272	yes
RPL17|RPL17-C18orf32	S4D_S10D_S218D_T219E_S254D_S260D	rep2	0.559621	yes
RPL17|RPL17-C18orf32	S4D_S10D_S218D_T219E_S254D_S260D	rep3	0.501051	yes
RPL17|RPL17-C18orf32	S254A_S260A	rep1	1.23309	yes
RPL17|RPL17-C18orf32	S254A_S260A	rep2	1.08354	yes
RPL17|RPL17-C18orf32	S254A_S260A	rep3	1.16391	yes
RPL17|RPL17-C18orf32	S254D_S260D	rep1	0.708537	yes
RPL17|RPL17-C18orf32	S254D_S260D	rep2	0.608766	yes
RPL17|RPL17-C18orf32	S254D_S260D	rep3	0.578091	yes
RPL18	S218A_T219A_S254A_S260A	rep1	0.902757	yes
RPL18	S218A_T219A_S254A_S260A	rep2	0.834829	yes
RPL18	S218A_T219A_S254A_S260A	rep3	0.823705	yes
RPL18	S218D_T219E_S254D_S260D	rep1	0.339674	yes
RPL18	S218D_T219E_S254D_S260D	rep2	0.300064	yes
RPL18	S218D_T219E_S254D_S260D	rep3	0.293608	yes
RPL18	S4A_S10A_S218A_T219A_S254A_S260A	rep1	1.67479	yes
RPL18	S4A_S10A_S218A_T219A_S254A_S260A	rep2	1.02156	yes
RPL18	S4A_S10A_S218A_T219A_S254A_S260A	rep3	1.16773	yes
RPL18	S4D_S10D_S218D_T219E_S254D_S260D	rep1	0.27153	yes
RPL18	S4D_S10D_S218D_T219E_S254D_S260D	rep2	0.245502	yes
RPL18	S4D_S10D_S218D_T219E_S254D_S260D	rep3	0.205805	yes
RPL18	S254A_S260A	rep1	1.39063	yes
RPL18	S254A_S260A	rep2	1.03173	yes
RPL18	S254A_S260A	rep3	1.09462	yes
RPL18	S254D_S260D	rep1	0.402717	yes
RPL18	S254D_S260D	rep2	0.380348	yes
RPL18	S254D_S260D	rep3	0.270773	yes
RPL18A	S218A_T219A_S254A_S260A	rep1	0.951222	yes
RPL18A	S218A_T219A_S254A_S260A	rep2	0.905915	yes
RPL18A	S218A_T219A_S254A_S260A	rep3	0.874717	yes
RPL18A	S218D_T219E_S254D_S260D	rep1	0.332149	yes
RPL18A	S218D_T219E_S254D_S260D	rep2	0.28887	yes
RPL18A	S218D_T219E_S254D_S260D	rep3	0.293792	yes
RPL18A	S4A_S10A_S218A_T219A_S254A_S260A	rep1	1.55949	yes
RPL18A	S4A_S10A_S218A_T219A_S254A_S260A	rep2	1.01639	yes
RPL18A	S4A_S10A_S218A_T219A_S254A_S260A	rep3	1.1332	yes
RPL18A	S4D_S10D_S218D_T219E_S254D_S260D	rep1	0.239947	yes
RPL18A	S4D_S10D_S218D_T219E_S254D_S260D	rep2	0.202868	yes
RPL18A	S4D_S10D_S218D_T219E_S254D_S260D	rep3	0.195916	yes
RPL18A	S254A_S260A	rep1	1.35272	yes
RPL18A	S254A_S260A	rep2	1.01129	yes
RPL18A	S254A_S260A	rep3	1.01356	yes
RPL18A	S254D_S260D	rep1	0.338797	yes
RPL18A	S254D_S260D	rep2	0.346562	yes
RPL18A	S254D_S260D	rep3	0.257236	yes
RPL19	S218A_T219A_S254A_S260A	rep1	NA	yes
RPL19	S218A_T219A_S254A_S260A	rep2	1.15604	yes
RPL19	S218A_T219A_S254A_S260A	rep3	0.994173	yes
RPL19	S218D_T219E_S254D_S260D	rep1	NA	yes
RPL19	S218D_T219E_S254D_S260D	rep2	0.342415	yes
RPL19	S218D_T219E_S254D_S260D	rep3	0.350187	yes
RPL19	S4A_S10A_S218A_T219A_S254A_S260A	rep1	NA	yes
RPL19	S4A_S10A_S218A_T219A_S254A_S260A	rep2	1.10525	yes
RPL19	S4A_S10A_S218A_T219A_S254A_S260A	rep3	1.08741	yes
RPL19	S4D_S10D_S218D_T219E_S254D_S260D	rep1	NA	yes
RPL19	S4D_S10D_S218D_T219E_S254D_S260D	rep2	0.484421	yes
RPL19	S4D_S10D_S218D_T219E_S254D_S260D	rep3	0.511189	yes
RPL19	S254A_S260A	rep1	NA	yes
RPL19	S254A_S260A	rep2	1.122	yes
RPL19	S254A_S260A	rep3	1.14101	yes
RPL19	S254D_S260D	rep1	NA	yes
RPL19	S254D_S260D	rep2	0.429614	yes
RPL19	S254D_S260D	rep3	0.350899	yes
RPL21	S218A_T219A_S254A_S260A	rep1	0.88361	yes
RPL21	S218A_T219A_S254A_S260A	rep2	0.855798	yes
RPL21	S218A_T219A_S254A_S260A	rep3	0.82357	yes
RPL21	S218D_T219E_S254D_S260D	rep1	0.303715	yes
RPL21	S218D_T219E_S254D_S260D	rep2	0.254809	yes
RPL21	S218D_T219E_S254D_S260D	rep3	0.274342	yes
RPL21	S4A_S10A_S218A_T219A_S254A_S260A	rep1	1.4462	yes
RPL21	S4A_S10A_S218A_T219A_S254A_S260A	rep2	1.08412	yes
RPL21	S4A_S10A_S218A_T219A_S254A_S260A	rep3	1.19701	yes
RPL21	S4D_S10D_S218D_T219E_S254D_S260D	rep1	0.191984	yes
RPL21	S4D_S10D_S218D_T219E_S254D_S260D	rep2	0.232639	yes
RPL21	S4D_S10D_S218D_T219E_S254D_S260D	rep3	0.176392	yes
RPL21	S254A_S260A	rep1	1.21066	yes
RPL21	S254A_S260A	rep2	1.05105	yes
RPL21	S254A_S260A	rep3	1.06086	yes
RPL21	S254D_S260D	rep1	0.375763	yes
RPL21	S254D_S260D	rep2	0.377634	yes
RPL21	S254D_S260D	rep3	0.283406	yes
RPL22	S218A_T219A_S254A_S260A	rep1	1.14253	yes
RPL22	S218A_T219A_S254A_S260A	rep2	0.912915	yes
RPL22	S218A_T219A_S254A_S260A	rep3	1.67333	yes
RPL22	S218D_T219E_S254D_S260D	rep1	0.385004	yes
RPL22	S218D_T219E_S254D_S260D	rep2	0.298657	yes
RPL22	S218D_T219E_S254D_S260D	rep3	0.482925	yes
RPL22	S4A_S10A_S218A_T219A_S254A_S260A	rep1	1.2166	yes
RPL22	S4A_S10A_S218A_T219A_S254A_S260A	rep2	1.02194	yes
RPL22	S4A_S10A_S218A_T219A_S254A_S260A	rep3	1.18747	yes
RPL22	S4D_S10D_S218D_T219E_S254D_S260D	rep1	0.210148	yes
RPL22	S4D_S10D_S218D_T219E_S254D_S260D	rep2	0.226425	yes
RPL22	S4D_S10D_S218D_T219E_S254D_S260D	rep3	0.197797	yes
RPL22	S254A_S260A	rep1	1.3493	yes
RPL22	S254A_S260A	rep2	1.05534	yes
RPL22	S254A_S260A	rep3	1.06506	yes
RPL22	S254D_S260D	rep1	0.4036	yes
RPL22	S254D_S260D	rep2	0.370186	yes
RPL22	S254D_S260D	rep3	0.289622	yes
RPL23A	S218A_T219A_S254A_S260A	rep1	1.20187	yes
RPL23A	S218A_T219A_S254A_S260A	rep2	1.09514	yes
RPL23A	S218A_T219A_S254A_S260A	rep3	1.38638	yes
RPL23A	S218D_T219E_S254D_S260D	rep1	0.798888	yes
RPL23A	S218D_T219E_S254D_S260D	rep2	0.682645	yes
RPL23A	S218D_T219E_S254D_S260D	rep3	0.824559	yes
RPL23A	S4A_S10A_S218A_T219A_S254A_S260A	rep1	1.22794	yes
RPL23A	S4A_S10A_S218A_T219A_S254A_S260A	rep2	1.02592	yes
RPL23A	S4A_S10A_S218A_T219A_S254A_S260A	rep3	1.21239	yes
RPL23A	S4D_S10D_S218D_T219E_S254D_S260D	rep1	0.833092	yes
RPL23A	S4D_S10D_S218D_T219E_S254D_S260D	rep2	0.819871	yes
RPL23A	S4D_S10D_S218D_T219E_S254D_S260D	rep3	0.837373	yes
RPL23A	S254A_S260A	rep1	1.47821	yes
RPL23A	S254A_S260A	rep2	1.15845	yes
RPL23A	S254A_S260A	rep3	1.17979	yes
RPL23A	S254D_S260D	rep1	0.60082	yes
RPL23A	S254D_S260D	rep2	0.619737	yes
RPL23A	S254D_S260D	rep3	0.584476	yes
RPL24	S218A_T219A_S254A_S260A	rep1	1.20601	yes
RPL24	S218A_T219A_S254A_S260A	rep2	1.0251	yes
RPL24	S218A_T219A_S254A_S260A	rep3	1.1896	yes
RPL24	S218D_T219E_S254D_S260D	rep1	0.471969	yes
RPL24	S218D_T219E_S254D_S260D	rep2	0.411607	yes
RPL24	S218D_T219E_S254D_S260D	rep3	0.472974	yes
RPL24	S4A_S10A_S218A_T219A_S254A_S260A	rep1	1.75375	yes
RPL24	S4A_S10A_S218A_T219A_S254A_S260A	rep2	1.38639	yes
RPL24	S4A_S10A_S218A_T219A_S254A_S260A	rep3	1.51694	yes
RPL24	S4D_S10D_S218D_T219E_S254D_S260D	rep1	0.411594	yes
RPL24	S4D_S10D_S218D_T219E_S254D_S260D	rep2	0.391827	yes
RPL24	S4D_S10D_S218D_T219E_S254D_S260D	rep3	0.364977	yes
RPL24	S254A_S260A	rep1	1.36267	yes
RPL24	S254A_S260A	rep2	1.13697	yes
RPL24	S254A_S260A	rep3	1.09979	yes
RPL24	S254D_S260D	rep1	0.440325	yes
RPL24	S254D_S260D	rep2	0.442887	yes
RPL24	S254D_S260D	rep3	0.383651	yes
RPL26L1|RPL26|J3QQQ9	S218A_T219A_S254A_S260A	rep1	NA	yes
RPL26L1|RPL26|J3QQQ9	S218A_T219A_S254A_S260A	rep2	NA	yes
RPL26L1|RPL26|J3QQQ9	S218A_T219A_S254A_S260A	rep3	1.22408	yes
RPL26L1|RPL26|J3QQQ9	S218D_T219E_S254D_S260D	rep1	NA	yes
RPL26L1|RPL26|J3QQQ9	S218D_T219E_S254D_S260D	rep2	NA	yes
RPL26L1|RPL26|J3QQQ9	S218D_T219E_S254D_S260D	rep3	0.55108	yes
RPL26L1|RPL26|J3QQQ9	S4A_S10A_S218A_T219A_S254A_S260A	rep1	NA	yes
RPL26L1|RPL26|J3QQQ9	S4A_S10A_S218A_T219A_S254A_S260A	rep2	NA	yes
RPL26L1|RPL26|J3QQQ9	S4A_S10A_S218A_T219A_S254A_S260A	rep3	1.14949	yes
RPL26L1|RPL26|J3QQQ9	S4D_S10D_S218D_T219E_S254D_S260D	rep1	NA	yes
RPL26L1|RPL26|J3QQQ9	S4D_S10D_S218D_T219E_S254D_S260D	rep2	NA	yes
RPL26L1|RPL26|J3QQQ9	S4D_S10D_S218D_T219E_S254D_S260D	rep3	0.558125	yes
RPL26L1|RPL26|J3QQQ9	S254A_S260A	rep1	NA	yes
RPL26L1|RPL26|J3QQQ9	S254A_S260A	rep2	NA	yes
RPL26L1|RPL26|J3QQQ9	S254A_S260A	rep3	1.15161	yes
RPL26L1|RPL26|J3QQQ9	S254D_S260D	rep1	NA	yes
RPL26L1|RPL26|J3QQQ9	S254D_S260D	rep2	NA	yes
RPL26L1|RPL26|J3QQQ9	S254D_S260D	rep3	0.495845	yes
RPL27	S218A_T219A_S254A_S260A	rep1	1.00382	yes
RPL27	S218A_T219A_S254A_S260A	rep2	0.786119	yes
RPL27	S218A_T219A_S254A_S260A	rep3	1.05853	yes
RPL27	S218D_T219E_S254D_S260D	rep1	0.336803	yes
RPL27	S218D_T219E_S254D_S260D	rep2	0.282747	yes
RPL27	S218D_T219E_S254D_S260D	rep3	0.301708	yes
RPL27	S4A_S10A_S218A_T219A_S254A_S260A	rep1	1.20736	yes
RPL27	S4A_S10A_S218A_T219A_S254A_S260A	rep2	0.976673	yes
RPL27	S4A_S10A_S218A_T219A_S254A_S260A	rep3	1.18847	yes
RPL27	S4D_S10D_S218D_T219E_S254D_S260D	rep1	0.241133	yes
RPL27	S4D_S10D_S218D_T219E_S254D_S260D	rep2	0.261777	yes
RPL27	S4D_S10D_S218D_T219E_S254D_S260D	rep3	0.205971	yes
RPL27	S254A_S260A	rep1	1.34367	yes
RPL27	S254A_S260A	rep2	0.979822	yes
RPL27	S254A_S260A	rep3	1.05512	yes
RPL27	S254D_S260D	rep1	0.349626	yes
RPL27	S254D_S260D	rep2	0.397036	yes
RPL27	S254D_S260D	rep3	0.30901	yes
RPL27A	S218A_T219A_S254A_S260A	rep1	1.02848	yes
RPL27A	S218A_T219A_S254A_S260A	rep2	0.91774	yes
RPL27A	S218A_T219A_S254A_S260A	rep3	0.90456	yes
RPL27A	S218D_T219E_S254D_S260D	rep1	0.331727	yes
RPL27A	S218D_T219E_S254D_S260D	rep2	0.275683	yes
RPL27A	S218D_T219E_S254D_S260D	rep3	0.337717	yes
RPL27A	S4A_S10A_S218A_T219A_S254A_S260A	rep1	1.69112	yes
RPL27A	S4A_S10A_S218A_T219A_S254A_S260A	rep2	1.13293	yes
RPL27A	S4A_S10A_S218A_T219A_S254A_S260A	rep3	1.32122	yes
RPL27A	S4D_S10D_S218D_T219E_S254D_S260D	rep1	0.35897	yes
RPL27A	S4D_S10D_S218D_T219E_S254D_S260D	rep2	0.267066	yes
RPL27A	S4D_S10D_S218D_T219E_S254D_S260D	rep3	0.352995	yes
RPL27A	S254A_S260A	rep1	1.19016	yes
RPL27A	S254A_S260A	rep2	1.0257	yes
RPL27A	S254A_S260A	rep3	1.26934	yes
RPL27A	S254D_S260D	rep1	0.383017	yes
RPL27A	S254D_S260D	rep2	0.363741	yes
RPL27A	S254D_S260D	rep3	0.316507	yes
RPL28	S218A_T219A_S254A_S260A	rep1	0.942688	yes
RPL28	S218A_T219A_S254A_S260A	rep2	0.877142	yes
RPL28	S218A_T219A_S254A_S260A	rep3	1.07398	yes
RPL28	S218D_T219E_S254D_S260D	rep1	0.320411	yes
RPL28	S218D_T219E_S254D_S260D	rep2	0.279884	yes
RPL28	S218D_T219E_S254D_S260D	rep3	0.30716	yes
RPL28	S4A_S10A_S218A_T219A_S254A_S260A	rep1	1.28978	yes
RPL28	S4A_S10A_S218A_T219A_S254A_S260A	rep2	1.02883	yes
RPL28	S4A_S10A_S218A_T219A_S254A_S260A	rep3	1.25972	yes
RPL28	S4D_S10D_S218D_T219E_S254D_S260D	rep1	0.242058	yes
RPL28	S4D_S10D_S218D_T219E_S254D_S260D	rep2	0.256615	yes
RPL28	S4D_S10D_S218D_T219E_S254D_S260D	rep3	0.202439	yes
RPL28	S254A_S260A	rep1	1.42082	yes
RPL28	S254A_S260A	rep2	1.11709	yes
RPL28	S254A_S260A	rep3	1.23126	yes
RPL28	S254D_S260D	rep1	0.395641	yes
RPL28	S254D_S260D	rep2	0.434839	yes
RPL28	S254D_S260D	rep3	0.279225	yes
RPL29	S218A_T219A_S254A_S260A	rep1	0.736464	yes
RPL29	S218A_T219A_S254A_S260A	rep2	0.878695	yes
RPL29	S218A_T219A_S254A_S260A	rep3	0.640399	yes
RPL29	S218D_T219E_S254D_S260D	rep1	0.244565	yes
RPL29	S218D_T219E_S254D_S260D	rep2	0.259813	yes
RPL29	S218D_T219E_S254D_S260D	rep3	0.237355	yes
RPL29	S4A_S10A_S218A_T219A_S254A_S260A	rep1	1.43638	yes
RPL29	S4A_S10A_S218A_T219A_S254A_S260A	rep2	1.29791	yes
RPL29	S4A_S10A_S218A_T219A_S254A_S260A	rep3	1.0962	yes
RPL29	S4D_S10D_S218D_T219E_S254D_S260D	rep1	0.156042	yes
RPL29	S4D_S10D_S218D_T219E_S254D_S260D	rep2	0.231994	yes
RPL29	S4D_S10D_S218D_T219E_S254D_S260D	rep3	0.18574	yes
RPL29	S254A_S260A	rep1	0.877247	yes
RPL29	S254A_S260A	rep2	1.2259	yes
RPL29	S254A_S260A	rep3	1.05179	yes
RPL29	S254D_S260D	rep1	0.304874	yes
RPL29	S254D_S260D	rep2	0.381259	yes
RPL29	S254D_S260D	rep3	0.228748	yes
RPL3	S218A_T219A_S254A_S260A	rep1	1.02299	yes
RPL3	S218A_T219A_S254A_S260A	rep2	0.884957	yes
RPL3	S218A_T219A_S254A_S260A	rep3	0.886466	yes
RPL3	S218D_T219E_S254D_S260D	rep1	0.3297	yes
RPL3	S218D_T219E_S254D_S260D	rep2	0.302198	yes
RPL3	S218D_T219E_S254D_S260D	rep3	0.322913	yes
RPL3	S4A_S10A_S218A_T219A_S254A_S260A	rep1	1.55777	yes
RPL3	S4A_S10A_S218A_T219A_S254A_S260A	rep2	1.01953	yes
RPL3	S4A_S10A_S218A_T219A_S254A_S260A	rep3	1.2097	yes
RPL3	S4D_S10D_S218D_T219E_S254D_S260D	rep1	0.269224	yes
RPL3	S4D_S10D_S218D_T219E_S254D_S260D	rep2	0.302753	yes
RPL3	S4D_S10D_S218D_T219E_S254D_S260D	rep3	0.248727	yes
RPL3	S254A_S260A	rep1	1.20849	yes
RPL3	S254A_S260A	rep2	1.01681	yes
RPL3	S254A_S260A	rep3	1.11316	yes
RPL3	S254D_S260D	rep1	0.353489	yes
RPL3	S254D_S260D	rep2	0.381513	yes
RPL3	S254D_S260D	rep3	0.281328	yes
RPL30	S218A_T219A_S254A_S260A	rep1	0.993747	yes
RPL30	S218A_T219A_S254A_S260A	rep2	0.855987	yes
RPL30	S218A_T219A_S254A_S260A	rep3	1.20585	yes
RPL30	S218D_T219E_S254D_S260D	rep1	0.318104	yes
RPL30	S218D_T219E_S254D_S260D	rep2	0.27712	yes
RPL30	S218D_T219E_S254D_S260D	rep3	0.308947	yes
RPL30	S4A_S10A_S218A_T219A_S254A_S260A	rep1	1.30057	yes
RPL30	S4A_S10A_S218A_T219A_S254A_S260A	rep2	1.10114	yes
RPL30	S4A_S10A_S218A_T219A_S254A_S260A	rep3	1.23463	yes
RPL30	S4D_S10D_S218D_T219E_S254D_S260D	rep1	0.237249	yes
RPL30	S4D_S10D_S218D_T219E_S254D_S260D	rep2	0.246947	yes
RPL30	S4D_S10D_S218D_T219E_S254D_S260D	rep3	0.21076	yes
RPL30	S254A_S260A	rep1	1.38349	yes
RPL30	S254A_S260A	rep2	1.0046	yes
RPL30	S254A_S260A	rep3	1.13838	yes
RPL30	S254D_S260D	rep1	0.337619	yes
RPL30	S254D_S260D	rep2	0.355592	yes
RPL30	S254D_S260D	rep3	0.290942	yes
RPL31	S218A_T219A_S254A_S260A	rep1	1.45232	yes
RPL31	S218A_T219A_S254A_S260A	rep2	1.20529	yes
RPL31	S218A_T219A_S254A_S260A	rep3	1.40432	yes
RPL31	S218D_T219E_S254D_S260D	rep1	0.404297	yes
RPL31	S218D_T219E_S254D_S260D	rep2	0.336747	yes
RPL31	S218D_T219E_S254D_S260D	rep3	0.360236	yes
RPL31	S4A_S10A_S218A_T219A_S254A_S260A	rep1	1.46263	yes
RPL31	S4A_S10A_S218A_T219A_S254A_S260A	rep2	1.12497	yes
RPL31	S4A_S10A_S218A_T219A_S254A_S260A	rep3	1.30241	yes
RPL31	S4D_S10D_S218D_T219E_S254D_S260D	rep1	0.276373	yes
RPL31	S4D_S10D_S218D_T219E_S254D_S260D	rep2	0.326067	yes
RPL31	S4D_S10D_S218D_T219E_S254D_S260D	rep3	0.279313	yes
RPL31	S254A_S260A	rep1	1.21389	yes
RPL31	S254A_S260A	rep2	1.20488	yes
RPL31	S254A_S260A	rep3	1.2163	yes
RPL31	S254D_S260D	rep1	0.422619	yes
RPL31	S254D_S260D	rep2	0.414038	yes
RPL31	S254D_S260D	rep3	0.354938	yes
RPL32	S218A_T219A_S254A_S260A	rep1	0.809361	yes
RPL32	S218A_T219A_S254A_S260A	rep2	1.09264	yes
RPL32	S218A_T219A_S254A_S260A	rep3	0.661061	yes
RPL32	S218D_T219E_S254D_S260D	rep1	0.390123	yes
RPL32	S218D_T219E_S254D_S260D	rep2	0.311236	yes
RPL32	S218D_T219E_S254D_S260D	rep3	0.223467	yes
RPL32	S4A_S10A_S218A_T219A_S254A_S260A	rep1	2.09764	yes
RPL32	S4A_S10A_S218A_T219A_S254A_S260A	rep2	1.45858	yes
RPL32	S4A_S10A_S218A_T219A_S254A_S260A	rep3	1.10616	yes
RPL32	S4D_S10D_S218D_T219E_S254D_S260D	rep1	0.256649	yes
RPL32	S4D_S10D_S218D_T219E_S254D_S260D	rep2	0.18877	yes
RPL32	S4D_S10D_S218D_T219E_S254D_S260D	rep3	0.153322	yes
RPL32	S254A_S260A	rep1	1.01225	yes
RPL32	S254A_S260A	rep2	1.36837	yes
RPL32	S254A_S260A	rep3	1.01648	yes
RPL32	S254D_S260D	rep1	0.518918	yes
RPL32	S254D_S260D	rep2	0.467633	yes
RPL32	S254D_S260D	rep3	0.158749	yes
RPL34	S218A_T219A_S254A_S260A	rep1	0.779073	yes
RPL34	S218A_T219A_S254A_S260A	rep2	0.983163	yes
RPL34	S218A_T219A_S254A_S260A	rep3	NA	yes
RPL34	S218D_T219E_S254D_S260D	rep1	0.342769	yes
RPL34	S218D_T219E_S254D_S260D	rep2	0.289003	yes
RPL34	S218D_T219E_S254D_S260D	rep3	NA	yes
RPL34	S4A_S10A_S218A_T219A_S254A_S260A	rep1	1.40941	yes
RPL34	S4A_S10A_S218A_T219A_S254A_S260A	rep2	1.04599	yes
RPL34	S4A_S10A_S218A_T219A_S254A_S260A	rep3	NA	yes
RPL34	S4D_S10D_S218D_T219E_S254D_S260D	rep1	0.209103	yes
RPL34	S4D_S10D_S218D_T219E_S254D_S260D	rep2	0.188129	yes
RPL34	S4D_S10D_S218D_T219E_S254D_S260D	rep3	NA	yes
RPL34	S254A_S260A	rep1	1.16772	yes
RPL34	S254A_S260A	rep2	1.04634	yes
RPL34	S254A_S260A	rep3	NA	yes
RPL34	S254D_S260D	rep1	0.405304	yes
RPL34	S254D_S260D	rep2	0.365082	yes
RPL34	S254D_S260D	rep3	NA	yes
RPL35	S218A_T219A_S254A_S260A	rep1	1.10461	yes
RPL35	S218A_T219A_S254A_S260A	rep2	1.06619	yes
RPL35	S218A_T219A_S254A_S260A	rep3	1.14128	yes
RPL35	S218D_T219E_S254D_S260D	rep1	0.426491	yes
RPL35	S218D_T219E_S254D_S260D	rep2	0.438939	yes
RPL35	S218D_T219E_S254D_S260D	rep3	0.489518	yes
RPL35	S4A_S10A_S218A_T219A_S254A_S260A	rep1	1.47873	yes
RPL35	S4A_S10A_S218A_T219A_S254A_S260A	rep2	1.14507	yes
RPL35	S4A_S10A_S218A_T219A_S254A_S260A	rep3	1.20713	yes
RPL35	S4D_S10D_S218D_T219E_S254D_S260D	rep1	0.382982	yes
RPL35	S4D_S10D_S218D_T219E_S254D_S260D	rep2	0.379736	yes
RPL35	S4D_S10D_S218D_T219E_S254D_S260D	rep3	0.351486	yes
RPL35	S254A_S260A	rep1	1.29176	yes
RPL35	S254A_S260A	rep2	1.09886	yes
RPL35	S254A_S260A	rep3	1.08951	yes
RPL35	S254D_S260D	rep1	0.494076	yes
RPL35	S254D_S260D	rep2	0.462681	yes
RPL35	S254D_S260D	rep3	0.400905	yes
RPL35A	S218A_T219A_S254A_S260A	rep1	1.23964	yes
RPL35A	S218A_T219A_S254A_S260A	rep2	0.944924	yes
RPL35A	S218A_T219A_S254A_S260A	rep3	1.17726	yes
RPL35A	S218D_T219E_S254D_S260D	rep1	0.315339	yes
RPL35A	S218D_T219E_S254D_S260D	rep2	0.30155	yes
RPL35A	S218D_T219E_S254D_S260D	rep3	0.298179	yes
RPL35A	S4A_S10A_S218A_T219A_S254A_S260A	rep1	1.43638	yes
RPL35A	S4A_S10A_S218A_T219A_S254A_S260A	rep2	1.14435	yes
RPL35A	S4A_S10A_S218A_T219A_S254A_S260A	rep3	1.24885	yes
RPL35A	S4D_S10D_S218D_T219E_S254D_S260D	rep1	0.17353	yes
RPL35A	S4D_S10D_S218D_T219E_S254D_S260D	rep2	0.247807	yes
RPL35A	S4D_S10D_S218D_T219E_S254D_S260D	rep3	0.193024	yes
RPL35A	S254A_S260A	rep1	1.37271	yes
RPL35A	S254A_S260A	rep2	1.08349	yes
RPL35A	S254A_S260A	rep3	1.18586	yes
RPL35A	S254D_S260D	rep1	0.326201	yes
RPL35A	S254D_S260D	rep2	0.363757	yes
RPL35A	S254D_S260D	rep3	0.274612	yes
RPL36	S218A_T219A_S254A_S260A	rep1	0.784585	yes
RPL36	S218A_T219A_S254A_S260A	rep2	0.875849	yes
RPL36	S218A_T219A_S254A_S260A	rep3	0.774087	yes
RPL36	S218D_T219E_S254D_S260D	rep1	0.365692	yes
RPL36	S218D_T219E_S254D_S260D	rep2	0.299275	yes
RPL36	S218D_T219E_S254D_S260D	rep3	0.279457	yes
RPL36	S4A_S10A_S218A_T219A_S254A_S260A	rep1	1.57662	yes
RPL36	S4A_S10A_S218A_T219A_S254A_S260A	rep2	1.0677	yes
RPL36	S4A_S10A_S218A_T219A_S254A_S260A	rep3	1.17787	yes
RPL36	S4D_S10D_S218D_T219E_S254D_S260D	rep1	0.259329	yes
RPL36	S4D_S10D_S218D_T219E_S254D_S260D	rep2	0.301901	yes
RPL36	S4D_S10D_S218D_T219E_S254D_S260D	rep3	0.186081	yes
RPL36	S254A_S260A	rep1	1.18462	yes
RPL36	S254A_S260A	rep2	1.05982	yes
RPL36	S254A_S260A	rep3	1.0652	yes
RPL36	S254D_S260D	rep1	0.41118	yes
RPL36	S254D_S260D	rep2	0.399528	yes
RPL36	S254D_S260D	rep3	0.255586	yes
RPL37A	S218A_T219A_S254A_S260A	rep1	0.833461	yes
RPL37A	S218A_T219A_S254A_S260A	rep2	0.928232	yes
RPL37A	S218A_T219A_S254A_S260A	rep3	NA	yes
RPL37A	S218D_T219E_S254D_S260D	rep1	0.284219	yes
RPL37A	S218D_T219E_S254D_S260D	rep2	0.29974	yes
RPL37A	S218D_T219E_S254D_S260D	rep3	NA	yes
RPL37A	S4A_S10A_S218A_T219A_S254A_S260A	rep1	1.32344	yes
RPL37A	S4A_S10A_S218A_T219A_S254A_S260A	rep2	0.962426	yes
RPL37A	S4A_S10A_S218A_T219A_S254A_S260A	rep3	NA	yes
RPL37A	S4D_S10D_S218D_T219E_S254D_S260D	rep1	0.226588	yes
RPL37A	S4D_S10D_S218D_T219E_S254D_S260D	rep2	0.262713	yes
RPL37A	S4D_S10D_S218D_T219E_S254D_S260D	rep3	NA	yes
RPL37A	S254A_S260A	rep1	1.44564	yes
RPL37A	S254A_S260A	rep2	0.947924	yes
RPL37A	S254A_S260A	rep3	NA	yes
RPL37A	S254D_S260D	rep1	0.311224	yes
RPL37A	S254D_S260D	rep2	0.374153	yes
RPL37A	S254D_S260D	rep3	NA	yes
RPL4	S218A_T219A_S254A_S260A	rep1	0.897518	yes
RPL4	S218A_T219A_S254A_S260A	rep2	0.826926	yes
RPL4	S218A_T219A_S254A_S260A	rep3	0.746756	yes
RPL4	S218D_T219E_S254D_S260D	rep1	0.292668	yes
RPL4	S218D_T219E_S254D_S260D	rep2	0.266905	yes
RPL4	S218D_T219E_S254D_S260D	rep3	0.258531	yes
RPL4	S4A_S10A_S218A_T219A_S254A_S260A	rep1	1.40807	yes
RPL4	S4A_S10A_S218A_T219A_S254A_S260A	rep2	1.01242	yes
RPL4	S4A_S10A_S218A_T219A_S254A_S260A	rep3	1.13896	yes
RPL4	S4D_S10D_S218D_T219E_S254D_S260D	rep1	0.196811	yes
RPL4	S4D_S10D_S218D_T219E_S254D_S260D	rep2	0.224343	yes
RPL4	S4D_S10D_S218D_T219E_S254D_S260D	rep3	0.163096	yes
RPL4	S254A_S260A	rep1	1.20368	yes
RPL4	S254A_S260A	rep2	0.961092	yes
RPL4	S254A_S260A	rep3	1.08151	yes
RPL4	S254D_S260D	rep1	0.333734	yes
RPL4	S254D_S260D	rep2	0.343962	yes
RPL4	S254D_S260D	rep3	0.270003	yes
RPL5	S218A_T219A_S254A_S260A	rep1	0.946117	yes
RPL5	S218A_T219A_S254A_S260A	rep2	0.828986	yes
RPL5	S218A_T219A_S254A_S260A	rep3	1.17737	yes
RPL5	S218D_T219E_S254D_S260D	rep1	0.347338	yes
RPL5	S218D_T219E_S254D_S260D	rep2	0.27009	yes
RPL5	S218D_T219E_S254D_S260D	rep3	0.300385	yes
RPL5	S4A_S10A_S218A_T219A_S254A_S260A	rep1	1.25175	yes
RPL5	S4A_S10A_S218A_T219A_S254A_S260A	rep2	0.994478	yes
RPL5	S4A_S10A_S218A_T219A_S254A_S260A	rep3	1.19857	yes
RPL5	S4D_S10D_S218D_T219E_S254D_S260D	rep1	0.243322	yes
RPL5	S4D_S10D_S218D_T219E_S254D_S260D	rep2	0.223894	yes
RPL5	S4D_S10D_S218D_T219E_S254D_S260D	rep3	0.172076	yes
RPL5	S254A_S260A	rep1	1.33397	yes
RPL5	S254A_S260A	rep2	1.04016	yes
RPL5	S254A_S260A	rep3	1.04491	yes
RPL5	S254D_S260D	rep1	0.359909	yes
RPL5	S254D_S260D	rep2	0.359258	yes
RPL5	S254D_S260D	rep3	0.284652	yes
RPL6	S218A_T219A_S254A_S260A	rep1	0.904675	yes
RPL6	S218A_T219A_S254A_S260A	rep2	0.9033	yes
RPL6	S218A_T219A_S254A_S260A	rep3	0.663596	yes
RPL6	S218D_T219E_S254D_S260D	rep1	0.330107	yes
RPL6	S218D_T219E_S254D_S260D	rep2	0.283427	yes
RPL6	S218D_T219E_S254D_S260D	rep3	0.24479	yes
RPL6	S4A_S10A_S218A_T219A_S254A_S260A	rep1	1.43177	yes
RPL6	S4A_S10A_S218A_T219A_S254A_S260A	rep2	1.08836	yes
RPL6	S4A_S10A_S218A_T219A_S254A_S260A	rep3	1.1381	yes
RPL6	S4D_S10D_S218D_T219E_S254D_S260D	rep1	0.231891	yes
RPL6	S4D_S10D_S218D_T219E_S254D_S260D	rep2	0.244032	yes
RPL6	S4D_S10D_S218D_T219E_S254D_S260D	rep3	0.170555	yes
RPL6	S254A_S260A	rep1	1.19949	yes
RPL6	S254A_S260A	rep2	1.06421	yes
RPL6	S254A_S260A	rep3	1.10512	yes
RPL6	S254D_S260D	rep1	0.371923	yes
RPL6	S254D_S260D	rep2	0.388756	yes
RPL6	S254D_S260D	rep3	0.24607	yes
RPL7	S218A_T219A_S254A_S260A	rep1	1.069	yes
RPL7	S218A_T219A_S254A_S260A	rep2	0.858796	yes
RPL7	S218A_T219A_S254A_S260A	rep3	1.12611	yes
RPL7	S218D_T219E_S254D_S260D	rep1	0.352361	yes
RPL7	S218D_T219E_S254D_S260D	rep2	0.256718	yes
RPL7	S218D_T219E_S254D_S260D	rep3	0.313926	yes
RPL7	S4A_S10A_S218A_T219A_S254A_S260A	rep1	1.35596	yes
RPL7	S4A_S10A_S218A_T219A_S254A_S260A	rep2	1.07104	yes
RPL7	S4A_S10A_S218A_T219A_S254A_S260A	rep3	1.16119	yes
RPL7	S4D_S10D_S218D_T219E_S254D_S260D	rep1	0.292816	yes
RPL7	S4D_S10D_S218D_T219E_S254D_S260D	rep2	0.266205	yes
RPL7	S4D_S10D_S218D_T219E_S254D_S260D	rep3	0.198604	yes
RPL7	S254A_S260A	rep1	1.54069	yes
RPL7	S254A_S260A	rep2	1.07986	yes
RPL7	S254A_S260A	rep3	1.3031	yes
RPL7	S254D_S260D	rep1	0.37776	yes
RPL7	S254D_S260D	rep2	0.370284	yes
RPL7	S254D_S260D	rep3	0.279858	yes
RPL7A	S218A_T219A_S254A_S260A	rep1	1.00427	yes
RPL7A	S218A_T219A_S254A_S260A	rep2	0.892009	yes
RPL7A	S218A_T219A_S254A_S260A	rep3	1.07005	yes
RPL7A	S218D_T219E_S254D_S260D	rep1	0.337115	yes
RPL7A	S218D_T219E_S254D_S260D	rep2	0.279136	yes
RPL7A	S218D_T219E_S254D_S260D	rep3	0.304225	yes
RPL7A	S4A_S10A_S218A_T219A_S254A_S260A	rep1	1.31668	yes
RPL7A	S4A_S10A_S218A_T219A_S254A_S260A	rep2	1.10735	yes
RPL7A	S4A_S10A_S218A_T219A_S254A_S260A	rep3	1.25127	yes
RPL7A	S4D_S10D_S218D_T219E_S254D_S260D	rep1	0.231037	yes
RPL7A	S4D_S10D_S218D_T219E_S254D_S260D	rep2	0.250264	yes
RPL7A	S4D_S10D_S218D_T219E_S254D_S260D	rep3	0.183679	yes
RPL7A	S254A_S260A	rep1	1.25157	yes
RPL7A	S254A_S260A	rep2	1.07737	yes
RPL7A	S254A_S260A	rep3	1.1115	yes
RPL7A	S254D_S260D	rep1	0.360114	yes
RPL7A	S254D_S260D	rep2	0.380641	yes
RPL7A	S254D_S260D	rep3	0.300442	yes
RPL8	S218A_T219A_S254A_S260A	rep1	0.978392	yes
RPL8	S218A_T219A_S254A_S260A	rep2	0.827266	yes
RPL8	S218A_T219A_S254A_S260A	rep3	1.18553	yes
RPL8	S218D_T219E_S254D_S260D	rep1	0.353142	yes
RPL8	S218D_T219E_S254D_S260D	rep2	0.291776	yes
RPL8	S218D_T219E_S254D_S260D	rep3	0.329803	yes
RPL8	S4A_S10A_S218A_T219A_S254A_S260A	rep1	1.31412	yes
RPL8	S4A_S10A_S218A_T219A_S254A_S260A	rep2	0.943782	yes
RPL8	S4A_S10A_S218A_T219A_S254A_S260A	rep3	1.14546	yes
RPL8	S4D_S10D_S218D_T219E_S254D_S260D	rep1	0.226013	yes
RPL8	S4D_S10D_S218D_T219E_S254D_S260D	rep2	0.253555	yes
RPL8	S4D_S10D_S218D_T219E_S254D_S260D	rep3	0.230053	yes
RPL8	S254A_S260A	rep1	1.25435	yes
RPL8	S254A_S260A	rep2	0.990445	yes
RPL8	S254A_S260A	rep3	1.03458	yes
RPL8	S254D_S260D	rep1	0.3395	yes
RPL8	S254D_S260D	rep2	0.350284	yes
RPL8	S254D_S260D	rep3	0.307763	yes
RPL9	S218A_T219A_S254A_S260A	rep1	1.03619	yes
RPL9	S218A_T219A_S254A_S260A	rep2	0.824291	yes
RPL9	S218A_T219A_S254A_S260A	rep3	1.3062	yes
RPL9	S218D_T219E_S254D_S260D	rep1	0.350437	yes
RPL9	S218D_T219E_S254D_S260D	rep2	0.293073	yes
RPL9	S218D_T219E_S254D_S260D	rep3	0.305901	yes
RPL9	S4A_S10A_S218A_T219A_S254A_S260A	rep1	1.33755	yes
RPL9	S4A_S10A_S218A_T219A_S254A_S260A	rep2	1.01382	yes
RPL9	S4A_S10A_S218A_T219A_S254A_S260A	rep3	1.27185	yes
RPL9	S4D_S10D_S218D_T219E_S254D_S260D	rep1	0.246002	yes
RPL9	S4D_S10D_S218D_T219E_S254D_S260D	rep2	0.262836	yes
RPL9	S4D_S10D_S218D_T219E_S254D_S260D	rep3	0.191156	yes
RPL9	S254A_S260A	rep1	1.45762	yes
RPL9	S254A_S260A	rep2	1.09129	yes
RPL9	S254A_S260A	rep3	1.14183	yes
RPL9	S254D_S260D	rep1	0.379148	yes
RPL9	S254D_S260D	rep2	0.387438	yes
RPL9	S254D_S260D	rep3	0.304681	yes
RPLP0	S218A_T219A_S254A_S260A	rep1	0.926068	yes
RPLP0	S218A_T219A_S254A_S260A	rep2	0.871827	yes
RPLP0	S218A_T219A_S254A_S260A	rep3	1.19196	yes
RPLP0	S218D_T219E_S254D_S260D	rep1	0.325067	yes
RPLP0	S218D_T219E_S254D_S260D	rep2	0.270896	yes
RPLP0	S218D_T219E_S254D_S260D	rep3	0.271229	yes
RPLP0	S4A_S10A_S218A_T219A_S254A_S260A	rep1	1.32998	yes
RPLP0	S4A_S10A_S218A_T219A_S254A_S260A	rep2	1.10398	yes
RPLP0	S4A_S10A_S218A_T219A_S254A_S260A	rep3	1.2222	yes
RPLP0	S4D_S10D_S218D_T219E_S254D_S260D	rep1	0.220248	yes
RPLP0	S4D_S10D_S218D_T219E_S254D_S260D	rep2	0.223176	yes
RPLP0	S4D_S10D_S218D_T219E_S254D_S260D	rep3	0.151618	yes
RPLP0	S254A_S260A	rep1	1.38823	yes
RPLP0	S254A_S260A	rep2	1.05535	yes
RPLP0	S254A_S260A	rep3	1.12476	yes
RPLP0	S254D_S260D	rep1	0.329565	yes
RPLP0	S254D_S260D	rep2	0.35205	yes
RPLP0	S254D_S260D	rep3	0.262476	yes
RPLP1	S218A_T219A_S254A_S260A	rep1	0.93411	yes
RPLP1	S218A_T219A_S254A_S260A	rep2	0.801936	yes
RPLP1	S218A_T219A_S254A_S260A	rep3	1.09538	yes
RPLP1	S218D_T219E_S254D_S260D	rep1	0.306684	yes
RPLP1	S218D_T219E_S254D_S260D	rep2	0.262385	yes
RPLP1	S218D_T219E_S254D_S260D	rep3	0.285306	yes
RPLP1	S4A_S10A_S218A_T219A_S254A_S260A	rep1	1.27018	yes
RPLP1	S4A_S10A_S218A_T219A_S254A_S260A	rep2	1.17772	yes
RPLP1	S4A_S10A_S218A_T219A_S254A_S260A	rep3	1.1405	yes
RPLP1	S4D_S10D_S218D_T219E_S254D_S260D	rep1	0.189033	yes
RPLP1	S4D_S10D_S218D_T219E_S254D_S260D	rep2	0.215784	yes
RPLP1	S4D_S10D_S218D_T219E_S254D_S260D	rep3	0.143151	yes
RPLP1	S254A_S260A	rep1	1.36644	yes
RPLP1	S254A_S260A	rep2	1.13074	yes
RPLP1	S254A_S260A	rep3	1.1141	yes
RPLP1	S254D_S260D	rep1	0.293102	yes
RPLP1	S254D_S260D	rep2	0.369665	yes
RPLP1	S254D_S260D	rep3	0.284168	yes
RPLP2	S218A_T219A_S254A_S260A	rep1	1.01328	yes
RPLP2	S218A_T219A_S254A_S260A	rep2	0.883312	yes
RPLP2	S218A_T219A_S254A_S260A	rep3	1.20224	yes
RPLP2	S218D_T219E_S254D_S260D	rep1	0.355631	yes
RPLP2	S218D_T219E_S254D_S260D	rep2	0.224379	yes
RPLP2	S218D_T219E_S254D_S260D	rep3	0.259314	yes
RPLP2	S4A_S10A_S218A_T219A_S254A_S260A	rep1	1.25245	yes
RPLP2	S4A_S10A_S218A_T219A_S254A_S260A	rep2	1.16679	yes
RPLP2	S4A_S10A_S218A_T219A_S254A_S260A	rep3	1.31656	yes
RPLP2	S4D_S10D_S218D_T219E_S254D_S260D	rep1	0.225078	yes
RPLP2	S4D_S10D_S218D_T219E_S254D_S260D	rep2	0.22201	yes
RPLP2	S4D_S10D_S218D_T219E_S254D_S260D	rep3	0.158164	yes
RPLP2	S254A_S260A	rep1	1.45781	yes
RPLP2	S254A_S260A	rep2	1.07056	yes
RPLP2	S254A_S260A	rep3	1.31114	yes
RPLP2	S254D_S260D	rep1	0.355701	yes
RPLP2	S254D_S260D	rep2	0.371523	yes
RPLP2	S254D_S260D	rep3	0.307059	yes
RPS11	S218A_T219A_S254A_S260A	rep1	1.21817	yes
RPS11	S218A_T219A_S254A_S260A	rep2	1.08779	yes
RPS11	S218A_T219A_S254A_S260A	rep3	1.47817	yes
RPS11	S218D_T219E_S254D_S260D	rep1	0.392878	yes
RPS11	S218D_T219E_S254D_S260D	rep2	0.417566	yes
RPS11	S218D_T219E_S254D_S260D	rep3	0.410784	yes
RPS11	S4A_S10A_S218A_T219A_S254A_S260A	rep1	1.35915	yes
RPS11	S4A_S10A_S218A_T219A_S254A_S260A	rep2	1.14526	yes
RPS11	S4A_S10A_S218A_T219A_S254A_S260A	rep3	1.30132	yes
RPS11	S4D_S10D_S218D_T219E_S254D_S260D	rep1	0.283198	yes
RPS11	S4D_S10D_S218D_T219E_S254D_S260D	rep2	0.337412	yes
RPS11	S4D_S10D_S218D_T219E_S254D_S260D	rep3	0.325188	yes
RPS11	S254A_S260A	rep1	1.2842	yes
RPS11	S254A_S260A	rep2	1.15726	yes
RPS11	S254A_S260A	rep3	1.19495	yes
RPS11	S254D_S260D	rep1	0.40575	yes
RPS11	S254D_S260D	rep2	0.423165	yes
RPS11	S254D_S260D	rep3	0.349424	yes
RPS13	S218A_T219A_S254A_S260A	rep1	1.18262	yes
RPS13	S218A_T219A_S254A_S260A	rep2	1.05069	yes
RPS13	S218A_T219A_S254A_S260A	rep3	1.28684	yes
RPS13	S218D_T219E_S254D_S260D	rep1	0.373888	yes
RPS13	S218D_T219E_S254D_S260D	rep2	0.329362	yes
RPS13	S218D_T219E_S254D_S260D	rep3	0.341121	yes
RPS13	S4A_S10A_S218A_T219A_S254A_S260A	rep1	1.22196	yes
RPS13	S4A_S10A_S218A_T219A_S254A_S260A	rep2	1.33704	yes
RPS13	S4A_S10A_S218A_T219A_S254A_S260A	rep3	1.13752	yes
RPS13	S4D_S10D_S218D_T219E_S254D_S260D	rep1	0.280099	yes
RPS13	S4D_S10D_S218D_T219E_S254D_S260D	rep2	0.343867	yes
RPS13	S4D_S10D_S218D_T219E_S254D_S260D	rep3	0.279602	yes
RPS13	S254A_S260A	rep1	1.15817	yes
RPS13	S254A_S260A	rep2	1.06517	yes
RPS13	S254A_S260A	rep3	1.06199	yes
RPS13	S254D_S260D	rep1	0.384076	yes
RPS13	S254D_S260D	rep2	0.394984	yes
RPS13	S254D_S260D	rep3	0.307995	yes
RPS15A	S218A_T219A_S254A_S260A	rep1	1.09366	yes
RPS15A	S218A_T219A_S254A_S260A	rep2	1.04538	yes
RPS15A	S218A_T219A_S254A_S260A	rep3	1.53858	yes
RPS15A	S218D_T219E_S254D_S260D	rep1	0.34193	yes
RPS15A	S218D_T219E_S254D_S260D	rep2	0.329585	yes
RPS15A	S218D_T219E_S254D_S260D	rep3	0.338226	yes
RPS15A	S4A_S10A_S218A_T219A_S254A_S260A	rep1	1.19415	yes
RPS15A	S4A_S10A_S218A_T219A_S254A_S260A	rep2	1.20289	yes
RPS15A	S4A_S10A_S218A_T219A_S254A_S260A	rep3	1.27993	yes
RPS15A	S4D_S10D_S218D_T219E_S254D_S260D	rep1	0.230427	yes
RPS15A	S4D_S10D_S218D_T219E_S254D_S260D	rep2	0.293299	yes
RPS15A	S4D_S10D_S218D_T219E_S254D_S260D	rep3	0.198086	yes
RPS15A	S254A_S260A	rep1	1.22748	yes
RPS15A	S254A_S260A	rep2	1.19373	yes
RPS15A	S254A_S260A	rep3	1.15305	yes
RPS15A	S254D_S260D	rep1	0.348449	yes
RPS15A	S254D_S260D	rep2	0.378189	yes
RPS15A	S254D_S260D	rep3	0.286307	yes
RPS23	S218A_T219A_S254A_S260A	rep1	1.11962	yes
RPS23	S218A_T219A_S254A_S260A	rep2	1.06326	yes
RPS23	S218A_T219A_S254A_S260A	rep3	1.2342	yes
RPS23	S218D_T219E_S254D_S260D	rep1	0.395574	yes
RPS23	S218D_T219E_S254D_S260D	rep2	0.365805	yes
RPS23	S218D_T219E_S254D_S260D	rep3	0.428653	yes
RPS23	S4A_S10A_S218A_T219A_S254A_S260A	rep1	1.43782	yes
RPS23	S4A_S10A_S218A_T219A_S254A_S260A	rep2	1.12712	yes
RPS23	S4A_S10A_S218A_T219A_S254A_S260A	rep3	1.17997	yes
RPS23	S4D_S10D_S218D_T219E_S254D_S260D	rep1	0.284945	yes
RPS23	S4D_S10D_S218D_T219E_S254D_S260D	rep2	0.329743	yes
RPS23	S4D_S10D_S218D_T219E_S254D_S260D	rep3	0.337527	yes
RPS23	S254A_S260A	rep1	1.25684	yes
RPS23	S254A_S260A	rep2	1.07892	yes
RPS23	S254A_S260A	rep3	1.07039	yes
RPS23	S254D_S260D	rep1	0.385533	yes
RPS23	S254D_S260D	rep2	0.422078	yes
RPS23	S254D_S260D	rep3	0.323267	yes
RPS24	S218A_T219A_S254A_S260A	rep1	1.16057	yes
RPS24	S218A_T219A_S254A_S260A	rep2	1.14351	yes
RPS24	S218A_T219A_S254A_S260A	rep3	1.28067	yes
RPS24	S218D_T219E_S254D_S260D	rep1	0.362878	yes
RPS24	S218D_T219E_S254D_S260D	rep2	0.378647	yes
RPS24	S218D_T219E_S254D_S260D	rep3	0.426444	yes
RPS24	S4A_S10A_S218A_T219A_S254A_S260A	rep1	1.35035	yes
RPS24	S4A_S10A_S218A_T219A_S254A_S260A	rep2	1.15218	yes
RPS24	S4A_S10A_S218A_T219A_S254A_S260A	rep3	1.17271	yes
RPS24	S4D_S10D_S218D_T219E_S254D_S260D	rep1	0.33777	yes
RPS24	S4D_S10D_S218D_T219E_S254D_S260D	rep2	0.702332	yes
RPS24	S4D_S10D_S218D_T219E_S254D_S260D	rep3	0.305449	yes
RPS24	S254A_S260A	rep1	1.17775	yes
RPS24	S254A_S260A	rep2	1.22507	yes
RPS24	S254A_S260A	rep3	1.10275	yes
RPS24	S254D_S260D	rep1	0.370664	yes
RPS24	S254D_S260D	rep2	0.384595	yes
RPS24	S254D_S260D	rep3	0.343664	yes
RPS26	S218A_T219A_S254A_S260A	rep1	1.188	yes
RPS26	S218A_T219A_S254A_S260A	rep2	0.97535	yes
RPS26	S218A_T219A_S254A_S260A	rep3	1.41609	yes
RPS26	S218D_T219E_S254D_S260D	rep1	0.356045	yes
RPS26	S218D_T219E_S254D_S260D	rep2	0.285017	yes
RPS26	S218D_T219E_S254D_S260D	rep3	0.439929	yes
RPS26	S4A_S10A_S218A_T219A_S254A_S260A	rep1	1.31383	yes
RPS26	S4A_S10A_S218A_T219A_S254A_S260A	rep2	1.105	yes
RPS26	S4A_S10A_S218A_T219A_S254A_S260A	rep3	1.33171	yes
RPS26	S4D_S10D_S218D_T219E_S254D_S260D	rep1	0.322683	yes
RPS26	S4D_S10D_S218D_T219E_S254D_S260D	rep2	0.247061	yes
RPS26	S4D_S10D_S218D_T219E_S254D_S260D	rep3	0.256196	yes
RPS26	S254A_S260A	rep1	1.25864	yes
RPS26	S254A_S260A	rep2	0.999964	yes
RPS26	S254A_S260A	rep3	1.12875	yes
RPS26	S254D_S260D	rep1	0.435263	yes
RPS26	S254D_S260D	rep2	0.400523	yes
RPS26	S254D_S260D	rep3	0.38361	yes
RPS4X	S218A_T219A_S254A_S260A	rep1	1.12816	yes
RPS4X	S218A_T219A_S254A_S260A	rep2	1.0443	yes
RPS4X	S218A_T219A_S254A_S260A	rep3	1.53685	yes
RPS4X	S218D_T219E_S254D_S260D	rep1	0.31244	yes
RPS4X	S218D_T219E_S254D_S260D	rep2	0.321759	yes
RPS4X	S218D_T219E_S254D_S260D	rep3	0.368866	yes
RPS4X	S4A_S10A_S218A_T219A_S254A_S260A	rep1	1.36041	yes
RPS4X	S4A_S10A_S218A_T219A_S254A_S260A	rep2	1.14712	yes
RPS4X	S4A_S10A_S218A_T219A_S254A_S260A	rep3	1.23365	yes
RPS4X	S4D_S10D_S218D_T219E_S254D_S260D	rep1	0.254532	yes
RPS4X	S4D_S10D_S218D_T219E_S254D_S260D	rep2	0.297272	yes
RPS4X	S4D_S10D_S218D_T219E_S254D_S260D	rep3	0.291975	yes
RPS4X	S254A_S260A	rep1	1.27206	yes
RPS4X	S254A_S260A	rep2	1.08197	yes
RPS4X	S254A_S260A	rep3	1.17142	yes
RPS4X	S254D_S260D	rep1	0.363337	yes
RPS4X	S254D_S260D	rep2	0.350278	yes
RPS4X	S254D_S260D	rep3	0.298545	yes
RPS6	S218A_T219A_S254A_S260A	rep1	1.14193	yes
RPS6	S218A_T219A_S254A_S260A	rep2	1.11848	yes
RPS6	S218A_T219A_S254A_S260A	rep3	0.943516	yes
RPS6	S218D_T219E_S254D_S260D	rep1	0.397397	yes
RPS6	S218D_T219E_S254D_S260D	rep2	0.40322	yes
RPS6	S218D_T219E_S254D_S260D	rep3	0.405628	yes
RPS6	S4A_S10A_S218A_T219A_S254A_S260A	rep1	1.55098	yes
RPS6	S4A_S10A_S218A_T219A_S254A_S260A	rep2	1.14991	yes
RPS6	S4A_S10A_S218A_T219A_S254A_S260A	rep3	1.17694	yes
RPS6	S4D_S10D_S218D_T219E_S254D_S260D	rep1	0.341853	yes
RPS6	S4D_S10D_S218D_T219E_S254D_S260D	rep2	0.320716	yes
RPS6	S4D_S10D_S218D_T219E_S254D_S260D	rep3	0.327971	yes
RPS6	S254A_S260A	rep1	1.18099	yes
RPS6	S254A_S260A	rep2	1.09203	yes
RPS6	S254A_S260A	rep3	1.15959	yes
RPS6	S254D_S260D	rep1	0.36485	yes
RPS6	S254D_S260D	rep2	0.394638	yes
RPS6	S254D_S260D	rep3	0.295723	yes
RPS7	S218A_T219A_S254A_S260A	rep1	1.14726	yes
RPS7	S218A_T219A_S254A_S260A	rep2	0.93339	yes
RPS7	S218A_T219A_S254A_S260A	rep3	1.54994	yes
RPS7	S218D_T219E_S254D_S260D	rep1	0.571479	yes
RPS7	S218D_T219E_S254D_S260D	rep2	0.527818	yes
RPS7	S218D_T219E_S254D_S260D	rep3	0.547666	yes
RPS7	S4A_S10A_S218A_T219A_S254A_S260A	rep1	1.2859	yes
RPS7	S4A_S10A_S218A_T219A_S254A_S260A	rep2	1.03034	yes
RPS7	S4A_S10A_S218A_T219A_S254A_S260A	rep3	1.37552	yes
RPS7	S4D_S10D_S218D_T219E_S254D_S260D	rep1	0.477506	yes
RPS7	S4D_S10D_S218D_T219E_S254D_S260D	rep2	0.493534	yes
RPS7	S4D_S10D_S218D_T219E_S254D_S260D	rep3	0.453832	yes
RPS7	S254A_S260A	rep1	1.49397	yes
RPS7	S254A_S260A	rep2	1.06643	yes
RPS7	S254A_S260A	rep3	1.22605	yes
RPS7	S254D_S260D	rep1	0.539892	yes
RPS7	S254D_S260D	rep2	0.521663	yes
RPS7	S254D_S260D	rep3	0.479897	yes
RPS8	S218A_T219A_S254A_S260A	rep1	0.928572	yes
RPS8	S218A_T219A_S254A_S260A	rep2	0.927471	yes
RPS8	S218A_T219A_S254A_S260A	rep3	0.870628	yes
RPS8	S218D_T219E_S254D_S260D	rep1	0.283497	yes
RPS8	S218D_T219E_S254D_S260D	rep2	0.249816	yes
RPS8	S218D_T219E_S254D_S260D	rep3	0.305593	yes
RPS8	S4A_S10A_S218A_T219A_S254A_S260A	rep1	1.65625	yes
RPS8	S4A_S10A_S218A_T219A_S254A_S260A	rep2	0.973841	yes
RPS8	S4A_S10A_S218A_T219A_S254A_S260A	rep3	1.21325	yes
RPS8	S4D_S10D_S218D_T219E_S254D_S260D	rep1	0.297567	yes
RPS8	S4D_S10D_S218D_T219E_S254D_S260D	rep2	0.23424	yes
RPS8	S4D_S10D_S218D_T219E_S254D_S260D	rep3	0.199604	yes
RPS8	S254A_S260A	rep1	1.58204	yes
RPS8	S254A_S260A	rep2	1.00313	yes
RPS8	S254A_S260A	rep3	1.12326	yes
RPS8	S254D_S260D	rep1	0.435068	yes
RPS8	S254D_S260D	rep2	0.354808	yes
RPS8	S254D_S260D	rep3	0.282167	yes
RPS9	S218A_T219A_S254A_S260A	rep1	1.11677	yes
RPS9	S218A_T219A_S254A_S260A	rep2	1.16602	yes
RPS9	S218A_T219A_S254A_S260A	rep3	1.17943	yes
RPS9	S218D_T219E_S254D_S260D	rep1	0.62299	yes
RPS9	S218D_T219E_S254D_S260D	rep2	0.704953	yes
RPS9	S218D_T219E_S254D_S260D	rep3	0.652876	yes
RPS9	S4A_S10A_S218A_T219A_S254A_S260A	rep1	1.18318	yes
RPS9	S4A_S10A_S218A_T219A_S254A_S260A	rep2	1.17196	yes
RPS9	S4A_S10A_S218A_T219A_S254A_S260A	rep3	1.13123	yes
RPS9	S4D_S10D_S218D_T219E_S254D_S260D	rep1	0.564283	yes
RPS9	S4D_S10D_S218D_T219E_S254D_S260D	rep2	0.679911	yes
RPS9	S4D_S10D_S218D_T219E_S254D_S260D	rep3	0.656757	yes
RPS9	S254A_S260A	rep1	1.03142	yes
RPS9	S254A_S260A	rep2	1.10405	yes
RPS9	S254A_S260A	rep3	1.13631	yes
RPS9	S254D_S260D	rep1	0.586645	yes
RPS9	S254D_S260D	rep2	0.638514	yes
RPS9	S254D_S260D	rep3	0.543668	yes
SRP14	S218A_T219A_S254A_S260A	rep1	1.0597	yes
SRP14	S218A_T219A_S254A_S260A	rep2	0.92292	yes
SRP14	S218A_T219A_S254A_S260A	rep3	1.46078	yes
SRP14	S218D_T219E_S254D_S260D	rep1	0.448689	yes
SRP14	S218D_T219E_S254D_S260D	rep2	0.346391	yes
SRP14	S218D_T219E_S254D_S260D	rep3	0.456404	yes
SRP14	S4A_S10A_S218A_T219A_S254A_S260A	rep1	1.2868	yes
SRP14	S4A_S10A_S218A_T219A_S254A_S260A	rep2	1.09322	yes
SRP14	S4A_S10A_S218A_T219A_S254A_S260A	rep3	1.28456	yes
SRP14	S4D_S10D_S218D_T219E_S254D_S260D	rep1	0.345033	yes
SRP14	S4D_S10D_S218D_T219E_S254D_S260D	rep2	0.299766	yes
SRP14	S4D_S10D_S218D_T219E_S254D_S260D	rep3	0.256386	yes
SRP14	S254A_S260A	rep1	1.36445	yes
SRP14	S254A_S260A	rep2	1.02803	yes
SRP14	S254A_S260A	rep3	1.03079	yes
SRP14	S254D_S260D	rep1	0.424546	yes
SRP14	S254D_S260D	rep2	0.375028	yes
SRP14	S254D_S260D	rep3	0.346733	yes
ALYREF	S218A_T219A_S254A_S260A	rep1	1.23292	no
ALYREF	S218A_T219A_S254A_S260A	rep2	1.00677	no
ALYREF	S218A_T219A_S254A_S260A	rep3	2.73618	no
ALYREF	S218D_T219E_S254D_S260D	rep1	0.559366	no
ALYREF	S218D_T219E_S254D_S260D	rep2	0.419168	no
ALYREF	S218D_T219E_S254D_S260D	rep3	0.376111	no
ALYREF	S4A_S10A_S218A_T219A_S254A_S260A	rep1	1.24765	no
ALYREF	S4A_S10A_S218A_T219A_S254A_S260A	rep2	1.01851	no
ALYREF	S4A_S10A_S218A_T219A_S254A_S260A	rep3	1.26955	no
ALYREF	S4D_S10D_S218D_T219E_S254D_S260D	rep1	0.285853	no
ALYREF	S4D_S10D_S218D_T219E_S254D_S260D	rep2	0.311737	no
ALYREF	S4D_S10D_S218D_T219E_S254D_S260D	rep3	0.224807	no
ALYREF	S254A_S260A	rep1	1.38608	no
ALYREF	S254A_S260A	rep2	1.02861	no
ALYREF	S254A_S260A	rep3	1.00299	no
ALYREF	S254D_S260D	rep1	0.609348	no
ALYREF	S254D_S260D	rep2	0.407095	no
ALYREF	S254D_S260D	rep3	0.316296	no
ANXA2	S218A_T219A_S254A_S260A	rep1	1.03385	no
ANXA2	S218A_T219A_S254A_S260A	rep2	0.602914	no
ANXA2	S218A_T219A_S254A_S260A	rep3	0.914555	no
ANXA2	S218D_T219E_S254D_S260D	rep1	0.759423	no
ANXA2	S218D_T219E_S254D_S260D	rep2	0.665178	no
ANXA2	S218D_T219E_S254D_S260D	rep3	0.617928	no
ANXA2	S4A_S10A_S218A_T219A_S254A_S260A	rep1	0.805363	no
ANXA2	S4A_S10A_S218A_T219A_S254A_S260A	rep2	0.656531	no
ANXA2	S4A_S10A_S218A_T219A_S254A_S260A	rep3	0.785856	no
ANXA2	S4D_S10D_S218D_T219E_S254D_S260D	rep1	0.774418	no
ANXA2	S4D_S10D_S218D_T219E_S254D_S260D	rep2	0.685277	no
ANXA2	S4D_S10D_S218D_T219E_S254D_S260D	rep3	0.698948	no
ANXA2	S254A_S260A	rep1	1.35143	no
ANXA2	S254A_S260A	rep2	0.748425	no
ANXA2	S254A_S260A	rep3	0.720602	no
ANXA2	S254D_S260D	rep1	0.795044	no
ANXA2	S254D_S260D	rep2	0.6249	no
ANXA2	S254D_S260D	rep3	0.606218	no
ARG1	S218A_T219A_S254A_S260A	rep1	NA	no
ARG1	S218A_T219A_S254A_S260A	rep2	0.328171	no
ARG1	S218A_T219A_S254A_S260A	rep3	1.02842	no
ARG1	S218D_T219E_S254D_S260D	rep1	NA	no
ARG1	S218D_T219E_S254D_S260D	rep2	0.341322	no
ARG1	S218D_T219E_S254D_S260D	rep3	0.327953	no
ARG1	S4A_S10A_S218A_T219A_S254A_S260A	rep1	NA	no
ARG1	S4A_S10A_S218A_T219A_S254A_S260A	rep2	0.489917	no
ARG1	S4A_S10A_S218A_T219A_S254A_S260A	rep3	0.523978	no
ARG1	S4D_S10D_S218D_T219E_S254D_S260D	rep1	NA	no
ARG1	S4D_S10D_S218D_T219E_S254D_S260D	rep2	0.367392	no
ARG1	S4D_S10D_S218D_T219E_S254D_S260D	rep3	0.913116	no
ARG1	S254A_S260A	rep1	NA	no
ARG1	S254A_S260A	rep2	0.283158	no
ARG1	S254A_S260A	rep3	0.616106	no
ARG1	S254D_S260D	rep1	NA	no
ARG1	S254D_S260D	rep2	0.375546	no
ARG1	S254D_S260D	rep3	0.461721	no
ATAD3A	S218A_T219A_S254A_S260A	rep1	NA	no
ATAD3A	S218A_T219A_S254A_S260A	rep2	1.61432	no
ATAD3A	S218A_T219A_S254A_S260A	rep3	6.68904	no
ATAD3A	S218D_T219E_S254D_S260D	rep1	NA	no
ATAD3A	S218D_T219E_S254D_S260D	rep2	1.03895	no
ATAD3A	S218D_T219E_S254D_S260D	rep3	1.20395	no
ATAD3A	S4A_S10A_S218A_T219A_S254A_S260A	rep1	NA	no
ATAD3A	S4A_S10A_S218A_T219A_S254A_S260A	rep2	1.01449	no
ATAD3A	S4A_S10A_S218A_T219A_S254A_S260A	rep3	1.56012	no
ATAD3A	S4D_S10D_S218D_T219E_S254D_S260D	rep1	NA	no
ATAD3A	S4D_S10D_S218D_T219E_S254D_S260D	rep2	0.984596	no
ATAD3A	S4D_S10D_S218D_T219E_S254D_S260D	rep3	0.390731	no
ATAD3A	S254A_S260A	rep1	NA	no
ATAD3A	S254A_S260A	rep2	3.11078	no
ATAD3A	S254A_S260A	rep3	1.53165	no
ATAD3A	S254D_S260D	rep1	NA	no
ATAD3A	S254D_S260D	rep2	0.901734	no
ATAD3A	S254D_S260D	rep3	0.484593	no
AZGP1	S218A_T219A_S254A_S260A	rep1	NA	no
AZGP1	S218A_T219A_S254A_S260A	rep2	0.342878	no
AZGP1	S218A_T219A_S254A_S260A	rep3	0.70525	no
AZGP1	S218D_T219E_S254D_S260D	rep1	NA	no
AZGP1	S218D_T219E_S254D_S260D	rep2	0.456437	no
AZGP1	S218D_T219E_S254D_S260D	rep3	0.300005	no
AZGP1	S4A_S10A_S218A_T219A_S254A_S260A	rep1	NA	no
AZGP1	S4A_S10A_S218A_T219A_S254A_S260A	rep2	0.720806	no
AZGP1	S4A_S10A_S218A_T219A_S254A_S260A	rep3	0.440823	no
AZGP1	S4D_S10D_S218D_T219E_S254D_S260D	rep1	NA	no
AZGP1	S4D_S10D_S218D_T219E_S254D_S260D	rep2	0.598339	no
AZGP1	S4D_S10D_S218D_T219E_S254D_S260D	rep3	0.724736	no
AZGP1	S254A_S260A	rep1	NA	no
AZGP1	S254A_S260A	rep2	0.548906	no
AZGP1	S254A_S260A	rep3	0.949376	no
AZGP1	S254D_S260D	rep1	NA	no
AZGP1	S254D_S260D	rep2	0.614278	no
AZGP1	S254D_S260D	rep3	0.389658	no
BASP1	S218A_T219A_S254A_S260A	rep1	7.66919	no
BASP1	S218A_T219A_S254A_S260A	rep2	1.15145	no
BASP1	S218A_T219A_S254A_S260A	rep3	6.10727	no
BASP1	S218D_T219E_S254D_S260D	rep1	0.661445	no
BASP1	S218D_T219E_S254D_S260D	rep2	0.69603	no
BASP1	S218D_T219E_S254D_S260D	rep3	2.65466	no
BASP1	S4A_S10A_S218A_T219A_S254A_S260A	rep1	0.664992	no
BASP1	S4A_S10A_S218A_T219A_S254A_S260A	rep2	1.00865	no
BASP1	S4A_S10A_S218A_T219A_S254A_S260A	rep3	2.9681	no
BASP1	S4D_S10D_S218D_T219E_S254D_S260D	rep1	0.638076	no
BASP1	S4D_S10D_S218D_T219E_S254D_S260D	rep2	0.725576	no
BASP1	S4D_S10D_S218D_T219E_S254D_S260D	rep3	0.560445	no
BASP1	S254A_S260A	rep1	1.20906	no
BASP1	S254A_S260A	rep2	1.40285	no
BASP1	S254A_S260A	rep3	1.48995	no
BASP1	S254D_S260D	rep1	0.607793	no
BASP1	S254D_S260D	rep2	0.560133	no
BASP1	S254D_S260D	rep3	0.870812	no
C19orf53	S218A_T219A_S254A_S260A	rep1	1.18777	no
C19orf53	S218A_T219A_S254A_S260A	rep2	1.04495	no
C19orf53	S218A_T219A_S254A_S260A	rep3	1.88132	no
C19orf53	S218D_T219E_S254D_S260D	rep1	0.61944	no
C19orf53	S218D_T219E_S254D_S260D	rep2	0.495808	no
C19orf53	S218D_T219E_S254D_S260D	rep3	0.663686	no
C19orf53	S4A_S10A_S218A_T219A_S254A_S260A	rep1	1.16374	no
C19orf53	S4A_S10A_S218A_T219A_S254A_S260A	rep2	1.14262	no
C19orf53	S4A_S10A_S218A_T219A_S254A_S260A	rep3	1.11721	no
C19orf53	S4D_S10D_S218D_T219E_S254D_S260D	rep1	0.392348	no
C19orf53	S4D_S10D_S218D_T219E_S254D_S260D	rep2	0.402902	no
C19orf53	S4D_S10D_S218D_T219E_S254D_S260D	rep3	0.406877	no
C19orf53	S254A_S260A	rep1	1.3695	no
C19orf53	S254A_S260A	rep2	1.048	no
C19orf53	S254A_S260A	rep3	0.958428	no
C19orf53	S254D_S260D	rep1	0.506229	no
C19orf53	S254D_S260D	rep2	0.466618	no
C19orf53	S254D_S260D	rep3	0.404682	no
CALM2|CALM1	S218A_T219A_S254A_S260A	rep1	1.1984	no
CALM2|CALM1	S218A_T219A_S254A_S260A	rep2	NA	no
CALM2|CALM1	S218A_T219A_S254A_S260A	rep3	1.0491	no
CALM2|CALM1	S218D_T219E_S254D_S260D	rep1	0.639283	no
CALM2|CALM1	S218D_T219E_S254D_S260D	rep2	NA	no
CALM2|CALM1	S218D_T219E_S254D_S260D	rep3	0.607895	no
CALM2|CALM1	S4A_S10A_S218A_T219A_S254A_S260A	rep1	0.806229	no
CALM2|CALM1	S4A_S10A_S218A_T219A_S254A_S260A	rep2	NA	no
CALM2|CALM1	S4A_S10A_S218A_T219A_S254A_S260A	rep3	1.08225	no
CALM2|CALM1	S4D_S10D_S218D_T219E_S254D_S260D	rep1	0.571409	no
CALM2|CALM1	S4D_S10D_S218D_T219E_S254D_S260D	rep2	NA	no
CALM2|CALM1	S4D_S10D_S218D_T219E_S254D_S260D	rep3	0.412388	no
CALM2|CALM1	S254A_S260A	rep1	0.990728	no
CALM2|CALM1	S254A_S260A	rep2	NA	no
CALM2|CALM1	S254A_S260A	rep3	0.831364	no
CALM2|CALM1	S254D_S260D	rep1	0.770414	no
CALM2|CALM1	S254D_S260D	rep2	NA	no
CALM2|CALM1	S254D_S260D	rep3	0.447879	no
CAPRIN1	S218A_T219A_S254A_S260A	rep1	NA	no
CAPRIN1	S218A_T219A_S254A_S260A	rep2	1.89461	no
CAPRIN1	S218A_T219A_S254A_S260A	rep3	5.76193	no
CAPRIN1	S218D_T219E_S254D_S260D	rep1	NA	no
CAPRIN1	S218D_T219E_S254D_S260D	rep2	0.643795	no
CAPRIN1	S218D_T219E_S254D_S260D	rep3	0.620303	no
CAPRIN1	S4A_S10A_S218A_T219A_S254A_S260A	rep1	NA	no
CAPRIN1	S4A_S10A_S218A_T219A_S254A_S260A	rep2	1.13517	no
CAPRIN1	S4A_S10A_S218A_T219A_S254A_S260A	rep3	1.25532	no
CAPRIN1	S4D_S10D_S218D_T219E_S254D_S260D	rep1	NA	no
CAPRIN1	S4D_S10D_S218D_T219E_S254D_S260D	rep2	0.589074	no
CAPRIN1	S4D_S10D_S218D_T219E_S254D_S260D	rep3	0.413408	no
CAPRIN1	S254A_S260A	rep1	NA	no
CAPRIN1	S254A_S260A	rep2	1.3623	no
CAPRIN1	S254A_S260A	rep3	0.903903	no
CAPRIN1	S254D_S260D	rep1	NA	no
CAPRIN1	S254D_S260D	rep2	0.653948	no
CAPRIN1	S254D_S260D	rep3	0.729087	no
CASP14	S218A_T219A_S254A_S260A	rep1	0.307109	no
CASP14	S218A_T219A_S254A_S260A	rep2	NA	no
CASP14	S218A_T219A_S254A_S260A	rep3	0.710072	no
CASP14	S218D_T219E_S254D_S260D	rep1	0.293891	no
CASP14	S218D_T219E_S254D_S260D	rep2	NA	no
CASP14	S218D_T219E_S254D_S260D	rep3	0.324543	no
CASP14	S4A_S10A_S218A_T219A_S254A_S260A	rep1	0.172423	no
CASP14	S4A_S10A_S218A_T219A_S254A_S260A	rep2	NA	no
CASP14	S4A_S10A_S218A_T219A_S254A_S260A	rep3	0.471338	no
CASP14	S4D_S10D_S218D_T219E_S254D_S260D	rep1	0.0954847	no
CASP14	S4D_S10D_S218D_T219E_S254D_S260D	rep2	NA	no
CASP14	S4D_S10D_S218D_T219E_S254D_S260D	rep3	0.573573	no
CASP14	S254A_S260A	rep1	0.218984	no
CASP14	S254A_S260A	rep2	NA	no
CASP14	S254A_S260A	rep3	0.616457	no
CASP14	S254D_S260D	rep1	0.137478	no
CASP14	S254D_S260D	rep2	NA	no
CASP14	S254D_S260D	rep3	0.35951	no
CKAP4	S218A_T219A_S254A_S260A	rep1	0.804964	no
CKAP4	S218A_T219A_S254A_S260A	rep2	0.764164	no
CKAP4	S218A_T219A_S254A_S260A	rep3	1.71163	no
CKAP4	S218D_T219E_S254D_S260D	rep1	0.416057	no
CKAP4	S218D_T219E_S254D_S260D	rep2	0.344658	no
CKAP4	S218D_T219E_S254D_S260D	rep3	0.536678	no
CKAP4	S4A_S10A_S218A_T219A_S254A_S260A	rep1	1.32782	no
CKAP4	S4A_S10A_S218A_T219A_S254A_S260A	rep2	1.01973	no
CKAP4	S4A_S10A_S218A_T219A_S254A_S260A	rep3	1.19487	no
CKAP4	S4D_S10D_S218D_T219E_S254D_S260D	rep1	0.304634	no
CKAP4	S4D_S10D_S218D_T219E_S254D_S260D	rep2	0.524287	no
CKAP4	S4D_S10D_S218D_T219E_S254D_S260D	rep3	0.460215	no
CKAP4	S254A_S260A	rep1	1.4036	no
CKAP4	S254A_S260A	rep2	1.07521	no
CKAP4	S254A_S260A	rep3	1.22991	no
CKAP4	S254D_S260D	rep1	0.469951	no
CKAP4	S254D_S260D	rep2	0.396342	no
CKAP4	S254D_S260D	rep3	0.483746	no
DDX21	S218A_T219A_S254A_S260A	rep1	1.0371	no
DDX21	S218A_T219A_S254A_S260A	rep2	1.0715	no
DDX21	S218A_T219A_S254A_S260A	rep3	1.1141	no
DDX21	S218D_T219E_S254D_S260D	rep1	1.29063	no
DDX21	S218D_T219E_S254D_S260D	rep2	0.811681	no
DDX21	S218D_T219E_S254D_S260D	rep3	0.461356	no
DDX21	S4A_S10A_S218A_T219A_S254A_S260A	rep1	1.28412	no
DDX21	S4A_S10A_S218A_T219A_S254A_S260A	rep2	1.00821	no
DDX21	S4A_S10A_S218A_T219A_S254A_S260A	rep3	1.1474	no
DDX21	S4D_S10D_S218D_T219E_S254D_S260D	rep1	0.568228	no
DDX21	S4D_S10D_S218D_T219E_S254D_S260D	rep2	0.492298	no
DDX21	S4D_S10D_S218D_T219E_S254D_S260D	rep3	0.336458	no
DDX21	S254A_S260A	rep1	1.13091	no
DDX21	S254A_S260A	rep2	1.10559	no
DDX21	S254A_S260A	rep3	1.15834	no
DDX21	S254D_S260D	rep1	1.34274	no
DDX21	S254D_S260D	rep2	0.588553	no
DDX21	S254D_S260D	rep3	0.42918	no
DDX3X	S218A_T219A_S254A_S260A	rep1	2.08768	no
DDX3X	S218A_T219A_S254A_S260A	rep2	1.13277	no
DDX3X	S218A_T219A_S254A_S260A	rep3	2.53432	no
DDX3X	S218D_T219E_S254D_S260D	rep1	0.846657	no
DDX3X	S218D_T219E_S254D_S260D	rep2	0.87445	no
DDX3X	S218D_T219E_S254D_S260D	rep3	0.980084	no
DDX3X	S4A_S10A_S218A_T219A_S254A_S260A	rep1	0.965683	no
DDX3X	S4A_S10A_S218A_T219A_S254A_S260A	rep2	0.895833	no
DDX3X	S4A_S10A_S218A_T219A_S254A_S260A	rep3	0.980258	no
DDX3X	S4D_S10D_S218D_T219E_S254D_S260D	rep1	0.500061	no
DDX3X	S4D_S10D_S218D_T219E_S254D_S260D	rep2	0.827841	no
DDX3X	S4D_S10D_S218D_T219E_S254D_S260D	rep3	0.342914	no
DDX3X	S254A_S260A	rep1	1.59504	no
DDX3X	S254A_S260A	rep2	1.41258	no
DDX3X	S254A_S260A	rep3	0.859635	no
DDX3X	S254D_S260D	rep1	0.889265	no
DDX3X	S254D_S260D	rep2	0.772647	no
DDX3X	S254D_S260D	rep3	0.372962	no
DDX5	S218A_T219A_S254A_S260A	rep1	1.05502	no
DDX5	S218A_T219A_S254A_S260A	rep2	0.839192	no
DDX5	S218A_T219A_S254A_S260A	rep3	2.5853	no
DDX5	S218D_T219E_S254D_S260D	rep1	0.743105	no
DDX5	S218D_T219E_S254D_S260D	rep2	0.405695	no
DDX5	S218D_T219E_S254D_S260D	rep3	0.642882	no
DDX5	S4A_S10A_S218A_T219A_S254A_S260A	rep1	1.42337	no
DDX5	S4A_S10A_S218A_T219A_S254A_S260A	rep2	0.915371	no
DDX5	S4A_S10A_S218A_T219A_S254A_S260A	rep3	1.19597	no
DDX5	S4D_S10D_S218D_T219E_S254D_S260D	rep1	0.349893	no
DDX5	S4D_S10D_S218D_T219E_S254D_S260D	rep2	0.274661	no
DDX5	S4D_S10D_S218D_T219E_S254D_S260D	rep3	0.223253	no
DDX5	S254A_S260A	rep1	1.72234	no
DDX5	S254A_S260A	rep2	1.01445	no
DDX5	S254A_S260A	rep3	1.02168	no
DDX5	S254D_S260D	rep1	0.801164	no
DDX5	S254D_S260D	rep2	0.334827	no
DDX5	S254D_S260D	rep3	0.290098	no
DHX9	S218A_T219A_S254A_S260A	rep1	1.33841	no
DHX9	S218A_T219A_S254A_S260A	rep2	1.03951	no
DHX9	S218A_T219A_S254A_S260A	rep3	1.16702	no
DHX9	S218D_T219E_S254D_S260D	rep1	1.24049	no
DHX9	S218D_T219E_S254D_S260D	rep2	0.704145	no
DHX9	S218D_T219E_S254D_S260D	rep3	0.470512	no
DHX9	S4A_S10A_S218A_T219A_S254A_S260A	rep1	1.57866	no
DHX9	S4A_S10A_S218A_T219A_S254A_S260A	rep2	0.914254	no
DHX9	S4A_S10A_S218A_T219A_S254A_S260A	rep3	1.06105	no
DHX9	S4D_S10D_S218D_T219E_S254D_S260D	rep1	0.555316	no
DHX9	S4D_S10D_S218D_T219E_S254D_S260D	rep2	0.33131	no
DHX9	S4D_S10D_S218D_T219E_S254D_S260D	rep3	0.301021	no
DHX9	S254A_S260A	rep1	1.40393	no
DHX9	S254A_S260A	rep2	0.927391	no
DHX9	S254A_S260A	rep3	1.04384	no
DHX9	S254D_S260D	rep1	1.32652	no
DHX9	S254D_S260D	rep2	0.525105	no
DHX9	S254D_S260D	rep3	0.432223	no
DSC1	S218A_T219A_S254A_S260A	rep1	NA	no
DSC1	S218A_T219A_S254A_S260A	rep2	NA	no
DSC1	S218A_T219A_S254A_S260A	rep3	0.841209	no
DSC1	S218D_T219E_S254D_S260D	rep1	NA	no
DSC1	S218D_T219E_S254D_S260D	rep2	NA	no
DSC1	S218D_T219E_S254D_S260D	rep3	0.386075	no
DSC1	S4A_S10A_S218A_T219A_S254A_S260A	rep1	NA	no
DSC1	S4A_S10A_S218A_T219A_S254A_S260A	rep2	NA	no
DSC1	S4A_S10A_S218A_T219A_S254A_S260A	rep3	0.557091	no
DSC1	S4D_S10D_S218D_T219E_S254D_S260D	rep1	NA	no
DSC1	S4D_S10D_S218D_T219E_S254D_S260D	rep2	NA	no
DSC1	S4D_S10D_S218D_T219E_S254D_S260D	rep3	0.488354	no
DSC1	S254A_S260A	rep1	NA	no
DSC1	S254A_S260A	rep2	NA	no
DSC1	S254A_S260A	rep3	0.663633	no
DSC1	S254D_S260D	rep1	NA	no
DSC1	S254D_S260D	rep2	NA	no
DSC1	S254D_S260D	rep3	0.379116	no
DSG1	S218A_T219A_S254A_S260A	rep1	0.886922	no
DSG1	S218A_T219A_S254A_S260A	rep2	0.332455	no
DSG1	S218A_T219A_S254A_S260A	rep3	0.78509	no
DSG1	S218D_T219E_S254D_S260D	rep1	0.607681	no
DSG1	S218D_T219E_S254D_S260D	rep2	0.301009	no
DSG1	S218D_T219E_S254D_S260D	rep3	0.316458	no
DSG1	S4A_S10A_S218A_T219A_S254A_S260A	rep1	0.654149	no
DSG1	S4A_S10A_S218A_T219A_S254A_S260A	rep2	0.617218	no
DSG1	S4A_S10A_S218A_T219A_S254A_S260A	rep3	0.431705	no
DSG1	S4D_S10D_S218D_T219E_S254D_S260D	rep1	0.326246	no
DSG1	S4D_S10D_S218D_T219E_S254D_S260D	rep2	0.271677	no
DSG1	S4D_S10D_S218D_T219E_S254D_S260D	rep3	0.439134	no
DSG1	S254A_S260A	rep1	1.38536	no
DSG1	S254A_S260A	rep2	0.256253	no
DSG1	S254A_S260A	rep3	0.509211	no
DSG1	S254D_S260D	rep1	0.55009	no
DSG1	S254D_S260D	rep2	0.436052	no
DSG1	S254D_S260D	rep3	0.35954	no
DSP	S218A_T219A_S254A_S260A	rep1	0.784585	no
DSP	S218A_T219A_S254A_S260A	rep2	0.231209	no
DSP	S218A_T219A_S254A_S260A	rep3	1.86649	no
DSP	S218D_T219E_S254D_S260D	rep1	0.484584	no
DSP	S218D_T219E_S254D_S260D	rep2	0.254217	no
DSP	S218D_T219E_S254D_S260D	rep3	0.565847	no
DSP	S4A_S10A_S218A_T219A_S254A_S260A	rep1	0.633325	no
DSP	S4A_S10A_S218A_T219A_S254A_S260A	rep2	0.499715	no
DSP	S4A_S10A_S218A_T219A_S254A_S260A	rep3	0.700613	no
DSP	S4D_S10D_S218D_T219E_S254D_S260D	rep1	0.313718	no
DSP	S4D_S10D_S218D_T219E_S254D_S260D	rep2	0.262912	no
DSP	S4D_S10D_S218D_T219E_S254D_S260D	rep3	0.698638	no
DSP	S254A_S260A	rep1	1.37787	no
DSP	S254A_S260A	rep2	0.224709	no
DSP	S254A_S260A	rep3	1.06544	no
DSP	S254D_S260D	rep1	0.584374	no
DSP	S254D_S260D	rep2	0.358011	no
DSP	S254D_S260D	rep3	0.804482	no
EEF1A1|EEF1A1P5	S218A_T219A_S254A_S260A	rep1	1.20408	no
EEF1A1|EEF1A1P5	S218A_T219A_S254A_S260A	rep2	1.33246	no
EEF1A1|EEF1A1P5	S218A_T219A_S254A_S260A	rep3	4.18585	no
EEF1A1|EEF1A1P5	S218D_T219E_S254D_S260D	rep1	0.564283	no
EEF1A1|EEF1A1P5	S218D_T219E_S254D_S260D	rep2	0.85543	no
EEF1A1|EEF1A1P5	S218D_T219E_S254D_S260D	rep3	0.916839	no
EEF1A1|EEF1A1P5	S4A_S10A_S218A_T219A_S254A_S260A	rep1	0.910905	no
EEF1A1|EEF1A1P5	S4A_S10A_S218A_T219A_S254A_S260A	rep2	1.02659	no
EEF1A1|EEF1A1P5	S4A_S10A_S218A_T219A_S254A_S260A	rep3	1.32317	no
EEF1A1|EEF1A1P5	S4D_S10D_S218D_T219E_S254D_S260D	rep1	0.593056	no
EEF1A1|EEF1A1P5	S4D_S10D_S218D_T219E_S254D_S260D	rep2	0.995001	no
EEF1A1|EEF1A1P5	S4D_S10D_S218D_T219E_S254D_S260D	rep3	0.46264	no
EEF1A1|EEF1A1P5	S254A_S260A	rep1	1.19821	no
EEF1A1|EEF1A1P5	S254A_S260A	rep2	1.50042	no
EEF1A1|EEF1A1P5	S254A_S260A	rep3	0.842758	no
EEF1A1|EEF1A1P5	S254D_S260D	rep1	0.5406	no
EEF1A1|EEF1A1P5	S254D_S260D	rep2	0.669942	no
EEF1A1|EEF1A1P5	S254D_S260D	rep3	0.544241	no
EEF1G	S218A_T219A_S254A_S260A	rep1	NA	no
EEF1G	S218A_T219A_S254A_S260A	rep2	1.38049	no
EEF1G	S218A_T219A_S254A_S260A	rep3	NA	no
EEF1G	S218D_T219E_S254D_S260D	rep1	NA	no
EEF1G	S218D_T219E_S254D_S260D	rep2	0.54957	no
EEF1G	S218D_T219E_S254D_S260D	rep3	NA	no
EEF1G	S4A_S10A_S218A_T219A_S254A_S260A	rep1	NA	no
EEF1G	S4A_S10A_S218A_T219A_S254A_S260A	rep2	0.869384	no
EEF1G	S4A_S10A_S218A_T219A_S254A_S260A	rep3	NA	no
EEF1G	S4D_S10D_S218D_T219E_S254D_S260D	rep1	NA	no
EEF1G	S4D_S10D_S218D_T219E_S254D_S260D	rep2	0.710853	no
EEF1G	S4D_S10D_S218D_T219E_S254D_S260D	rep3	NA	no
EEF1G	S254A_S260A	rep1	NA	no
EEF1G	S254A_S260A	rep2	0.814063	no
EEF1G	S254A_S260A	rep3	NA	no
EEF1G	S254D_S260D	rep1	NA	no
EEF1G	S254D_S260D	rep2	0.47356	no
EEF1G	S254D_S260D	rep3	NA	no
EEF2	S218A_T219A_S254A_S260A	rep1	1.35098	no
EEF2	S218A_T219A_S254A_S260A	rep2	0.908081	no
EEF2	S218A_T219A_S254A_S260A	rep3	1.71042	no
EEF2	S218D_T219E_S254D_S260D	rep1	0.465846	no
EEF2	S218D_T219E_S254D_S260D	rep2	0.645745	no
EEF2	S218D_T219E_S254D_S260D	rep3	0.940535	no
EEF2	S4A_S10A_S218A_T219A_S254A_S260A	rep1	0.839908	no
EEF2	S4A_S10A_S218A_T219A_S254A_S260A	rep2	0.834183	no
EEF2	S4A_S10A_S218A_T219A_S254A_S260A	rep3	1.48117	no
EEF2	S4D_S10D_S218D_T219E_S254D_S260D	rep1	0.602063	no
EEF2	S4D_S10D_S218D_T219E_S254D_S260D	rep2	0.704046	no
EEF2	S4D_S10D_S218D_T219E_S254D_S260D	rep3	1.06565	no
EEF2	S254A_S260A	rep1	1.14756	no
EEF2	S254A_S260A	rep2	0.823724	no
EEF2	S254A_S260A	rep3	1.25019	no
EEF2	S254D_S260D	rep1	0.613769	no
EEF2	S254D_S260D	rep2	0.679848	no
EEF2	S254D_S260D	rep3	1.22066	no
EIF2S1	S218A_T219A_S254A_S260A	rep1	0.721411	no
EIF2S1	S218A_T219A_S254A_S260A	rep2	0.547369	no
EIF2S1	S218A_T219A_S254A_S260A	rep3	1.37935	no
EIF2S1	S218D_T219E_S254D_S260D	rep1	0.498453	no
EIF2S1	S218D_T219E_S254D_S260D	rep2	0.335504	no
EIF2S1	S218D_T219E_S254D_S260D	rep3	0.561704	no
EIF2S1	S4A_S10A_S218A_T219A_S254A_S260A	rep1	0.993169	no
EIF2S1	S4A_S10A_S218A_T219A_S254A_S260A	rep2	0.931121	no
EIF2S1	S4A_S10A_S218A_T219A_S254A_S260A	rep3	1.46271	no
EIF2S1	S4D_S10D_S218D_T219E_S254D_S260D	rep1	0.237811	no
EIF2S1	S4D_S10D_S218D_T219E_S254D_S260D	rep2	0.253185	no
EIF2S1	S4D_S10D_S218D_T219E_S254D_S260D	rep3	0.206485	no
EIF2S1	S254A_S260A	rep1	1.52103	no
EIF2S1	S254A_S260A	rep2	0.849704	no
EIF2S1	S254A_S260A	rep3	1.04409	no
EIF2S1	S254D_S260D	rep1	0.444751	no
EIF2S1	S254D_S260D	rep2	0.392206	no
EIF2S1	S254D_S260D	rep3	0.37336	no
EIF2S3	S218A_T219A_S254A_S260A	rep1	0.766672	no
EIF2S3	S218A_T219A_S254A_S260A	rep2	0.550276	no
EIF2S3	S218A_T219A_S254A_S260A	rep3	1.24155	no
EIF2S3	S218D_T219E_S254D_S260D	rep1	0.432162	no
EIF2S3	S218D_T219E_S254D_S260D	rep2	0.340652	no
EIF2S3	S218D_T219E_S254D_S260D	rep3	0.571723	no
EIF2S3	S4A_S10A_S218A_T219A_S254A_S260A	rep1	1.02229	no
EIF2S3	S4A_S10A_S218A_T219A_S254A_S260A	rep2	0.866258	no
EIF2S3	S4A_S10A_S218A_T219A_S254A_S260A	rep3	1.28049	no
EIF2S3	S4D_S10D_S218D_T219E_S254D_S260D	rep1	0.317103	no
EIF2S3	S4D_S10D_S218D_T219E_S254D_S260D	rep2	0.283683	no
EIF2S3	S4D_S10D_S218D_T219E_S254D_S260D	rep3	0.22379	no
EIF2S3	S254A_S260A	rep1	1.57292	no
EIF2S3	S254A_S260A	rep2	0.81444	no
EIF2S3	S254A_S260A	rep3	1.1445	no
EIF2S3	S254D_S260D	rep1	0.42466	no
EIF2S3	S254D_S260D	rep2	0.407996	no
EIF2S3	S254D_S260D	rep3	0.370571	no
EIF4A1	S218A_T219A_S254A_S260A	rep1	1.22477	no
EIF4A1	S218A_T219A_S254A_S260A	rep2	NA	no
EIF4A1	S218A_T219A_S254A_S260A	rep3	NA	no
EIF4A1	S218D_T219E_S254D_S260D	rep1	0.466169	no
EIF4A1	S218D_T219E_S254D_S260D	rep2	NA	no
EIF4A1	S218D_T219E_S254D_S260D	rep3	NA	no
EIF4A1	S4A_S10A_S218A_T219A_S254A_S260A	rep1	1.02166	no
EIF4A1	S4A_S10A_S218A_T219A_S254A_S260A	rep2	NA	no
EIF4A1	S4A_S10A_S218A_T219A_S254A_S260A	rep3	NA	no
EIF4A1	S4D_S10D_S218D_T219E_S254D_S260D	rep1	0.586792	no
EIF4A1	S4D_S10D_S218D_T219E_S254D_S260D	rep2	NA	no
EIF4A1	S4D_S10D_S218D_T219E_S254D_S260D	rep3	NA	no
EIF4A1	S254A_S260A	rep1	1.22856	no
EIF4A1	S254A_S260A	rep2	NA	no
EIF4A1	S254A_S260A	rep3	NA	no
EIF4A1	S254D_S260D	rep1	0.543862	no
EIF4A1	S254D_S260D	rep2	NA	no
EIF4A1	S254D_S260D	rep3	NA	no
ENO1	S218A_T219A_S254A_S260A	rep1	1.06704	no
ENO1	S218A_T219A_S254A_S260A	rep2	0.865448	no
ENO1	S218A_T219A_S254A_S260A	rep3	NA	no
ENO1	S218D_T219E_S254D_S260D	rep1	0.340465	no
ENO1	S218D_T219E_S254D_S260D	rep2	0.316761	no
ENO1	S218D_T219E_S254D_S260D	rep3	NA	no
ENO1	S4A_S10A_S218A_T219A_S254A_S260A	rep1	0.749224	no
ENO1	S4A_S10A_S218A_T219A_S254A_S260A	rep2	0.654641	no
ENO1	S4A_S10A_S218A_T219A_S254A_S260A	rep3	NA	no
ENO1	S4D_S10D_S218D_T219E_S254D_S260D	rep1	0.457366	no
ENO1	S4D_S10D_S218D_T219E_S254D_S260D	rep2	0.599734	no
ENO1	S4D_S10D_S218D_T219E_S254D_S260D	rep3	NA	no
ENO1	S254A_S260A	rep1	1.09656	no
ENO1	S254A_S260A	rep2	0.703718	no
ENO1	S254A_S260A	rep3	NA	no
ENO1	S254D_S260D	rep1	0.332144	no
ENO1	S254D_S260D	rep2	0.416603	no
ENO1	S254D_S260D	rep3	NA	no
EPRS	S218A_T219A_S254A_S260A	rep1	1.04611	no
EPRS	S218A_T219A_S254A_S260A	rep2	0.767127	no
EPRS	S218A_T219A_S254A_S260A	rep3	NA	no
EPRS	S218D_T219E_S254D_S260D	rep1	0.60235	no
EPRS	S218D_T219E_S254D_S260D	rep2	0.527912	no
EPRS	S218D_T219E_S254D_S260D	rep3	NA	no
EPRS	S4A_S10A_S218A_T219A_S254A_S260A	rep1	1.31784	no
EPRS	S4A_S10A_S218A_T219A_S254A_S260A	rep2	0.940641	no
EPRS	S4A_S10A_S218A_T219A_S254A_S260A	rep3	NA	no
EPRS	S4D_S10D_S218D_T219E_S254D_S260D	rep1	0.663383	no
EPRS	S4D_S10D_S218D_T219E_S254D_S260D	rep2	0.538246	no
EPRS	S4D_S10D_S218D_T219E_S254D_S260D	rep3	NA	no
EPRS	S254A_S260A	rep1	1.49427	no
EPRS	S254A_S260A	rep2	0.842014	no
EPRS	S254A_S260A	rep3	NA	no
EPRS	S254D_S260D	rep1	0.620226	no
EPRS	S254D_S260D	rep2	0.452389	no
EPRS	S254D_S260D	rep3	NA	no
FABP5	S218A_T219A_S254A_S260A	rep1	1.02121	no
FABP5	S218A_T219A_S254A_S260A	rep2	NA	no
FABP5	S218A_T219A_S254A_S260A	rep3	NA	no
FABP5	S218D_T219E_S254D_S260D	rep1	0.266721	no
FABP5	S218D_T219E_S254D_S260D	rep2	NA	no
FABP5	S218D_T219E_S254D_S260D	rep3	NA	no
FABP5	S4A_S10A_S218A_T219A_S254A_S260A	rep1	0.327218	no
FABP5	S4A_S10A_S218A_T219A_S254A_S260A	rep2	NA	no
FABP5	S4A_S10A_S218A_T219A_S254A_S260A	rep3	NA	no
FABP5	S4D_S10D_S218D_T219E_S254D_S260D	rep1	0.352312	no
FABP5	S4D_S10D_S218D_T219E_S254D_S260D	rep2	NA	no
FABP5	S4D_S10D_S218D_T219E_S254D_S260D	rep3	NA	no
FABP5	S254A_S260A	rep1	2.01965	no
FABP5	S254A_S260A	rep2	NA	no
FABP5	S254A_S260A	rep3	NA	no
FABP5	S254D_S260D	rep1	0.732549	no
FABP5	S254D_S260D	rep2	NA	no
FABP5	S254D_S260D	rep3	NA	no
FARSB	S218A_T219A_S254A_S260A	rep1	1.07152	no
FARSB	S218A_T219A_S254A_S260A	rep2	0.844061	no
FARSB	S218A_T219A_S254A_S260A	rep3	NA	no
FARSB	S218D_T219E_S254D_S260D	rep1	0.624774	no
FARSB	S218D_T219E_S254D_S260D	rep2	0.580179	no
FARSB	S218D_T219E_S254D_S260D	rep3	NA	no
FARSB	S4A_S10A_S218A_T219A_S254A_S260A	rep1	1.91151	no
FARSB	S4A_S10A_S218A_T219A_S254A_S260A	rep2	1.01362	no
FARSB	S4A_S10A_S218A_T219A_S254A_S260A	rep3	NA	no
FARSB	S4D_S10D_S218D_T219E_S254D_S260D	rep1	1.49088	no
FARSB	S4D_S10D_S218D_T219E_S254D_S260D	rep2	0.813583	no
FARSB	S4D_S10D_S218D_T219E_S254D_S260D	rep3	NA	no
FARSB	S254A_S260A	rep1	1.3365	no
FARSB	S254A_S260A	rep2	0.943034	no
FARSB	S254A_S260A	rep3	NA	no
FARSB	S254D_S260D	rep1	1.35179	no
FARSB	S254D_S260D	rep2	1.11539	no
FARSB	S254D_S260D	rep3	NA	no
FASN	S218A_T219A_S254A_S260A	rep1	1.07468	no
FASN	S218A_T219A_S254A_S260A	rep2	0.734238	no
FASN	S218A_T219A_S254A_S260A	rep3	NA	no
FASN	S218D_T219E_S254D_S260D	rep1	0.580656	no
FASN	S218D_T219E_S254D_S260D	rep2	0.571192	no
FASN	S218D_T219E_S254D_S260D	rep3	NA	no
FASN	S4A_S10A_S218A_T219A_S254A_S260A	rep1	1.96703	no
FASN	S4A_S10A_S218A_T219A_S254A_S260A	rep2	0.981084	no
FASN	S4A_S10A_S218A_T219A_S254A_S260A	rep3	NA	no
FASN	S4D_S10D_S218D_T219E_S254D_S260D	rep1	1.13183	no
FASN	S4D_S10D_S218D_T219E_S254D_S260D	rep2	0.738468	no
FASN	S4D_S10D_S218D_T219E_S254D_S260D	rep3	NA	no
FASN	S254A_S260A	rep1	1.16511	no
FASN	S254A_S260A	rep2	0.75641	no
FASN	S254A_S260A	rep3	NA	no
FASN	S254D_S260D	rep1	0.550881	no
FASN	S254D_S260D	rep2	0.529273	no
FASN	S254D_S260D	rep3	NA	no
FUS	S218A_T219A_S254A_S260A	rep1	1.3625	no
FUS	S218A_T219A_S254A_S260A	rep2	0.871517	no
FUS	S218A_T219A_S254A_S260A	rep3	8.91958	no
FUS	S218D_T219E_S254D_S260D	rep1	1.0878	no
FUS	S218D_T219E_S254D_S260D	rep2	0.642055	no
FUS	S218D_T219E_S254D_S260D	rep3	0.586924	no
FUS	S4A_S10A_S218A_T219A_S254A_S260A	rep1	0.846648	no
FUS	S4A_S10A_S218A_T219A_S254A_S260A	rep2	0.727924	no
FUS	S4A_S10A_S218A_T219A_S254A_S260A	rep3	1.03127	no
FUS	S4D_S10D_S218D_T219E_S254D_S260D	rep1	0.474919	no
FUS	S4D_S10D_S218D_T219E_S254D_S260D	rep2	0.699384	no
FUS	S4D_S10D_S218D_T219E_S254D_S260D	rep3	1.0159	no
FUS	S254A_S260A	rep1	2.008	no
FUS	S254A_S260A	rep2	1.05758	no
FUS	S254A_S260A	rep3	0.979251	no
FUS	S254D_S260D	rep1	1.03609	no
FUS	S254D_S260D	rep2	0.396051	no
FUS	S254D_S260D	rep3	0.357395	no
G3BP1	S218A_T219A_S254A_S260A	rep1	NA	no
G3BP1	S218A_T219A_S254A_S260A	rep2	1.29958	no
G3BP1	S218A_T219A_S254A_S260A	rep3	NA	no
G3BP1	S218D_T219E_S254D_S260D	rep1	NA	no
G3BP1	S218D_T219E_S254D_S260D	rep2	0.622044	no
G3BP1	S218D_T219E_S254D_S260D	rep3	NA	no
G3BP1	S4A_S10A_S218A_T219A_S254A_S260A	rep1	NA	no
G3BP1	S4A_S10A_S218A_T219A_S254A_S260A	rep2	1.07641	no
G3BP1	S4A_S10A_S218A_T219A_S254A_S260A	rep3	NA	no
G3BP1	S4D_S10D_S218D_T219E_S254D_S260D	rep1	NA	no
G3BP1	S4D_S10D_S218D_T219E_S254D_S260D	rep2	0.458087	no
G3BP1	S4D_S10D_S218D_T219E_S254D_S260D	rep3	NA	no
G3BP1	S254A_S260A	rep1	NA	no
G3BP1	S254A_S260A	rep2	1.15318	no
G3BP1	S254A_S260A	rep3	NA	no
G3BP1	S254D_S260D	rep1	NA	no
G3BP1	S254D_S260D	rep2	0.555966	no
G3BP1	S254D_S260D	rep3	NA	no
GAPDH	S218A_T219A_S254A_S260A	rep1	0.989147	no
GAPDH	S218A_T219A_S254A_S260A	rep2	0.622548	no
GAPDH	S218A_T219A_S254A_S260A	rep3	0.907455	no
GAPDH	S218D_T219E_S254D_S260D	rep1	0.30268	no
GAPDH	S218D_T219E_S254D_S260D	rep2	0.40058	no
GAPDH	S218D_T219E_S254D_S260D	rep3	0.405443	no
GAPDH	S4A_S10A_S218A_T219A_S254A_S260A	rep1	0.588177	no
GAPDH	S4A_S10A_S218A_T219A_S254A_S260A	rep2	0.597086	no
GAPDH	S4A_S10A_S218A_T219A_S254A_S260A	rep3	0.711982	no
GAPDH	S4D_S10D_S218D_T219E_S254D_S260D	rep1	0.417043	no
GAPDH	S4D_S10D_S218D_T219E_S254D_S260D	rep2	0.481603	no
GAPDH	S4D_S10D_S218D_T219E_S254D_S260D	rep3	0.583459	no
GAPDH	S254A_S260A	rep1	1.0047	no
GAPDH	S254A_S260A	rep2	0.758716	no
GAPDH	S254A_S260A	rep3	0.696209	no
GAPDH	S254D_S260D	rep1	0.259623	no
GAPDH	S254D_S260D	rep2	0.375772	no
GAPDH	S254D_S260D	rep3	0.56793	no
hCG_2039566|A0A0U1RRH7|HIST1H2AB|HIST1H2AG|HIST1H2AD|HIST2H2AC|HIST2H2AA3|HIST3H2A|HIST1H2AC|HIST1H2AH|HIST1H2AJ|H2AFJ	S218A_T219A_S254A_S260A	rep1	NA	no
hCG_2039566|A0A0U1RRH7|HIST1H2AB|HIST1H2AG|HIST1H2AD|HIST2H2AC|HIST2H2AA3|HIST3H2A|HIST1H2AC|HIST1H2AH|HIST1H2AJ|H2AFJ	S218A_T219A_S254A_S260A	rep2	NA	no
hCG_2039566|A0A0U1RRH7|HIST1H2AB|HIST1H2AG|HIST1H2AD|HIST2H2AC|HIST2H2AA3|HIST3H2A|HIST1H2AC|HIST1H2AH|HIST1H2AJ|H2AFJ	S218A_T219A_S254A_S260A	rep3	1.01554	no
hCG_2039566|A0A0U1RRH7|HIST1H2AB|HIST1H2AG|HIST1H2AD|HIST2H2AC|HIST2H2AA3|HIST3H2A|HIST1H2AC|HIST1H2AH|HIST1H2AJ|H2AFJ	S218D_T219E_S254D_S260D	rep1	NA	no
hCG_2039566|A0A0U1RRH7|HIST1H2AB|HIST1H2AG|HIST1H2AD|HIST2H2AC|HIST2H2AA3|HIST3H2A|HIST1H2AC|HIST1H2AH|HIST1H2AJ|H2AFJ	S218D_T219E_S254D_S260D	rep2	NA	no
hCG_2039566|A0A0U1RRH7|HIST1H2AB|HIST1H2AG|HIST1H2AD|HIST2H2AC|HIST2H2AA3|HIST3H2A|HIST1H2AC|HIST1H2AH|HIST1H2AJ|H2AFJ	S218D_T219E_S254D_S260D	rep3	0.462797	no
hCG_2039566|A0A0U1RRH7|HIST1H2AB|HIST1H2AG|HIST1H2AD|HIST2H2AC|HIST2H2AA3|HIST3H2A|HIST1H2AC|HIST1H2AH|HIST1H2AJ|H2AFJ	S4A_S10A_S218A_T219A_S254A_S260A	rep1	NA	no
hCG_2039566|A0A0U1RRH7|HIST1H2AB|HIST1H2AG|HIST1H2AD|HIST2H2AC|HIST2H2AA3|HIST3H2A|HIST1H2AC|HIST1H2AH|HIST1H2AJ|H2AFJ	S4A_S10A_S218A_T219A_S254A_S260A	rep2	NA	no
hCG_2039566|A0A0U1RRH7|HIST1H2AB|HIST1H2AG|HIST1H2AD|HIST2H2AC|HIST2H2AA3|HIST3H2A|HIST1H2AC|HIST1H2AH|HIST1H2AJ|H2AFJ	S4A_S10A_S218A_T219A_S254A_S260A	rep3	1.00438	no
hCG_2039566|A0A0U1RRH7|HIST1H2AB|HIST1H2AG|HIST1H2AD|HIST2H2AC|HIST2H2AA3|HIST3H2A|HIST1H2AC|HIST1H2AH|HIST1H2AJ|H2AFJ	S4D_S10D_S218D_T219E_S254D_S260D	rep1	NA	no
hCG_2039566|A0A0U1RRH7|HIST1H2AB|HIST1H2AG|HIST1H2AD|HIST2H2AC|HIST2H2AA3|HIST3H2A|HIST1H2AC|HIST1H2AH|HIST1H2AJ|H2AFJ	S4D_S10D_S218D_T219E_S254D_S260D	rep2	NA	no
hCG_2039566|A0A0U1RRH7|HIST1H2AB|HIST1H2AG|HIST1H2AD|HIST2H2AC|HIST2H2AA3|HIST3H2A|HIST1H2AC|HIST1H2AH|HIST1H2AJ|H2AFJ	S4D_S10D_S218D_T219E_S254D_S260D	rep3	0.248122	no
hCG_2039566|A0A0U1RRH7|HIST1H2AB|HIST1H2AG|HIST1H2AD|HIST2H2AC|HIST2H2AA3|HIST3H2A|HIST1H2AC|HIST1H2AH|HIST1H2AJ|H2AFJ	S254A_S260A	rep1	NA	no
hCG_2039566|A0A0U1RRH7|HIST1H2AB|HIST1H2AG|HIST1H2AD|HIST2H2AC|HIST2H2AA3|HIST3H2A|HIST1H2AC|HIST1H2AH|HIST1H2AJ|H2AFJ	S254A_S260A	rep2	NA	no
hCG_2039566|A0A0U1RRH7|HIST1H2AB|HIST1H2AG|HIST1H2AD|HIST2H2AC|HIST2H2AA3|HIST3H2A|HIST1H2AC|HIST1H2AH|HIST1H2AJ|H2AFJ	S254A_S260A	rep3	0.991532	no
hCG_2039566|A0A0U1RRH7|HIST1H2AB|HIST1H2AG|HIST1H2AD|HIST2H2AC|HIST2H2AA3|HIST3H2A|HIST1H2AC|HIST1H2AH|HIST1H2AJ|H2AFJ	S254D_S260D	rep1	NA	no
hCG_2039566|A0A0U1RRH7|HIST1H2AB|HIST1H2AG|HIST1H2AD|HIST2H2AC|HIST2H2AA3|HIST3H2A|HIST1H2AC|HIST1H2AH|HIST1H2AJ|H2AFJ	S254D_S260D	rep2	NA	no
hCG_2039566|A0A0U1RRH7|HIST1H2AB|HIST1H2AG|HIST1H2AD|HIST2H2AC|HIST2H2AA3|HIST3H2A|HIST1H2AC|HIST1H2AH|HIST1H2AJ|H2AFJ	S254D_S260D	rep3	0.405427	no
HIST1H1B	S218A_T219A_S254A_S260A	rep1	0.910401	no
HIST1H1B	S218A_T219A_S254A_S260A	rep2	NA	no
HIST1H1B	S218A_T219A_S254A_S260A	rep3	1.13894	no
HIST1H1B	S218D_T219E_S254D_S260D	rep1	1.48835	no
HIST1H1B	S218D_T219E_S254D_S260D	rep2	NA	no
HIST1H1B	S218D_T219E_S254D_S260D	rep3	0.546853	no
HIST1H1B	S4A_S10A_S218A_T219A_S254A_S260A	rep1	1.54566	no
HIST1H1B	S4A_S10A_S218A_T219A_S254A_S260A	rep2	NA	no
HIST1H1B	S4A_S10A_S218A_T219A_S254A_S260A	rep3	1.28763	no
HIST1H1B	S4D_S10D_S218D_T219E_S254D_S260D	rep1	0.563527	no
HIST1H1B	S4D_S10D_S218D_T219E_S254D_S260D	rep2	NA	no
HIST1H1B	S4D_S10D_S218D_T219E_S254D_S260D	rep3	0.456974	no
HIST1H1B	S254A_S260A	rep1	1.33443	no
HIST1H1B	S254A_S260A	rep2	NA	no
HIST1H1B	S254A_S260A	rep3	1.44744	no
HIST1H1B	S254D_S260D	rep1	1.65836	no
HIST1H1B	S254D_S260D	rep2	NA	no
HIST1H1B	S254D_S260D	rep3	0.547177	no
HIST1H1E	S218A_T219A_S254A_S260A	rep1	0.898921	no
HIST1H1E	S218A_T219A_S254A_S260A	rep2	0.876193	no
HIST1H1E	S218A_T219A_S254A_S260A	rep3	0.694968	no
HIST1H1E	S218D_T219E_S254D_S260D	rep1	1.34156	no
HIST1H1E	S218D_T219E_S254D_S260D	rep2	0.602761	no
HIST1H1E	S218D_T219E_S254D_S260D	rep3	0.405069	no
HIST1H1E	S4A_S10A_S218A_T219A_S254A_S260A	rep1	1.48704	no
HIST1H1E	S4A_S10A_S218A_T219A_S254A_S260A	rep2	0.867778	no
HIST1H1E	S4A_S10A_S218A_T219A_S254A_S260A	rep3	1.15711	no
HIST1H1E	S4D_S10D_S218D_T219E_S254D_S260D	rep1	0.453749	no
HIST1H1E	S4D_S10D_S218D_T219E_S254D_S260D	rep2	0.211055	no
HIST1H1E	S4D_S10D_S218D_T219E_S254D_S260D	rep3	0.318956	no
HIST1H1E	S254A_S260A	rep1	1.27228	no
HIST1H1E	S254A_S260A	rep2	0.695175	no
HIST1H1E	S254A_S260A	rep3	0.947192	no
HIST1H1E	S254D_S260D	rep1	1.37303	no
HIST1H1E	S254D_S260D	rep2	0.385842	no
HIST1H1E	S254D_S260D	rep3	0.270024	no
HIST1H2BJ|HIST1H2BO|HIST1H2BB|HIST2H2BE	S218A_T219A_S254A_S260A	rep1	NA	no
HIST1H2BJ|HIST1H2BO|HIST1H2BB|HIST2H2BE	S218A_T219A_S254A_S260A	rep2	0.86921	no
HIST1H2BJ|HIST1H2BO|HIST1H2BB|HIST2H2BE	S218A_T219A_S254A_S260A	rep3	NA	no
HIST1H2BJ|HIST1H2BO|HIST1H2BB|HIST2H2BE	S218D_T219E_S254D_S260D	rep1	NA	no
HIST1H2BJ|HIST1H2BO|HIST1H2BB|HIST2H2BE	S218D_T219E_S254D_S260D	rep2	1.31513	no
HIST1H2BJ|HIST1H2BO|HIST1H2BB|HIST2H2BE	S218D_T219E_S254D_S260D	rep3	NA	no
HIST1H2BJ|HIST1H2BO|HIST1H2BB|HIST2H2BE	S4A_S10A_S218A_T219A_S254A_S260A	rep1	NA	no
HIST1H2BJ|HIST1H2BO|HIST1H2BB|HIST2H2BE	S4A_S10A_S218A_T219A_S254A_S260A	rep2	0.514178	no
HIST1H2BJ|HIST1H2BO|HIST1H2BB|HIST2H2BE	S4A_S10A_S218A_T219A_S254A_S260A	rep3	NA	no
HIST1H2BJ|HIST1H2BO|HIST1H2BB|HIST2H2BE	S4D_S10D_S218D_T219E_S254D_S260D	rep1	NA	no
HIST1H2BJ|HIST1H2BO|HIST1H2BB|HIST2H2BE	S4D_S10D_S218D_T219E_S254D_S260D	rep2	0.223222	no
HIST1H2BJ|HIST1H2BO|HIST1H2BB|HIST2H2BE	S4D_S10D_S218D_T219E_S254D_S260D	rep3	NA	no
HIST1H2BJ|HIST1H2BO|HIST1H2BB|HIST2H2BE	S254A_S260A	rep1	NA	no
HIST1H2BJ|HIST1H2BO|HIST1H2BB|HIST2H2BE	S254A_S260A	rep2	0.542154	no
HIST1H2BJ|HIST1H2BO|HIST1H2BB|HIST2H2BE	S254A_S260A	rep3	NA	no
HIST1H2BJ|HIST1H2BO|HIST1H2BB|HIST2H2BE	S254D_S260D	rep1	NA	no
HIST1H2BJ|HIST1H2BO|HIST1H2BB|HIST2H2BE	S254D_S260D	rep2	0.491538	no
HIST1H2BJ|HIST1H2BO|HIST1H2BB|HIST2H2BE	S254D_S260D	rep3	NA	no
HIST1H4A	S218A_T219A_S254A_S260A	rep1	0.791487	no
HIST1H4A	S218A_T219A_S254A_S260A	rep2	0.963306	no
HIST1H4A	S218A_T219A_S254A_S260A	rep3	0.864577	no
HIST1H4A	S218D_T219E_S254D_S260D	rep1	1.87897	no
HIST1H4A	S218D_T219E_S254D_S260D	rep2	1.62477	no
HIST1H4A	S218D_T219E_S254D_S260D	rep3	0.519189	no
HIST1H4A	S4A_S10A_S218A_T219A_S254A_S260A	rep1	1.33388	no
HIST1H4A	S4A_S10A_S218A_T219A_S254A_S260A	rep2	0.571715	no
HIST1H4A	S4A_S10A_S218A_T219A_S254A_S260A	rep3	1.09349	no
HIST1H4A	S4D_S10D_S218D_T219E_S254D_S260D	rep1	0.637586	no
HIST1H4A	S4D_S10D_S218D_T219E_S254D_S260D	rep2	0.260151	no
HIST1H4A	S4D_S10D_S218D_T219E_S254D_S260D	rep3	0.282455	no
HIST1H4A	S254A_S260A	rep1	0.866222	no
HIST1H4A	S254A_S260A	rep2	0.48033	no
HIST1H4A	S254A_S260A	rep3	1.02139	no
HIST1H4A	S254D_S260D	rep1	2.35305	no
HIST1H4A	S254D_S260D	rep2	0.574595	no
HIST1H4A	S254D_S260D	rep3	0.443719	no
HNRNPA1	S218A_T219A_S254A_S260A	rep1	1.06704	no
HNRNPA1	S218A_T219A_S254A_S260A	rep2	0.884606	no
HNRNPA1	S218A_T219A_S254A_S260A	rep3	1.19652	no
HNRNPA1	S218D_T219E_S254D_S260D	rep1	0.885343	no
HNRNPA1	S218D_T219E_S254D_S260D	rep2	0.490031	no
HNRNPA1	S218D_T219E_S254D_S260D	rep3	0.31051	no
HNRNPA1	S4A_S10A_S218A_T219A_S254A_S260A	rep1	1.43169	no
HNRNPA1	S4A_S10A_S218A_T219A_S254A_S260A	rep2	1.02151	no
HNRNPA1	S4A_S10A_S218A_T219A_S254A_S260A	rep3	1.1696	no
HNRNPA1	S4D_S10D_S218D_T219E_S254D_S260D	rep1	0.35608	no
HNRNPA1	S4D_S10D_S218D_T219E_S254D_S260D	rep2	0.221191	no
HNRNPA1	S4D_S10D_S218D_T219E_S254D_S260D	rep3	0.159578	no
HNRNPA1	S254A_S260A	rep1	1.542	no
HNRNPA1	S254A_S260A	rep2	0.906682	no
HNRNPA1	S254A_S260A	rep3	1.03159	no
HNRNPA1	S254D_S260D	rep1	0.957563	no
HNRNPA1	S254D_S260D	rep2	0.334971	no
HNRNPA1	S254D_S260D	rep3	0.254715	no
HNRNPA2B1	S218A_T219A_S254A_S260A	rep1	1.13369	no
HNRNPA2B1	S218A_T219A_S254A_S260A	rep2	1.0649	no
HNRNPA2B1	S218A_T219A_S254A_S260A	rep3	1.19885	no
HNRNPA2B1	S218D_T219E_S254D_S260D	rep1	2.76623	no
HNRNPA2B1	S218D_T219E_S254D_S260D	rep2	1.29972	no
HNRNPA2B1	S218D_T219E_S254D_S260D	rep3	0.533687	no
HNRNPA2B1	S4A_S10A_S218A_T219A_S254A_S260A	rep1	1.92176	no
HNRNPA2B1	S4A_S10A_S218A_T219A_S254A_S260A	rep2	0.762607	no
HNRNPA2B1	S4A_S10A_S218A_T219A_S254A_S260A	rep3	1.20464	no
HNRNPA2B1	S4D_S10D_S218D_T219E_S254D_S260D	rep1	0.762456	no
HNRNPA2B1	S4D_S10D_S218D_T219E_S254D_S260D	rep2	0.289398	no
HNRNPA2B1	S4D_S10D_S218D_T219E_S254D_S260D	rep3	0.352995	no
HNRNPA2B1	S254A_S260A	rep1	1.32138	no
HNRNPA2B1	S254A_S260A	rep2	0.689798	no
HNRNPA2B1	S254A_S260A	rep3	1.09819	no
HNRNPA2B1	S254D_S260D	rep1	3.11536	no
HNRNPA2B1	S254D_S260D	rep2	0.535819	no
HNRNPA2B1	S254D_S260D	rep3	0.495374	no
HNRNPC	S218A_T219A_S254A_S260A	rep1	1.11621	no
HNRNPC	S218A_T219A_S254A_S260A	rep2	0.938393	no
HNRNPC	S218A_T219A_S254A_S260A	rep3	1.08647	no
HNRNPC	S218D_T219E_S254D_S260D	rep1	2.08849	no
HNRNPC	S218D_T219E_S254D_S260D	rep2	1.23422	no
HNRNPC	S218D_T219E_S254D_S260D	rep3	0.600355	no
HNRNPC	S4A_S10A_S218A_T219A_S254A_S260A	rep1	1.59906	no
HNRNPC	S4A_S10A_S218A_T219A_S254A_S260A	rep2	0.852456	no
HNRNPC	S4A_S10A_S218A_T219A_S254A_S260A	rep3	1.13048	no
HNRNPC	S4D_S10D_S218D_T219E_S254D_S260D	rep1	0.897084	no
HNRNPC	S4D_S10D_S218D_T219E_S254D_S260D	rep2	0.639684	no
HNRNPC	S4D_S10D_S218D_T219E_S254D_S260D	rep3	0.565734	no
HNRNPC	S254A_S260A	rep1	1.28954	no
HNRNPC	S254A_S260A	rep2	0.898837	no
HNRNPC	S254A_S260A	rep3	1.09211	no
HNRNPC	S254D_S260D	rep1	2.23022	no
HNRNPC	S254D_S260D	rep2	0.643484	no
HNRNPC	S254D_S260D	rep3	0.573306	no
HNRNPL	S218A_T219A_S254A_S260A	rep1	1.14409	no
HNRNPL	S218A_T219A_S254A_S260A	rep2	NA	no
HNRNPL	S218A_T219A_S254A_S260A	rep3	NA	no
HNRNPL	S218D_T219E_S254D_S260D	rep1	2.20853	no
HNRNPL	S218D_T219E_S254D_S260D	rep2	NA	no
HNRNPL	S218D_T219E_S254D_S260D	rep3	NA	no
HNRNPL	S4A_S10A_S218A_T219A_S254A_S260A	rep1	1.5542	no
HNRNPL	S4A_S10A_S218A_T219A_S254A_S260A	rep2	NA	no
HNRNPL	S4A_S10A_S218A_T219A_S254A_S260A	rep3	NA	no
HNRNPL	S4D_S10D_S218D_T219E_S254D_S260D	rep1	0.939115	no
HNRNPL	S4D_S10D_S218D_T219E_S254D_S260D	rep2	NA	no
HNRNPL	S4D_S10D_S218D_T219E_S254D_S260D	rep3	NA	no
HNRNPL	S254A_S260A	rep1	1.50891	no
HNRNPL	S254A_S260A	rep2	NA	no
HNRNPL	S254A_S260A	rep3	NA	no
HNRNPL	S254D_S260D	rep1	2.40305	no
HNRNPL	S254D_S260D	rep2	NA	no
HNRNPL	S254D_S260D	rep3	NA	no
HNRNPM	S218A_T219A_S254A_S260A	rep1	0.981915	no
HNRNPM	S218A_T219A_S254A_S260A	rep2	0.765714	no
HNRNPM	S218A_T219A_S254A_S260A	rep3	1.20821	no
HNRNPM	S218D_T219E_S254D_S260D	rep1	0.706527	no
HNRNPM	S218D_T219E_S254D_S260D	rep2	0.427836	no
HNRNPM	S218D_T219E_S254D_S260D	rep3	0.373426	no
HNRNPM	S4A_S10A_S218A_T219A_S254A_S260A	rep1	1.29252	no
HNRNPM	S4A_S10A_S218A_T219A_S254A_S260A	rep2	1.02592	no
HNRNPM	S4A_S10A_S218A_T219A_S254A_S260A	rep3	1.26797	no
HNRNPM	S4D_S10D_S218D_T219E_S254D_S260D	rep1	0.387724	no
HNRNPM	S4D_S10D_S218D_T219E_S254D_S260D	rep2	0.312064	no
HNRNPM	S4D_S10D_S218D_T219E_S254D_S260D	rep3	0.29404	no
HNRNPM	S254A_S260A	rep1	1.48669	no
HNRNPM	S254A_S260A	rep2	1.00502	no
HNRNPM	S254A_S260A	rep3	1.11298	no
HNRNPM	S254D_S260D	rep1	0.742867	no
HNRNPM	S254D_S260D	rep2	0.396748	no
HNRNPM	S254D_S260D	rep3	0.361168	no
HNRNPU	S218A_T219A_S254A_S260A	rep1	1.18974	no
HNRNPU	S218A_T219A_S254A_S260A	rep2	1.06147	no
HNRNPU	S218A_T219A_S254A_S260A	rep3	1.54201	no
HNRNPU	S218D_T219E_S254D_S260D	rep1	0.673646	no
HNRNPU	S218D_T219E_S254D_S260D	rep2	0.543693	no
HNRNPU	S218D_T219E_S254D_S260D	rep3	0.418196	no
HNRNPU	S4A_S10A_S218A_T219A_S254A_S260A	rep1	1.44445	no
HNRNPU	S4A_S10A_S218A_T219A_S254A_S260A	rep2	1.07393	no
HNRNPU	S4A_S10A_S218A_T219A_S254A_S260A	rep3	1.29516	no
HNRNPU	S4D_S10D_S218D_T219E_S254D_S260D	rep1	0.400388	no
HNRNPU	S4D_S10D_S218D_T219E_S254D_S260D	rep2	0.400313	no
HNRNPU	S4D_S10D_S218D_T219E_S254D_S260D	rep3	0.285214	no
HNRNPU	S254A_S260A	rep1	1.29411	no
HNRNPU	S254A_S260A	rep2	0.970596	no
HNRNPU	S254A_S260A	rep3	1.10786	no
HNRNPU	S254D_S260D	rep1	0.730775	no
HNRNPU	S254D_S260D	rep2	0.459806	no
HNRNPU	S254D_S260D	rep3	0.371163	no
HPRT1	S218A_T219A_S254A_S260A	rep1	NA	no
HPRT1	S218A_T219A_S254A_S260A	rep2	0.897448	no
HPRT1	S218A_T219A_S254A_S260A	rep3	1.11416	no
HPRT1	S218D_T219E_S254D_S260D	rep1	NA	no
HPRT1	S218D_T219E_S254D_S260D	rep2	0.578583	no
HPRT1	S218D_T219E_S254D_S260D	rep3	0.920811	no
HPRT1	S4A_S10A_S218A_T219A_S254A_S260A	rep1	NA	no
HPRT1	S4A_S10A_S218A_T219A_S254A_S260A	rep2	0.784166	no
HPRT1	S4A_S10A_S218A_T219A_S254A_S260A	rep3	1.034	no
HPRT1	S4D_S10D_S218D_T219E_S254D_S260D	rep1	NA	no
HPRT1	S4D_S10D_S218D_T219E_S254D_S260D	rep2	0.590126	no
HPRT1	S4D_S10D_S218D_T219E_S254D_S260D	rep3	0.972238	no
HPRT1	S254A_S260A	rep1	NA	no
HPRT1	S254A_S260A	rep2	0.911877	no
HPRT1	S254A_S260A	rep3	1.09912	no
HPRT1	S254D_S260D	rep1	NA	no
HPRT1	S254D_S260D	rep2	0.44944	no
HPRT1	S254D_S260D	rep3	0.827349	no
HSP90AB1	S218A_T219A_S254A_S260A	rep1	1.21149	no
HSP90AB1	S218A_T219A_S254A_S260A	rep2	2.00702	no
HSP90AB1	S218A_T219A_S254A_S260A	rep3	1.49493	no
HSP90AB1	S218D_T219E_S254D_S260D	rep1	0.44572	no
HSP90AB1	S218D_T219E_S254D_S260D	rep2	1.34091	no
HSP90AB1	S218D_T219E_S254D_S260D	rep3	0.655857	no
HSP90AB1	S4A_S10A_S218A_T219A_S254A_S260A	rep1	1.00727	no
HSP90AB1	S4A_S10A_S218A_T219A_S254A_S260A	rep2	1.57473	no
HSP90AB1	S4A_S10A_S218A_T219A_S254A_S260A	rep3	0.819967	no
HSP90AB1	S4D_S10D_S218D_T219E_S254D_S260D	rep1	0.693615	no
HSP90AB1	S4D_S10D_S218D_T219E_S254D_S260D	rep2	1.25689	no
HSP90AB1	S4D_S10D_S218D_T219E_S254D_S260D	rep3	0.531327	no
HSP90AB1	S254A_S260A	rep1	1.0638	no
HSP90AB1	S254A_S260A	rep2	1.31173	no
HSP90AB1	S254A_S260A	rep3	0.85647	no
HSP90AB1	S254D_S260D	rep1	0.404897	no
HSP90AB1	S254D_S260D	rep2	0.850319	no
HSP90AB1	S254D_S260D	rep3	0.677681	no
HSPA1B|HSPA1A	S218A_T219A_S254A_S260A	rep1	1.08856	no
HSPA1B|HSPA1A	S218A_T219A_S254A_S260A	rep2	0.91953	no
HSPA1B|HSPA1A	S218A_T219A_S254A_S260A	rep3	1.64326	no
HSPA1B|HSPA1A	S218D_T219E_S254D_S260D	rep1	0.720252	no
HSPA1B|HSPA1A	S218D_T219E_S254D_S260D	rep2	0.723529	no
HSPA1B|HSPA1A	S218D_T219E_S254D_S260D	rep3	0.888114	no
HSPA1B|HSPA1A	S4A_S10A_S218A_T219A_S254A_S260A	rep1	1.28994	no
HSPA1B|HSPA1A	S4A_S10A_S218A_T219A_S254A_S260A	rep2	0.882918	no
HSPA1B|HSPA1A	S4A_S10A_S218A_T219A_S254A_S260A	rep3	1.0735	no
HSPA1B|HSPA1A	S4D_S10D_S218D_T219E_S254D_S260D	rep1	0.957393	no
HSPA1B|HSPA1A	S4D_S10D_S218D_T219E_S254D_S260D	rep2	0.703522	no
HSPA1B|HSPA1A	S4D_S10D_S218D_T219E_S254D_S260D	rep3	0.72466	no
HSPA1B|HSPA1A	S254A_S260A	rep1	1.16326	no
HSPA1B|HSPA1A	S254A_S260A	rep2	0.89158	no
HSPA1B|HSPA1A	S254A_S260A	rep3	0.930513	no
HSPA1B|HSPA1A	S254D_S260D	rep1	0.675455	no
HSPA1B|HSPA1A	S254D_S260D	rep2	0.561629	no
HSPA1B|HSPA1A	S254D_S260D	rep3	0.724015	no
HSPA5	S218A_T219A_S254A_S260A	rep1	1.23759	no
HSPA5	S218A_T219A_S254A_S260A	rep2	0.909989	no
HSPA5	S218A_T219A_S254A_S260A	rep3	1.86677	no
HSPA5	S218D_T219E_S254D_S260D	rep1	0.633773	no
HSPA5	S218D_T219E_S254D_S260D	rep2	0.643658	no
HSPA5	S218D_T219E_S254D_S260D	rep3	0.81137	no
HSPA5	S4A_S10A_S218A_T219A_S254A_S260A	rep1	1.55363	no
HSPA5	S4A_S10A_S218A_T219A_S254A_S260A	rep2	0.847617	no
HSPA5	S4A_S10A_S218A_T219A_S254A_S260A	rep3	1.13047	no
HSPA5	S4D_S10D_S218D_T219E_S254D_S260D	rep1	1.04343	no
HSPA5	S4D_S10D_S218D_T219E_S254D_S260D	rep2	0.660694	no
HSPA5	S4D_S10D_S218D_T219E_S254D_S260D	rep3	0.671013	no
HSPA5	S254A_S260A	rep1	1.31995	no
HSPA5	S254A_S260A	rep2	0.867704	no
HSPA5	S254A_S260A	rep3	1.01532	no
HSPA5	S254D_S260D	rep1	0.700032	no
HSPA5	S254D_S260D	rep2	0.53389	no
HSPA5	S254D_S260D	rep3	0.754021	no
HSPA8	S218A_T219A_S254A_S260A	rep1	1.03082	no
HSPA8	S218A_T219A_S254A_S260A	rep2	0.906875	no
HSPA8	S218A_T219A_S254A_S260A	rep3	1.48134	no
HSPA8	S218D_T219E_S254D_S260D	rep1	0.608836	no
HSPA8	S218D_T219E_S254D_S260D	rep2	0.642824	no
HSPA8	S218D_T219E_S254D_S260D	rep3	0.762377	no
HSPA8	S4A_S10A_S218A_T219A_S254A_S260A	rep1	1.22256	no
HSPA8	S4A_S10A_S218A_T219A_S254A_S260A	rep2	0.887974	no
HSPA8	S4A_S10A_S218A_T219A_S254A_S260A	rep3	1.00752	no
HSPA8	S4D_S10D_S218D_T219E_S254D_S260D	rep1	0.776073	no
HSPA8	S4D_S10D_S218D_T219E_S254D_S260D	rep2	0.603801	no
HSPA8	S4D_S10D_S218D_T219E_S254D_S260D	rep3	0.560941	no
HSPA8	S254A_S260A	rep1	1.05328	no
HSPA8	S254A_S260A	rep2	0.897545	no
HSPA8	S254A_S260A	rep3	0.918122	no
HSPA8	S254D_S260D	rep1	0.593019	no
HSPA8	S254D_S260D	rep2	0.506988	no
HSPA8	S254D_S260D	rep3	0.593663	no
HSPA9	S218A_T219A_S254A_S260A	rep1	1.24868	no
HSPA9	S218A_T219A_S254A_S260A	rep2	1.0417	no
HSPA9	S218A_T219A_S254A_S260A	rep3	2.3321	no
HSPA9	S218D_T219E_S254D_S260D	rep1	0.748132	no
HSPA9	S218D_T219E_S254D_S260D	rep2	0.829928	no
HSPA9	S218D_T219E_S254D_S260D	rep3	0.990649	no
HSPA9	S4A_S10A_S218A_T219A_S254A_S260A	rep1	1.68629	no
HSPA9	S4A_S10A_S218A_T219A_S254A_S260A	rep2	1.2357	no
HSPA9	S4A_S10A_S218A_T219A_S254A_S260A	rep3	1.47865	no
HSPA9	S4D_S10D_S218D_T219E_S254D_S260D	rep1	1.03566	no
HSPA9	S4D_S10D_S218D_T219E_S254D_S260D	rep2	0.804674	no
HSPA9	S4D_S10D_S218D_T219E_S254D_S260D	rep3	0.720352	no
HSPA9	S254A_S260A	rep1	1.19696	no
HSPA9	S254A_S260A	rep2	0.973881	no
HSPA9	S254A_S260A	rep3	0.973491	no
HSPA9	S254D_S260D	rep1	0.702497	no
HSPA9	S254D_S260D	rep2	0.613033	no
HSPA9	S254D_S260D	rep3	0.716317	no
HSPB1	S218A_T219A_S254A_S260A	rep1	1.31608	no
HSPB1	S218A_T219A_S254A_S260A	rep2	0.78974	no
HSPB1	S218A_T219A_S254A_S260A	rep3	2.53047	no
HSPB1	S218D_T219E_S254D_S260D	rep1	0.51405	no
HSPB1	S218D_T219E_S254D_S260D	rep2	0.586987	no
HSPB1	S218D_T219E_S254D_S260D	rep3	0.683549	no
HSPB1	S4A_S10A_S218A_T219A_S254A_S260A	rep1	0.818538	no
HSPB1	S4A_S10A_S218A_T219A_S254A_S260A	rep2	0.683387	no
HSPB1	S4A_S10A_S218A_T219A_S254A_S260A	rep3	1.57782	no
HSPB1	S4D_S10D_S218D_T219E_S254D_S260D	rep1	0.68944	no
HSPB1	S4D_S10D_S218D_T219E_S254D_S260D	rep2	0.728517	no
HSPB1	S4D_S10D_S218D_T219E_S254D_S260D	rep3	1.36071	no
HSPB1	S254A_S260A	rep1	0.951821	no
HSPB1	S254A_S260A	rep2	0.710699	no
HSPB1	S254A_S260A	rep3	0.973537	no
HSPB1	S254D_S260D	rep1	0.672243	no
HSPB1	S254D_S260D	rep2	0.558904	no
HSPB1	S254D_S260D	rep3	0.954913	no
HSPD1	S218A_T219A_S254A_S260A	rep1	1.20303	no
HSPD1	S218A_T219A_S254A_S260A	rep2	1.00038	no
HSPD1	S218A_T219A_S254A_S260A	rep3	NA	no
HSPD1	S218D_T219E_S254D_S260D	rep1	0.456466	no
HSPD1	S218D_T219E_S254D_S260D	rep2	0.585033	no
HSPD1	S218D_T219E_S254D_S260D	rep3	NA	no
HSPD1	S4A_S10A_S218A_T219A_S254A_S260A	rep1	1.06842	no
HSPD1	S4A_S10A_S218A_T219A_S254A_S260A	rep2	0.824159	no
HSPD1	S4A_S10A_S218A_T219A_S254A_S260A	rep3	NA	no
HSPD1	S4D_S10D_S218D_T219E_S254D_S260D	rep1	0.625515	no
HSPD1	S4D_S10D_S218D_T219E_S254D_S260D	rep2	0.652976	no
HSPD1	S4D_S10D_S218D_T219E_S254D_S260D	rep3	NA	no
HSPD1	S254A_S260A	rep1	1.14249	no
HSPD1	S254A_S260A	rep2	1.07177	no
HSPD1	S254A_S260A	rep3	NA	no
HSPD1	S254D_S260D	rep1	0.471995	no
HSPD1	S254D_S260D	rep2	0.44612	no
HSPD1	S254D_S260D	rep3	NA	no
ILF2	S218A_T219A_S254A_S260A	rep1	0.910724	no
ILF2	S218A_T219A_S254A_S260A	rep2	1.12466	no
ILF2	S218A_T219A_S254A_S260A	rep3	NA	no
ILF2	S218D_T219E_S254D_S260D	rep1	0.726126	no
ILF2	S218D_T219E_S254D_S260D	rep2	0.510507	no
ILF2	S218D_T219E_S254D_S260D	rep3	NA	no
ILF2	S4A_S10A_S218A_T219A_S254A_S260A	rep1	1.46469	no
ILF2	S4A_S10A_S218A_T219A_S254A_S260A	rep2	1.18997	no
ILF2	S4A_S10A_S218A_T219A_S254A_S260A	rep3	NA	no
ILF2	S4D_S10D_S218D_T219E_S254D_S260D	rep1	0.3536	no
ILF2	S4D_S10D_S218D_T219E_S254D_S260D	rep2	0.392796	no
ILF2	S4D_S10D_S218D_T219E_S254D_S260D	rep3	NA	no
ILF2	S254A_S260A	rep1	1.2793	no
ILF2	S254A_S260A	rep2	1.16851	no
ILF2	S254A_S260A	rep3	NA	no
ILF2	S254D_S260D	rep1	0.718363	no
ILF2	S254D_S260D	rep2	0.479414	no
ILF2	S254D_S260D	rep3	NA	no
ILF3	S218A_T219A_S254A_S260A	rep1	1.23565	no
ILF3	S218A_T219A_S254A_S260A	rep2	0.953364	no
ILF3	S218A_T219A_S254A_S260A	rep3	1.38322	no
ILF3	S218D_T219E_S254D_S260D	rep1	0.660995	no
ILF3	S218D_T219E_S254D_S260D	rep2	0.762106	no
ILF3	S218D_T219E_S254D_S260D	rep3	0.697547	no
ILF3	S4A_S10A_S218A_T219A_S254A_S260A	rep1	1.69839	no
ILF3	S4A_S10A_S218A_T219A_S254A_S260A	rep2	1.73804	no
ILF3	S4A_S10A_S218A_T219A_S254A_S260A	rep3	2.12214	no
ILF3	S4D_S10D_S218D_T219E_S254D_S260D	rep1	0.506205	no
ILF3	S4D_S10D_S218D_T219E_S254D_S260D	rep2	0.386104	no
ILF3	S4D_S10D_S218D_T219E_S254D_S260D	rep3	0.370616	no
ILF3	S254A_S260A	rep1	1.45529	no
ILF3	S254A_S260A	rep2	1.05364	no
ILF3	S254A_S260A	rep3	1.0619	no
ILF3	S254D_S260D	rep1	0.732752	no
ILF3	S254D_S260D	rep2	0.464274	no
ILF3	S254D_S260D	rep3	0.437708	no
JUP	S218A_T219A_S254A_S260A	rep1	0.911551	no
JUP	S218A_T219A_S254A_S260A	rep2	0.214144	no
JUP	S218A_T219A_S254A_S260A	rep3	2.39169	no
JUP	S218D_T219E_S254D_S260D	rep1	0.417039	no
JUP	S218D_T219E_S254D_S260D	rep2	0.244054	no
JUP	S218D_T219E_S254D_S260D	rep3	0.616974	no
JUP	S4A_S10A_S218A_T219A_S254A_S260A	rep1	0.51323	no
JUP	S4A_S10A_S218A_T219A_S254A_S260A	rep2	0.467071	no
JUP	S4A_S10A_S218A_T219A_S254A_S260A	rep3	0.902484	no
JUP	S4D_S10D_S218D_T219E_S254D_S260D	rep1	0.305599	no
JUP	S4D_S10D_S218D_T219E_S254D_S260D	rep2	0.191286	no
JUP	S4D_S10D_S218D_T219E_S254D_S260D	rep3	0.800007	no
JUP	S254A_S260A	rep1	1.49365	no
JUP	S254A_S260A	rep2	0.219477	no
JUP	S254A_S260A	rep3	1.49037	no
JUP	S254D_S260D	rep1	0.592986	no
JUP	S254D_S260D	rep2	0.306132	no
JUP	S254D_S260D	rep3	0.744155	no
KPRP	S218A_T219A_S254A_S260A	rep1	0.95022	no
[truncated: 1,115 more rows]
