# Supplementary material for: Systematic discovery of biomolecular condensate-specific protein phosphorylation
Source: Nat Chem Biol. 2022 Jul 21;18(10):1104–14. doi: 10.1038/s41589-022-01062-y (PMC9512703; doi:10.1038/s41589-022-01062-y)
Supplement: Source Data Fig. 1 — Statistical analysis source data. [file 41589_2022_1062_MOESM8_ESM.xlsx]

## Sheet: Fig.1B
protein_id	gene_name	description	log2(NP40/SDS)	p_value	FDR_limma	comparison	annotation
A0A087WZ62|Q9H6U8|Q9H6U8-3	A0A087WZ62|ALG9	Mannosyltransferase OS=Homo sapiens PE=3 SV=1|Alpha-1,2-mannosyltransferase ALG9 OS=Homo sapiens GN=ALG9 PE=1 SV=2|Isoform 3 of Alpha-1,2-mannosyltransferase ALG9 OS=Homo sapiens GN=ALG9	-0.00849074	0.855636	0.901742	RNA-digested	no_hit
A0A087WZ62|Q9H6U8|Q9H6U8-3	A0A087WZ62|ALG9	Mannosyltransferase OS=Homo sapiens PE=3 SV=1|Alpha-1,2-mannosyltransferase ALG9 OS=Homo sapiens GN=ALG9 PE=1 SV=2|Isoform 3 of Alpha-1,2-mannosyltransferase ALG9 OS=Homo sapiens GN=ALG9	0.0186785	0.690364	0.750117	RNA-preserved	no_hit
A0A096LPI6|A0A0B4J2D5|P30042	A0A096LPI6|LOC102724023|C21ORF33	Uncharacterized protein (Fragment) OS=Homo sapiens PE=4 SV=2|Protein LOC102724023 OS=Homo sapiens GN=LOC102724023 PE=1 SV=1|ES1 protein homolog, mitochondrial OS=Homo sapiens GN=C21orf33 PE=1 SV=3	-0.230945	0.0020966	0.00575072	RNA-preserved	no_hit
A0A096LPI6|A0A0B4J2D5|P30042	A0A096LPI6|LOC102724023|C21ORF33	Uncharacterized protein (Fragment) OS=Homo sapiens PE=4 SV=2|Protein LOC102724023 OS=Homo sapiens GN=LOC102724023 PE=1 SV=1|ES1 protein homolog, mitochondrial OS=Homo sapiens GN=C21orf33 PE=1 SV=3	-0.162935	0.0124756	0.0319313	RNA-digested	no_hit
A0A0C4DFX4|Q6ZRS2|Q6ZRS2-2|Q6ZRS2-3	A0A0C4DFX4|SRCAP	Uncharacterized protein (Fragment) OS=Homo sapiens PE=4 SV=1|Helicase SRCAP OS=Homo sapiens GN=SRCAP PE=1 SV=3|Isoform 2 of Helicase SRCAP OS=Homo sapiens GN=SRCAP|Isoform 3 of Helicase SRCAP OS=Homo sapiens GN=SRCAP	-0.661821	2.82332e-07	3.07263e-06	RNA-preserved	hit
A0A0C4DFX4|Q6ZRS2|Q6ZRS2-2|Q6ZRS2-3	A0A0C4DFX4|SRCAP	Uncharacterized protein (Fragment) OS=Homo sapiens PE=4 SV=1|Helicase SRCAP OS=Homo sapiens GN=SRCAP PE=1 SV=3|Isoform 2 of Helicase SRCAP OS=Homo sapiens GN=SRCAP|Isoform 3 of Helicase SRCAP OS=Homo sapiens GN=SRCAP	-0.487474	2.36638e-06	2.53951e-05	RNA-digested	no_hit
A0A0U1RQM0	A0A0U1RQM0	Uncharacterized protein OS=Homo sapiens PE=4 SV=1	0.0515064	0.273209	0.379804	RNA-digested	no_hit
A0A0U1RQM0	A0A0U1RQM0	Uncharacterized protein OS=Homo sapiens PE=4 SV=1	0.184931	0.00357938	0.00905838	RNA-preserved	no_hit
P01023	A2M	Alpha-2-macroglobulin OS=Homo sapiens GN=A2M PE=1 SV=3	-0.0733601	0.130237	0.211816	RNA-digested	no_hit
P01023	A2M	Alpha-2-macroglobulin OS=Homo sapiens GN=A2M PE=1 SV=3	-0.054469	0.244092	0.318058	RNA-preserved	no_hit
Q9NRG9	AAAS	Aladin OS=Homo sapiens GN=AAAS PE=1 SV=1	-0.23447	0.00115938	0.00342863	RNA-preserved	no_hit
Q9NRG9	AAAS	Aladin OS=Homo sapiens GN=AAAS PE=1 SV=1	-0.233705	0.00118158	0.00431539	RNA-digested	no_hit
Q86V21	AACS	Acetoacetyl-CoA synthetase OS=Homo sapiens GN=AACS PE=1 SV=1	0.0244768	0.563384	0.633177	RNA-preserved	no_hit
Q86V21	AACS	Acetoacetyl-CoA synthetase OS=Homo sapiens GN=AACS PE=1 SV=1	0.0440689	0.310829	0.420726	RNA-digested	no_hit
A0A096LP25|Q2M2I8|Q2M2I8-2	AAK1	AP2-associated protein kinase 1 (Fragment) OS=Homo sapiens GN=AAK1 PE=1 SV=1|AP2-associated protein kinase 1 OS=Homo sapiens GN=AAK1 PE=1 SV=3|Isoform 2 of AP2-associated protein kinase 1 OS=Homo sapiens GN=AAK1	-0.125779	0.00869213	0.019081	RNA-preserved	no_hit
A0A096LP25|Q2M2I8|Q2M2I8-2	AAK1	AP2-associated protein kinase 1 (Fragment) OS=Homo sapiens GN=AAK1 PE=1 SV=1|AP2-associated protein kinase 1 OS=Homo sapiens GN=AAK1 PE=1 SV=3|Isoform 2 of AP2-associated protein kinase 1 OS=Homo sapiens GN=AAK1	-0.00873658	0.810598	0.868149	RNA-digested	no_hit
C9JEH3|C9JG97|Q13685	AAMP	Angio-associated migratory cell protein OS=Homo sapiens GN=AAMP PE=1 SV=1|Angio-associated migratory cell protein OS=Homo sapiens GN=AAMP PE=1 SV=1|Angio-associated migratory cell protein OS=Homo sapiens GN=AAMP PE=1 SV=2	0.172966	0.00182918	0.00511336	RNA-preserved	no_hit
C9JEH3|C9JG97|Q13685	AAMP	Angio-associated migratory cell protein OS=Homo sapiens GN=AAMP PE=1 SV=1|Angio-associated migratory cell protein OS=Homo sapiens GN=AAMP PE=1 SV=1|Angio-associated migratory cell protein OS=Homo sapiens GN=AAMP PE=1 SV=2	0.210741	0.000576737	0.00234694	RNA-digested	no_hit
Q9Y312	AAR2	Protein AAR2 homolog OS=Homo sapiens GN=AAR2 PE=1 SV=2	-0.119652	0.016026	0.0316533	RNA-preserved	no_hit
Q9Y312	AAR2	Protein AAR2 homolog OS=Homo sapiens GN=AAR2 PE=1 SV=2	-0.0544778	0.195346	0.293562	RNA-digested	no_hit
P49588	AARS	Alanine--tRNA ligase, cytoplasmic OS=Homo sapiens GN=AARS PE=1 SV=2	-0.0668089	0.171392	0.236817	RNA-preserved	no_hit
P49588	AARS	Alanine--tRNA ligase, cytoplasmic OS=Homo sapiens GN=AARS PE=1 SV=2	-0.0248655	0.588795	0.689888	RNA-digested	no_hit
Q5JTZ9	AARS2	Alanine--tRNA ligase, mitochondrial OS=Homo sapiens GN=AARS2 PE=1 SV=1	-0.0644481	0.107294	0.159728	RNA-preserved	no_hit
Q5JTZ9	AARS2	Alanine--tRNA ligase, mitochondrial OS=Homo sapiens GN=AARS2 PE=1 SV=1	-0.000911924	0.979924	0.985217	RNA-digested	no_hit
Q9NRN7	AASDHPPT	L-aminoadipate-semialdehyde dehydrogenase-phosphopantetheinyl transferase OS=Homo sapiens GN=AASDHPPT PE=1 SV=2	-0.0844934	0.0815466	0.145725	RNA-digested	no_hit
Q9NRN7	AASDHPPT	L-aminoadipate-semialdehyde dehydrogenase-phosphopantetheinyl transferase OS=Homo sapiens GN=AASDHPPT PE=1 SV=2	-0.0680859	0.145642	0.207215	RNA-preserved	no_hit
Q9NY61	AATF	Protein AATF OS=Homo sapiens GN=AATF PE=1 SV=1	-2.70499	1.21111e-07	1.59842e-06	RNA-preserved	hit
Q9NY61	AATF	Protein AATF OS=Homo sapiens GN=AATF PE=1 SV=1	-2.04739	8.49804e-07	1.13827e-05	RNA-digested	hit
Q9NRK6	ABCB10	ATP-binding cassette sub-family B member 10, mitochondrial OS=Homo sapiens GN=ABCB10 PE=1 SV=2	0.0592406	0.110677	0.186175	RNA-digested	no_hit
Q9NRK6	ABCB10	ATP-binding cassette sub-family B member 10, mitochondrial OS=Homo sapiens GN=ABCB10 PE=1 SV=2	0.114125	0.00959984	0.0207778	RNA-preserved	no_hit
Q9NP58|Q9NP58-4	ABCB6	ATP-binding cassette sub-family B member 6, mitochondrial OS=Homo sapiens GN=ABCB6 PE=1 SV=1|Isoform 2 of ATP-binding cassette sub-family B member 6, mitochondrial OS=Homo sapiens GN=ABCB6	-0.11678	0.0183312	0.0436488	RNA-digested	no_hit
Q9NP58|Q9NP58-4	ABCB6	ATP-binding cassette sub-family B member 6, mitochondrial OS=Homo sapiens GN=ABCB6 PE=1 SV=1|Isoform 2 of ATP-binding cassette sub-family B member 6, mitochondrial OS=Homo sapiens GN=ABCB6	-0.107255	0.0262005	0.0480729	RNA-preserved	no_hit
A0A087WW65|B4DGL8|O75027|O75027-2|O75027-3	ABCB7	ATP-binding cassette sub-family B member 7, mitochondrial OS=Homo sapiens GN=ABCB7 PE=1 SV=1|ATP-binding cassette sub-family B member 7, mitochondrial (Fragment) OS=Homo sapiens GN=ABCB7 PE=1 SV=1|ATP-binding cassette sub-family B member 7, mitochondrial OS=Homo sapiens GN=ABCB7 PE=1 SV=2|Isoform 2 of ATP-binding cassette sub-family B member 7, mitochondrial OS=Homo sapiens GN=ABCB7|Isoform 3 of …	-0.0504186	0.218542	0.319926	RNA-digested	no_hit
A0A087WW65|B4DGL8|O75027|O75027-2|O75027-3	ABCB7	ATP-binding cassette sub-family B member 7, mitochondrial OS=Homo sapiens GN=ABCB7 PE=1 SV=1|ATP-binding cassette sub-family B member 7, mitochondrial (Fragment) OS=Homo sapiens GN=ABCB7 PE=1 SV=1|ATP-binding cassette sub-family B member 7, mitochondrial OS=Homo sapiens GN=ABCB7 PE=1 SV=2|Isoform 2 of ATP-binding cassette sub-family B member 7, mitochondrial OS=Homo sapiens GN=ABCB7|Isoform 3 of …	0.0349387	0.380386	0.46194	RNA-preserved	no_hit
I3L4X2|P33527|P33527-9	ABCC1	Multidrug resistance-associated protein 1 (Fragment) OS=Homo sapiens GN=ABCC1 PE=1 SV=1|Multidrug resistance-associated protein 1 OS=Homo sapiens GN=ABCC1 PE=1 SV=3|Isoform 9 of Multidrug resistance-associated protein 1 OS=Homo sapiens GN=ABCC1	-0.0852552	0.11222	0.165872	RNA-preserved	no_hit
I3L4X2|P33527|P33527-9	ABCC1	Multidrug resistance-associated protein 1 (Fragment) OS=Homo sapiens GN=ABCC1 PE=1 SV=1|Multidrug resistance-associated protein 1 OS=Homo sapiens GN=ABCC1 PE=1 SV=3|Isoform 9 of Multidrug resistance-associated protein 1 OS=Homo sapiens GN=ABCC1	0.0179574	0.71394	0.794444	RNA-digested	no_hit
Q92887	ABCC2	Canalicular multispecific organic anion transporter 1 OS=Homo sapiens GN=ABCC2 PE=1 SV=3	-0.41131	0.000139827	0.000693738	RNA-digested	no_hit
Q92887	ABCC2	Canalicular multispecific organic anion transporter 1 OS=Homo sapiens GN=ABCC2 PE=1 SV=3	-0.407355	0.000148729	0.000580507	RNA-preserved	no_hit
O15439|O15439-2	ABCC4	Multidrug resistance-associated protein 4 OS=Homo sapiens GN=ABCC4 PE=1 SV=3|Isoform 2 of Multidrug resistance-associated protein 4 OS=Homo sapiens GN=ABCC4	-0.16206	0.0163558	0.0398235	RNA-digested	no_hit
O15439|O15439-2	ABCC4	Multidrug resistance-associated protein 4 OS=Homo sapiens GN=ABCC4 PE=1 SV=3|Isoform 2 of Multidrug resistance-associated protein 4 OS=Homo sapiens GN=ABCC4	-0.0732471	0.200087	0.269257	RNA-preserved	no_hit
O15440|O15440-5	ABCC5	Multidrug resistance-associated protein 5 OS=Homo sapiens GN=ABCC5 PE=1 SV=2|Isoform 5 of Multidrug resistance-associated protein 5 OS=Homo sapiens GN=ABCC5	-0.365505	3.7955e-05	0.000178003	RNA-preserved	no_hit
O15440|O15440-5	ABCC5	Multidrug resistance-associated protein 5 OS=Homo sapiens GN=ABCC5 PE=1 SV=2|Isoform 5 of Multidrug resistance-associated protein 5 OS=Homo sapiens GN=ABCC5	-0.345138	5.53808e-05	0.000321102	RNA-digested	no_hit
P33897	ABCD1	ATP-binding cassette sub-family D member 1 OS=Homo sapiens GN=ABCD1 PE=1 SV=2	-0.0417944	0.280723	0.357224	RNA-preserved	no_hit
P33897	ABCD1	ATP-binding cassette sub-family D member 1 OS=Homo sapiens GN=ABCD1 PE=1 SV=2	0.0265191	0.482653	0.591321	RNA-digested	no_hit
P28288	ABCD3	ATP-binding cassette sub-family D member 3 OS=Homo sapiens GN=ABCD3 PE=1 SV=1	-0.0144247	0.725449	0.779919	RNA-preserved	no_hit
P28288	ABCD3	ATP-binding cassette sub-family D member 3 OS=Homo sapiens GN=ABCD3 PE=1 SV=1	0.00484004	0.905817	0.935556	RNA-digested	no_hit
P61221	ABCE1	ATP-binding cassette sub-family E member 1 OS=Homo sapiens GN=ABCE1 PE=1 SV=1	-0.0201176	0.538397	0.642695	RNA-digested	no_hit
P61221	ABCE1	ATP-binding cassette sub-family E member 1 OS=Homo sapiens GN=ABCE1 PE=1 SV=1	0.021185	0.517689	0.592805	RNA-preserved	no_hit
Q8NE71	ABCF1	ATP-binding cassette sub-family F member 1 OS=Homo sapiens GN=ABCF1 PE=1 SV=2	0.032971	0.378551	0.460126	RNA-preserved	no_hit
Q8NE71	ABCF1	ATP-binding cassette sub-family F member 1 OS=Homo sapiens GN=ABCF1 PE=1 SV=2	0.0450467	0.239748	0.342642	RNA-digested	no_hit
Q9UG63|Q9UG63-2	ABCF2	ATP-binding cassette sub-family F member 2 OS=Homo sapiens GN=ABCF2 PE=1 SV=2|Isoform 2 of ATP-binding cassette sub-family F member 2 OS=Homo sapiens GN=ABCF2	0.0218873	0.611458	0.710275	RNA-digested	no_hit
Q9UG63|Q9UG63-2	ABCF2	ATP-binding cassette sub-family F member 2 OS=Homo sapiens GN=ABCF2 PE=1 SV=2|Isoform 2 of ATP-binding cassette sub-family F member 2 OS=Homo sapiens GN=ABCF2	0.0604857	0.184825	0.252195	RNA-preserved	no_hit
Q9NUQ8|Q9NUQ8-2	ABCF3	ATP-binding cassette sub-family F member 3 OS=Homo sapiens GN=ABCF3 PE=1 SV=2|Isoform 2 of ATP-binding cassette sub-family F member 3 OS=Homo sapiens GN=ABCF3	0.0264521	0.413596	0.522749	RNA-digested	no_hit
Q9NUQ8|Q9NUQ8-2	ABCF3	ATP-binding cassette sub-family F member 3 OS=Homo sapiens GN=ABCF3 PE=1 SV=2|Isoform 2 of ATP-binding cassette sub-family F member 3 OS=Homo sapiens GN=ABCF3	0.0652485	0.0687784	0.110005	RNA-preserved	no_hit
Q9UNQ0|Q9UNQ0-2	ABCG2	ATP-binding cassette sub-family G member 2 OS=Homo sapiens GN=ABCG2 PE=1 SV=3|Isoform 2 of ATP-binding cassette sub-family G member 2 OS=Homo sapiens GN=ABCG2	-1.58951	4.6509e-08	8.86864e-07	RNA-preserved	hit
Q9UNQ0|Q9UNQ0-2	ABCG2	ATP-binding cassette sub-family G member 2 OS=Homo sapiens GN=ABCG2 PE=1 SV=3|Isoform 2 of ATP-binding cassette sub-family G member 2 OS=Homo sapiens GN=ABCG2	-1.54404	5.70703e-08	2.24182e-06	RNA-digested	hit
Q9NUJ1	ABHD10	Mycophenolic acid acyl-glucuronide esterase, mitochondrial OS=Homo sapiens GN=ABHD10 PE=1 SV=1	-0.0113408	0.80694	0.865363	RNA-digested	no_hit
Q9NUJ1	ABHD10	Mycophenolic acid acyl-glucuronide esterase, mitochondrial OS=Homo sapiens GN=ABHD10 PE=1 SV=1	0.00254297	0.956208	0.967681	RNA-preserved	no_hit
Q8NFV4|Q8NFV4-4	ABHD11	Protein ABHD11 OS=Homo sapiens GN=ABHD11 PE=1 SV=1|Isoform 4 of Protein ABHD11 OS=Homo sapiens GN=ABHD11	-0.698405	5.45572e-07	8.3903e-06	RNA-digested	hit
Q8NFV4|Q8NFV4-4	ABHD11	Protein ABHD11 OS=Homo sapiens GN=ABHD11 PE=1 SV=1|Isoform 4 of Protein ABHD11 OS=Homo sapiens GN=ABHD11	-0.656938	8.35613e-07	7.45561e-06	RNA-preserved	hit
Q8N2K0|Q8N2K0-2	ABHD12	Monoacylglycerol lipase ABHD12 OS=Homo sapiens GN=ABHD12 PE=1 SV=2|Isoform 2 of Monoacylglycerol lipase ABHD12 OS=Homo sapiens GN=ABHD12	-0.111084	0.0166712	0.0403549	RNA-digested	no_hit
Q8N2K0|Q8N2K0-2	ABHD12	Monoacylglycerol lipase ABHD12 OS=Homo sapiens GN=ABHD12 PE=1 SV=2|Isoform 2 of Monoacylglycerol lipase ABHD12 OS=Homo sapiens GN=ABHD12	-0.0853866	0.0474667	0.0800454	RNA-preserved	no_hit
B4DQI4|Q96IU4	ABHD14B	Protein ABHD14B OS=Homo sapiens GN=ABHD14B PE=1 SV=1|Protein ABHD14B OS=Homo sapiens GN=ABHD14B PE=1 SV=1	-0.46877	6.68278e-05	0.000288128	RNA-preserved	no_hit
B4DQI4|Q96IU4	ABHD14B	Protein ABHD14B OS=Homo sapiens GN=ABHD14B PE=1 SV=1|Protein ABHD14B OS=Homo sapiens GN=ABHD14B PE=1 SV=1	-0.32437	0.000676022	0.00268321	RNA-digested	no_hit
A0A0G2JJD3|O95870	ABHD16A	HLA-B associated transcript 5, isoform CRA_b OS=Homo sapiens GN=ABHD16A PE=1 SV=1|Protein ABHD16A OS=Homo sapiens GN=ABHD16A PE=1 SV=3	-0.00178814	0.965435	0.976104	RNA-digested	no_hit
A0A0G2JJD3|O95870	ABHD16A	HLA-B associated transcript 5, isoform CRA_b OS=Homo sapiens GN=ABHD16A PE=1 SV=1|Protein ABHD16A OS=Homo sapiens GN=ABHD16A PE=1 SV=3	0.135067	0.011279	0.0237457	RNA-preserved	no_hit
Q5VST6	ABHD17B	Protein ABHD17B OS=Homo sapiens GN=ABHD17B PE=1 SV=1	-0.119886	0.0806647	0.125665	RNA-preserved	no_hit
Q5VST6	ABHD17B	Protein ABHD17B OS=Homo sapiens GN=ABHD17B PE=1 SV=1	-0.0977582	0.140348	0.224807	RNA-digested	no_hit
Q6PCB6|Q6PCB6-2	ABHD17C	Protein ABHD17C OS=Homo sapiens GN=ABHD17C PE=2 SV=2|Isoform 2 of Protein ABHD17C OS=Homo sapiens GN=ABHD17C	-0.502429	0.00108604	0.00402919	RNA-digested	no_hit
Q6PCB6|Q6PCB6-2	ABHD17C	Protein ABHD17C OS=Homo sapiens GN=ABHD17C PE=2 SV=2|Isoform 2 of Protein ABHD17C OS=Homo sapiens GN=ABHD17C	-0.427537	0.00270425	0.00714865	RNA-preserved	no_hit
A0A087X2C5|C9JNE7|Q9BV23	ABHD6	Monoacylglycerol lipase ABHD6 OS=Homo sapiens GN=ABHD6 PE=1 SV=1|Monoacylglycerol lipase ABHD6 (Fragment) OS=Homo sapiens GN=ABHD6 PE=1 SV=1|Monoacylglycerol lipase ABHD6 OS=Homo sapiens GN=ABHD6 PE=1 SV=1	-0.119198	0.0517362	0.100566	RNA-digested	no_hit
A0A087X2C5|C9JNE7|Q9BV23	ABHD6	Monoacylglycerol lipase ABHD6 OS=Homo sapiens GN=ABHD6 PE=1 SV=1|Monoacylglycerol lipase ABHD6 (Fragment) OS=Homo sapiens GN=ABHD6 PE=1 SV=1|Monoacylglycerol lipase ABHD6 OS=Homo sapiens GN=ABHD6 PE=1 SV=1	-0.112697	0.0625076	0.101418	RNA-preserved	no_hit
A0A0A0MRT6|B6VEX4|Q8IZP0|Q8IZP0-10|Q8IZP0-12|Q8IZP0-2|Q8IZP0-3|Q8IZP0-4|Q8IZP0-5|Q8IZP0-6|Q8IZP0-7|Q8IZP0-8|Q8IZP0-9	ABI1	Abl interactor 1 OS=Homo sapiens GN=ABI1 PE=1 SV=1|Abl interactor 1 OS=Homo sapiens GN=ABI1 PE=1 SV=1|Abl interactor 1 OS=Homo sapiens GN=ABI1 PE=1 SV=4|Isoform 10 of Abl interactor 1 OS=Homo sapiens GN=ABI1|Isoform 12 of Abl interactor 1 OS=Homo sapiens GN=ABI1|Isoform 2 of Abl interactor 1 OS=Homo sapiens GN=ABI1|Isoform 3 of Abl interactor 1 OS=Homo sapiens GN=ABI1|Isoform 4 of Abl interactor …	-0.16075	0.00288995	0.00755812	RNA-preserved	no_hit
A0A0A0MRT6|B6VEX4|Q8IZP0|Q8IZP0-10|Q8IZP0-12|Q8IZP0-2|Q8IZP0-3|Q8IZP0-4|Q8IZP0-5|Q8IZP0-6|Q8IZP0-7|Q8IZP0-8|Q8IZP0-9	ABI1	Abl interactor 1 OS=Homo sapiens GN=ABI1 PE=1 SV=1|Abl interactor 1 OS=Homo sapiens GN=ABI1 PE=1 SV=1|Abl interactor 1 OS=Homo sapiens GN=ABI1 PE=1 SV=4|Isoform 10 of Abl interactor 1 OS=Homo sapiens GN=ABI1|Isoform 12 of Abl interactor 1 OS=Homo sapiens GN=ABI1|Isoform 2 of Abl interactor 1 OS=Homo sapiens GN=ABI1|Isoform 3 of Abl interactor 1 OS=Homo sapiens GN=ABI1|Isoform 4 of Abl interactor …	-0.0886844	0.0436853	0.0879571	RNA-digested	no_hit
O14639	ABLIM1	Actin-binding LIM protein 1 OS=Homo sapiens GN=ABLIM1 PE=1 SV=3	-1.1453	1.05951e-07	1.46272e-06	RNA-preserved	hit
O14639	ABLIM1	Actin-binding LIM protein 1 OS=Homo sapiens GN=ABLIM1 PE=1 SV=3	-1.14251	1.07782e-07	3.03025e-06	RNA-digested	hit
A0A0G2JQ41|Q12979|Q12979-2|Q12979-4	ABR	Active breakpoint cluster region-related protein (Fragment) OS=Homo sapiens GN=ABR PE=1 SV=1|Active breakpoint cluster region-related protein OS=Homo sapiens GN=ABR PE=2 SV=2|Isoform Short of Active breakpoint cluster region-related protein OS=Homo sapiens GN=ABR|Isoform 4 of Active breakpoint cluster region-related protein OS=Homo sapiens GN=ABR	0.00312613	0.919373	0.939327	RNA-preserved	no_hit
A0A0G2JQ41|Q12979|Q12979-2|Q12979-4	ABR	Active breakpoint cluster region-related protein (Fragment) OS=Homo sapiens GN=ABR PE=1 SV=1|Active breakpoint cluster region-related protein OS=Homo sapiens GN=ABR PE=2 SV=2|Isoform Short of Active breakpoint cluster region-related protein OS=Homo sapiens GN=ABR|Isoform 4 of Active breakpoint cluster region-related protein OS=Homo sapiens GN=ABR	0.0177668	0.569618	0.672875	RNA-digested	no_hit
Q9ULW3	ABT1	Activator of basal transcription 1 OS=Homo sapiens GN=ABT1 PE=1 SV=1	-1.59106	4.35254e-07	4.34681e-06	RNA-preserved	hit
Q9ULW3	ABT1	Activator of basal transcription 1 OS=Homo sapiens GN=ABT1 PE=1 SV=1	-0.595426	0.000315372	0.00139539	RNA-digested	hit
Q8N961	ABTB2	Ankyrin repeat and BTB/POZ domain-containing protein 2 OS=Homo sapiens GN=ABTB2 PE=2 SV=2	-0.13275	0.0263879	0.0483345	RNA-preserved	no_hit
Q8N961	ABTB2	Ankyrin repeat and BTB/POZ domain-containing protein 2 OS=Homo sapiens GN=ABTB2 PE=2 SV=2	-0.0910047	0.0965659	0.166857	RNA-digested	no_hit
C9JDE9|H7C131|P09110	ACAA1	3-ketoacyl-CoA thiolase, peroxisomal OS=Homo sapiens GN=ACAA1 PE=1 SV=1|3-ketoacyl-CoA thiolase, peroxisomal (Fragment) OS=Homo sapiens GN=ACAA1 PE=1 SV=1|3-ketoacyl-CoA thiolase, peroxisomal OS=Homo sapiens GN=ACAA1 PE=1 SV=2	0.0737569	0.169283	0.262132	RNA-digested	no_hit
C9JDE9|H7C131|P09110	ACAA1	3-ketoacyl-CoA thiolase, peroxisomal OS=Homo sapiens GN=ACAA1 PE=1 SV=1|3-ketoacyl-CoA thiolase, peroxisomal (Fragment) OS=Homo sapiens GN=ACAA1 PE=1 SV=1|3-ketoacyl-CoA thiolase, peroxisomal OS=Homo sapiens GN=ACAA1 PE=1 SV=2	0.116259	0.0461119	0.0781269	RNA-preserved	no_hit
P42765	ACAA2	3-ketoacyl-CoA thiolase, mitochondrial OS=Homo sapiens GN=ACAA2 PE=1 SV=2	0.137013	0.00428537	0.0129159	RNA-digested	no_hit
P42765	ACAA2	3-ketoacyl-CoA thiolase, mitochondrial OS=Homo sapiens GN=ACAA2 PE=1 SV=2	0.149959	0.00264192	0.0070079	RNA-preserved	no_hit
Q13085	ACACA	Acetyl-CoA carboxylase 1 OS=Homo sapiens GN=ACACA PE=1 SV=2	-0.0209403	0.512895	0.588564	RNA-preserved	no_hit
Q13085	ACACA	Acetyl-CoA carboxylase 1 OS=Homo sapiens GN=ACACA PE=1 SV=2	-0.0120399	0.703778	0.786541	RNA-digested	no_hit
Q6JQN1|Q6JQN1-5	ACAD10	Acyl-CoA dehydrogenase family member 10 OS=Homo sapiens GN=ACAD10 PE=1 SV=1|Isoform 5 of Acyl-CoA dehydrogenase family member 10 OS=Homo sapiens GN=ACAD10	-0.178669	0.0135763	0.0276639	RNA-preserved	no_hit
Q6JQN1|Q6JQN1-5	ACAD10	Acyl-CoA dehydrogenase family member 10 OS=Homo sapiens GN=ACAD10 PE=1 SV=1|Isoform 5 of Acyl-CoA dehydrogenase family member 10 OS=Homo sapiens GN=ACAD10	-0.0567291	0.334959	0.444362	RNA-digested	no_hit
Q709F0|Q709F0-2	ACAD11	Acyl-CoA dehydrogenase family member 11 OS=Homo sapiens GN=ACAD11 PE=1 SV=2|Isoform 2 of Acyl-CoA dehydrogenase family member 11 OS=Homo sapiens GN=ACAD11	-0.125613	0.0280197	0.0509431	RNA-preserved	no_hit
Q709F0|Q709F0-2	ACAD11	Acyl-CoA dehydrogenase family member 11 OS=Homo sapiens GN=ACAD11 PE=1 SV=2|Isoform 2 of Acyl-CoA dehydrogenase family member 11 OS=Homo sapiens GN=ACAD11	-0.0351334	0.466635	0.576142	RNA-digested	no_hit
Q9UKU7|Q9UKU7-2|Q9UKU7-3	ACAD8	Isobutyryl-CoA dehydrogenase, mitochondrial OS=Homo sapiens GN=ACAD8 PE=1 SV=1|Isoform 2 of Isobutyryl-CoA dehydrogenase, mitochondrial OS=Homo sapiens GN=ACAD8|Isoform 3 of Isobutyryl-CoA dehydrogenase, mitochondrial OS=Homo sapiens GN=ACAD8	-0.128628	0.160246	0.223921	RNA-preserved	no_hit
Q9UKU7|Q9UKU7-2|Q9UKU7-3	ACAD8	Isobutyryl-CoA dehydrogenase, mitochondrial OS=Homo sapiens GN=ACAD8 PE=1 SV=1|Isoform 2 of Isobutyryl-CoA dehydrogenase, mitochondrial OS=Homo sapiens GN=ACAD8|Isoform 3 of Isobutyryl-CoA dehydrogenase, mitochondrial OS=Homo sapiens GN=ACAD8	-0.106137	0.23624	0.339007	RNA-digested	no_hit
Q9H845	ACAD9	Acyl-CoA dehydrogenase family member 9, mitochondrial OS=Homo sapiens GN=ACAD9 PE=1 SV=1	0.0147275	0.734528	0.78764	RNA-preserved	no_hit
Q9H845	ACAD9	Acyl-CoA dehydrogenase family member 9, mitochondrial OS=Homo sapiens GN=ACAD9 PE=1 SV=1	0.042303	0.344181	0.454141	RNA-digested	no_hit
P11310|P11310-2|Q5T4U5	ACADM	Medium-chain specific acyl-CoA dehydrogenase, mitochondrial OS=Homo sapiens GN=ACADM PE=1 SV=1|Isoform 2 of Medium-chain specific acyl-CoA dehydrogenase, mitochondrial OS=Homo sapiens GN=ACADM|Acyl-Coenzyme A dehydrogenase, C-4 to C-12 straight chain, isoform CRA_a OS=Homo sapiens GN=ACADM PE=1 SV=1	-0.0796783	0.162669	0.226603	RNA-preserved	no_hit
P11310|P11310-2|Q5T4U5	ACADM	Medium-chain specific acyl-CoA dehydrogenase, mitochondrial OS=Homo sapiens GN=ACADM PE=1 SV=1|Isoform 2 of Medium-chain specific acyl-CoA dehydrogenase, mitochondrial OS=Homo sapiens GN=ACADM|Acyl-Coenzyme A dehydrogenase, C-4 to C-12 straight chain, isoform CRA_a OS=Homo sapiens GN=ACADM PE=1 SV=1	-0.0291426	0.586544	0.6874	RNA-digested	no_hit
E9PE82|P16219	ACADS	Short-chain-specific acyl-CoA dehydrogenase, mitochondrial OS=Homo sapiens GN=ACADS PE=1 SV=1|Short-chain specific acyl-CoA dehydrogenase, mitochondrial OS=Homo sapiens GN=ACADS PE=1 SV=1	-0.0854557	0.512144	0.587953	RNA-preserved	no_hit
E9PE82|P16219	ACADS	Short-chain-specific acyl-CoA dehydrogenase, mitochondrial OS=Homo sapiens GN=ACADS PE=1 SV=1|Short-chain specific acyl-CoA dehydrogenase, mitochondrial OS=Homo sapiens GN=ACADS PE=1 SV=1	0.0862778	0.508222	0.615108	RNA-digested	no_hit
P45954|P45954-2	ACADSB	Short/branched chain specific acyl-CoA dehydrogenase, mitochondrial OS=Homo sapiens GN=ACADSB PE=1 SV=1|Isoform 2 of Short/branched chain specific acyl-CoA dehydrogenase, mitochondrial OS=Homo sapiens GN=ACADSB	-0.173305	0.00491757	0.0117456	RNA-preserved	no_hit
P45954|P45954-2	ACADSB	Short/branched chain specific acyl-CoA dehydrogenase, mitochondrial OS=Homo sapiens GN=ACADSB PE=1 SV=1|Isoform 2 of Short/branched chain specific acyl-CoA dehydrogenase, mitochondrial OS=Homo sapiens GN=ACADSB	-0.152568	0.00928405	0.0249827	RNA-digested	no_hit
P49748|P49748-3	ACADVL	Very long-chain specific acyl-CoA dehydrogenase, mitochondrial OS=Homo sapiens GN=ACADVL PE=1 SV=1|Isoform 3 of Very long-chain specific acyl-CoA dehydrogenase, mitochondrial OS=Homo sapiens GN=ACADVL	-0.0478117	0.420481	0.500497	RNA-preserved	no_hit
P49748|P49748-3	ACADVL	Very long-chain specific acyl-CoA dehydrogenase, mitochondrial OS=Homo sapiens GN=ACADVL PE=1 SV=1|Isoform 3 of Very long-chain specific acyl-CoA dehydrogenase, mitochondrial OS=Homo sapiens GN=ACADVL	0.0240985	0.679327	0.766515	RNA-digested	no_hit
Q15057	ACAP2	Arf-GAP with coiled-coil, ANK repeat and PH domain-containing protein 2 OS=Homo sapiens GN=ACAP2 PE=1 SV=3	-0.0115871	0.753522	0.805927	RNA-preserved	no_hit
Q15057	ACAP2	Arf-GAP with coiled-coil, ANK repeat and PH domain-containing protein 2 OS=Homo sapiens GN=ACAP2 PE=1 SV=3	0.0059407	0.871761	0.91021	RNA-digested	no_hit
E9PKF3|P24752	ACAT1	Acetyl-CoA acetyltransferase, mitochondrial (Fragment) OS=Homo sapiens GN=ACAT1 PE=1 SV=1|Acetyl-CoA acetyltransferase, mitochondrial OS=Homo sapiens GN=ACAT1 PE=1 SV=1	-0.096421	0.149322	0.211615	RNA-preserved	no_hit
E9PKF3|P24752	ACAT1	Acetyl-CoA acetyltransferase, mitochondrial (Fragment) OS=Homo sapiens GN=ACAT1 PE=1 SV=1|Acetyl-CoA acetyltransferase, mitochondrial OS=Homo sapiens GN=ACAT1 PE=1 SV=1	0.00108933	0.985934	0.989066	RNA-digested	no_hit
Q9BWD1|Q9BWD1-2	ACAT2	Acetyl-CoA acetyltransferase, cytosolic OS=Homo sapiens GN=ACAT2 PE=1 SV=2|Isoform 2 of Acetyl-CoA acetyltransferase, cytosolic OS=Homo sapiens GN=ACAT2	-0.0278552	0.397622	0.478992	RNA-preserved	no_hit
Q9BWD1|Q9BWD1-2	ACAT2	Acetyl-CoA acetyltransferase, cytosolic OS=Homo sapiens GN=ACAT2 PE=1 SV=2|Isoform 2 of Acetyl-CoA acetyltransferase, cytosolic OS=Homo sapiens GN=ACAT2	0.0349548	0.295415	0.402791	RNA-digested	no_hit
Q9H3P7	ACBD3	Golgi resident protein GCP60 OS=Homo sapiens GN=ACBD3 PE=1 SV=4	0.0157263	0.790854	0.838466	RNA-preserved	no_hit
Q9H3P7	ACBD3	Golgi resident protein GCP60 OS=Homo sapiens GN=ACBD3 PE=1 SV=4	0.146227	0.0369509	0.0768045	RNA-digested	no_hit
Q5T8D3	ACBD5	Acyl-CoA-binding domain-containing protein 5 OS=Homo sapiens GN=ACBD5 PE=1 SV=1	0.0855024	0.0751355	0.118314	RNA-preserved	no_hit
Q5T8D3	ACBD5	Acyl-CoA-binding domain-containing protein 5 OS=Homo sapiens GN=ACBD5 PE=1 SV=1	0.116385	0.0247759	0.0559817	RNA-digested	no_hit
Q9BR61	ACBD6	Acyl-CoA-binding domain-containing protein 6 OS=Homo sapiens GN=ACBD6 PE=1 SV=1	-0.0923349	0.0603162	0.0981275	RNA-preserved	no_hit
Q9BR61	ACBD6	Acyl-CoA-binding domain-containing protein 6 OS=Homo sapiens GN=ACBD6 PE=1 SV=1	-0.0116239	0.786929	0.851011	RNA-digested	no_hit
Q96AP0|Q96AP0-2	ACD	Adrenocortical dysplasia protein homolog OS=Homo sapiens GN=ACD PE=1 SV=3|Isoform 2 of Adrenocortical dysplasia protein homolog OS=Homo sapiens GN=ACD	-0.206513	0.00680696	0.0154063	RNA-preserved	no_hit
Q96AP0|Q96AP0-2	ACD	Adrenocortical dysplasia protein homolog OS=Homo sapiens GN=ACD PE=1 SV=3|Isoform 2 of Adrenocortical dysplasia protein homolog OS=Homo sapiens GN=ACD	-0.119812	0.0646116	0.121018	RNA-digested	no_hit
E7EQT4|Q9UKV3-5|S4R3H4	ACIN1	Apoptotic chromatin condensation inducer in the nucleus OS=Homo sapiens GN=ACIN1 PE=1 SV=2|Isoform 4 of Apoptotic chromatin condensation inducer in the nucleus OS=Homo sapiens GN=ACIN1|Apoptotic chromatin condensation inducer in the nucleus OS=Homo sapiens GN=ACIN1 PE=1 SV=1	-2.20985	1.08127e-06	9.14841e-06	RNA-preserved	hit
E7EQT4|Q9UKV3-5|S4R3H4	ACIN1	Apoptotic chromatin condensation inducer in the nucleus OS=Homo sapiens GN=ACIN1 PE=1 SV=2|Isoform 4 of Apoptotic chromatin condensation inducer in the nucleus OS=Homo sapiens GN=ACIN1|Apoptotic chromatin condensation inducer in the nucleus OS=Homo sapiens GN=ACIN1 PE=1 SV=1	-1.44529	1.97182e-05	0.000138412	RNA-digested	hit
P53396|P53396-2	ACLY	ATP-citrate synthase OS=Homo sapiens GN=ACLY PE=1 SV=3|Isoform 2 of ATP-citrate synthase OS=Homo sapiens GN=ACLY	0.00136509	0.967714	0.977493	RNA-digested	no_hit
P53396|P53396-2	ACLY	ATP-citrate synthase OS=Homo sapiens GN=ACLY PE=1 SV=3|Isoform 2 of ATP-citrate synthase OS=Homo sapiens GN=ACLY	0.00206258	0.951239	0.96446	RNA-preserved	no_hit
P21399	ACO1	Cytoplasmic aconitate hydratase OS=Homo sapiens GN=ACO1 PE=1 SV=3	-0.0970822	0.051223	0.0852875	RNA-preserved	no_hit
P21399	ACO1	Cytoplasmic aconitate hydratase OS=Homo sapiens GN=ACO1 PE=1 SV=3	-0.0130339	0.762442	0.833483	RNA-digested	no_hit
A2A274|Q99798	ACO2	Aconitate hydratase, mitochondrial OS=Homo sapiens GN=ACO2 PE=1 SV=1|Aconitate hydratase, mitochondrial OS=Homo sapiens GN=ACO2 PE=1 SV=2	-0.0249845	0.670853	0.733198	RNA-preserved	no_hit
A2A274|Q99798	ACO2	Aconitate hydratase, mitochondrial OS=Homo sapiens GN=ACO2 PE=1 SV=1|Aconitate hydratase, mitochondrial OS=Homo sapiens GN=ACO2 PE=1 SV=2	0.0674046	0.270195	0.377241	RNA-digested	no_hit
Q9NPJ3|Q9NPJ3-2	ACOT13	Acyl-coenzyme A thioesterase 13 OS=Homo sapiens GN=ACOT13 PE=1 SV=1|Isoform 2 of Acyl-coenzyme A thioesterase 13 OS=Homo sapiens GN=ACOT13	0.0518857	0.201605	0.301125	RNA-digested	no_hit
Q9NPJ3|Q9NPJ3-2	ACOT13	Acyl-coenzyme A thioesterase 13 OS=Homo sapiens GN=ACOT13 PE=1 SV=1|Isoform 2 of Acyl-coenzyme A thioesterase 13 OS=Homo sapiens GN=ACOT13	0.0632895	0.129134	0.18668	RNA-preserved	no_hit
A0A087X0W7	ACOT2	Acyl-coenzyme A thioesterase 2, mitochondrial OS=Homo sapiens GN=ACOT2 PE=1 SV=1	0.071443	0.0829903	0.128693	RNA-preserved	no_hit
A0A087X0W7	ACOT2	Acyl-coenzyme A thioesterase 2, mitochondrial OS=Homo sapiens GN=ACOT2 PE=1 SV=1	0.0808088	0.0560247	0.107204	RNA-digested	no_hit
O00154-4	ACOT7	Isoform 4 of Cytosolic acyl coenzyme A thioester hydrolase OS=Homo sapiens GN=ACOT7	-0.00734565	0.825243	0.880013	RNA-digested	no_hit
O00154-4	ACOT7	Isoform 4 of Cytosolic acyl coenzyme A thioester hydrolase OS=Homo sapiens GN=ACOT7	0.0880408	0.0281669	0.0511592	RNA-preserved	no_hit
Q9Y305|Q9Y305-2|Q9Y305-3|Q9Y305-4	ACOT9	Acyl-coenzyme A thioesterase 9, mitochondrial OS=Homo sapiens GN=ACOT9 PE=1 SV=2|Isoform 2 of Acyl-coenzyme A thioesterase 9, mitochondrial OS=Homo sapiens GN=ACOT9|Isoform 3 of Acyl-coenzyme A thioesterase 9, mitochondrial OS=Homo sapiens GN=ACOT9|Isoform 4 of Acyl-coenzyme A thioesterase 9, mitochondrial OS=Homo sapiens GN=ACOT9	0.134736	0.0100142	0.0265505	RNA-digested	no_hit
Q9Y305|Q9Y305-2|Q9Y305-3|Q9Y305-4	ACOT9	Acyl-coenzyme A thioesterase 9, mitochondrial OS=Homo sapiens GN=ACOT9 PE=1 SV=2|Isoform 2 of Acyl-coenzyme A thioesterase 9, mitochondrial OS=Homo sapiens GN=ACOT9|Isoform 3 of Acyl-coenzyme A thioesterase 9, mitochondrial OS=Homo sapiens GN=ACOT9|Isoform 4 of Acyl-coenzyme A thioesterase 9, mitochondrial OS=Homo sapiens GN=ACOT9	0.161006	0.00410084	0.0101403	RNA-preserved	no_hit
Q15067|Q15067-2	ACOX1	Peroxisomal acyl-coenzyme A oxidase 1 OS=Homo sapiens GN=ACOX1 PE=1 SV=3|Isoform 2 of Peroxisomal acyl-coenzyme A oxidase 1 OS=Homo sapiens GN=ACOX1	-0.227128	0.000497927	0.00166232	RNA-preserved	no_hit
Q15067|Q15067-2	ACOX1	Peroxisomal acyl-coenzyme A oxidase 1 OS=Homo sapiens GN=ACOX1 PE=1 SV=3|Isoform 2 of Peroxisomal acyl-coenzyme A oxidase 1 OS=Homo sapiens GN=ACOX1	-0.150477	0.00509781	0.0149717	RNA-digested	no_hit
P24666|P24666-2	ACP1	Low molecular weight phosphotyrosine protein phosphatase OS=Homo sapiens GN=ACP1 PE=1 SV=3|Isoform 2 of Low molecular weight phosphotyrosine protein phosphatase OS=Homo sapiens GN=ACP1	-0.161491	0.00344262	0.0107355	RNA-digested	no_hit
P24666|P24666-2	ACP1	Low molecular weight phosphotyrosine protein phosphatase OS=Homo sapiens GN=ACP1 PE=1 SV=3|Isoform 2 of Low molecular weight phosphotyrosine protein phosphatase OS=Homo sapiens GN=ACP1	-0.0578734	0.166987	0.231721	RNA-preserved	no_hit
E9PQY3|P11117	ACP2	Lysosomal acid phosphatase OS=Homo sapiens GN=ACP2 PE=1 SV=1|Lysosomal acid phosphatase OS=Homo sapiens GN=ACP2 PE=1 SV=3	-0.249329	0.000126621	0.000638787	RNA-digested	no_hit
E9PQY3|P11117	ACP2	Lysosomal acid phosphatase OS=Homo sapiens GN=ACP2 PE=1 SV=1|Lysosomal acid phosphatase OS=Homo sapiens GN=ACP2 PE=1 SV=3	-0.244172	0.000144744	0.000567413	RNA-preserved	no_hit
Q96CM8|Q96CM8-2|Q96CM8-3	ACSF2	Acyl-CoA synthetase family member 2, mitochondrial OS=Homo sapiens GN=ACSF2 PE=1 SV=2|Isoform 2 of Acyl-CoA synthetase family member 2, mitochondrial OS=Homo sapiens GN=ACSF2|Isoform 3 of Acyl-CoA synthetase family member 2, mitochondrial OS=Homo sapiens GN=ACSF2	-0.0138701	0.827338	0.869948	RNA-preserved	no_hit
Q96CM8|Q96CM8-2|Q96CM8-3	ACSF2	Acyl-CoA synthetase family member 2, mitochondrial OS=Homo sapiens GN=ACSF2 PE=1 SV=2|Isoform 2 of Acyl-CoA synthetase family member 2, mitochondrial OS=Homo sapiens GN=ACSF2|Isoform 3 of Acyl-CoA synthetase family member 2, mitochondrial OS=Homo sapiens GN=ACSF2	0.0572938	0.380515	0.489902	RNA-digested	no_hit
Q4G176	ACSF3	Acyl-CoA synthetase family member 3, mitochondrial OS=Homo sapiens GN=ACSF3 PE=1 SV=3	-0.0105456	0.759244	0.810601	RNA-preserved	no_hit
Q4G176	ACSF3	Acyl-CoA synthetase family member 3, mitochondrial OS=Homo sapiens GN=ACSF3 PE=1 SV=3	0.0423503	0.240939	0.34394	RNA-digested	no_hit
B7Z3Z9|E7EPM6|P33121|P33121-2|P33121-3	ACSL1	Long-chain-fatty-acid--CoA ligase 1 OS=Homo sapiens GN=ACSL1 PE=1 SV=1|Long-chain-fatty-acid--CoA ligase 1 OS=Homo sapiens GN=ACSL1 PE=1 SV=1|Long-chain-fatty-acid--CoA ligase 1 OS=Homo sapiens GN=ACSL1 PE=1 SV=1|Isoform 2 of Long-chain-fatty-acid--CoA ligase 1 OS=Homo sapiens GN=ACSL1|Isoform 3 of Long-chain-fatty-acid--CoA ligase 1 OS=Homo sapiens GN=ACSL1	0.014444	0.728769	0.782865	RNA-preserved	no_hit
B7Z3Z9|E7EPM6|P33121|P33121-2|P33121-3	ACSL1	Long-chain-fatty-acid--CoA ligase 1 OS=Homo sapiens GN=ACSL1 PE=1 SV=1|Long-chain-fatty-acid--CoA ligase 1 OS=Homo sapiens GN=ACSL1 PE=1 SV=1|Long-chain-fatty-acid--CoA ligase 1 OS=Homo sapiens GN=ACSL1 PE=1 SV=1|Isoform 2 of Long-chain-fatty-acid--CoA ligase 1 OS=Homo sapiens GN=ACSL1|Isoform 3 of Long-chain-fatty-acid--CoA ligase 1 OS=Homo sapiens GN=ACSL1	0.0585398	0.18639	0.282462	RNA-digested	no_hit
O95573	ACSL3	Long-chain-fatty-acid--CoA ligase 3 OS=Homo sapiens GN=ACSL3 PE=1 SV=3	-0.152685	0.00325251	0.00835254	RNA-preserved	no_hit
O95573	ACSL3	Long-chain-fatty-acid--CoA ligase 3 OS=Homo sapiens GN=ACSL3 PE=1 SV=3	-0.0998164	0.0246719	0.0558401	RNA-digested	no_hit
O60488|O60488-2	ACSL4	Long-chain-fatty-acid--CoA ligase 4 OS=Homo sapiens GN=ACSL4 PE=1 SV=2|Isoform Short of Long-chain-fatty-acid--CoA ligase 4 OS=Homo sapiens GN=ACSL4	-0.00885129	0.786114	0.850403	RNA-digested	no_hit
O60488|O60488-2	ACSL4	Long-chain-fatty-acid--CoA ligase 4 OS=Homo sapiens GN=ACSL4 PE=1 SV=2|Isoform Short of Long-chain-fatty-acid--CoA ligase 4 OS=Homo sapiens GN=ACSL4	0.0149653	0.648027	0.711564	RNA-preserved	no_hit
Q9NR19|Q9NR19-2	ACSS2	Acetyl-coenzyme A synthetase, cytoplasmic OS=Homo sapiens GN=ACSS2 PE=1 SV=1|Isoform 2 of Acetyl-coenzyme A synthetase, cytoplasmic OS=Homo sapiens GN=ACSS2	0.0371733	0.571936	0.675264	RNA-digested	no_hit
Q9NR19|Q9NR19-2	ACSS2	Acetyl-coenzyme A synthetase, cytoplasmic OS=Homo sapiens GN=ACSS2 PE=1 SV=1|Isoform 2 of Acetyl-coenzyme A synthetase, cytoplasmic OS=Homo sapiens GN=ACSS2	0.142594	0.0566196	0.0927565	RNA-preserved	no_hit
P63261	ACTG1	Actin, cytoplasmic 2 OS=Homo sapiens GN=ACTG1 PE=1 SV=1	-0.405204	0.000566853	0.00185222	RNA-preserved	no_hit
P63261	ACTG1	Actin, cytoplasmic 2 OS=Homo sapiens GN=ACTG1 PE=1 SV=1	-0.351536	0.00131206	0.00473428	RNA-digested	no_hit
O96019	ACTL6A	Actin-like protein 6A OS=Homo sapiens GN=ACTL6A PE=1 SV=1	-0.192927	0.0033401	0.00853687	RNA-preserved	no_hit
O96019	ACTL6A	Actin-like protein 6A OS=Homo sapiens GN=ACTL6A PE=1 SV=1	-0.174833	0.00559169	0.0161416	RNA-digested	no_hit
Q9H568	ACTL8	Actin-like protein 8 OS=Homo sapiens GN=ACTL8 PE=1 SV=1	-0.193152	0.003355	0.00856684	RNA-preserved	no_hit
Q9H568	ACTL8	Actin-like protein 8 OS=Homo sapiens GN=ACTL8 PE=1 SV=1	-0.109423	0.0438667	0.0882475	RNA-digested	no_hit
P12814|P12814-3	ACTN1	Alpha-actinin-1 OS=Homo sapiens GN=ACTN1 PE=1 SV=2|Isoform 3 of Alpha-actinin-1 OS=Homo sapiens GN=ACTN1	-0.175878	0.0501086	0.0836383	RNA-preserved	no_hit
P12814|P12814-3	ACTN1	Alpha-actinin-1 OS=Homo sapiens GN=ACTN1 PE=1 SV=2|Isoform 3 of Alpha-actinin-1 OS=Homo sapiens GN=ACTN1	-0.078421	0.3281	0.437797	RNA-digested	no_hit
O43707	ACTN4	Alpha-actinin-4 OS=Homo sapiens GN=ACTN4 PE=1 SV=2	-0.548185	0.000806329	0.00250147	RNA-preserved	no_hit
O43707	ACTN4	Alpha-actinin-4 OS=Homo sapiens GN=ACTN4 PE=1 SV=2	-0.435237	0.0029935	0.00952766	RNA-digested	no_hit
Q9NZ32	ACTR10	Actin-related protein 10 OS=Homo sapiens GN=ACTR10 PE=1 SV=1	-0.230543	0.00297963	0.0094891	RNA-digested	no_hit
Q9NZ32	ACTR10	Actin-related protein 10 OS=Homo sapiens GN=ACTR10 PE=1 SV=1	-0.165573	0.01538	0.0305899	RNA-preserved	no_hit
P61163	ACTR1A	Alpha-centractin OS=Homo sapiens GN=ACTR1A PE=1 SV=1	0.102356	0.0355729	0.0745208	RNA-digested	no_hit
P61163	ACTR1A	Alpha-centractin OS=Homo sapiens GN=ACTR1A PE=1 SV=1	0.1054	0.0317768	0.0566483	RNA-preserved	no_hit
P61160	ACTR2	Actin-related protein 2 OS=Homo sapiens GN=ACTR2 PE=1 SV=1	-0.0826361	0.0438524	0.0746971	RNA-preserved	no_hit
P61160	ACTR2	Actin-related protein 2 OS=Homo sapiens GN=ACTR2 PE=1 SV=1	-0.072044	0.0698427	0.128937	RNA-digested	no_hit
P61158	ACTR3	Actin-related protein 3 OS=Homo sapiens GN=ACTR3 PE=1 SV=3	-0.0528962	0.116903	0.171713	RNA-preserved	no_hit
P61158	ACTR3	Actin-related protein 3 OS=Homo sapiens GN=ACTR3 PE=1 SV=3	-0.0478228	0.15011	0.237554	RNA-digested	no_hit
Q9H9F9	ACTR5	Actin-related protein 5 OS=Homo sapiens GN=ACTR5 PE=1 SV=2	-0.573927	0.00027137	0.000976499	RNA-preserved	no_hit
Q9H9F9	ACTR5	Actin-related protein 5 OS=Homo sapiens GN=ACTR5 PE=1 SV=2	-0.338061	0.00562229	0.0161948	RNA-digested	no_hit
Q9H981	ACTR8	Actin-related protein 8 OS=Homo sapiens GN=ACTR8 PE=1 SV=2	-0.295657	0.00814271	0.0223459	RNA-digested	no_hit
Q9H981	ACTR8	Actin-related protein 8 OS=Homo sapiens GN=ACTR8 PE=1 SV=2	-0.289858	0.00896422	0.0195827	RNA-preserved	no_hit
Q04771	ACVR1	Activin receptor type-1 OS=Homo sapiens GN=ACVR1 PE=1 SV=1	-0.185684	0.0460306	0.0780135	RNA-preserved	no_hit
Q04771	ACVR1	Activin receptor type-1 OS=Homo sapiens GN=ACVR1 PE=1 SV=1	-0.11604	0.174742	0.268276	RNA-digested	no_hit
Q03154	ACY1	Aminoacylase-1 OS=Homo sapiens GN=ACY1 PE=1 SV=1	-0.232479	0.00627327	0.0144344	RNA-preserved	no_hit
Q03154	ACY1	Aminoacylase-1 OS=Homo sapiens GN=ACY1 PE=1 SV=1	-0.1965	0.0140245	0.0352769	RNA-digested	no_hit
G3V2U7|P07311	ACYP1	Acylphosphatase OS=Homo sapiens GN=ACYP1 PE=1 SV=1|Acylphosphatase-1 OS=Homo sapiens GN=ACYP1 PE=1 SV=2	-0.180881	0.0748545	0.136232	RNA-digested	no_hit
G3V2U7|P07311	ACYP1	Acylphosphatase OS=Homo sapiens GN=ACYP1 PE=1 SV=1|Acylphosphatase-1 OS=Homo sapiens GN=ACYP1 PE=1 SV=2	0.0608922	0.505114	0.581242	RNA-preserved	no_hit
P14621	ACYP2	Acylphosphatase-2 OS=Homo sapiens GN=ACYP2 PE=1 SV=2	0.0217311	0.72931	0.807221	RNA-digested	no_hit
P14621	ACYP2	Acylphosphatase-2 OS=Homo sapiens GN=ACYP2 PE=1 SV=2	0.0361871	0.567456	0.637089	RNA-preserved	no_hit
P00813	ADA	Adenosine deaminase OS=Homo sapiens GN=ADA PE=1 SV=3	-0.148223	0.0457103	0.0775437	RNA-preserved	no_hit
P00813	ADA	Adenosine deaminase OS=Homo sapiens GN=ADA PE=1 SV=3	-0.0241946	0.704808	0.787204	RNA-digested	no_hit
O14672	ADAM10	Disintegrin and metalloproteinase domain-containing protein 10 OS=Homo sapiens GN=ADAM10 PE=1 SV=1	-0.0455359	0.328216	0.437797	RNA-digested	no_hit
O14672	ADAM10	Disintegrin and metalloproteinase domain-containing protein 10 OS=Homo sapiens GN=ADAM10 PE=1 SV=1	-0.0440899	0.342785	0.42343	RNA-preserved	no_hit
Q13444|Q13444-12|Q13444-2|Q13444-3|Q13444-4|Q13444-5|Q13444-6|Q13444-7|Q13444-8	ADAM15	Disintegrin and metalloproteinase domain-containing protein 15 OS=Homo sapiens GN=ADAM15 PE=1 SV=4|Isoform 12 of Disintegrin and metalloproteinase domain-containing protein 15 OS=Homo sapiens GN=ADAM15|Isoform 2 of Disintegrin and metalloproteinase domain-containing protein 15 OS=Homo sapiens GN=ADAM15|Isoform 3 of Disintegrin and metalloproteinase domain-containing protein 15 OS=Homo sapiens GN=…	-0.110288	0.0407554	0.0699738	RNA-preserved	no_hit
Q13444|Q13444-12|Q13444-2|Q13444-3|Q13444-4|Q13444-5|Q13444-6|Q13444-7|Q13444-8	ADAM15	Disintegrin and metalloproteinase domain-containing protein 15 OS=Homo sapiens GN=ADAM15 PE=1 SV=4|Isoform 12 of Disintegrin and metalloproteinase domain-containing protein 15 OS=Homo sapiens GN=ADAM15|Isoform 2 of Disintegrin and metalloproteinase domain-containing protein 15 OS=Homo sapiens GN=ADAM15|Isoform 3 of Disintegrin and metalloproteinase domain-containing protein 15 OS=Homo sapiens GN=…	-0.067497	0.169999	0.263014	RNA-digested	no_hit
P78536	ADAM17	Disintegrin and metalloproteinase domain-containing protein 17 OS=Homo sapiens GN=ADAM17 PE=1 SV=1	-0.160617	0.0122008	0.031347	RNA-digested	no_hit
P78536	ADAM17	Disintegrin and metalloproteinase domain-containing protein 17 OS=Homo sapiens GN=ADAM17 PE=1 SV=1	-0.139695	0.0225547	0.0422891	RNA-preserved	no_hit
Q13443	ADAM9	Disintegrin and metalloproteinase domain-containing protein 9 OS=Homo sapiens GN=ADAM9 PE=1 SV=1	-0.12163	0.00893182	0.0242159	RNA-digested	no_hit
Q13443	ADAM9	Disintegrin and metalloproteinase domain-containing protein 9 OS=Homo sapiens GN=ADAM9 PE=1 SV=1	-0.0747463	0.0641553	0.103737	RNA-preserved	no_hit
P55265|P55265-4	ADAR	Double-stranded RNA-specific adenosine deaminase OS=Homo sapiens GN=ADAR PE=1 SV=4|Isoform 4 of Double-stranded RNA-specific adenosine deaminase OS=Homo sapiens GN=ADAR	-0.762459	4.73481e-07	4.67259e-06	RNA-preserved	hit
P55265|P55265-4	ADAR	Double-stranded RNA-specific adenosine deaminase OS=Homo sapiens GN=ADAR PE=1 SV=4|Isoform 4 of Double-stranded RNA-specific adenosine deaminase OS=Homo sapiens GN=ADAR	-0.561278	3.95068e-06	3.68958e-05	RNA-digested	no_hit
P78563|P78563-2|P78563-3|P78563-4|P78563-5|P78563-6	ADARB1	Double-stranded RNA-specific editase 1 OS=Homo sapiens GN=ADARB1 PE=1 SV=1|Isoform 2 of Double-stranded RNA-specific editase 1 OS=Homo sapiens GN=ADARB1|Isoform 3 of Double-stranded RNA-specific editase 1 OS=Homo sapiens GN=ADARB1|Isoform 4 of Double-stranded RNA-specific editase 1 OS=Homo sapiens GN=ADARB1|Isoform 5 of Double-stranded RNA-specific editase 1 OS=Homo sapiens GN=ADARB1|Isoform 6 of…	-1.66254	3.52952e-09	2.97693e-07	RNA-preserved	hit
P78563|P78563-2|P78563-3|P78563-4|P78563-5|P78563-6	ADARB1	Double-stranded RNA-specific editase 1 OS=Homo sapiens GN=ADARB1 PE=1 SV=1|Isoform 2 of Double-stranded RNA-specific editase 1 OS=Homo sapiens GN=ADARB1|Isoform 3 of Double-stranded RNA-specific editase 1 OS=Homo sapiens GN=ADARB1|Isoform 4 of Double-stranded RNA-specific editase 1 OS=Homo sapiens GN=ADARB1|Isoform 5 of Double-stranded RNA-specific editase 1 OS=Homo sapiens GN=ADARB1|Isoform 6 of…	-0.832906	4.61345e-07	7.54648e-06	RNA-digested	hit
Q9NS39	ADARB2	Double-stranded RNA-specific editase B2 OS=Homo sapiens GN=ADARB2 PE=1 SV=1	-1.11278	9.18331e-07	8.00832e-06	RNA-preserved	hit
Q9NS39	ADARB2	Double-stranded RNA-specific editase B2 OS=Homo sapiens GN=ADARB2 PE=1 SV=1	-0.764981	1.20339e-05	9.26664e-05	RNA-digested	hit
D6W601|Q96EY9	ADAT3	HCG22695, isoform CRA_a OS=Homo sapiens GN=ADAT3 PE=1 SV=1|Probable inactive tRNA-specific adenosine deaminase-like protein 3 OS=Homo sapiens GN=ADAT3 PE=1 SV=1	-0.0964141	0.056364	0.0924417	RNA-preserved	no_hit
D6W601|Q96EY9	ADAT3	HCG22695, isoform CRA_a OS=Homo sapiens GN=ADAT3 PE=1 SV=1|Probable inactive tRNA-specific adenosine deaminase-like protein 3 OS=Homo sapiens GN=ADAT3 PE=1 SV=1	-0.0579762	0.212828	0.313892	RNA-digested	no_hit
Q8NI60|Q8NI60-3	ADCK3	Atypical kinase ADCK3, mitochondrial OS=Homo sapiens GN=ADCK3 PE=1 SV=1|Isoform 3 of Atypical kinase ADCK3, mitochondrial OS=Homo sapiens GN=ADCK3	-0.0793115	0.0577031	0.094417	RNA-preserved	no_hit
Q8NI60|Q8NI60-3	ADCK3	Atypical kinase ADCK3, mitochondrial OS=Homo sapiens GN=ADCK3 PE=1 SV=1|Isoform 3 of Atypical kinase ADCK3, mitochondrial OS=Homo sapiens GN=ADCK3	-0.0278513	0.453134	0.563209	RNA-digested	no_hit
Q96D53|Q96D53-2	ADCK4	AarF domain-containing protein kinase 4 OS=Homo sapiens GN=ADCK4 PE=1 SV=2|Isoform 2 of AarF domain-containing protein kinase 4 OS=Homo sapiens GN=ADCK4	-0.154522	0.0243635	0.0451319	RNA-preserved	no_hit
Q96D53|Q96D53-2	ADCK4	AarF domain-containing protein kinase 4 OS=Homo sapiens GN=ADCK4 PE=1 SV=2|Isoform 2 of AarF domain-containing protein kinase 4 OS=Homo sapiens GN=ADCK4	-0.120556	0.0611808	0.115554	RNA-digested	no_hit
O60503	ADCY9	Adenylate cyclase type 9 OS=Homo sapiens GN=ADCY9 PE=1 SV=4	-0.4801	0.000177697	0.000674549	RNA-preserved	no_hit
O60503	ADCY9	Adenylate cyclase type 9 OS=Homo sapiens GN=ADCY9 PE=1 SV=4	-0.37289	0.00083935	0.00323861	RNA-digested	no_hit
E7ENY0|E7EV99|P35611|P35611-2|P35611-3|P35611-4|P35611-6	ADD1	Alpha-adducin OS=Homo sapiens GN=ADD1 PE=1 SV=1|Alpha-adducin OS=Homo sapiens GN=ADD1 PE=1 SV=1|Alpha-adducin OS=Homo sapiens GN=ADD1 PE=1 SV=2|Isoform 2 of Alpha-adducin OS=Homo sapiens GN=ADD1|Isoform 3 of Alpha-adducin OS=Homo sapiens GN=ADD1|Isoform 4 of Alpha-adducin OS=Homo sapiens GN=ADD1|Isoform 6 of Alpha-adducin OS=Homo sapiens GN=ADD1	0.0639199	0.311703	0.421465	RNA-digested	no_hit
E7ENY0|E7EV99|P35611|P35611-2|P35611-3|P35611-4|P35611-6	ADD1	Alpha-adducin OS=Homo sapiens GN=ADD1 PE=1 SV=1|Alpha-adducin OS=Homo sapiens GN=ADD1 PE=1 SV=1|Alpha-adducin OS=Homo sapiens GN=ADD1 PE=1 SV=2|Isoform 2 of Alpha-adducin OS=Homo sapiens GN=ADD1|Isoform 3 of Alpha-adducin OS=Homo sapiens GN=ADD1|Isoform 4 of Alpha-adducin OS=Homo sapiens GN=ADD1|Isoform 6 of Alpha-adducin OS=Homo sapiens GN=ADD1	0.138081	0.0502943	0.0839223	RNA-preserved	no_hit
A0A087WX08|Q9UEY8|Q9UEY8-2	ADD3	Gamma-adducin OS=Homo sapiens GN=ADD3 PE=1 SV=1|Gamma-adducin OS=Homo sapiens GN=ADD3 PE=1 SV=1|Isoform 1 of Gamma-adducin OS=Homo sapiens GN=ADD3	-0.0168218	0.722653	0.777223	RNA-preserved	no_hit
A0A087WX08|Q9UEY8|Q9UEY8-2	ADD3	Gamma-adducin OS=Homo sapiens GN=ADD3 PE=1 SV=1|Gamma-adducin OS=Homo sapiens GN=ADD3 PE=1 SV=1|Isoform 1 of Gamma-adducin OS=Homo sapiens GN=ADD3	-0.0121163	0.797788	0.85923	RNA-digested	no_hit
P11766	ADH5	Alcohol dehydrogenase class-3 OS=Homo sapiens GN=ADH5 PE=1 SV=4	0.0160117	0.664492	0.755302	RNA-digested	no_hit
P11766	ADH5	Alcohol dehydrogenase class-3 OS=Homo sapiens GN=ADH5 PE=1 SV=4	0.114046	0.014253	0.028751	RNA-preserved	no_hit
A0A0G2JQN5|Q9BV57|Q9BV57-2	ADI1	1,2-dihydroxy-3-keto-5-methylthiopentene dioxygenase (Fragment) OS=Homo sapiens GN=ADI1 PE=1 SV=1|1,2-dihydroxy-3-keto-5-methylthiopentene dioxygenase OS=Homo sapiens GN=ADI1 PE=1 SV=1|Isoform 2 of 1,2-dihydroxy-3-keto-5-methylthiopentene dioxygenase OS=Homo sapiens GN=ADI1	-0.0961453	0.0628334	0.101764	RNA-preserved	no_hit
A0A0G2JQN5|Q9BV57|Q9BV57-2	ADI1	1,2-dihydroxy-3-keto-5-methylthiopentene dioxygenase (Fragment) OS=Homo sapiens GN=ADI1 PE=1 SV=1|1,2-dihydroxy-3-keto-5-methylthiopentene dioxygenase OS=Homo sapiens GN=ADI1 PE=1 SV=1|Isoform 2 of 1,2-dihydroxy-3-keto-5-methylthiopentene dioxygenase OS=Homo sapiens GN=ADI1	-0.0153899	0.734665	0.81165	RNA-digested	no_hit
P55263	ADK	Adenosine kinase OS=Homo sapiens GN=ADK PE=1 SV=2	0.0690047	0.172417	0.238018	RNA-preserved	no_hit
P55263	ADK	Adenosine kinase OS=Homo sapiens GN=ADK PE=1 SV=2	0.0799683	0.121486	0.200483	RNA-digested	no_hit
Q9H2P0	ADNP	Activity-dependent neuroprotector homeobox protein OS=Homo sapiens GN=ADNP PE=1 SV=1	-0.851375	1.56661e-06	1.22915e-05	RNA-preserved	hit
Q9H2P0	ADNP	Activity-dependent neuroprotector homeobox protein OS=Homo sapiens GN=ADNP PE=1 SV=1	-0.793581	2.54563e-06	2.6734e-05	RNA-digested	hit
Q96SZ5	ADO	2-aminoethanethiol dioxygenase OS=Homo sapiens GN=ADO PE=1 SV=2	-0.0727825	0.344265	0.454141	RNA-digested	no_hit
Q96SZ5	ADO	2-aminoethanethiol dioxygenase OS=Homo sapiens GN=ADO PE=1 SV=2	-0.033979	0.650455	0.713504	RNA-preserved	no_hit
Q9BRR6|Q9BRR6-2	ADPGK	ADP-dependent glucokinase OS=Homo sapiens GN=ADPGK PE=1 SV=1|Isoform 2 of ADP-dependent glucokinase OS=Homo sapiens GN=ADPGK	-0.0816824	0.0555575	0.0913214	RNA-preserved	no_hit
Q9BRR6|Q9BRR6-2	ADPGK	ADP-dependent glucokinase OS=Homo sapiens GN=ADPGK PE=1 SV=1|Isoform 2 of ADP-dependent glucokinase OS=Homo sapiens GN=ADPGK	-0.0301229	0.426807	0.53679	RNA-digested	no_hit
Q9NX46	ADPRHL2	Poly(ADP-ribose) glycohydrolase ARH3 OS=Homo sapiens GN=ADPRHL2 PE=1 SV=1	-0.0715527	0.13497	0.218059	RNA-digested	no_hit
Q9NX46	ADPRHL2	Poly(ADP-ribose) glycohydrolase ARH3 OS=Homo sapiens GN=ADPRHL2 PE=1 SV=1	-0.0353229	0.432352	0.51147	RNA-preserved	no_hit
Q16186	ADRM1	Proteasomal ubiquitin receptor ADRM1 OS=Homo sapiens GN=ADRM1 PE=1 SV=2	-0.162467	0.00417981	0.0102885	RNA-preserved	no_hit
Q16186	ADRM1	Proteasomal ubiquitin receptor ADRM1 OS=Homo sapiens GN=ADRM1 PE=1 SV=2	-0.109401	0.0265093	0.0592045	RNA-digested	no_hit
P30566	ADSL	Adenylosuccinate lyase OS=Homo sapiens GN=ADSL PE=1 SV=2	0.00449311	0.912031	0.93971	RNA-digested	no_hit
P30566	ADSL	Adenylosuccinate lyase OS=Homo sapiens GN=ADSL PE=1 SV=2	0.015349	0.707213	0.763965	RNA-preserved	no_hit
P30520	ADSS	Adenylosuccinate synthetase isozyme 2 OS=Homo sapiens GN=ADSS PE=1 SV=3	0.0325701	0.392803	0.502929	RNA-digested	no_hit
P30520	ADSS	Adenylosuccinate synthetase isozyme 2 OS=Homo sapiens GN=ADSS PE=1 SV=3	0.12875	0.00852337	0.0187716	RNA-preserved	no_hit
Q8N142	ADSSL1	Adenylosuccinate synthetase isozyme 1 OS=Homo sapiens GN=ADSSL1 PE=1 SV=1	-0.0257686	0.578971	0.681187	RNA-digested	no_hit
Q8N142	ADSSL1	Adenylosuccinate synthetase isozyme 1 OS=Homo sapiens GN=ADSSL1 PE=1 SV=1	0.0344711	0.461845	0.539952	RNA-preserved	no_hit
G5EA50|Q6ZN18|Q6ZN18-2|Q6ZN18-3	AEBP2	AE binding protein 2, isoform CRA_a OS=Homo sapiens GN=AEBP2 PE=1 SV=1|Zinc finger protein AEBP2 OS=Homo sapiens GN=AEBP2 PE=1 SV=2|Isoform 2 of Zinc finger protein AEBP2 OS=Homo sapiens GN=AEBP2|Isoform 3 of Zinc finger protein AEBP2 OS=Homo sapiens GN=AEBP2	0.0708331	0.254538	0.359309	RNA-digested	no_hit
G5EA50|Q6ZN18|Q6ZN18-2|Q6ZN18-3	AEBP2	AE binding protein 2, isoform CRA_a OS=Homo sapiens GN=AEBP2 PE=1 SV=1|Zinc finger protein AEBP2 OS=Homo sapiens GN=AEBP2 PE=1 SV=2|Isoform 2 of Zinc finger protein AEBP2 OS=Homo sapiens GN=AEBP2|Isoform 3 of Zinc finger protein AEBP2 OS=Homo sapiens GN=AEBP2	0.0973475	0.131576	0.189703	RNA-preserved	no_hit
Q8N556|Q8N556-2	AFAP1	Actin filament-associated protein 1 OS=Homo sapiens GN=AFAP1 PE=1 SV=2|Isoform 2 of Actin filament-associated protein 1 OS=Homo sapiens GN=AFAP1	-0.10201	0.0287254	0.0519986	RNA-preserved	no_hit
Q8N556|Q8N556-2	AFAP1	Actin filament-associated protein 1 OS=Homo sapiens GN=AFAP1 PE=1 SV=2|Isoform 2 of Actin filament-associated protein 1 OS=Homo sapiens GN=AFAP1	-0.0321802	0.416798	0.526164	RNA-digested	no_hit
Q9UHB7	AFF4	AF4/FMR2 family member 4 OS=Homo sapiens GN=AFF4 PE=1 SV=1	-0.0355535	0.340739	0.421512	RNA-preserved	no_hit
Q9UHB7	AFF4	AF4/FMR2 family member 4 OS=Homo sapiens GN=AFF4 PE=1 SV=1	-0.00875509	0.808623	0.866232	RNA-digested	no_hit
Q9Y4W6	AFG3L2	AFG3-like protein 2 OS=Homo sapiens GN=AFG3L2 PE=1 SV=2	-0.0136934	0.678728	0.740456	RNA-preserved	no_hit
Q9Y4W6	AFG3L2	AFG3-like protein 2 OS=Homo sapiens GN=AFG3L2 PE=1 SV=2	-0.00095895	0.976712	0.983167	RNA-digested	no_hit
Q6ULP2|Q6ULP2-2|Q6ULP2-3|Q6ULP2-4|Q6ULP2-5	AFTPH	Aftiphilin OS=Homo sapiens GN=AFTPH PE=1 SV=2|Isoform 2 of Aftiphilin OS=Homo sapiens GN=AFTPH|Isoform 3 of Aftiphilin OS=Homo sapiens GN=AFTPH|Isoform 4 of Aftiphilin OS=Homo sapiens GN=AFTPH|Isoform 5 of Aftiphilin OS=Homo sapiens GN=AFTPH	0.122521	0.0357807	0.0748912	RNA-digested	no_hit
Q6ULP2|Q6ULP2-2|Q6ULP2-3|Q6ULP2-4|Q6ULP2-5	AFTPH	Aftiphilin OS=Homo sapiens GN=AFTPH PE=1 SV=2|Isoform 2 of Aftiphilin OS=Homo sapiens GN=AFTPH|Isoform 3 of Aftiphilin OS=Homo sapiens GN=AFTPH|Isoform 4 of Aftiphilin OS=Homo sapiens GN=AFTPH|Isoform 5 of Aftiphilin OS=Homo sapiens GN=AFTPH	0.127115	0.0310426	0.0555596	RNA-preserved	no_hit
Q96P47|Q96P47-2|Q96P47-4	AGAP3	Arf-GAP with GTPase, ANK repeat and PH domain-containing protein 3 OS=Homo sapiens GN=AGAP3 PE=1 SV=2|Isoform 2 of Arf-GAP with GTPase, ANK repeat and PH domain-containing protein 3 OS=Homo sapiens GN=AGAP3|Isoform 4 of Arf-GAP with GTPase, ANK repeat and PH domain-containing protein 3 OS=Homo sapiens GN=AGAP3	-0.132266	0.206055	0.27607	RNA-preserved	no_hit
Q96P47|Q96P47-2|Q96P47-4	AGAP3	Arf-GAP with GTPase, ANK repeat and PH domain-containing protein 3 OS=Homo sapiens GN=AGAP3 PE=1 SV=2|Isoform 2 of Arf-GAP with GTPase, ANK repeat and PH domain-containing protein 3 OS=Homo sapiens GN=AGAP3|Isoform 4 of Arf-GAP with GTPase, ANK repeat and PH domain-containing protein 3 OS=Homo sapiens GN=AGAP3	0.0282459	0.77488	0.841779	RNA-digested	no_hit
B8ZZY2|P52594|P52594-2|P52594-3|P52594-4	AGFG1	Arf-GAP domain and FG repeat-containing protein 1 OS=Homo sapiens GN=AGFG1 PE=1 SV=1|Arf-GAP domain and FG repeat-containing protein 1 OS=Homo sapiens GN=AGFG1 PE=1 SV=2|Isoform 2 of Arf-GAP domain and FG repeat-containing protein 1 OS=Homo sapiens GN=AGFG1|Isoform 3 of Arf-GAP domain and FG repeat-containing protein 1 OS=Homo sapiens GN=AGFG1|Isoform 4 of Arf-GAP domain and FG repeat-containing …	0.022478	0.525004	0.599232	RNA-preserved	no_hit
B8ZZY2|P52594|P52594-2|P52594-3|P52594-4	AGFG1	Arf-GAP domain and FG repeat-containing protein 1 OS=Homo sapiens GN=AGFG1 PE=1 SV=1|Arf-GAP domain and FG repeat-containing protein 1 OS=Homo sapiens GN=AGFG1 PE=1 SV=2|Isoform 2 of Arf-GAP domain and FG repeat-containing protein 1 OS=Homo sapiens GN=AGFG1|Isoform 3 of Arf-GAP domain and FG repeat-containing protein 1 OS=Homo sapiens GN=AGFG1|Isoform 4 of Arf-GAP domain and FG repeat-containing …	0.0296666	0.40654	0.515505	RNA-digested	no_hit
A0A0C4DG34|O95081|O95081-2	AGFG2	Arf-GAP domain and FG repeat-containing protein 2 OS=Homo sapiens GN=AGFG2 PE=1 SV=1|Arf-GAP domain and FG repeat-containing protein 2 OS=Homo sapiens GN=AGFG2 PE=1 SV=2|Isoform 2 of Arf-GAP domain and FG repeat-containing protein 2 OS=Homo sapiens GN=AGFG2	-0.0157242	0.670446	0.75951	RNA-digested	no_hit
A0A0C4DG34|O95081|O95081-2	AGFG2	Arf-GAP domain and FG repeat-containing protein 2 OS=Homo sapiens GN=AGFG2 PE=1 SV=1|Arf-GAP domain and FG repeat-containing protein 2 OS=Homo sapiens GN=AGFG2 PE=1 SV=2|Isoform 2 of Arf-GAP domain and FG repeat-containing protein 2 OS=Homo sapiens GN=AGFG2	0.00683555	0.852446	0.889695	RNA-preserved	no_hit
E9PC15|Q53H12	AGK	Acylglycerol kinase, mitochondrial OS=Homo sapiens GN=AGK PE=1 SV=1|Acylglycerol kinase, mitochondrial OS=Homo sapiens GN=AGK PE=1 SV=2	0.123454	0.0168215	0.0406108	RNA-digested	no_hit
E9PC15|Q53H12	AGK	Acylglycerol kinase, mitochondrial OS=Homo sapiens GN=AGK PE=1 SV=1|Acylglycerol kinase, mitochondrial OS=Homo sapiens GN=AGK PE=1 SV=2	0.218023	0.000867625	0.00266256	RNA-preserved	no_hit
P35573|P35573-2|P35573-3	AGL	Glycogen debranching enzyme OS=Homo sapiens GN=AGL PE=1 SV=3|Isoform 5 of Glycogen debranching enzyme OS=Homo sapiens GN=AGL|Isoform 6 of Glycogen debranching enzyme OS=Homo sapiens GN=AGL	-0.1199	0.0849604	0.131258	RNA-preserved	no_hit
P35573|P35573-2|P35573-3	AGL	Glycogen debranching enzyme OS=Homo sapiens GN=AGL PE=1 SV=3|Isoform 5 of Glycogen debranching enzyme OS=Homo sapiens GN=AGL|Isoform 6 of Glycogen debranching enzyme OS=Homo sapiens GN=AGL	-0.0734227	0.259753	0.365194	RNA-digested	no_hit
Q5TA58|Q9UL18	AGO1	Protein argonaute-1 OS=Homo sapiens GN=AGO1 PE=1 SV=1|Protein argonaute-1 OS=Homo sapiens GN=AGO1 PE=1 SV=3	-0.339413	0.00405612	0.0100436	RNA-preserved	no_hit
Q5TA58|Q9UL18	AGO1	Protein argonaute-1 OS=Homo sapiens GN=AGO1 PE=1 SV=1|Protein argonaute-1 OS=Homo sapiens GN=AGO1 PE=1 SV=3	-0.0953766	0.279685	0.386371	RNA-digested	no_hit
Q9UKV8	AGO2	Protein argonaute-2 OS=Homo sapiens GN=AGO2 PE=1 SV=3	-0.35119	4.93431e-05	0.000222147	RNA-preserved	no_hit
Q9UKV8	AGO2	Protein argonaute-2 OS=Homo sapiens GN=AGO2 PE=1 SV=3	-0.00483003	0.908555	0.937381	RNA-digested	no_hit
Q9H9G7	AGO3	Protein argonaute-3 OS=Homo sapiens GN=AGO3 PE=1 SV=2	-0.340243	3.19749e-05	0.000152729	RNA-preserved	no_hit
Q9H9G7	AGO3	Protein argonaute-3 OS=Homo sapiens GN=AGO3 PE=1 SV=2	-0.174645	0.00199705	0.00679272	RNA-digested	no_hit
Q99943	AGPAT1	1-acyl-sn-glycerol-3-phosphate acyltransferase alpha OS=Homo sapiens GN=AGPAT1 PE=1 SV=2	-0.298327	0.0072917	0.0163866	RNA-preserved	no_hit
Q99943	AGPAT1	1-acyl-sn-glycerol-3-phosphate acyltransferase alpha OS=Homo sapiens GN=AGPAT1 PE=1 SV=2	-0.290943	0.00824659	0.0225965	RNA-digested	no_hit
Q9NRZ7|Q9NRZ7-2|Q9NRZ7-3	AGPAT3	1-acyl-sn-glycerol-3-phosphate acyltransferase gamma OS=Homo sapiens GN=AGPAT3 PE=1 SV=1|Isoform 2 of 1-acyl-sn-glycerol-3-phosphate acyltransferase gamma OS=Homo sapiens GN=AGPAT3|Isoform 3 of 1-acyl-sn-glycerol-3-phosphate acyltransferase gamma OS=Homo sapiens GN=AGPAT3	-0.150679	0.0310112	0.0666156	RNA-digested	no_hit
Q9NRZ7|Q9NRZ7-2|Q9NRZ7-3	AGPAT3	1-acyl-sn-glycerol-3-phosphate acyltransferase gamma OS=Homo sapiens GN=AGPAT3 PE=1 SV=1|Isoform 2 of 1-acyl-sn-glycerol-3-phosphate acyltransferase gamma OS=Homo sapiens GN=AGPAT3|Isoform 3 of 1-acyl-sn-glycerol-3-phosphate acyltransferase gamma OS=Homo sapiens GN=AGPAT3	-0.146692	0.0344079	0.0605785	RNA-preserved	no_hit
Q9NUQ2	AGPAT5	1-acyl-sn-glycerol-3-phosphate acyltransferase epsilon OS=Homo sapiens GN=AGPAT5 PE=1 SV=3	-0.0333022	0.429746	0.50887	RNA-preserved	no_hit
Q9NUQ2	AGPAT5	1-acyl-sn-glycerol-3-phosphate acyltransferase epsilon OS=Homo sapiens GN=AGPAT5 PE=1 SV=3	-0.0295221	0.481809	0.590556	RNA-digested	no_hit
O00116	AGPS	Alkyldihydroxyacetonephosphate synthase, peroxisomal OS=Homo sapiens GN=AGPS PE=1 SV=1	0.0362294	0.357244	0.438572	RNA-preserved	no_hit
O00116	AGPS	Alkyldihydroxyacetonephosphate synthase, peroxisomal OS=Homo sapiens GN=AGPS PE=1 SV=1	0.038736	0.327029	0.43685	RNA-digested	no_hit
B5MC07|H7C3Z9|O95994	AGR2	Anterior gradient protein 2 homolog OS=Homo sapiens GN=AGR2 PE=1 SV=1|Anterior gradient protein 2 homolog (Fragment) OS=Homo sapiens GN=AGR2 PE=1 SV=1|Anterior gradient protein 2 homolog OS=Homo sapiens GN=AGR2 PE=1 SV=1	-0.382767	3.87994e-05	0.000242687	RNA-digested	no_hit
B5MC07|H7C3Z9|O95994	AGR2	Anterior gradient protein 2 homolog OS=Homo sapiens GN=AGR2 PE=1 SV=1|Anterior gradient protein 2 homolog (Fragment) OS=Homo sapiens GN=AGR2 PE=1 SV=1|Anterior gradient protein 2 homolog OS=Homo sapiens GN=AGR2 PE=1 SV=1	-0.293295	0.000217084	0.000802616	RNA-preserved	no_hit
O00468-3|O00468-6	AGRN	Isoform 3 of Agrin OS=Homo sapiens GN=AGRN|Isoform 6 of Agrin OS=Homo sapiens GN=AGRN	-0.483431	6.19702e-06	3.80997e-05	RNA-preserved	no_hit
O00468-3|O00468-6	AGRN	Isoform 3 of Agrin OS=Homo sapiens GN=AGRN|Isoform 6 of Agrin OS=Homo sapiens GN=AGRN	-0.341912	6.29854e-05	0.000359403	RNA-digested	no_hit
Q8WYP5|Q8WYP5-2|Q8WYP5-3	AHCTF1	Protein ELYS OS=Homo sapiens GN=AHCTF1 PE=1 SV=3|Isoform 2 of Protein ELYS OS=Homo sapiens GN=AHCTF1|Isoform 3 of Protein ELYS OS=Homo sapiens GN=AHCTF1	-2.08295	4.17792e-09	2.98563e-07	RNA-preserved	hit
Q8WYP5|Q8WYP5-2|Q8WYP5-3	AHCTF1	Protein ELYS OS=Homo sapiens GN=AHCTF1 PE=1 SV=3|Isoform 2 of Protein ELYS OS=Homo sapiens GN=AHCTF1|Isoform 3 of Protein ELYS OS=Homo sapiens GN=AHCTF1	-1.93682	6.99675e-09	1.25603e-06	RNA-digested	hit
P23526	AHCY	Adenosylhomocysteinase OS=Homo sapiens GN=AHCY PE=1 SV=4	0.0677997	0.066953	0.12441	RNA-digested	no_hit
P23526	AHCY	Adenosylhomocysteinase OS=Homo sapiens GN=AHCY PE=1 SV=4	0.0815455	0.0349983	0.0614377	RNA-preserved	no_hit
O43865	AHCYL1	Adenosylhomocysteinase 2 OS=Homo sapiens GN=AHCYL1 PE=1 SV=2	0.114405	0.0112666	0.0293518	RNA-digested	no_hit
O43865	AHCYL1	Adenosylhomocysteinase 2 OS=Homo sapiens GN=AHCYL1 PE=1 SV=2	0.128728	0.00635574	0.0145621	RNA-preserved	no_hit
Q96HN2|Q96HN2-2	AHCYL2	Adenosylhomocysteinase 3 OS=Homo sapiens GN=AHCYL2 PE=1 SV=1|Isoform 2 of Adenosylhomocysteinase 3 OS=Homo sapiens GN=AHCYL2	0.135186	0.0532971	0.102895	RNA-digested	no_hit
Q96HN2|Q96HN2-2	AHCYL2	Adenosylhomocysteinase 3 OS=Homo sapiens GN=AHCYL2 PE=1 SV=1|Isoform 2 of Adenosylhomocysteinase 3 OS=Homo sapiens GN=AHCYL2	0.155525	0.0318828	0.0567709	RNA-preserved	no_hit
Q09666	AHNAK	Neuroblast differentiation-associated protein AHNAK OS=Homo sapiens GN=AHNAK PE=1 SV=2	-0.132534	0.601419	0.668394	RNA-preserved	no_hit
Q09666	AHNAK	Neuroblast differentiation-associated protein AHNAK OS=Homo sapiens GN=AHNAK PE=1 SV=2	0.136225	0.59154	0.692503	RNA-digested	no_hit
Q8IVF2|Q8IVF2-3	AHNAK2	Protein AHNAK2 OS=Homo sapiens GN=AHNAK2 PE=1 SV=2|Isoform 3 of Protein AHNAK2 OS=Homo sapiens GN=AHNAK2	-0.138625	0.265169	0.341456	RNA-preserved	no_hit
Q8IVF2|Q8IVF2-3	AHNAK2	Protein AHNAK2 OS=Homo sapiens GN=AHNAK2 PE=1 SV=2|Isoform 3 of Protein AHNAK2 OS=Homo sapiens GN=AHNAK2	0.126769	0.304752	0.413953	RNA-digested	no_hit
G3V438|O95433	AHSA1	Activator of 90 kDa heat shock protein ATPase homolog 1 (Fragment) OS=Homo sapiens GN=AHSA1 PE=1 SV=1|Activator of 90 kDa heat shock protein ATPase homolog 1 OS=Homo sapiens GN=AHSA1 PE=1 SV=1	0.0948481	0.0279149	0.061529	RNA-digested	no_hit
G3V438|O95433	AHSA1	Activator of 90 kDa heat shock protein ATPase homolog 1 (Fragment) OS=Homo sapiens GN=AHSA1 PE=1 SV=1|Activator of 90 kDa heat shock protein ATPase homolog 1 OS=Homo sapiens GN=AHSA1 PE=1 SV=1	0.165683	0.0018522	0.00516968	RNA-preserved	no_hit
Q96BJ3	AIDA	Axin interactor, dorsalization-associated protein OS=Homo sapiens GN=AIDA PE=1 SV=1	-0.116925	0.0520463	0.0864449	RNA-preserved	no_hit
Q96BJ3	AIDA	Axin interactor, dorsalization-associated protein OS=Homo sapiens GN=AIDA PE=1 SV=1	-0.106491	0.0708961	0.130431	RNA-digested	no_hit
O95831|O95831-3	AIFM1	Apoptosis-inducing factor 1, mitochondrial OS=Homo sapiens GN=AIFM1 PE=1 SV=1|Isoform 3 of Apoptosis-inducing factor 1, mitochondrial OS=Homo sapiens GN=AIFM1	0.124507	0.00547516	0.0128667	RNA-preserved	no_hit
O95831|O95831-3	AIFM1	Apoptosis-inducing factor 1, mitochondrial OS=Homo sapiens GN=AIFM1 PE=1 SV=1|Isoform 3 of Apoptosis-inducing factor 1, mitochondrial OS=Homo sapiens GN=AIFM1	0.133712	0.00377657	0.0116225	RNA-digested	no_hit
Q9BRQ8|Q9BRQ8-2	AIFM2	Apoptosis-inducing factor 2 OS=Homo sapiens GN=AIFM2 PE=1 SV=1|Isoform 2 of Apoptosis-inducing factor 2 OS=Homo sapiens GN=AIFM2	0.0189276	0.666425	0.756543	RNA-digested	no_hit
Q9BRQ8|Q9BRQ8-2	AIFM2	Apoptosis-inducing factor 2 OS=Homo sapiens GN=AIFM2 PE=1 SV=1|Isoform 2 of Apoptosis-inducing factor 2 OS=Homo sapiens GN=AIFM2	0.0653121	0.164049	0.228113	RNA-preserved	no_hit
Q12904	AIMP1	Aminoacyl tRNA synthase complex-interacting multifunctional protein 1 OS=Homo sapiens GN=AIMP1 PE=1 SV=2	-0.360015	4.94401e-05	0.000222398	RNA-preserved	no_hit
Q12904	AIMP1	Aminoacyl tRNA synthase complex-interacting multifunctional protein 1 OS=Homo sapiens GN=AIMP1 PE=1 SV=2	-0.208348	0.00147101	0.0052378	RNA-digested	no_hit
F8W950|Q13155	AIMP2	Aminoacyl tRNA synthase complex-interacting multifunctional protein 2 OS=Homo sapiens GN=AIMP2 PE=1 SV=1|Aminoacyl tRNA synthase complex-interacting multifunctional protein 2 OS=Homo sapiens GN=AIMP2 PE=1 SV=2	-0.550349	6.9461e-06	4.19877e-05	RNA-preserved	no_hit
F8W950|Q13155	AIMP2	Aminoacyl tRNA synthase complex-interacting multifunctional protein 2 OS=Homo sapiens GN=AIMP2 PE=1 SV=1|Aminoacyl tRNA synthase complex-interacting multifunctional protein 2 OS=Homo sapiens GN=AIMP2 PE=1 SV=2	-0.431611	3.56147e-05	0.000226175	RNA-digested	no_hit
O00170	AIP	AH receptor-interacting protein OS=Homo sapiens GN=AIP PE=1 SV=2	-0.563647	2.33553e-05	0.000117714	RNA-preserved	no_hit
O00170	AIP	AH receptor-interacting protein OS=Homo sapiens GN=AIP PE=1 SV=2	-0.478134	6.92657e-05	0.000390288	RNA-digested	no_hit
P00568|Q5T9B7	AK1	Adenylate kinase isoenzyme 1 OS=Homo sapiens GN=AK1 PE=1 SV=3|Adenylate kinase isoenzyme 1 OS=Homo sapiens GN=AK1 PE=1 SV=1	0.0385451	0.326922	0.43685	RNA-digested	no_hit
P00568|Q5T9B7	AK1	Adenylate kinase isoenzyme 1 OS=Homo sapiens GN=AK1 PE=1 SV=3|Adenylate kinase isoenzyme 1 OS=Homo sapiens GN=AK1 PE=1 SV=1	0.0886408	0.0454331	0.0771378	RNA-preserved	no_hit
F8W1A4|P54819|P54819-2	AK2	Adenylate kinase 2, mitochondrial OS=Homo sapiens GN=AK2 PE=1 SV=1|Adenylate kinase 2, mitochondrial OS=Homo sapiens GN=AK2 PE=1 SV=2|Isoform 2 of Adenylate kinase 2, mitochondrial OS=Homo sapiens GN=AK2	-0.768831	6.9437e-07	9.99522e-06	RNA-digested	hit
F8W1A4|P54819|P54819-2	AK2	Adenylate kinase 2, mitochondrial OS=Homo sapiens GN=AK2 PE=1 SV=1|Adenylate kinase 2, mitochondrial OS=Homo sapiens GN=AK2 PE=1 SV=2|Isoform 2 of Adenylate kinase 2, mitochondrial OS=Homo sapiens GN=AK2	-0.761065	7.45227e-07	6.79516e-06	RNA-preserved	hit
Q9UIJ7	AK3	GTP:AMP phosphotransferase AK3, mitochondrial OS=Homo sapiens GN=AK3 PE=1 SV=4	0.00293617	0.936456	0.956116	RNA-digested	no_hit
Q9UIJ7	AK3	GTP:AMP phosphotransferase AK3, mitochondrial OS=Homo sapiens GN=AK3 PE=1 SV=4	0.0306991	0.415998	0.496585	RNA-preserved	no_hit
P27144	AK4	Adenylate kinase 4, mitochondrial OS=Homo sapiens GN=AK4 PE=1 SV=1	-0.757666	1.59039e-07	1.9467e-06	RNA-preserved	hit
P27144	AK4	Adenylate kinase 4, mitochondrial OS=Homo sapiens GN=AK4 PE=1 SV=1	-0.693714	2.95116e-07	5.47435e-06	RNA-digested	hit
A0A087WVD7|D6RDH4|Q9Y3D8|Q9Y3D8-2	AK6	Adenylate kinase isoenzyme 6 OS=Homo sapiens GN=AK6 PE=1 SV=1|Adenylate kinase isoenzyme 6 OS=Homo sapiens GN=AK6 PE=1 SV=1|Adenylate kinase isoenzyme 6 OS=Homo sapiens GN=AK6 PE=1 SV=1|Isoform 2 of Adenylate kinase isoenzyme 6 OS=Homo sapiens GN=AK6	0.22624	0.00474565	0.0140598	RNA-digested	no_hit
A0A087WVD7|D6RDH4|Q9Y3D8|Q9Y3D8-2	AK6	Adenylate kinase isoenzyme 6 OS=Homo sapiens GN=AK6 PE=1 SV=1|Adenylate kinase isoenzyme 6 OS=Homo sapiens GN=AK6 PE=1 SV=1|Adenylate kinase isoenzyme 6 OS=Homo sapiens GN=AK6 PE=1 SV=1|Isoform 2 of Adenylate kinase isoenzyme 6 OS=Homo sapiens GN=AK6	0.303039	0.000936663	0.00284051	RNA-preserved	no_hit
Q92667	AKAP1	A-kinase anchor protein 1, mitochondrial OS=Homo sapiens GN=AKAP1 PE=1 SV=1	-0.502763	0.000621627	0.00199735	RNA-preserved	no_hit
Q92667	AKAP1	A-kinase anchor protein 1, mitochondrial OS=Homo sapiens GN=AKAP1 PE=1 SV=1	-0.0561966	0.5373	0.641954	RNA-digested	no_hit
O43572	AKAP10	A-kinase anchor protein 10, mitochondrial OS=Homo sapiens GN=AKAP10 PE=1 SV=2	-0.119199	0.0385147	0.0664862	RNA-preserved	no_hit
O43572	AKAP10	A-kinase anchor protein 10, mitochondrial OS=Homo sapiens GN=AKAP10 PE=1 SV=2	-0.0822707	0.12322	0.202735	RNA-digested	no_hit
Q9UKA4	AKAP11	A-kinase anchor protein 11 OS=Homo sapiens GN=AKAP11 PE=1 SV=1	-0.499046	1.87876e-05	0.000133794	RNA-digested	no_hit
Q9UKA4	AKAP11	A-kinase anchor protein 11 OS=Homo sapiens GN=AKAP11 PE=1 SV=1	-0.473399	2.67373e-05	0.000132245	RNA-preserved	no_hit
Q12802|Q12802-2|Q12802-4	AKAP13	A-kinase anchor protein 13 OS=Homo sapiens GN=AKAP13 PE=1 SV=2|Isoform 2 of A-kinase anchor protein 13 OS=Homo sapiens GN=AKAP13|Isoform 3 of A-kinase anchor protein 13 OS=Homo sapiens GN=AKAP13	-0.0412371	0.350089	0.431041	RNA-preserved	no_hit
Q12802|Q12802-2|Q12802-4	AKAP13	A-kinase anchor protein 13 OS=Homo sapiens GN=AKAP13 PE=1 SV=2|Isoform 2 of A-kinase anchor protein 13 OS=Homo sapiens GN=AKAP13|Isoform 3 of A-kinase anchor protein 13 OS=Homo sapiens GN=AKAP13	-0.0215361	0.617371	0.714836	RNA-digested	no_hit
Q02040	AKAP17A	A-kinase anchor protein 17A OS=Homo sapiens GN=AKAP17A PE=1 SV=2	-0.908237	4.32749e-08	8.64864e-07	RNA-preserved	hit
Q02040	AKAP17A	A-kinase anchor protein 17A OS=Homo sapiens GN=AKAP17A PE=1 SV=2	-0.453081	5.50186e-06	4.82911e-05	RNA-digested	no_hit
Q9Y2D5|Q9Y2D5-4|Q9Y2D5-5|Q9Y2D5-6|Q9Y2D5-7	AKAP2	A-kinase anchor protein 2 OS=Homo sapiens GN=AKAP2 PE=1 SV=3|Isoform 2 of A-kinase anchor protein 2 OS=Homo sapiens GN=AKAP2|Isoform 3 of A-kinase anchor protein 2 OS=Homo sapiens GN=AKAP2|Isoform 4 of A-kinase anchor protein 2 OS=Homo sapiens GN=AKAP2|Isoform 5 of A-kinase anchor protein 2 OS=Homo sapiens GN=AKAP2	-0.981107	9.88576e-07	8.5109e-06	RNA-preserved	hit
Q9Y2D5|Q9Y2D5-4|Q9Y2D5-5|Q9Y2D5-6|Q9Y2D5-7	AKAP2	A-kinase anchor protein 2 OS=Homo sapiens GN=AKAP2 PE=1 SV=3|Isoform 2 of A-kinase anchor protein 2 OS=Homo sapiens GN=AKAP2|Isoform 3 of A-kinase anchor protein 2 OS=Homo sapiens GN=AKAP2|Isoform 4 of A-kinase anchor protein 2 OS=Homo sapiens GN=AKAP2|Isoform 5 of A-kinase anchor protein 2 OS=Homo sapiens GN=AKAP2	-0.944624	1.28592e-06	1.55637e-05	RNA-digested	hit
O43823	AKAP8	A-kinase anchor protein 8 OS=Homo sapiens GN=AKAP8 PE=1 SV=1	-0.212494	0.00866413	0.019035	RNA-preserved	no_hit
O43823	AKAP8	A-kinase anchor protein 8 OS=Homo sapiens GN=AKAP8 PE=1 SV=1	-0.0645706	0.311676	0.421465	RNA-digested	no_hit
Q9ULX6	AKAP8L	A-kinase anchor protein 8-like OS=Homo sapiens GN=AKAP8L PE=1 SV=3	-0.625606	6.09125e-06	3.75349e-05	RNA-preserved	hit
Q9ULX6	AKAP8L	A-kinase anchor protein 8-like OS=Homo sapiens GN=AKAP8L PE=1 SV=3	-0.409407	0.000102626	0.000538886	RNA-digested	no_hit
A0A0A0MRF6|Q99996|Q99996-2|Q99996-3|Q99996-5|Q99996-6	AKAP9	A-kinase anchor protein 9 OS=Homo sapiens GN=AKAP9 PE=1 SV=1|A-kinase anchor protein 9 OS=Homo sapiens GN=AKAP9 PE=1 SV=3|Isoform 2 of A-kinase anchor protein 9 OS=Homo sapiens GN=AKAP9|Isoform 3 of A-kinase anchor protein 9 OS=Homo sapiens GN=AKAP9|Isoform 5 of A-kinase anchor protein 9 OS=Homo sapiens GN=AKAP9|Isoform 6 of A-kinase anchor protein 9 OS=Homo sapiens GN=AKAP9	-0.3287	0.0018959	0.00527802	RNA-preserved	no_hit
A0A0A0MRF6|Q99996|Q99996-2|Q99996-3|Q99996-5|Q99996-6	AKAP9	A-kinase anchor protein 9 OS=Homo sapiens GN=AKAP9 PE=1 SV=1|A-kinase anchor protein 9 OS=Homo sapiens GN=AKAP9 PE=1 SV=3|Isoform 2 of A-kinase anchor protein 9 OS=Homo sapiens GN=AKAP9|Isoform 3 of A-kinase anchor protein 9 OS=Homo sapiens GN=AKAP9|Isoform 5 of A-kinase anchor protein 9 OS=Homo sapiens GN=AKAP9|Isoform 6 of A-kinase anchor protein 9 OS=Homo sapiens GN=AKAP9	-0.145862	0.0705534	0.130026	RNA-digested	no_hit
P14550	AKR1A1	Alcohol dehydrogenase [NADP(+)] OS=Homo sapiens GN=AKR1A1 PE=1 SV=3	-0.174361	0.00236243	0.00636348	RNA-preserved	no_hit
P14550	AKR1A1	Alcohol dehydrogenase [NADP(+)] OS=Homo sapiens GN=AKR1A1 PE=1 SV=3	-0.151339	0.00503405	0.0148086	RNA-digested	no_hit
P15121	AKR1B1	Aldose reductase OS=Homo sapiens GN=AKR1B1 PE=1 SV=3	0.0250711	0.522121	0.627741	RNA-digested	no_hit
P15121	AKR1B1	Aldose reductase OS=Homo sapiens GN=AKR1B1 PE=1 SV=3	0.0779738	0.073876	0.116671	RNA-preserved	no_hit
H3BLU7|O43488	AKR7A2	Aflatoxin B1 aldehyde reductase member 2 (Fragment) OS=Homo sapiens GN=AKR7A2 PE=1 SV=1|Aflatoxin B1 aldehyde reductase member 2 OS=Homo sapiens GN=AKR7A2 PE=1 SV=3	-0.114273	0.0333823	0.0590231	RNA-preserved	no_hit
H3BLU7|O43488	AKR7A2	Aflatoxin B1 aldehyde reductase member 2 (Fragment) OS=Homo sapiens GN=AKR7A2 PE=1 SV=1|Aflatoxin B1 aldehyde reductase member 2 OS=Homo sapiens GN=AKR7A2 PE=1 SV=3	-0.0919899	0.0713491	0.131045	RNA-digested	no_hit
Q96B36	AKT1S1	Proline-rich AKT1 substrate 1 OS=Homo sapiens GN=AKT1S1 PE=1 SV=1	0.153341	0.0519845	0.0863689	RNA-preserved	no_hit
Q96B36	AKT1S1	Proline-rich AKT1 substrate 1 OS=Homo sapiens GN=AKT1S1 PE=1 SV=1	0.185921	0.0251137	0.0566739	RNA-digested	no_hit
M0R0P9|P31751	AKT2	RAC-beta serine/threonine-protein kinase OS=Homo sapiens GN=AKT2 PE=1 SV=1|RAC-beta serine/threonine-protein kinase OS=Homo sapiens GN=AKT2 PE=1 SV=2	-0.168639	0.0107571	0.0228341	RNA-preserved	no_hit
M0R0P9|P31751	AKT2	RAC-beta serine/threonine-protein kinase OS=Homo sapiens GN=AKT2 PE=1 SV=1|RAC-beta serine/threonine-protein kinase OS=Homo sapiens GN=AKT2 PE=1 SV=2	-0.159783	0.0138042	0.0348526	RNA-digested	no_hit
P13716|P13716-2	ALAD	Delta-aminolevulinic acid dehydratase OS=Homo sapiens GN=ALAD PE=1 SV=1|Isoform 2 of Delta-aminolevulinic acid dehydratase OS=Homo sapiens GN=ALAD	-0.166922	0.00530931	0.0155085	RNA-digested	no_hit
P13716|P13716-2	ALAD	Delta-aminolevulinic acid dehydratase OS=Homo sapiens GN=ALAD PE=1 SV=1|Isoform 2 of Delta-aminolevulinic acid dehydratase OS=Homo sapiens GN=ALAD	-0.154002	0.00795022	0.0176897	RNA-preserved	no_hit
Q8IZ83|Q8IZ83-3	ALDH16A1	Aldehyde dehydrogenase family 16 member A1 OS=Homo sapiens GN=ALDH16A1 PE=1 SV=2|Isoform 3 of Aldehyde dehydrogenase family 16 member A1 OS=Homo sapiens GN=ALDH16A1	-0.445596	0.000313872	0.00110882	RNA-preserved	no_hit
Q8IZ83|Q8IZ83-3	ALDH16A1	Aldehyde dehydrogenase family 16 member A1 OS=Homo sapiens GN=ALDH16A1 PE=1 SV=2|Isoform 3 of Aldehyde dehydrogenase family 16 member A1 OS=Homo sapiens GN=ALDH16A1	-0.280757	0.00448157	0.0134099	RNA-digested	no_hit
P54886|P54886-2	ALDH18A1	Delta-1-pyrroline-5-carboxylate synthase OS=Homo sapiens GN=ALDH18A1 PE=1 SV=2|Isoform Short of Delta-1-pyrroline-5-carboxylate synthase OS=Homo sapiens GN=ALDH18A1	-0.040058	0.234617	0.30832	RNA-preserved	no_hit
P54886|P54886-2	ALDH18A1	Delta-1-pyrroline-5-carboxylate synthase OS=Homo sapiens GN=ALDH18A1 PE=1 SV=2|Isoform Short of Delta-1-pyrroline-5-carboxylate synthase OS=Homo sapiens GN=ALDH18A1	0.00451179	0.887796	0.922665	RNA-digested	no_hit
P47895	ALDH1A3	Aldehyde dehydrogenase family 1 member A3 OS=Homo sapiens GN=ALDH1A3 PE=1 SV=2	-0.0961116	0.0670679	0.107652	RNA-preserved	no_hit
P47895	ALDH1A3	Aldehyde dehydrogenase family 1 member A3 OS=Homo sapiens GN=ALDH1A3 PE=1 SV=2	-0.0773002	0.125384	0.205408	RNA-digested	no_hit
A0A0U1RQK9|P30837	ALDH1B1	Aldehyde dehydrogenase X, mitochondrial (Fragment) OS=Homo sapiens GN=ALDH1B1 PE=1 SV=1|Aldehyde dehydrogenase X, mitochondrial OS=Homo sapiens GN=ALDH1B1 PE=1 SV=3	-0.0242573	0.598258	0.665718	RNA-preserved	no_hit
A0A0U1RQK9|P30837	ALDH1B1	Aldehyde dehydrogenase X, mitochondrial (Fragment) OS=Homo sapiens GN=ALDH1B1 PE=1 SV=1|Aldehyde dehydrogenase X, mitochondrial OS=Homo sapiens GN=ALDH1B1 PE=1 SV=3	0.0102358	0.822578	0.877872	RNA-digested	no_hit
Q3SY69	ALDH1L2	Mitochondrial 10-formyltetrahydrofolate dehydrogenase OS=Homo sapiens GN=ALDH1L2 PE=1 SV=2	-0.0108225	0.783707	0.832274	RNA-preserved	no_hit
Q3SY69	ALDH1L2	Mitochondrial 10-formyltetrahydrofolate dehydrogenase OS=Homo sapiens GN=ALDH1L2 PE=1 SV=2	0.0404867	0.321022	0.431035	RNA-digested	no_hit
J3QRD1|P51648|P51648-2	ALDH3A2	Fatty aldehyde dehydrogenase OS=Homo sapiens GN=ALDH3A2 PE=1 SV=1|Fatty aldehyde dehydrogenase OS=Homo sapiens GN=ALDH3A2 PE=1 SV=1|Isoform 2 of Fatty aldehyde dehydrogenase OS=Homo sapiens GN=ALDH3A2	-0.181292	0.00072098	0.0022746	RNA-preserved	no_hit
J3QRD1|P51648|P51648-2	ALDH3A2	Fatty aldehyde dehydrogenase OS=Homo sapiens GN=ALDH3A2 PE=1 SV=1|Fatty aldehyde dehydrogenase OS=Homo sapiens GN=ALDH3A2 PE=1 SV=1|Isoform 2 of Fatty aldehyde dehydrogenase OS=Homo sapiens GN=ALDH3A2	-0.127073	0.00523225	0.0153165	RNA-digested	no_hit
P43353	ALDH3B1	Aldehyde dehydrogenase family 3 member B1 OS=Homo sapiens GN=ALDH3B1 PE=1 SV=1	-0.704827	3.64839e-06	2.4404e-05	RNA-preserved	hit
P43353	ALDH3B1	Aldehyde dehydrogenase family 3 member B1 OS=Homo sapiens GN=ALDH3B1 PE=1 SV=1	-0.58224	1.34011e-05	0.000100766	RNA-digested	no_hit
P30038	ALDH4A1	Delta-1-pyrroline-5-carboxylate dehydrogenase, mitochondrial OS=Homo sapiens GN=ALDH4A1 PE=1 SV=3	-0.0780033	0.1829	0.249885	RNA-preserved	no_hit
P30038	ALDH4A1	Delta-1-pyrroline-5-carboxylate dehydrogenase, mitochondrial OS=Homo sapiens GN=ALDH4A1 PE=1 SV=3	-0.0218528	0.691555	0.77755	RNA-digested	no_hit
C9J8Q5|P51649|P51649-2	ALDH5A1	Succinate-semialdehyde dehydrogenase, mitochondrial OS=Homo sapiens GN=ALDH5A1 PE=1 SV=1|Succinate-semialdehyde dehydrogenase, mitochondrial OS=Homo sapiens GN=ALDH5A1 PE=1 SV=2|Isoform 2 of Succinate-semialdehyde dehydrogenase, mitochondrial OS=Homo sapiens GN=ALDH5A1	0.0629759	0.237494	0.31139	RNA-preserved	no_hit
C9J8Q5|P51649|P51649-2	ALDH5A1	Succinate-semialdehyde dehydrogenase, mitochondrial OS=Homo sapiens GN=ALDH5A1 PE=1 SV=1|Succinate-semialdehyde dehydrogenase, mitochondrial OS=Homo sapiens GN=ALDH5A1 PE=1 SV=2|Isoform 2 of Succinate-semialdehyde dehydrogenase, mitochondrial OS=Homo sapiens GN=ALDH5A1	0.100592	0.0776685	0.140313	RNA-digested	no_hit
Q02252	ALDH6A1	Methylmalonate-semialdehyde dehydrogenase [acylating], mitochondrial OS=Homo sapiens GN=ALDH6A1 PE=1 SV=2	0.0345773	0.359623	0.440992	RNA-preserved	no_hit
Q02252	ALDH6A1	Methylmalonate-semialdehyde dehydrogenase [acylating], mitochondrial OS=Homo sapiens GN=ALDH6A1 PE=1 SV=2	0.0725105	0.0784377	0.141277	RNA-digested	no_hit
P49419-2	ALDH7A1	Isoform 2 of Alpha-aminoadipic semialdehyde dehydrogenase OS=Homo sapiens GN=ALDH7A1	-0.117291	0.0468069	0.0790563	RNA-preserved	no_hit
P49419-2	ALDH7A1	Isoform 2 of Alpha-aminoadipic semialdehyde dehydrogenase OS=Homo sapiens GN=ALDH7A1	-0.0874556	0.115837	0.193049	RNA-digested	no_hit
P49189	ALDH9A1	4-trimethylaminobutyraldehyde dehydrogenase OS=Homo sapiens GN=ALDH9A1 PE=1 SV=3	0.00181539	0.97204	0.978566	RNA-preserved	no_hit
P49189	ALDH9A1	4-trimethylaminobutyraldehyde dehydrogenase OS=Homo sapiens GN=ALDH9A1 PE=1 SV=3	0.0382697	0.468721	0.577925	RNA-digested	no_hit
P04075	ALDOA	Fructose-bisphosphate aldolase A OS=Homo sapiens GN=ALDOA PE=1 SV=2	-0.0138219	0.752325	0.804806	RNA-preserved	no_hit
P04075	ALDOA	Fructose-bisphosphate aldolase A OS=Homo sapiens GN=ALDOA PE=1 SV=2	-0.00994584	0.820048	0.875691	RNA-digested	no_hit
P09972	ALDOC	Fructose-bisphosphate aldolase C OS=Homo sapiens GN=ALDOC PE=1 SV=2	-0.0575101	0.125129	0.182011	RNA-preserved	no_hit
P09972	ALDOC	Fructose-bisphosphate aldolase C OS=Homo sapiens GN=ALDOC PE=1 SV=2	0.0125337	0.716001	0.796409	RNA-digested	no_hit
Q9BT22	ALG1	Chitobiosyldiphosphodolichol beta-mannosyltransferase OS=Homo sapiens GN=ALG1 PE=1 SV=2	-0.0400718	0.358284	0.43945	RNA-preserved	no_hit
Q9BT22	ALG1	Chitobiosyldiphosphodolichol beta-mannosyltransferase OS=Homo sapiens GN=ALG1 PE=1 SV=2	0.0487092	0.270848	0.377727	RNA-digested	no_hit
Q2TAA5	ALG11	GDP-Man:Man(3)GlcNAc(2)-PP-Dol alpha-1,2-mannosyltransferase OS=Homo sapiens GN=ALG11 PE=1 SV=2	-0.00873256	0.891933	0.925919	RNA-digested	no_hit
Q2TAA5	ALG11	GDP-Man:Man(3)GlcNAc(2)-PP-Dol alpha-1,2-mannosyltransferase OS=Homo sapiens GN=ALG11 PE=1 SV=2	0.126635	0.0797755	0.124459	RNA-preserved	no_hit
A0A096LP10|Q9NP73-2	ALG13	Putative bifunctional UDP-N-acetylglucosamine transferase and deubiquitinase ALG13 (Fragment) OS=Homo sapiens GN=ALG13 PE=1 SV=1|Isoform 2 of Putative bifunctional UDP-N-acetylglucosamine transferase and deubiquitinase ALG13 OS=Homo sapiens GN=ALG13	-0.31029	0.000241661	0.0011159	RNA-digested	no_hit
A0A096LP10|Q9NP73-2	ALG13	Putative bifunctional UDP-N-acetylglucosamine transferase and deubiquitinase ALG13 (Fragment) OS=Homo sapiens GN=ALG13 PE=1 SV=1|Isoform 2 of Putative bifunctional UDP-N-acetylglucosamine transferase and deubiquitinase ALG13 OS=Homo sapiens GN=ALG13	-0.239446	0.00116024	0.00342863	RNA-preserved	no_hit
Q9H553	ALG2	Alpha-1,3/1,6-mannosyltransferase ALG2 OS=Homo sapiens GN=ALG2 PE=1 SV=1	-0.1854	0.00121923	0.00357881	RNA-preserved	no_hit
Q9H553	ALG2	Alpha-1,3/1,6-mannosyltransferase ALG2 OS=Homo sapiens GN=ALG2 PE=1 SV=1	-0.0989468	0.0275681	0.0609389	RNA-digested	no_hit
Q92685	ALG3	Dol-P-Man:Man(5)GlcNAc(2)-PP-Dol alpha-1,3-mannosyltransferase OS=Homo sapiens GN=ALG3 PE=1 SV=1	0.0328765	0.496023	0.603728	RNA-digested	no_hit
Q92685	ALG3	Dol-P-Man:Man(5)GlcNAc(2)-PP-Dol alpha-1,3-mannosyltransferase OS=Homo sapiens GN=ALG3 PE=1 SV=1	0.0403063	0.407854	0.489243	RNA-preserved	no_hit
Q9Y673	ALG5	Dolichyl-phosphate beta-glucosyltransferase OS=Homo sapiens GN=ALG5 PE=1 SV=1	-0.0848176	0.118951	0.174199	RNA-preserved	no_hit
Q9Y673	ALG5	Dolichyl-phosphate beta-glucosyltransferase OS=Homo sapiens GN=ALG5 PE=1 SV=1	-0.0177321	0.721848	0.801426	RNA-digested	no_hit
A2A2G4|Q9Y672	ALG6	Dolichyl pyrophosphate Man9GlcNAc2 alpha-1,3-glucosyltransferase OS=Homo sapiens GN=ALG6 PE=1 SV=1|Dolichyl pyrophosphate Man9GlcNAc2 alpha-1,3-glucosyltransferase OS=Homo sapiens GN=ALG6 PE=1 SV=1	0.0638843	0.250677	0.355204	RNA-digested	no_hit
A2A2G4|Q9Y672	ALG6	Dolichyl pyrophosphate Man9GlcNAc2 alpha-1,3-glucosyltransferase OS=Homo sapiens GN=ALG6 PE=1 SV=1|Dolichyl pyrophosphate Man9GlcNAc2 alpha-1,3-glucosyltransferase OS=Homo sapiens GN=ALG6 PE=1 SV=1	0.198283	0.00583383	0.0135854	RNA-preserved	no_hit
F5GZZ0|F5H5X2|Q6NS38	ALKBH2	DNA oxidative demethylase ALKBH2 (Fragment) OS=Homo sapiens GN=ALKBH2 PE=1 SV=1|DNA oxidative demethylase ALKBH2 (Fragment) OS=Homo sapiens GN=ALKBH2 PE=1 SV=1|DNA oxidative demethylase ALKBH2 OS=Homo sapiens GN=ALKBH2 PE=1 SV=1	0.0841144	0.0997894	0.150087	RNA-preserved	no_hit
F5GZZ0|F5H5X2|Q6NS38	ALKBH2	DNA oxidative demethylase ALKBH2 (Fragment) OS=Homo sapiens GN=ALKBH2 PE=1 SV=1|DNA oxidative demethylase ALKBH2 (Fragment) OS=Homo sapiens GN=ALKBH2 PE=1 SV=1|DNA oxidative demethylase ALKBH2 OS=Homo sapiens GN=ALKBH2 PE=1 SV=1	0.149475	0.0117546	0.0303885	RNA-digested	no_hit
Q6P6C2|Q6P6C2-1|Q6P6C2-3	ALKBH5	RNA demethylase ALKBH5 OS=Homo sapiens GN=ALKBH5 PE=1 SV=2|Isoform 1 of RNA demethylase ALKBH5 OS=Homo sapiens GN=ALKBH5|Isoform 3 of RNA demethylase ALKBH5 OS=Homo sapiens GN=ALKBH5	-0.281167	0.000483324	0.00162149	RNA-preserved	no_hit
Q6P6C2|Q6P6C2-1|Q6P6C2-3	ALKBH5	RNA demethylase ALKBH5 OS=Homo sapiens GN=ALKBH5 PE=1 SV=2|Isoform 1 of RNA demethylase ALKBH5 OS=Homo sapiens GN=ALKBH5|Isoform 3 of RNA demethylase ALKBH5 OS=Homo sapiens GN=ALKBH5	-0.182194	0.0055699	0.0161127	RNA-digested	no_hit
P05187	ALPP	Alkaline phosphatase, placental type OS=Homo sapiens GN=ALPP PE=1 SV=2	-2.2133	1.1078e-05	6.25513e-05	RNA-preserved	hit
P05187	ALPP	Alkaline phosphatase, placental type OS=Homo sapiens GN=ALPP PE=1 SV=2	-1.90482	3.03321e-05	0.000198705	RNA-digested	hit
Q86V81	ALYREF	THO complex subunit 4 OS=Homo sapiens GN=ALYREF PE=1 SV=3	-1.35469	4.4472e-09	2.98563e-07	RNA-preserved	hit
Q86V81	ALYREF	THO complex subunit 4 OS=Homo sapiens GN=ALYREF PE=1 SV=3	-0.857799	1.1228e-07	3.05318e-06	RNA-digested	hit
D6RB81|Q9UHK6|Q9UHK6-5	AMACR	Alpha-methylacyl-CoA racemase OS=Homo sapiens GN=AMACR PE=1 SV=1|Alpha-methylacyl-CoA racemase OS=Homo sapiens GN=AMACR PE=1 SV=2|Isoform 4 of Alpha-methylacyl-CoA racemase OS=Homo sapiens GN=AMACR	0.00190497	0.981287	0.985303	RNA-preserved	no_hit
D6RB81|Q9UHK6|Q9UHK6-5	AMACR	Alpha-methylacyl-CoA racemase OS=Homo sapiens GN=AMACR PE=1 SV=1|Alpha-methylacyl-CoA racemase OS=Homo sapiens GN=AMACR PE=1 SV=2|Isoform 4 of Alpha-methylacyl-CoA racemase OS=Homo sapiens GN=AMACR	0.108755	0.207328	0.308054	RNA-digested	no_hit
A0A075B6T1|Q9C0C7|Q9C0C7-2|Q9C0C7-3|Q9C0C7-4|Q9C0C7-5|Q9C0C7-6	AMBRA1	Activating molecule in BECN1-regulated autophagy protein 1 OS=Homo sapiens GN=AMBRA1 PE=1 SV=1|Activating molecule in BECN1-regulated autophagy protein 1 OS=Homo sapiens GN=AMBRA1 PE=1 SV=2|Isoform 2 of Activating molecule in BECN1-regulated autophagy protein 1 OS=Homo sapiens GN=AMBRA1|Isoform 3 of Activating molecule in BECN1-regulated autophagy protein 1 OS=Homo sapiens GN=AMBRA1|Isoform 4 of …	-0.0665364	0.101652	0.15238	RNA-preserved	no_hit
A0A075B6T1|Q9C0C7|Q9C0C7-2|Q9C0C7-3|Q9C0C7-4|Q9C0C7-5|Q9C0C7-6	AMBRA1	Activating molecule in BECN1-regulated autophagy protein 1 OS=Homo sapiens GN=AMBRA1 PE=1 SV=1|Activating molecule in BECN1-regulated autophagy protein 1 OS=Homo sapiens GN=AMBRA1 PE=1 SV=2|Isoform 2 of Activating molecule in BECN1-regulated autophagy protein 1 OS=Homo sapiens GN=AMBRA1|Isoform 3 of Activating molecule in BECN1-regulated autophagy protein 1 OS=Homo sapiens GN=AMBRA1|Isoform 4 of …	0.0177137	0.632109	0.726602	RNA-digested	no_hit
Q9Y303|Q9Y303-2|Q9Y303-3	AMDHD2	N-acetylglucosamine-6-phosphate deacetylase OS=Homo sapiens GN=AMDHD2 PE=1 SV=2|Isoform 2 of N-acetylglucosamine-6-phosphate deacetylase OS=Homo sapiens GN=AMDHD2|Isoform 3 of N-acetylglucosamine-6-phosphate deacetylase OS=Homo sapiens GN=AMDHD2	-0.123342	0.0101551	0.0268449	RNA-digested	no_hit
Q9Y303|Q9Y303-2|Q9Y303-3	AMDHD2	N-acetylglucosamine-6-phosphate deacetylase OS=Homo sapiens GN=AMDHD2 PE=1 SV=2|Isoform 2 of N-acetylglucosamine-6-phosphate deacetylase OS=Homo sapiens GN=AMDHD2|Isoform 3 of N-acetylglucosamine-6-phosphate deacetylase OS=Homo sapiens GN=AMDHD2	-0.104511	0.021349	0.0402944	RNA-preserved	no_hit
H0Y360|Q01433|Q01433-2	AMPD2	AMP deaminase 2 (Fragment) OS=Homo sapiens GN=AMPD2 PE=1 SV=1|AMP deaminase 2 OS=Homo sapiens GN=AMPD2 PE=1 SV=2|Isoform Ex1A-2-3 of AMP deaminase 2 OS=Homo sapiens GN=AMPD2	0.0399422	0.501054	0.577185	RNA-preserved	no_hit
H0Y360|Q01433|Q01433-2	AMPD2	AMP deaminase 2 (Fragment) OS=Homo sapiens GN=AMPD2 PE=1 SV=1|AMP deaminase 2 OS=Homo sapiens GN=AMPD2 PE=1 SV=2|Isoform Ex1A-2-3 of AMP deaminase 2 OS=Homo sapiens GN=AMPD2	0.0985231	0.123173	0.202735	RNA-digested	no_hit
Q9H1A4	ANAPC1	Anaphase-promoting complex subunit 1 OS=Homo sapiens GN=ANAPC1 PE=1 SV=1	-0.244632	0.000373865	0.0012995	RNA-preserved	no_hit
Q9H1A4	ANAPC1	Anaphase-promoting complex subunit 1 OS=Homo sapiens GN=ANAPC1 PE=1 SV=1	-0.152431	0.0054924	0.0159551	RNA-digested	no_hit
D6R9Q5|D6RA92|D6RD74|Q9UM13	ANAPC10	Anaphase-promoting complex subunit 10 (Fragment) OS=Homo sapiens GN=ANAPC10 PE=1 SV=1|Anaphase-promoting complex subunit 10 (Fragment) OS=Homo sapiens GN=ANAPC10 PE=1 SV=1|Anaphase-promoting complex subunit 10 OS=Homo sapiens GN=ANAPC10 PE=1 SV=1|Anaphase-promoting complex subunit 10 OS=Homo sapiens GN=ANAPC10 PE=1 SV=1	-0.10011	0.192568	0.290483	RNA-digested	no_hit
D6R9Q5|D6RA92|D6RD74|Q9UM13	ANAPC10	Anaphase-promoting complex subunit 10 (Fragment) OS=Homo sapiens GN=ANAPC10 PE=1 SV=1|Anaphase-promoting complex subunit 10 (Fragment) OS=Homo sapiens GN=ANAPC10 PE=1 SV=1|Anaphase-promoting complex subunit 10 OS=Homo sapiens GN=ANAPC10 PE=1 SV=1|Anaphase-promoting complex subunit 10 OS=Homo sapiens GN=ANAPC10 PE=1 SV=1	-0.0316303	0.662881	0.725219	RNA-preserved	no_hit
Q9UJX6|Q9UJX6-2	ANAPC2	Anaphase-promoting complex subunit 2 OS=Homo sapiens GN=ANAPC2 PE=1 SV=1|Isoform 2 of Anaphase-promoting complex subunit 2 OS=Homo sapiens GN=ANAPC2	-0.140111	0.0651533	0.105016	RNA-preserved	no_hit
Q9UJX6|Q9UJX6-2	ANAPC2	Anaphase-promoting complex subunit 2 OS=Homo sapiens GN=ANAPC2 PE=1 SV=1|Isoform 2 of Anaphase-promoting complex subunit 2 OS=Homo sapiens GN=ANAPC2	-0.0261044	0.696838	0.781373	RNA-digested	no_hit
Q9UJX5|Q9UJX5-3	ANAPC4	Anaphase-promoting complex subunit 4 OS=Homo sapiens GN=ANAPC4 PE=1 SV=2|Isoform 3 of Anaphase-promoting complex subunit 4 OS=Homo sapiens GN=ANAPC4	-0.155921	0.0284024	0.0515522	RNA-preserved	no_hit
Q9UJX5|Q9UJX5-3	ANAPC4	Anaphase-promoting complex subunit 4 OS=Homo sapiens GN=ANAPC4 PE=1 SV=2|Isoform 3 of Anaphase-promoting complex subunit 4 OS=Homo sapiens GN=ANAPC4	-0.142285	0.0403725	0.0824558	RNA-digested	no_hit
F5H0F9|Q9UJX4	ANAPC5	Anaphase-promoting complex subunit 5 OS=Homo sapiens GN=ANAPC5 PE=1 SV=1|Anaphase-promoting complex subunit 5 OS=Homo sapiens GN=ANAPC5 PE=1 SV=2	-0.39035	0.000496834	0.00166165	RNA-preserved	no_hit
F5H0F9|Q9UJX4	ANAPC5	Anaphase-promoting complex subunit 5 OS=Homo sapiens GN=ANAPC5 PE=1 SV=1|Anaphase-promoting complex subunit 5 OS=Homo sapiens GN=ANAPC5 PE=1 SV=2	-0.282605	0.00318857	0.0100654	RNA-digested	no_hit
Q9UJX3|Q9UJX3-2	ANAPC7	Anaphase-promoting complex subunit 7 OS=Homo sapiens GN=ANAPC7 PE=1 SV=4|Isoform 2 of Anaphase-promoting complex subunit 7 OS=Homo sapiens GN=ANAPC7	-0.0652611	0.184694	0.280444	RNA-digested	no_hit
Q9UJX3|Q9UJX3-2	ANAPC7	Anaphase-promoting complex subunit 7 OS=Homo sapiens GN=ANAPC7 PE=1 SV=4|Isoform 2 of Anaphase-promoting complex subunit 7 OS=Homo sapiens GN=ANAPC7	-0.012777	0.781928	0.831367	RNA-preserved	no_hit
Q9P2R3|Q9P2R3-2	ANKFY1	Rabankyrin-5 OS=Homo sapiens GN=ANKFY1 PE=1 SV=2|Isoform 2 of Rabankyrin-5 OS=Homo sapiens GN=ANKFY1	-0.108521	0.0202808	0.0386977	RNA-preserved	no_hit
Q9P2R3|Q9P2R3-2	ANKFY1	Rabankyrin-5 OS=Homo sapiens GN=ANKFY1 PE=1 SV=2|Isoform 2 of Rabankyrin-5 OS=Homo sapiens GN=ANKFY1	-0.0364983	0.350103	0.460089	RNA-digested	no_hit
D6RHC4|E9PDP5|Q8IWZ3|Q8IWZ3-4|Q8IWZ3-6	ANKHD1	Ankyrin repeat and KH domain-containing protein 1 (Fragment) OS=Homo sapiens GN=ANKHD1 PE=1 SV=1|Ankyrin repeat and KH domain-containing protein 1 (Fragment) OS=Homo sapiens GN=ANKHD1 PE=1 SV=1|Ankyrin repeat and KH domain-containing protein 1 OS=Homo sapiens GN=ANKHD1 PE=1 SV=1|Isoform 4 of Ankyrin repeat and KH domain-containing protein 1 OS=Homo sapiens GN=ANKHD1|Isoform 6 of Ankyrin repeat an…	-0.207803	0.0029524	0.0076842	RNA-preserved	no_hit
D6RHC4|E9PDP5|Q8IWZ3|Q8IWZ3-4|Q8IWZ3-6	ANKHD1	Ankyrin repeat and KH domain-containing protein 1 (Fragment) OS=Homo sapiens GN=ANKHD1 PE=1 SV=1|Ankyrin repeat and KH domain-containing protein 1 (Fragment) OS=Homo sapiens GN=ANKHD1 PE=1 SV=1|Ankyrin repeat and KH domain-containing protein 1 OS=Homo sapiens GN=ANKHD1 PE=1 SV=1|Isoform 4 of Ankyrin repeat and KH domain-containing protein 1 OS=Homo sapiens GN=ANKHD1|Isoform 6 of Ankyrin repeat an…	-0.152751	0.0137461	0.0347548	RNA-digested	no_hit
Q86XL3	ANKLE2	Ankyrin repeat and LEM domain-containing protein 2 OS=Homo sapiens GN=ANKLE2 PE=1 SV=4	-0.3377	4.81118e-05	0.000217693	RNA-preserved	no_hit
Q86XL3	ANKLE2	Ankyrin repeat and LEM domain-containing protein 2 OS=Homo sapiens GN=ANKLE2 PE=1 SV=4	-0.275307	0.000180307	0.000861523	RNA-digested	no_hit
Q8IV38	ANKMY2	Ankyrin repeat and MYND domain-containing protein 2 OS=Homo sapiens GN=ANKMY2 PE=1 SV=1	-0.0251552	0.46193	0.539952	RNA-preserved	no_hit
Q8IV38	ANKMY2	Ankyrin repeat and MYND domain-containing protein 2 OS=Homo sapiens GN=ANKMY2 PE=1 SV=1	0.00800593	0.81156	0.868689	RNA-digested	no_hit
O75179|O75179-2|O75179-6	ANKRD17	Ankyrin repeat domain-containing protein 17 OS=Homo sapiens GN=ANKRD17 PE=1 SV=3|Isoform 2 of Ankyrin repeat domain-containing protein 17 OS=Homo sapiens GN=ANKRD17|Isoform 6 of Ankyrin repeat domain-containing protein 17 OS=Homo sapiens GN=ANKRD17	-0.170807	0.00103103	0.00309215	RNA-preserved	no_hit
O75179|O75179-2|O75179-6	ANKRD17	Ankyrin repeat domain-containing protein 17 OS=Homo sapiens GN=ANKRD17 PE=1 SV=3|Isoform 2 of Ankyrin repeat domain-containing protein 17 OS=Homo sapiens GN=ANKRD17|Isoform 6 of Ankyrin repeat domain-containing protein 17 OS=Homo sapiens GN=ANKRD17	-0.149702	0.00218835	0.00735077	RNA-digested	no_hit
E7ESJ3|Q9UPS8|Q9UPS8-2|Q9UPS8-3	ANKRD26	Ankyrin repeat domain-containing protein 26 OS=Homo sapiens GN=ANKRD26 PE=1 SV=1|Ankyrin repeat domain-containing protein 26 OS=Homo sapiens GN=ANKRD26 PE=1 SV=3|Isoform 2 of Ankyrin repeat domain-containing protein 26 OS=Homo sapiens GN=ANKRD26|Isoform 3 of Ankyrin repeat domain-containing protein 26 OS=Homo sapiens GN=ANKRD26	-0.190742	0.309391	0.4192	RNA-digested	no_hit
E7ESJ3|Q9UPS8|Q9UPS8-2|Q9UPS8-3	ANKRD26	Ankyrin repeat domain-containing protein 26 OS=Homo sapiens GN=ANKRD26 PE=1 SV=1|Ankyrin repeat domain-containing protein 26 OS=Homo sapiens GN=ANKRD26 PE=1 SV=3|Isoform 2 of Ankyrin repeat domain-containing protein 26 OS=Homo sapiens GN=ANKRD26|Isoform 3 of Ankyrin repeat domain-containing protein 26 OS=Homo sapiens GN=ANKRD26	0.230569	0.226734	0.299099	RNA-preserved	no_hit
Q96NW4	ANKRD27	Ankyrin repeat domain-containing protein 27 OS=Homo sapiens GN=ANKRD27 PE=1 SV=2	-0.203718	0.0282932	0.0621851	RNA-digested	no_hit
Q96NW4	ANKRD27	Ankyrin repeat domain-containing protein 27 OS=Homo sapiens GN=ANKRD27 PE=1 SV=2	-0.188566	0.0381564	0.0659943	RNA-preserved	no_hit
O15084	ANKRD28	Serine/threonine-protein phosphatase 6 regulatory ankyrin repeat subunit A OS=Homo sapiens GN=ANKRD28 PE=1 SV=5	-0.383275	0.000287606	0.00102951	RNA-preserved	no_hit
O15084	ANKRD28	Serine/threonine-protein phosphatase 6 regulatory ankyrin repeat subunit A OS=Homo sapiens GN=ANKRD28 PE=1 SV=5	-0.252186	0.00330766	0.0103807	RNA-digested	no_hit
Q8NB46	ANKRD52	Serine/threonine-protein phosphatase 6 regulatory ankyrin repeat subunit C OS=Homo sapiens GN=ANKRD52 PE=1 SV=3	-0.212133	0.0180984	0.0350288	RNA-preserved	no_hit
Q8NB46	ANKRD52	Serine/threonine-protein phosphatase 6 regulatory ankyrin repeat subunit C OS=Homo sapiens GN=ANKRD52 PE=1 SV=3	-0.133688	0.0950323	0.164629	RNA-digested	no_hit
Q92625	ANKS1A	Ankyrin repeat and SAM domain-containing protein 1A OS=Homo sapiens GN=ANKS1A PE=1 SV=4	-0.25848	0.00376124	0.0094359	RNA-preserved	no_hit
Q92625	ANKS1A	Ankyrin repeat and SAM domain-containing protein 1A OS=Homo sapiens GN=ANKS1A PE=1 SV=4	-0.148887	0.0446331	0.089397	RNA-digested	no_hit
Q9H8Y5	ANKZF1	Ankyrin repeat and zinc finger domain-containing protein 1 OS=Homo sapiens GN=ANKZF1 PE=1 SV=1	-0.11443	0.014064	0.0284655	RNA-preserved	no_hit
Q9H8Y5	ANKZF1	Ankyrin repeat and zinc finger domain-containing protein 1 OS=Homo sapiens GN=ANKZF1 PE=1 SV=1	-0.0702618	0.086911	0.153051	RNA-digested	no_hit
Q9NQW6	ANLN	Actin-binding protein anillin OS=Homo sapiens GN=ANLN PE=1 SV=2	0.0335565	0.443079	0.554028	RNA-digested	no_hit
Q9NQW6	ANLN	Actin-binding protein anillin OS=Homo sapiens GN=ANLN PE=1 SV=2	0.0353776	0.419824	0.500283	RNA-preserved	no_hit
Q9NW15|Q9NW15-2	ANO10	Anoctamin-10 OS=Homo sapiens GN=ANO10 PE=1 SV=2|Isoform 2 of Anoctamin-10 OS=Homo sapiens GN=ANO10	-0.104226	0.241772	0.315543	RNA-preserved	no_hit
Q9NW15|Q9NW15-2	ANO10	Anoctamin-10 OS=Homo sapiens GN=ANO10 PE=1 SV=2|Isoform 2 of Anoctamin-10 OS=Homo sapiens GN=ANO10	0.0136938	0.871466	0.91021	RNA-digested	no_hit
Q4KMQ2|Q4KMQ2-2|Q4KMQ2-3|Q4KMQ2-4	ANO6	Anoctamin-6 OS=Homo sapiens GN=ANO6 PE=1 SV=2|Isoform 2 of Anoctamin-6 OS=Homo sapiens GN=ANO6|Isoform 3 of Anoctamin-6 OS=Homo sapiens GN=ANO6|Isoform 4 of Anoctamin-6 OS=Homo sapiens GN=ANO6	-0.0451172	0.260627	0.365989	RNA-digested	no_hit
Q4KMQ2|Q4KMQ2-2|Q4KMQ2-3|Q4KMQ2-4	ANO6	Anoctamin-6 OS=Homo sapiens GN=ANO6 PE=1 SV=2|Isoform 2 of Anoctamin-6 OS=Homo sapiens GN=ANO6|Isoform 3 of Anoctamin-6 OS=Homo sapiens GN=ANO6|Isoform 4 of Anoctamin-6 OS=Homo sapiens GN=ANO6	-0.015152	0.693616	0.752591	RNA-preserved	no_hit
P39687	ANP32A	Acidic leucine-rich nuclear phosphoprotein 32 family member A OS=Homo sapiens GN=ANP32A PE=1 SV=1	-0.0168464	0.7282	0.806489	RNA-digested	no_hit
P39687	ANP32A	Acidic leucine-rich nuclear phosphoprotein 32 family member A OS=Homo sapiens GN=ANP32A PE=1 SV=1	-0.0147809	0.760194	0.811295	RNA-preserved	no_hit
Q92688|Q92688-2	ANP32B	Acidic leucine-rich nuclear phosphoprotein 32 family member B OS=Homo sapiens GN=ANP32B PE=1 SV=1|Isoform 2 of Acidic leucine-rich nuclear phosphoprotein 32 family member B OS=Homo sapiens GN=ANP32B	0.0287306	0.577112	0.679592	RNA-digested	no_hit
Q92688|Q92688-2	ANP32B	Acidic leucine-rich nuclear phosphoprotein 32 family member B OS=Homo sapiens GN=ANP32B PE=1 SV=1|Isoform 2 of Acidic leucine-rich nuclear phosphoprotein 32 family member B OS=Homo sapiens GN=ANP32B	0.095974	0.0912119	0.139479	RNA-preserved	no_hit
Q9BTT0	ANP32E	Acidic leucine-rich nuclear phosphoprotein 32 family member E OS=Homo sapiens GN=ANP32E PE=1 SV=1	0.166113	0.0134593	0.0341898	RNA-digested	no_hit
Q9BTT0	ANP32E	Acidic leucine-rich nuclear phosphoprotein 32 family member E OS=Homo sapiens GN=ANP32E PE=1 SV=1	0.238018	0.00216444	0.00589477	RNA-preserved	no_hit
Q9H6X2|Q9H6X2-5	ANTXR1	Anthrax toxin receptor 1 OS=Homo sapiens GN=ANTXR1 PE=1 SV=2|Isoform 5 of Anthrax toxin receptor 1 OS=Homo sapiens GN=ANTXR1	-0.679169	1.94536e-05	0.000100778	RNA-preserved	hit
Q9H6X2|Q9H6X2-5	ANTXR1	Anthrax toxin receptor 1 OS=Homo sapiens GN=ANTXR1 PE=1 SV=2|Isoform 5 of Anthrax toxin receptor 1 OS=Homo sapiens GN=ANTXR1	-0.637984	2.95437e-05	0.000194493	RNA-digested	hit
P04083	ANXA1	Annexin A1 OS=Homo sapiens GN=ANXA1 PE=1 SV=2	0.0361401	0.363243	0.473273	RNA-digested	no_hit
P04083	ANXA1	Annexin A1 OS=Homo sapiens GN=ANXA1 PE=1 SV=2	0.0438561	0.276413	0.353322	RNA-preserved	no_hit
P50995|P50995-2	ANXA11	Annexin A11 OS=Homo sapiens GN=ANXA11 PE=1 SV=1|Isoform 2 of Annexin A11 OS=Homo sapiens GN=ANXA11	0.138075	0.00562986	0.0131901	RNA-preserved	no_hit
P50995|P50995-2	ANXA11	Annexin A11 OS=Homo sapiens GN=ANXA11 PE=1 SV=1|Isoform 2 of Annexin A11 OS=Homo sapiens GN=ANXA11	0.178806	0.00138275	0.00495951	RNA-digested	no_hit
H0YMT9|H0YN28|P07355	ANXA2	Annexin (Fragment) OS=Homo sapiens GN=ANXA2 PE=1 SV=1|Annexin (Fragment) OS=Homo sapiens GN=ANXA2 PE=1 SV=1|Annexin A2 OS=Homo sapiens GN=ANXA2 PE=1 SV=2	-0.00580874	0.890431	0.919913	RNA-preserved	no_hit
H0YMT9|H0YN28|P07355	ANXA2	Annexin (Fragment) OS=Homo sapiens GN=ANXA2 PE=1 SV=1|Annexin (Fragment) OS=Homo sapiens GN=ANXA2 PE=1 SV=1|Annexin A2 OS=Homo sapiens GN=ANXA2 PE=1 SV=2	0.0013971	0.973551	0.981002	RNA-digested	no_hit
P12429	ANXA3	Annexin A3 OS=Homo sapiens GN=ANXA3 PE=1 SV=3	0.0783026	0.0477161	0.0943863	RNA-digested	no_hit
P12429	ANXA3	Annexin A3 OS=Homo sapiens GN=ANXA3 PE=1 SV=3	0.150142	0.00243141	0.00651675	RNA-preserved	no_hit
P09525	ANXA4	Annexin A4 OS=Homo sapiens GN=ANXA4 PE=1 SV=4	0.126081	0.0178781	0.0427448	RNA-digested	no_hit
P09525	ANXA4	Annexin A4 OS=Homo sapiens GN=ANXA4 PE=1 SV=4	0.136638	0.0124676	0.0257757	RNA-preserved	no_hit
P08758	ANXA5	Annexin A5 OS=Homo sapiens GN=ANXA5 PE=1 SV=2	0.0815471	0.111261	0.186923	RNA-digested	no_hit
P08758	ANXA5	Annexin A5 OS=Homo sapiens GN=ANXA5 PE=1 SV=2	0.102522	0.055587	0.091342	RNA-preserved	no_hit
P08133	ANXA6	Annexin A6 OS=Homo sapiens GN=ANXA6 PE=1 SV=3	0.0516168	0.201737	0.301238	RNA-digested	no_hit
P08133	ANXA6	Annexin A6 OS=Homo sapiens GN=ANXA6 PE=1 SV=3	0.0639169	0.124404	0.181201	RNA-preserved	no_hit
P20073|P20073-2	ANXA7	Annexin A7 OS=Homo sapiens GN=ANXA7 PE=1 SV=3|Isoform 2 of Annexin A7 OS=Homo sapiens GN=ANXA7	-0.325312	0.000384835	0.00133419	RNA-preserved	no_hit
P20073|P20073-2	ANXA7	Annexin A7 OS=Homo sapiens GN=ANXA7 PE=1 SV=3|Isoform 2 of Annexin A7 OS=Homo sapiens GN=ANXA7	-0.290821	0.000758673	0.00296118	RNA-digested	no_hit
P13928|Q5VT79	ANXA8|ANXA8L1	Annexin A8 OS=Homo sapiens GN=ANXA8 PE=1 SV=3|Annexin A8-like protein 1 OS=Homo sapiens GN=ANXA8L1 PE=2 SV=2	0.0558148	0.128178	0.209224	RNA-digested	no_hit
P13928|Q5VT79	ANXA8|ANXA8L1	Annexin A8 OS=Homo sapiens GN=ANXA8 PE=1 SV=3|Annexin A8-like protein 1 OS=Homo sapiens GN=ANXA8L1 PE=2 SV=2	0.0609273	0.101629	0.15238	RNA-preserved	no_hit
Q63HQ0	AP1AR	AP-1 complex-associated regulatory protein OS=Homo sapiens GN=AP1AR PE=1 SV=1	0.0940727	0.125482	0.182427	RNA-preserved	no_hit
Q63HQ0	AP1AR	AP-1 complex-associated regulatory protein OS=Homo sapiens GN=AP1AR PE=1 SV=1	0.108546	0.0845791	0.149786	RNA-digested	no_hit
Q10567-3	AP1B1	Isoform C of AP-1 complex subunit beta-1 OS=Homo sapiens GN=AP1B1	-0.0592231	0.226512	0.298951	RNA-preserved	no_hit
Q10567-3	AP1B1	Isoform C of AP-1 complex subunit beta-1 OS=Homo sapiens GN=AP1B1	-0.0553357	0.25539	0.360418	RNA-digested	no_hit
O43747|O43747-2	AP1G1	AP-1 complex subunit gamma-1 OS=Homo sapiens GN=AP1G1 PE=1 SV=5|Isoform 2 of AP-1 complex subunit gamma-1 OS=Homo sapiens GN=AP1G1	0.011033	0.756113	0.829236	RNA-digested	no_hit
O43747|O43747-2	AP1G1	AP-1 complex subunit gamma-1 OS=Homo sapiens GN=AP1G1 PE=1 SV=5|Isoform 2 of AP-1 complex subunit gamma-1 OS=Homo sapiens GN=AP1G1	0.0396337	0.283577	0.360346	RNA-preserved	no_hit
Q9BXS5|Q9BXS5-2	AP1M1	AP-1 complex subunit mu-1 OS=Homo sapiens GN=AP1M1 PE=1 SV=3|Isoform 2 of AP-1 complex subunit mu-1 OS=Homo sapiens GN=AP1M1	-0.0937217	0.0500928	0.0836378	RNA-preserved	no_hit
Q9BXS5|Q9BXS5-2	AP1M1	AP-1 complex subunit mu-1 OS=Homo sapiens GN=AP1M1 PE=1 SV=3|Isoform 2 of AP-1 complex subunit mu-1 OS=Homo sapiens GN=AP1M1	-0.0609532	0.168769	0.26156	RNA-digested	no_hit
P61966	AP1S1	AP-1 complex subunit sigma-1A OS=Homo sapiens GN=AP1S1 PE=1 SV=1	0.163693	0.0544225	0.10457	RNA-digested	no_hit
P61966	AP1S1	AP-1 complex subunit sigma-1A OS=Homo sapiens GN=AP1S1 PE=1 SV=1	0.185362	0.0347016	0.061016	RNA-preserved	no_hit
O95782|O95782-2	AP2A1	AP-2 complex subunit alpha-1 OS=Homo sapiens GN=AP2A1 PE=1 SV=3|Isoform B of AP-2 complex subunit alpha-1 OS=Homo sapiens GN=AP2A1	-0.25344	0.000688445	0.00218602	RNA-preserved	no_hit
O95782|O95782-2	AP2A1	AP-2 complex subunit alpha-1 OS=Homo sapiens GN=AP2A1 PE=1 SV=3|Isoform B of AP-2 complex subunit alpha-1 OS=Homo sapiens GN=AP2A1	-0.153547	0.0103425	0.0272469	RNA-digested	no_hit
O94973|O94973-2	AP2A2	AP-2 complex subunit alpha-2 OS=Homo sapiens GN=AP2A2 PE=1 SV=2|Isoform 2 of AP-2 complex subunit alpha-2 OS=Homo sapiens GN=AP2A2	-0.142966	0.00466285	0.0112467	RNA-preserved	no_hit
O94973|O94973-2	AP2A2	AP-2 complex subunit alpha-2 OS=Homo sapiens GN=AP2A2 PE=1 SV=2|Isoform 2 of AP-2 complex subunit alpha-2 OS=Homo sapiens GN=AP2A2	-0.0981538	0.0266762	0.0594297	RNA-digested	no_hit
A0A087X253|P63010|P63010-2	AP2B1	AP-2 complex subunit beta OS=Homo sapiens GN=AP2B1 PE=1 SV=1|AP-2 complex subunit beta OS=Homo sapiens GN=AP2B1 PE=1 SV=1|Isoform 2 of AP-2 complex subunit beta OS=Homo sapiens GN=AP2B1	-0.155811	0.0089582	0.0195775	RNA-preserved	no_hit
A0A087X253|P63010|P63010-2	AP2B1	AP-2 complex subunit beta OS=Homo sapiens GN=AP2B1 PE=1 SV=1|AP-2 complex subunit beta OS=Homo sapiens GN=AP2B1 PE=1 SV=1|Isoform 2 of AP-2 complex subunit beta OS=Homo sapiens GN=AP2B1	-0.137273	0.0161007	0.0393624	RNA-digested	no_hit
A0A087WY71|Q96CW1|Q96CW1-2	AP2M1	AP-2 complex subunit mu OS=Homo sapiens GN=AP2M1 PE=1 SV=1|AP-2 complex subunit mu OS=Homo sapiens GN=AP2M1 PE=1 SV=2|Isoform 2 of AP-2 complex subunit mu OS=Homo sapiens GN=AP2M1	-0.166225	0.00202292	0.00686775	RNA-digested	no_hit
A0A087WY71|Q96CW1|Q96CW1-2	AP2M1	AP-2 complex subunit mu OS=Homo sapiens GN=AP2M1 PE=1 SV=1|AP-2 complex subunit mu OS=Homo sapiens GN=AP2M1 PE=1 SV=2|Isoform 2 of AP-2 complex subunit mu OS=Homo sapiens GN=AP2M1	-0.106801	0.0184187	0.0355977	RNA-preserved	no_hit
M0QYZ2|M0R0N4|P53680	AP2S1	AP-2 complex subunit sigma OS=Homo sapiens GN=AP2S1 PE=1 SV=1|AP-2 complex subunit sigma OS=Homo sapiens GN=AP2S1 PE=1 SV=1|AP-2 complex subunit sigma OS=Homo sapiens GN=AP2S1 PE=1 SV=2	-0.0786902	0.154866	0.243509	RNA-digested	no_hit
M0QYZ2|M0R0N4|P53680	AP2S1	AP-2 complex subunit sigma OS=Homo sapiens GN=AP2S1 PE=1 SV=1|AP-2 complex subunit sigma OS=Homo sapiens GN=AP2S1 PE=1 SV=1|AP-2 complex subunit sigma OS=Homo sapiens GN=AP2S1 PE=1 SV=2	-0.00654723	0.898351	0.925439	RNA-preserved	no_hit
O00203	AP3B1	AP-3 complex subunit beta-1 OS=Homo sapiens GN=AP3B1 PE=1 SV=3	0.0389685	0.273338	0.350055	RNA-preserved	no_hit
O00203	AP3B1	AP-3 complex subunit beta-1 OS=Homo sapiens GN=AP3B1 PE=1 SV=3	0.0570563	0.125049	0.205047	RNA-digested	no_hit
O14617|O14617-2|O14617-3|O14617-4|O14617-5	AP3D1	AP-3 complex subunit delta-1 OS=Homo sapiens GN=AP3D1 PE=1 SV=1|Isoform 2 of AP-3 complex subunit delta-1 OS=Homo sapiens GN=AP3D1|Isoform 3 of AP-3 complex subunit delta-1 OS=Homo sapiens GN=AP3D1|Isoform 4 of AP-3 complex subunit delta-1 OS=Homo sapiens GN=AP3D1|Isoform 5 of AP-3 complex subunit delta-1 OS=Homo sapiens GN=AP3D1	-0.0674982	0.166137	0.230602	RNA-preserved	no_hit
O14617|O14617-2|O14617-3|O14617-4|O14617-5	AP3D1	AP-3 complex subunit delta-1 OS=Homo sapiens GN=AP3D1 PE=1 SV=1|Isoform 2 of AP-3 complex subunit delta-1 OS=Homo sapiens GN=AP3D1|Isoform 3 of AP-3 complex subunit delta-1 OS=Homo sapiens GN=AP3D1|Isoform 4 of AP-3 complex subunit delta-1 OS=Homo sapiens GN=AP3D1|Isoform 5 of AP-3 complex subunit delta-1 OS=Homo sapiens GN=AP3D1	-0.028012	0.542162	0.646332	RNA-digested	no_hit
Q9Y2T2	AP3M1	AP-3 complex subunit mu-1 OS=Homo sapiens GN=AP3M1 PE=1 SV=1	0.00210526	0.953581	0.967806	RNA-digested	no_hit
Q9Y2T2	AP3M1	AP-3 complex subunit mu-1 OS=Homo sapiens GN=AP3M1 PE=1 SV=1	0.0507553	0.188633	0.256613	RNA-preserved	no_hit
Q92572	AP3S1	AP-3 complex subunit sigma-1 OS=Homo sapiens GN=AP3S1 PE=1 SV=1	-0.029843	0.521094	0.626892	RNA-digested	no_hit
Q92572	AP3S1	AP-3 complex subunit sigma-1 OS=Homo sapiens GN=AP3S1 PE=1 SV=1	-0.0278856	0.548029	0.61979	RNA-preserved	no_hit
C9JC87|C9JMG3|C9JWL4|O00189	AP4M1	AP-4 complex subunit mu-1 OS=Homo sapiens GN=AP4M1 PE=1 SV=1|AP-4 complex subunit mu-1 (Fragment) OS=Homo sapiens GN=AP4M1 PE=1 SV=7|AP-4 complex subunit mu-1 (Fragment) OS=Homo sapiens GN=AP4M1 PE=1 SV=1|AP-4 complex subunit mu-1 OS=Homo sapiens GN=AP4M1 PE=1 SV=2	-0.0846453	0.109338	0.184382	RNA-digested	no_hit
C9JC87|C9JMG3|C9JWL4|O00189	AP4M1	AP-4 complex subunit mu-1 OS=Homo sapiens GN=AP4M1 PE=1 SV=1|AP-4 complex subunit mu-1 (Fragment) OS=Homo sapiens GN=AP4M1 PE=1 SV=7|AP-4 complex subunit mu-1 (Fragment) OS=Homo sapiens GN=AP4M1 PE=1 SV=1|AP-4 complex subunit mu-1 OS=Homo sapiens GN=AP4M1 PE=1 SV=2	-0.0530392	0.288789	0.366106	RNA-preserved	no_hit
Q2VPB7	AP5B1	AP-5 complex subunit beta-1 OS=Homo sapiens GN=AP5B1 PE=1 SV=4	-0.257873	0.0171565	0.0335547	RNA-preserved	no_hit
Q2VPB7	AP5B1	AP-5 complex subunit beta-1 OS=Homo sapiens GN=AP5B1 PE=1 SV=4	-0.104144	0.251455	0.355887	RNA-digested	no_hit
O43299	AP5Z1	AP-5 complex subunit zeta-1 OS=Homo sapiens GN=AP5Z1 PE=1 SV=2	-0.795165	3.11788e-05	0.000149869	RNA-preserved	hit
O43299	AP5Z1	AP-5 complex subunit zeta-1 OS=Homo sapiens GN=AP5Z1 PE=1 SV=2	-0.436994	0.00132649	0.00477996	RNA-digested	no_hit
B7Z2B6|E9PFT7|P25054|P25054-2|R4GMU6	APC	Adenomatous polyposis coli protein (Fragment) OS=Homo sapiens GN=APC PE=1 SV=1|Adenomatous polyposis coli protein (Fragment) OS=Homo sapiens GN=APC PE=1 SV=7|Adenomatous polyposis coli protein OS=Homo sapiens GN=APC PE=1 SV=2|Isoform Short of Adenomatous polyposis coli protein OS=Homo sapiens GN=APC|Adenomatous polyposis coli protein (Fragment) OS=Homo sapiens GN=APC PE=1 SV=1	-0.268452	0.000774443	0.00242064	RNA-preserved	no_hit
B7Z2B6|E9PFT7|P25054|P25054-2|R4GMU6	APC	Adenomatous polyposis coli protein (Fragment) OS=Homo sapiens GN=APC PE=1 SV=1|Adenomatous polyposis coli protein (Fragment) OS=Homo sapiens GN=APC PE=1 SV=7|Adenomatous polyposis coli protein OS=Homo sapiens GN=APC PE=1 SV=2|Isoform Short of Adenomatous polyposis coli protein OS=Homo sapiens GN=APC|Adenomatous polyposis coli protein (Fragment) OS=Homo sapiens GN=APC PE=1 SV=1	-0.117152	0.0442267	0.0888484	RNA-digested	no_hit
C9JIF9|P13798	APEH	Acylamino-acid-releasing enzyme OS=Homo sapiens GN=APEH PE=1 SV=1|Acylamino-acid-releasing enzyme OS=Homo sapiens GN=APEH PE=1 SV=4	0.103564	0.0172832	0.0415566	RNA-digested	no_hit
C9JIF9|P13798	APEH	Acylamino-acid-releasing enzyme OS=Homo sapiens GN=APEH PE=1 SV=1|Acylamino-acid-releasing enzyme OS=Homo sapiens GN=APEH PE=1 SV=4	0.120317	0.00865256	0.0190173	RNA-preserved	no_hit
P27695	APEX1	DNA-(apurinic or apyrimidinic site) lyase OS=Homo sapiens GN=APEX1 PE=1 SV=2	0.155788	0.0011435	0.00419905	RNA-digested	no_hit
P27695	APEX1	DNA-(apurinic or apyrimidinic site) lyase OS=Homo sapiens GN=APEX1 PE=1 SV=2	0.18566	0.000400239	0.00138316	RNA-preserved	no_hit
Q9BZZ5|Q9BZZ5-2	API5	Apoptosis inhibitor 5 OS=Homo sapiens GN=API5 PE=1 SV=3|Isoform 2 of Apoptosis inhibitor 5 OS=Homo sapiens GN=API5	-0.173423	0.0251043	0.0463768	RNA-preserved	no_hit
Q9BZZ5|Q9BZZ5-2	API5	Apoptosis inhibitor 5 OS=Homo sapiens GN=API5 PE=1 SV=3|Isoform 2 of Apoptosis inhibitor 5 OS=Homo sapiens GN=API5	-0.0436364	0.499811	0.607242	RNA-digested	no_hit
Q96GX9	APIP	Methylthioribulose-1-phosphate dehydratase OS=Homo sapiens GN=APIP PE=1 SV=1	-0.0604289	0.173895	0.239582	RNA-preserved	no_hit
Q96GX9	APIP	Methylthioribulose-1-phosphate dehydratase OS=Homo sapiens GN=APIP PE=1 SV=1	-0.0242419	0.563337	0.666424	RNA-digested	no_hit
Q06481|Q06481-2|Q06481-3|Q06481-4|Q06481-5|Q06481-6	APLP2	Amyloid-like protein 2 OS=Homo sapiens GN=APLP2 PE=1 SV=2|Isoform 2 of Amyloid-like protein 2 OS=Homo sapiens GN=APLP2|Isoform 3 of Amyloid-like protein 2 OS=Homo sapiens GN=APLP2|Isoform 4 of Amyloid-like protein 2 OS=Homo sapiens GN=APLP2|Isoform 5 of Amyloid-like protein 2 OS=Homo sapiens GN=APLP2|Isoform 6 of Amyloid-like protein 2 OS=Homo sapiens GN=APLP2	-0.282551	0.000607821	0.00195682	RNA-preserved	no_hit
Q06481|Q06481-2|Q06481-3|Q06481-4|Q06481-5|Q06481-6	APLP2	Amyloid-like protein 2 OS=Homo sapiens GN=APLP2 PE=1 SV=2|Isoform 2 of Amyloid-like protein 2 OS=Homo sapiens GN=APLP2|Isoform 3 of Amyloid-like protein 2 OS=Homo sapiens GN=APLP2|Isoform 4 of Amyloid-like protein 2 OS=Homo sapiens GN=APLP2|Isoform 5 of Amyloid-like protein 2 OS=Homo sapiens GN=APLP2|Isoform 6 of Amyloid-like protein 2 OS=Homo sapiens GN=APLP2	-0.244252	0.00143136	0.00512368	RNA-digested	no_hit
Q9HDC9	APMAP	Adipocyte plasma membrane-associated protein OS=Homo sapiens GN=APMAP PE=1 SV=2	-0.0491303	0.150887	0.213496	RNA-preserved	no_hit
Q9HDC9	APMAP	Adipocyte plasma membrane-associated protein OS=Homo sapiens GN=APMAP PE=1 SV=2	-0.00440565	0.889278	0.924028	RNA-digested	no_hit
A0A087WTM7|P04114	APOB	Apolipoprotein B-100 OS=Homo sapiens GN=APOB PE=1 SV=1|Apolipoprotein B-100 OS=Homo sapiens GN=APOB PE=1 SV=2	-0.0332623	0.425758	0.535846	RNA-digested	no_hit
A0A087WTM7|P04114	APOB	Apolipoprotein B-100 OS=Homo sapiens GN=APOB PE=1 SV=1|Apolipoprotein B-100 OS=Homo sapiens GN=APOB PE=1 SV=2	0.011274	0.782809	0.831812	RNA-preserved	no_hit
B0QYD3|Q9UH17	APOBEC3B	DNA dC->dU-editing enzyme APOBEC-3B OS=Homo sapiens GN=APOBEC3B PE=1 SV=1|DNA dC->dU-editing enzyme APOBEC-3B OS=Homo sapiens GN=APOBEC3B PE=1 SV=1	-1.96809	6.22938e-07	5.85822e-06	RNA-preserved	hit
B0QYD3|Q9UH17	APOBEC3B	DNA dC->dU-editing enzyme APOBEC-3B OS=Homo sapiens GN=APOBEC3B PE=1 SV=1|DNA dC->dU-editing enzyme APOBEC-3B OS=Homo sapiens GN=APOBEC3B PE=1 SV=1	-0.96238	7.97745e-05	0.000436295	RNA-digested	hit
Q9NRW3	APOBEC3C	DNA dC->dU-editing enzyme APOBEC-3C OS=Homo sapiens GN=APOBEC3C PE=1 SV=2	-1.37298	1.49456e-07	1.85462e-06	RNA-preserved	hit
Q9NRW3	APOBEC3C	DNA dC->dU-editing enzyme APOBEC-3C OS=Homo sapiens GN=APOBEC3C PE=1 SV=2	-0.820925	5.31457e-06	4.71068e-05	RNA-digested	hit
J3KQL8|Q9BQE5	APOL2	Apolipoprotein L2 OS=Homo sapiens GN=APOL2 PE=1 SV=2|Apolipoprotein L2 OS=Homo sapiens GN=APOL2 PE=1 SV=1	-0.0613467	0.175287	0.268888	RNA-digested	no_hit
J3KQL8|Q9BQE5	APOL2	Apolipoprotein L2 OS=Homo sapiens GN=APOL2 PE=1 SV=2|Apolipoprotein L2 OS=Homo sapiens GN=APOL2 PE=1 SV=1	-0.0535188	0.229895	0.30275	RNA-preserved	no_hit
H7C1U8|Q9BUR5|Q9BUR5-2	APOO	MICOS complex subunit (Fragment) OS=Homo sapiens GN=APOO PE=1 SV=1|MICOS complex subunit MIC26 OS=Homo sapiens GN=APOO PE=1 SV=1|Isoform 2 of MICOS complex subunit MIC26 OS=Homo sapiens GN=APOO	-0.155667	0.00157877	0.005581	RNA-digested	no_hit
H7C1U8|Q9BUR5|Q9BUR5-2	APOO	MICOS complex subunit (Fragment) OS=Homo sapiens GN=APOO PE=1 SV=1|MICOS complex subunit MIC26 OS=Homo sapiens GN=APOO PE=1 SV=1|Isoform 2 of MICOS complex subunit MIC26 OS=Homo sapiens GN=APOO	-0.110899	0.00940546	0.0204226	RNA-preserved	no_hit
Q6UXV4	APOOL	MICOS complex subunit MIC27 OS=Homo sapiens GN=APOOL PE=1 SV=1	-0.141888	0.0712609	0.113337	RNA-preserved	no_hit
Q6UXV4	APOOL	MICOS complex subunit MIC27 OS=Homo sapiens GN=APOOL PE=1 SV=1	-0.00214248	0.97537	0.982285	RNA-digested	no_hit
P05067|P05067-11|P05067-7|P05067-8|P05067-9	APP	Amyloid beta A4 protein OS=Homo sapiens GN=APP PE=1 SV=3|Isoform 11 of Amyloid beta A4 protein OS=Homo sapiens GN=APP|Isoform L-APP733 of Amyloid beta A4 protein OS=Homo sapiens GN=APP|Isoform APP751 of Amyloid beta A4 protein OS=Homo sapiens GN=APP|Isoform L-APP752 of Amyloid beta A4 protein OS=Homo sapiens GN=APP	-0.119905	0.0330885	0.0585805	RNA-preserved	no_hit
P05067|P05067-11|P05067-7|P05067-8|P05067-9	APP	Amyloid beta A4 protein OS=Homo sapiens GN=APP PE=1 SV=3|Isoform 11 of Amyloid beta A4 protein OS=Homo sapiens GN=APP|Isoform L-APP733 of Amyloid beta A4 protein OS=Homo sapiens GN=APP|Isoform APP751 of Amyloid beta A4 protein OS=Homo sapiens GN=APP|Isoform L-APP752 of Amyloid beta A4 protein OS=Homo sapiens GN=APP	-0.113273	0.0410087	0.0835024	RNA-digested	no_hit
Q9UKG1	APPL1	DCC-interacting protein 13-alpha OS=Homo sapiens GN=APPL1 PE=1 SV=1	-0.00700486	0.835271	0.887383	RNA-digested	no_hit
Q9UKG1	APPL1	DCC-interacting protein 13-alpha OS=Homo sapiens GN=APPL1 PE=1 SV=1	0.0141273	0.676427	0.738094	RNA-preserved	no_hit
Q8NEU8|Q8NEU8-3	APPL2	DCC-interacting protein 13-beta OS=Homo sapiens GN=APPL2 PE=1 SV=3|Isoform 3 of DCC-interacting protein 13-beta OS=Homo sapiens GN=APPL2	-0.132752	0.0684707	0.109557	RNA-preserved	no_hit
Q8NEU8|Q8NEU8-3	APPL2	DCC-interacting protein 13-beta OS=Homo sapiens GN=APPL2 PE=1 SV=3|Isoform 3 of DCC-interacting protein 13-beta OS=Homo sapiens GN=APPL2	-0.0891643	0.192211	0.290062	RNA-digested	no_hit
P07741|P07741-2	APRT	Adenine phosphoribosyltransferase OS=Homo sapiens GN=APRT PE=1 SV=2|Isoform 2 of Adenine phosphoribosyltransferase OS=Homo sapiens GN=APRT	0.0442979	0.255551	0.36055	RNA-digested	no_hit
P07741|P07741-2	APRT	Adenine phosphoribosyltransferase OS=Homo sapiens GN=APRT PE=1 SV=2|Isoform 2 of Adenine phosphoribosyltransferase OS=Homo sapiens GN=APRT	0.115615	0.0141571	0.0286111	RNA-preserved	no_hit
F8W6G5|Q7Z2E3|Q7Z2E3-11|Q7Z2E3-3|Q7Z2E3-4|Q7Z2E3-7|Q7Z2E3-9	APTX	Aprataxin (Fragment) OS=Homo sapiens GN=APTX PE=1 SV=1|Aprataxin OS=Homo sapiens GN=APTX PE=1 SV=2|Isoform 11 of Aprataxin OS=Homo sapiens GN=APTX|Isoform 3 of Aprataxin OS=Homo sapiens GN=APTX|Isoform 4 of Aprataxin OS=Homo sapiens GN=APTX|Isoform 7 of Aprataxin OS=Homo sapiens GN=APTX|Isoform 9 of Aprataxin OS=Homo sapiens GN=APTX	-0.217073	0.00111622	0.00331428	RNA-preserved	no_hit
F8W6G5|Q7Z2E3|Q7Z2E3-11|Q7Z2E3-3|Q7Z2E3-4|Q7Z2E3-7|Q7Z2E3-9	APTX	Aprataxin (Fragment) OS=Homo sapiens GN=APTX PE=1 SV=1|Aprataxin OS=Homo sapiens GN=APTX PE=1 SV=2|Isoform 11 of Aprataxin OS=Homo sapiens GN=APTX|Isoform 3 of Aprataxin OS=Homo sapiens GN=APTX|Isoform 4 of Aprataxin OS=Homo sapiens GN=APTX|Isoform 7 of Aprataxin OS=Homo sapiens GN=APTX|Isoform 9 of Aprataxin OS=Homo sapiens GN=APTX	-0.154188	0.00711358	0.0199062	RNA-digested	no_hit
O60306	AQR	Intron-binding protein aquarius OS=Homo sapiens GN=AQR PE=1 SV=4	-0.533977	1.66152e-06	1.27399e-05	RNA-preserved	no_hit
O60306	AQR	Intron-binding protein aquarius OS=Homo sapiens GN=AQR PE=1 SV=4	-0.330696	4.2817e-05	0.00025911	RNA-digested	no_hit
P10398|Q96II5	ARAF	Serine/threonine-protein kinase A-Raf OS=Homo sapiens GN=ARAF PE=1 SV=2|ARAF protein OS=Homo sapiens GN=ARAF PE=1 SV=1	-0.101765	0.107563	0.181957	RNA-digested	no_hit
P10398|Q96II5	ARAF	Serine/threonine-protein kinase A-Raf OS=Homo sapiens GN=ARAF PE=1 SV=2|ARAF protein OS=Homo sapiens GN=ARAF PE=1 SV=1	-0.0404073	0.488327	0.564815	RNA-preserved	no_hit
E7EU13|Q96P48|Q96P48-1|Q96P48-2|Q96P48-3|Q96P48-4|Q96P48-7	ARAP1	Arf-GAP with Rho-GAP domain, ANK repeat and PH domain-containing protein 1 OS=Homo sapiens GN=ARAP1 PE=1 SV=1|Arf-GAP with Rho-GAP domain, ANK repeat and PH domain-containing protein 1 OS=Homo sapiens GN=ARAP1 PE=1 SV=3|Isoform 1 of Arf-GAP with Rho-GAP domain, ANK repeat and PH domain-containing protein 1 OS=Homo sapiens GN=ARAP1|Isoform 2 of Arf-GAP with Rho-GAP domain, ANK repeat and PH domain…	-0.0936696	0.0258835	0.0580451	RNA-digested	no_hit
E7EU13|Q96P48|Q96P48-1|Q96P48-2|Q96P48-3|Q96P48-4|Q96P48-7	ARAP1	Arf-GAP with Rho-GAP domain, ANK repeat and PH domain-containing protein 1 OS=Homo sapiens GN=ARAP1 PE=1 SV=1|Arf-GAP with Rho-GAP domain, ANK repeat and PH domain-containing protein 1 OS=Homo sapiens GN=ARAP1 PE=1 SV=3|Isoform 1 of Arf-GAP with Rho-GAP domain, ANK repeat and PH domain-containing protein 1 OS=Homo sapiens GN=ARAP1|Isoform 2 of Arf-GAP with Rho-GAP domain, ANK repeat and PH domain…	-0.0609611	0.110023	0.162981	RNA-preserved	no_hit
Q8WWN8|Q8WWN8-2	ARAP3	Arf-GAP with Rho-GAP domain, ANK repeat and PH domain-containing protein 3 OS=Homo sapiens GN=ARAP3 PE=1 SV=1|Isoform 2 of Arf-GAP with Rho-GAP domain, ANK repeat and PH domain-containing protein 3 OS=Homo sapiens GN=ARAP3	-0.0352937	0.510417	0.616935	RNA-digested	no_hit
Q8WWN8|Q8WWN8-2	ARAP3	Arf-GAP with Rho-GAP domain, ANK repeat and PH domain-containing protein 3 OS=Homo sapiens GN=ARAP3 PE=1 SV=1|Isoform 2 of Arf-GAP with Rho-GAP domain, ANK repeat and PH domain-containing protein 3 OS=Homo sapiens GN=ARAP3	-0.00802657	0.879191	0.910447	RNA-preserved	no_hit
B0YIW6|P48444	ARCN1	Archain 1, isoform CRA_a OS=Homo sapiens GN=ARCN1 PE=1 SV=1|Coatomer subunit delta OS=Homo sapiens GN=ARCN1 PE=1 SV=1	0.05647	0.12147	0.200483	RNA-digested	no_hit
B0YIW6|P48444	ARCN1	Archain 1, isoform CRA_a OS=Homo sapiens GN=ARCN1 PE=1 SV=1|Coatomer subunit delta OS=Homo sapiens GN=ARCN1 PE=1 SV=1	0.0984564	0.0178027	0.0345928	RNA-preserved	no_hit
P61204|P84077	ARF3|ARF1	ADP-ribosylation factor 3 OS=Homo sapiens GN=ARF3 PE=1 SV=2|ADP-ribosylation factor 1 OS=Homo sapiens GN=ARF1 PE=1 SV=2	0.142433	0.010234	0.0270138	RNA-digested	no_hit
P61204|P84077	ARF3|ARF1	ADP-ribosylation factor 3 OS=Homo sapiens GN=ARF3 PE=1 SV=2|ADP-ribosylation factor 1 OS=Homo sapiens GN=ARF1 PE=1 SV=2	0.224958	0.0008829	0.00270109	RNA-preserved	no_hit
P18085	ARF4	ADP-ribosylation factor 4 OS=Homo sapiens GN=ARF4 PE=1 SV=3	0.0154535	0.744078	0.819366	RNA-digested	no_hit
P18085	ARF4	ADP-ribosylation factor 4 OS=Homo sapiens GN=ARF4 PE=1 SV=3	0.0335827	0.484321	0.561333	RNA-preserved	no_hit
P84085	ARF5	ADP-ribosylation factor 5 OS=Homo sapiens GN=ARF5 PE=1 SV=2	0.104068	0.0347188	0.0730082	RNA-digested	no_hit
P84085	ARF5	ADP-ribosylation factor 5 OS=Homo sapiens GN=ARF5 PE=1 SV=2	0.174232	0.00318041	0.00818686	RNA-preserved	no_hit
P62330	ARF6	ADP-ribosylation factor 6 OS=Homo sapiens GN=ARF6 PE=1 SV=2	-0.00443769	0.945337	0.962115	RNA-digested	no_hit
P62330	ARF6	ADP-ribosylation factor 6 OS=Homo sapiens GN=ARF6 PE=1 SV=2	0.0814296	0.233036	0.306587	RNA-preserved	no_hit
E5RHT6|F8VWH9|F8W1U7|Q8N6T3|Q8N6T3-2|Q8N6T3-3|Q8N6T3-5	ARFGAP1	ADP-ribosylation factor GTPase-activating protein 1 (Fragment) OS=Homo sapiens GN=ARFGAP1 PE=1 SV=2|ADP-ribosylation factor GTPase-activating protein 1 OS=Homo sapiens GN=ARFGAP1 PE=1 SV=1|ADP-ribosylation factor GTPase-activating protein 1 (Fragment) OS=Homo sapiens GN=ARFGAP1 PE=1 SV=1|ADP-ribosylation factor GTPase-activating protein 1 OS=Homo sapiens GN=ARFGAP1 PE=1 SV=2|Isoform 2 of ADP-ribo…	0.029535	0.459974	0.569873	RNA-digested	no_hit
E5RHT6|F8VWH9|F8W1U7|Q8N6T3|Q8N6T3-2|Q8N6T3-3|Q8N6T3-5	ARFGAP1	ADP-ribosylation factor GTPase-activating protein 1 (Fragment) OS=Homo sapiens GN=ARFGAP1 PE=1 SV=2|ADP-ribosylation factor GTPase-activating protein 1 OS=Homo sapiens GN=ARFGAP1 PE=1 SV=1|ADP-ribosylation factor GTPase-activating protein 1 (Fragment) OS=Homo sapiens GN=ARFGAP1 PE=1 SV=1|ADP-ribosylation factor GTPase-activating protein 1 OS=Homo sapiens GN=ARFGAP1 PE=1 SV=2|Isoform 2 of ADP-ribo…	0.0447425	0.274728	0.351584	RNA-preserved	no_hit
G5E9L0|Q8N6H7	ARFGAP2	ADP-ribosylation factor GTPase-activating protein 2 OS=Homo sapiens GN=ARFGAP2 PE=1 SV=2|ADP-ribosylation factor GTPase-activating protein 2 OS=Homo sapiens GN=ARFGAP2 PE=1 SV=1	-0.00535033	0.870374	0.909814	RNA-digested	no_hit
G5E9L0|Q8N6H7	ARFGAP2	ADP-ribosylation factor GTPase-activating protein 2 OS=Homo sapiens GN=ARFGAP2 PE=1 SV=2|ADP-ribosylation factor GTPase-activating protein 2 OS=Homo sapiens GN=ARFGAP2 PE=1 SV=1	0.0384304	0.263053	0.339055	RNA-preserved	no_hit
H0Y6A0|Q9NP61	ARFGAP3	ADP-ribosylation factor GTPase-activating protein 3 (Fragment) OS=Homo sapiens GN=ARFGAP3 PE=1 SV=1|ADP-ribosylation factor GTPase-activating protein 3 OS=Homo sapiens GN=ARFGAP3 PE=1 SV=1	-0.0291734	0.396427	0.50577	RNA-digested	no_hit
H0Y6A0|Q9NP61	ARFGAP3	ADP-ribosylation factor GTPase-activating protein 3 (Fragment) OS=Homo sapiens GN=ARFGAP3 PE=1 SV=1|ADP-ribosylation factor GTPase-activating protein 3 OS=Homo sapiens GN=ARFGAP3 PE=1 SV=1	0.0543814	0.135725	0.194623	RNA-preserved	no_hit
Q9Y6D6	ARFGEF1	Brefeldin A-inhibited guanine nucleotide-exchange protein 1 OS=Homo sapiens GN=ARFGEF1 PE=1 SV=2	0.112078	0.0601412	0.11395	RNA-digested	no_hit
Q9Y6D6	ARFGEF1	Brefeldin A-inhibited guanine nucleotide-exchange protein 1 OS=Homo sapiens GN=ARFGEF1 PE=1 SV=2	0.156015	0.0167676	0.0328535	RNA-preserved	no_hit
Q9Y6D5	ARFGEF2	Brefeldin A-inhibited guanine nucleotide-exchange protein 2 OS=Homo sapiens GN=ARFGEF2 PE=1 SV=3	0.0338141	0.491595	0.599826	RNA-digested	no_hit
Q9Y6D5	ARFGEF2	Brefeldin A-inhibited guanine nucleotide-exchange protein 2 OS=Homo sapiens GN=ARFGEF2 PE=1 SV=3	0.0385866	0.434907	0.513929	RNA-preserved	no_hit
P53367|P53367-2	ARFIP1	Arfaptin-1 OS=Homo sapiens GN=ARFIP1 PE=1 SV=2|Isoform A of Arfaptin-1 OS=Homo sapiens GN=ARFIP1	-0.141174	0.0221611	0.0510784	RNA-digested	no_hit
P53367|P53367-2	ARFIP1	Arfaptin-1 OS=Homo sapiens GN=ARFIP1 PE=1 SV=2|Isoform A of Arfaptin-1 OS=Homo sapiens GN=ARFIP1	-0.124342	0.036749	0.0640526	RNA-preserved	no_hit
A0A087X1E4|P53365|P53365-2|P53365-3	ARFIP2	Arfaptin-2 OS=Homo sapiens GN=ARFIP2 PE=1 SV=1|Arfaptin-2 OS=Homo sapiens GN=ARFIP2 PE=1 SV=1|Isoform 2 of Arfaptin-2 OS=Homo sapiens GN=ARFIP2|Isoform 3 of Arfaptin-2 OS=Homo sapiens GN=ARFIP2	-0.665548	1.72926e-06	1.31287e-05	RNA-preserved	hit
A0A087X1E4|P53365|P53365-2|P53365-3	ARFIP2	Arfaptin-2 OS=Homo sapiens GN=ARFIP2 PE=1 SV=1|Arfaptin-2 OS=Homo sapiens GN=ARFIP2 PE=1 SV=1|Isoform 2 of Arfaptin-2 OS=Homo sapiens GN=ARFIP2|Isoform 3 of Arfaptin-2 OS=Homo sapiens GN=ARFIP2	-0.644148	2.16725e-06	2.37298e-05	RNA-digested	hit
Q13795|Q13795-2	ARFRP1	ADP-ribosylation factor-related protein 1 OS=Homo sapiens GN=ARFRP1 PE=1 SV=1|Isoform 2 of ADP-ribosylation factor-related protein 1 OS=Homo sapiens GN=ARFRP1	-0.0780041	0.101839	0.174627	RNA-digested	no_hit
Q13795|Q13795-2	ARFRP1	ADP-ribosylation factor-related protein 1 OS=Homo sapiens GN=ARFRP1 PE=1 SV=1|Isoform 2 of ADP-ribosylation factor-related protein 1 OS=Homo sapiens GN=ARFRP1	-0.0312037	0.476783	0.554312	RNA-preserved	no_hit
Q9NWB6	ARGLU1	Arginine and glutamate-rich protein 1 OS=Homo sapiens GN=ARGLU1 PE=1 SV=1	-0.354749	0.00370067	0.00931575	RNA-preserved	no_hit
Q9NWB6	ARGLU1	Arginine and glutamate-rich protein 1 OS=Homo sapiens GN=ARGLU1 PE=1 SV=1	-0.229275	0.0284971	0.0625313	RNA-digested	no_hit
Q07960	ARHGAP1	Rho GTPase-activating protein 1 OS=Homo sapiens GN=ARHGAP1 PE=1 SV=1	0.0355131	0.625331	0.690153	RNA-preserved	no_hit
Q07960	ARHGAP1	Rho GTPase-activating protein 1 OS=Homo sapiens GN=ARHGAP1 PE=1 SV=1	0.162101	0.0520459	0.10095	RNA-digested	no_hit
Q1RLN5|Q8IWW6|Q8IWW6-2|Q8IWW6-3|Q8IWW6-4	ARHGAP12	ARHGAP12 protein OS=Homo sapiens GN=ARHGAP12 PE=1 SV=1|Rho GTPase-activating protein 12 OS=Homo sapiens GN=ARHGAP12 PE=1 SV=1|Isoform 2 of Rho GTPase-activating protein 12 OS=Homo sapiens GN=ARHGAP12|Isoform 3 of Rho GTPase-activating protein 12 OS=Homo sapiens GN=ARHGAP12|Isoform 4 of Rho GTPase-activating protein 12 OS=Homo sapiens GN=ARHGAP12	0.0291582	0.516203	0.591605	RNA-preserved	no_hit
Q1RLN5|Q8IWW6|Q8IWW6-2|Q8IWW6-3|Q8IWW6-4	ARHGAP12	ARHGAP12 protein OS=Homo sapiens GN=ARHGAP12 PE=1 SV=1|Rho GTPase-activating protein 12 OS=Homo sapiens GN=ARHGAP12 PE=1 SV=1|Isoform 2 of Rho GTPase-activating protein 12 OS=Homo sapiens GN=ARHGAP12|Isoform 3 of Rho GTPase-activating protein 12 OS=Homo sapiens GN=ARHGAP12|Isoform 4 of Rho GTPase-activating protein 12 OS=Homo sapiens GN=ARHGAP12	0.0330042	0.464347	0.573843	RNA-digested	no_hit
Q68EM7|Q68EM7-5|Q68EM7-6	ARHGAP17	Rho GTPase-activating protein 17 OS=Homo sapiens GN=ARHGAP17 PE=1 SV=1|Isoform 5 of Rho GTPase-activating protein 17 OS=Homo sapiens GN=ARHGAP17|Isoform 6 of Rho GTPase-activating protein 17 OS=Homo sapiens GN=ARHGAP17	0.0642038	0.236591	0.310508	RNA-preserved	no_hit
Q68EM7|Q68EM7-5|Q68EM7-6	ARHGAP17	Rho GTPase-activating protein 17 OS=Homo sapiens GN=ARHGAP17 PE=1 SV=1|Isoform 5 of Rho GTPase-activating protein 17 OS=Homo sapiens GN=ARHGAP17|Isoform 6 of Rho GTPase-activating protein 17 OS=Homo sapiens GN=ARHGAP17	0.0732494	0.183143	0.278637	RNA-digested	no_hit
Q8N392|Q8N392-2	ARHGAP18	Rho GTPase-activating protein 18 OS=Homo sapiens GN=ARHGAP18 PE=1 SV=3|Isoform 2 of Rho GTPase-activating protein 18 OS=Homo sapiens GN=ARHGAP18	-0.0701862	0.0609733	0.115243	RNA-digested	no_hit
Q8N392|Q8N392-2	ARHGAP18	Rho GTPase-activating protein 18 OS=Homo sapiens GN=ARHGAP18 PE=1 SV=3|Isoform 2 of Rho GTPase-activating protein 18 OS=Homo sapiens GN=ARHGAP18	-0.0354068	0.298585	0.376053	RNA-preserved	no_hit
Q5T5U3	ARHGAP21	Rho GTPase-activating protein 21 OS=Homo sapiens GN=ARHGAP21 PE=1 SV=1	-0.211219	0.00467576	0.0138909	RNA-digested	no_hit
Q5T5U3	ARHGAP21	Rho GTPase-activating protein 21 OS=Homo sapiens GN=ARHGAP21 PE=1 SV=1	-0.187757	0.00845264	0.0186434	RNA-preserved	no_hit
Q9P2N2	ARHGAP28	Rho GTPase-activating protein 28 OS=Homo sapiens GN=ARHGAP28 PE=1 SV=3	-0.139545	0.577074	0.645739	RNA-preserved	no_hit
Q9P2N2	ARHGAP28	Rho GTPase-activating protein 28 OS=Homo sapiens GN=ARHGAP28 PE=1 SV=3	-0.032253	0.896319	0.928011	RNA-digested	no_hit
Q9NRY4	ARHGAP35	Rho GTPase-activating protein 35 OS=Homo sapiens GN=ARHGAP35 PE=1 SV=3	-0.0291542	0.416961	0.497624	RNA-preserved	no_hit
Q9NRY4	ARHGAP35	Rho GTPase-activating protein 35 OS=Homo sapiens GN=ARHGAP35 PE=1 SV=3	-0.00520404	0.88204	0.91792	RNA-digested	no_hit
E7EQN5|P98171|P98171-2	ARHGAP4	Rho GTPase-activating protein 4 OS=Homo sapiens GN=ARHGAP4 PE=1 SV=1|Rho GTPase-activating protein 4 OS=Homo sapiens GN=ARHGAP4 PE=1 SV=2|Isoform 2 of Rho GTPase-activating protein 4 OS=Homo sapiens GN=ARHGAP4	-0.371204	0.000140029	0.000551532	RNA-preserved	no_hit
E7EQN5|P98171|P98171-2	ARHGAP4	Rho GTPase-activating protein 4 OS=Homo sapiens GN=ARHGAP4 PE=1 SV=1|Rho GTPase-activating protein 4 OS=Homo sapiens GN=ARHGAP4 PE=1 SV=2|Isoform 2 of Rho GTPase-activating protein 4 OS=Homo sapiens GN=ARHGAP4	-0.305079	0.0004773	0.00199417	RNA-digested	no_hit
J3KTF8|J3QQX2|P52565	ARHGDIA	Rho GDP-dissociation inhibitor 1 (Fragment) OS=Homo sapiens GN=ARHGDIA PE=1 SV=7|Rho GDP-dissociation inhibitor 1 OS=Homo sapiens GN=ARHGDIA PE=1 SV=1|Rho GDP-dissociation inhibitor 1 OS=Homo sapiens GN=ARHGDIA PE=1 SV=3	0.133576	0.032391	0.0689596	RNA-digested	no_hit
J3KTF8|J3QQX2|P52565	ARHGDIA	Rho GDP-dissociation inhibitor 1 (Fragment) OS=Homo sapiens GN=ARHGDIA PE=1 SV=7|Rho GDP-dissociation inhibitor 1 OS=Homo sapiens GN=ARHGDIA PE=1 SV=1|Rho GDP-dissociation inhibitor 1 OS=Homo sapiens GN=ARHGDIA PE=1 SV=3	0.216008	0.00347847	0.0088403	RNA-preserved	no_hit
M0QZR4|Q92888|Q92888-2|Q92888-3	ARHGEF1	Rho guanine nucleotide exchange factor 1 OS=Homo sapiens GN=ARHGEF1 PE=1 SV=1|Rho guanine nucleotide exchange factor 1 OS=Homo sapiens GN=ARHGEF1 PE=1 SV=2|Isoform 2 of Rho guanine nucleotide exchange factor 1 OS=Homo sapiens GN=ARHGEF1|Isoform 3 of Rho guanine nucleotide exchange factor 1 OS=Homo sapiens GN=ARHGEF1	-0.0251163	0.525078	0.599232	RNA-preserved	no_hit
M0QZR4|Q92888|Q92888-2|Q92888-3	ARHGEF1	Rho guanine nucleotide exchange factor 1 OS=Homo sapiens GN=ARHGEF1 PE=1 SV=1|Rho guanine nucleotide exchange factor 1 OS=Homo sapiens GN=ARHGEF1 PE=1 SV=2|Isoform 2 of Rho guanine nucleotide exchange factor 1 OS=Homo sapiens GN=ARHGEF1|Isoform 3 of Rho guanine nucleotide exchange factor 1 OS=Homo sapiens GN=ARHGEF1	-0.0040798	0.916567	0.942786	RNA-digested	no_hit
O15085|O15085-2	ARHGEF11	Rho guanine nucleotide exchange factor 11 OS=Homo sapiens GN=ARHGEF11 PE=1 SV=1|Isoform 2 of Rho guanine nucleotide exchange factor 11 OS=Homo sapiens GN=ARHGEF11	0.000850938	0.985951	0.989066	RNA-digested	no_hit
O15085|O15085-2	ARHGEF11	Rho guanine nucleotide exchange factor 11 OS=Homo sapiens GN=ARHGEF11 PE=1 SV=1|Isoform 2 of Rho guanine nucleotide exchange factor 11 OS=Homo sapiens GN=ARHGEF11	0.0719676	0.166129	0.230602	RNA-preserved	no_hit
E9PMR6|Q9NZN5|Q9NZN5-2	ARHGEF12	Rho guanine nucleotide exchange factor 12 OS=Homo sapiens GN=ARHGEF12 PE=1 SV=1|Rho guanine nucleotide exchange factor 12 OS=Homo sapiens GN=ARHGEF12 PE=1 SV=1|Isoform 2 of Rho guanine nucleotide exchange factor 12 OS=Homo sapiens GN=ARHGEF12	-0.217736	0.0010665	0.00318046	RNA-preserved	no_hit
E9PMR6|Q9NZN5|Q9NZN5-2	ARHGEF12	Rho guanine nucleotide exchange factor 12 OS=Homo sapiens GN=ARHGEF12 PE=1 SV=1|Rho guanine nucleotide exchange factor 12 OS=Homo sapiens GN=ARHGEF12 PE=1 SV=1|Isoform 2 of Rho guanine nucleotide exchange factor 12 OS=Homo sapiens GN=ARHGEF12	-0.187046	0.0025239	0.00825199	RNA-digested	no_hit
Q5VV41	ARHGEF16	Rho guanine nucleotide exchange factor 16 OS=Homo sapiens GN=ARHGEF16 PE=1 SV=1	0.0691937	0.131524	0.213523	RNA-digested	no_hit
Q5VV41	ARHGEF16	Rho guanine nucleotide exchange factor 16 OS=Homo sapiens GN=ARHGEF16 PE=1 SV=1	0.130388	0.0144977	0.0291465	RNA-preserved	no_hit
Q96PE2	ARHGEF17	Rho guanine nucleotide exchange factor 17 OS=Homo sapiens GN=ARHGEF17 PE=1 SV=1	-0.40819	7.95713e-05	0.000336355	RNA-preserved	no_hit
Q96PE2	ARHGEF17	Rho guanine nucleotide exchange factor 17 OS=Homo sapiens GN=ARHGEF17 PE=1 SV=1	-0.378513	0.000129532	0.000650432	RNA-digested	no_hit
Q6ZSZ5|Q6ZSZ5-2	ARHGEF18	Rho guanine nucleotide exchange factor 18 OS=Homo sapiens GN=ARHGEF18 PE=1 SV=3|Isoform 2 of Rho guanine nucleotide exchange factor 18 OS=Homo sapiens GN=ARHGEF18	-0.0103661	0.825001	0.879936	RNA-digested	no_hit
Q6ZSZ5|Q6ZSZ5-2	ARHGEF18	Rho guanine nucleotide exchange factor 18 OS=Homo sapiens GN=ARHGEF18 PE=1 SV=3|Isoform 2 of Rho guanine nucleotide exchange factor 18 OS=Homo sapiens GN=ARHGEF18	-0.00824981	0.860221	0.895214	RNA-preserved	no_hit
Q92974|Q92974-2|Q92974-3|V9GYM8	ARHGEF2	Rho guanine nucleotide exchange factor 2 OS=Homo sapiens GN=ARHGEF2 PE=1 SV=4|Isoform 2 of Rho guanine nucleotide exchange factor 2 OS=Homo sapiens GN=ARHGEF2|Isoform 3 of Rho guanine nucleotide exchange factor 2 OS=Homo sapiens GN=ARHGEF2|Rho guanine nucleotide exchange factor 2 OS=Homo sapiens GN=ARHGEF2 PE=1 SV=1	-0.199015	0.00082871	0.00256207	RNA-preserved	no_hit
Q92974|Q92974-2|Q92974-3|V9GYM8	ARHGEF2	Rho guanine nucleotide exchange factor 2 OS=Homo sapiens GN=ARHGEF2 PE=1 SV=4|Isoform 2 of Rho guanine nucleotide exchange factor 2 OS=Homo sapiens GN=ARHGEF2|Isoform 3 of Rho guanine nucleotide exchange factor 2 OS=Homo sapiens GN=ARHGEF2|Rho guanine nucleotide exchange factor 2 OS=Homo sapiens GN=ARHGEF2 PE=1 SV=1	-0.0892489	0.0417524	0.0847609	RNA-digested	no_hit
B1ALK7|Q14155-1|Q14155-5	ARHGEF7	Rho guanine nucleotide exchange factor 7 OS=Homo sapiens GN=ARHGEF7 PE=1 SV=1|Isoform 1 of Rho guanine nucleotide exchange factor 7 OS=Homo sapiens GN=ARHGEF7|Isoform 5 of Rho guanine nucleotide exchange factor 7 OS=Homo sapiens GN=ARHGEF7	-0.0876238	0.0267814	0.0489722	RNA-preserved	no_hit
B1ALK7|Q14155-1|Q14155-5	ARHGEF7	Rho guanine nucleotide exchange factor 7 OS=Homo sapiens GN=ARHGEF7 PE=1 SV=1|Isoform 1 of Rho guanine nucleotide exchange factor 7 OS=Homo sapiens GN=ARHGEF7|Isoform 5 of Rho guanine nucleotide exchange factor 7 OS=Homo sapiens GN=ARHGEF7	-0.0769775	0.0439746	0.0884079	RNA-digested	no_hit
O14497|O14497-2|O14497-3	ARID1A	AT-rich interactive domain-containing protein 1A OS=Homo sapiens GN=ARID1A PE=1 SV=3|Isoform 2 of AT-rich interactive domain-containing protein 1A OS=Homo sapiens GN=ARID1A|Isoform 3 of AT-rich interactive domain-containing protein 1A OS=Homo sapiens GN=ARID1A	-0.306595	0.00127407	0.00371152	RNA-preserved	no_hit
O14497|O14497-2|O14497-3	ARID1A	AT-rich interactive domain-containing protein 1A OS=Homo sapiens GN=ARID1A PE=1 SV=3|Isoform 2 of AT-rich interactive domain-containing protein 1A OS=Homo sapiens GN=ARID1A|Isoform 3 of AT-rich interactive domain-containing protein 1A OS=Homo sapiens GN=ARID1A	-0.212286	0.00901109	0.0243941	RNA-digested	no_hit
H0Y2R3|H0Y3S9|H0Y7H8|Q8NFD5|Q8NFD5-2|Q8NFD5-3|Q8NFD5-4	ARID1B	AT-rich interactive domain-containing protein 1B (Fragment) OS=Homo sapiens GN=ARID1B PE=1 SV=1|AT-rich interactive domain-containing protein 1B (Fragment) OS=Homo sapiens GN=ARID1B PE=1 SV=1|AT-rich interactive domain-containing protein 1B (Fragment) OS=Homo sapiens GN=ARID1B PE=1 SV=1|AT-rich interactive domain-containing protein 1B OS=Homo sapiens GN=ARID1B PE=1 SV=2|Isoform 2 of AT-rich inter…	-0.794802	0.000527365	0.00174005	RNA-preserved	hit
H0Y2R3|H0Y3S9|H0Y7H8|Q8NFD5|Q8NFD5-2|Q8NFD5-3|Q8NFD5-4	ARID1B	AT-rich interactive domain-containing protein 1B (Fragment) OS=Homo sapiens GN=ARID1B PE=1 SV=1|AT-rich interactive domain-containing protein 1B (Fragment) OS=Homo sapiens GN=ARID1B PE=1 SV=1|AT-rich interactive domain-containing protein 1B (Fragment) OS=Homo sapiens GN=ARID1B PE=1 SV=1|AT-rich interactive domain-containing protein 1B OS=Homo sapiens GN=ARID1B PE=1 SV=2|Isoform 2 of AT-rich inter…	-0.777498	0.000602431	0.00242681	RNA-digested	hit
Q68CP9	ARID2	AT-rich interactive domain-containing protein 2 OS=Homo sapiens GN=ARID2 PE=1 SV=2	-0.693796	1.97446e-06	1.46806e-05	RNA-preserved	hit
Q68CP9	ARID2	AT-rich interactive domain-containing protein 2 OS=Homo sapiens GN=ARID2 PE=1 SV=2	-0.538208	1.12194e-05	8.76486e-05	RNA-digested	no_hit
Q4LE39|Q4LE39-2|Q4LE39-3	ARID4B	AT-rich interactive domain-containing protein 4B OS=Homo sapiens GN=ARID4B PE=1 SV=2|Isoform 2 of AT-rich interactive domain-containing protein 4B OS=Homo sapiens GN=ARID4B|Isoform 3 of AT-rich interactive domain-containing protein 4B OS=Homo sapiens GN=ARID4B	0.040249	0.561555	0.631911	RNA-preserved	no_hit
Q4LE39|Q4LE39-2|Q4LE39-3	ARID4B	AT-rich interactive domain-containing protein 4B OS=Homo sapiens GN=ARID4B PE=1 SV=2|Isoform 2 of AT-rich interactive domain-containing protein 4B OS=Homo sapiens GN=ARID4B|Isoform 3 of AT-rich interactive domain-containing protein 4B OS=Homo sapiens GN=ARID4B	0.0879696	0.224298	0.326703	RNA-digested	no_hit
Q14865	ARID5B	AT-rich interactive domain-containing protein 5B OS=Homo sapiens GN=ARID5B PE=1 SV=3	-0.310741	0.0141322	0.0354816	RNA-digested	no_hit
Q14865	ARID5B	AT-rich interactive domain-containing protein 5B OS=Homo sapiens GN=ARID5B PE=1 SV=3	-0.205445	0.0695376	0.111087	RNA-preserved	no_hit
Q9Y4X5	ARIH1	E3 ubiquitin-protein ligase ARIH1 OS=Homo sapiens GN=ARIH1 PE=1 SV=2	0.107328	0.0150742	0.0374118	RNA-digested	no_hit
Q9Y4X5	ARIH1	E3 ubiquitin-protein ligase ARIH1 OS=Homo sapiens GN=ARIH1 PE=1 SV=2	0.160511	0.00196078	0.00543064	RNA-preserved	no_hit
O95376	ARIH2	E3 ubiquitin-protein ligase ARIH2 OS=Homo sapiens GN=ARIH2 PE=1 SV=1	-0.0325741	0.367284	0.477393	RNA-digested	no_hit
O95376	ARIH2	E3 ubiquitin-protein ligase ARIH2 OS=Homo sapiens GN=ARIH2 PE=1 SV=1	0.0019281	0.956131	0.967681	RNA-preserved	no_hit
Q5BIX2|Q96B23|Q96B23-2	ARKL1|C18ORF25	Chromosome 18 open reading frame 25, isoform CRA_a OS=Homo sapiens GN=ARKL1 PE=1 SV=1|Uncharacterized protein C18orf25 OS=Homo sapiens GN=C18orf25 PE=1 SV=2|Isoform 2 of Uncharacterized protein C18orf25 OS=Homo sapiens GN=C18orf25	0.153322	0.0480352	0.0807338	RNA-preserved	no_hit
Q5BIX2|Q96B23|Q96B23-2	ARKL1|C18ORF25	Chromosome 18 open reading frame 25, isoform CRA_a OS=Homo sapiens GN=ARKL1 PE=1 SV=1|Uncharacterized protein C18orf25 OS=Homo sapiens GN=C18orf25 PE=1 SV=2|Isoform 2 of Uncharacterized protein C18orf25 OS=Homo sapiens GN=C18orf25	0.196963	0.0178803	0.0427448	RNA-digested	no_hit
B4DZG7|F8VYN9|P40616|P40616-2	ARL1	ADP-ribosylation factor-like protein 1 OS=Homo sapiens GN=ARL1 PE=1 SV=1|ADP-ribosylation factor-like protein 1 OS=Homo sapiens GN=ARL1 PE=1 SV=1|ADP-ribosylation factor-like protein 1 OS=Homo sapiens GN=ARL1 PE=1 SV=1|Isoform 2 of ADP-ribosylation factor-like protein 1 OS=Homo sapiens GN=ARL1	-0.0554074	0.247903	0.322143	RNA-preserved	no_hit
B4DZG7|F8VYN9|P40616|P40616-2	ARL1	ADP-ribosylation factor-like protein 1 OS=Homo sapiens GN=ARL1 PE=1 SV=1|ADP-ribosylation factor-like protein 1 OS=Homo sapiens GN=ARL1 PE=1 SV=1|ADP-ribosylation factor-like protein 1 OS=Homo sapiens GN=ARL1 PE=1 SV=1|Isoform 2 of ADP-ribosylation factor-like protein 1 OS=Homo sapiens GN=ARL1	-0.0433073	0.357532	0.46795	RNA-digested	no_hit
Q3SXY8|Q3SXY8-2|Q3SXY8-3	ARL13B	ADP-ribosylation factor-like protein 13B OS=Homo sapiens GN=ARL13B PE=1 SV=1|Isoform 2 of ADP-ribosylation factor-like protein 13B OS=Homo sapiens GN=ARL13B|Isoform 3 of ADP-ribosylation factor-like protein 13B OS=Homo sapiens GN=ARL13B	-0.532216	0.000206443	0.00076748	RNA-preserved	no_hit
Q3SXY8|Q3SXY8-2|Q3SXY8-3	ARL13B	ADP-ribosylation factor-like protein 13B OS=Homo sapiens GN=ARL13B PE=1 SV=1|Isoform 2 of ADP-ribosylation factor-like protein 13B OS=Homo sapiens GN=ARL13B|Isoform 3 of ADP-ribosylation factor-like protein 13B OS=Homo sapiens GN=ARL13B	-0.490381	0.000344297	0.00150487	RNA-digested	no_hit
Q8N8R7	ARL14EP	ARL14 effector protein OS=Homo sapiens GN=ARL14EP PE=1 SV=1	-0.117147	0.134113	0.217009	RNA-digested	no_hit
Q8N8R7	ARL14EP	ARL14 effector protein OS=Homo sapiens GN=ARL14EP PE=1 SV=1	-0.0301819	0.676167	0.73796	RNA-preserved	no_hit
P36404	ARL2	ADP-ribosylation factor-like protein 2 OS=Homo sapiens GN=ARL2 PE=1 SV=4	0.0156738	0.719129	0.774513	RNA-preserved	no_hit
P36404	ARL2	ADP-ribosylation factor-like protein 2 OS=Homo sapiens GN=ARL2 PE=1 SV=4	0.0325222	0.462448	0.572175	RNA-digested	no_hit
H3BU49|Q9Y2Y0|Q9Y2Y0-2	ARL2BP	ADP-ribosylation factor-like protein 2-binding protein OS=Homo sapiens GN=ARL2BP PE=1 SV=1|ADP-ribosylation factor-like protein 2-binding protein OS=Homo sapiens GN=ARL2BP PE=1 SV=1|Isoform 2 of ADP-ribosylation factor-like protein 2-binding protein OS=Homo sapiens GN=ARL2BP	0.214934	0.0703364	0.129683	RNA-digested	no_hit
H3BU49|Q9Y2Y0|Q9Y2Y0-2	ARL2BP	ADP-ribosylation factor-like protein 2-binding protein OS=Homo sapiens GN=ARL2BP PE=1 SV=1|ADP-ribosylation factor-like protein 2-binding protein OS=Homo sapiens GN=ARL2BP PE=1 SV=1|Isoform 2 of ADP-ribosylation factor-like protein 2-binding protein OS=Homo sapiens GN=ARL2BP	0.507403	0.00144854	0.00416803	RNA-preserved	no_hit
P36405	ARL3	ADP-ribosylation factor-like protein 3 OS=Homo sapiens GN=ARL3 PE=1 SV=2	0.0802964	0.218503	0.319926	RNA-digested	no_hit
P36405	ARL3	ADP-ribosylation factor-like protein 3 OS=Homo sapiens GN=ARL3 PE=1 SV=2	0.20623	0.0101654	0.0217832	RNA-preserved	no_hit
A0A0C4DH18|F5GYV5|F8WCT1|Q66PJ3|Q66PJ3-2|Q66PJ3-5	ARL6IP4	ADP-ribosylation factor-like protein 6-interacting protein 4 OS=Homo sapiens GN=ARL6IP4 PE=1 SV=1|ADP-ribosylation factor-like protein 6-interacting protein 4 (Fragment) OS=Homo sapiens GN=ARL6IP4 PE=1 SV=1|ADP-ribosylation factor-like protein 6-interacting protein 4 OS=Homo sapiens GN=ARL6IP4 PE=1 SV=1|ADP-ribosylation factor-like protein 6-interacting protein 4 OS=Homo sapiens GN=ARL6IP4 PE=1 S…	-0.965671	0.00406425	0.0100591	RNA-preserved	hit
A0A0C4DH18|F5GYV5|F8WCT1|Q66PJ3|Q66PJ3-2|Q66PJ3-5	ARL6IP4	ADP-ribosylation factor-like protein 6-interacting protein 4 OS=Homo sapiens GN=ARL6IP4 PE=1 SV=1|ADP-ribosylation factor-like protein 6-interacting protein 4 (Fragment) OS=Homo sapiens GN=ARL6IP4 PE=1 SV=1|ADP-ribosylation factor-like protein 6-interacting protein 4 OS=Homo sapiens GN=ARL6IP4 PE=1 SV=1|ADP-ribosylation factor-like protein 6-interacting protein 4 OS=Homo sapiens GN=ARL6IP4 PE=1 S…	-0.947199	0.00449713	0.013449	RNA-digested	hit
O75915	ARL6IP5	PRA1 family protein 3 OS=Homo sapiens GN=ARL6IP5 PE=1 SV=1	0.0871798	0.189865	0.287004	RNA-digested	no_hit
O75915	ARL6IP5	PRA1 family protein 3 OS=Homo sapiens GN=ARL6IP5 PE=1 SV=1	0.199966	0.0123655	0.0256253	RNA-preserved	no_hit
Q8N6S5	ARL6IP6	ADP-ribosylation factor-like protein 6-interacting protein 6 OS=Homo sapiens GN=ARL6IP6 PE=1 SV=1	-0.987763	5.42426e-06	3.42058e-05	RNA-preserved	hit
Q8N6S5	ARL6IP6	ADP-ribosylation factor-like protein 6-interacting protein 6 OS=Homo sapiens GN=ARL6IP6 PE=1 SV=1	-0.834336	1.70365e-05	0.00012344	RNA-digested	hit
Q96BM9	ARL8A	ADP-ribosylation factor-like protein 8A OS=Homo sapiens GN=ARL8A PE=1 SV=1	0.0327891	0.414951	0.5242	RNA-digested	no_hit
Q96BM9	ARL8A	ADP-ribosylation factor-like protein 8A OS=Homo sapiens GN=ARL8A PE=1 SV=1	0.079312	0.0738596	0.116671	RNA-preserved	no_hit
Q9NVJ2	ARL8B	ADP-ribosylation factor-like protein 8B OS=Homo sapiens GN=ARL8B PE=1 SV=1	-0.214945	0.000654829	0.00209282	RNA-preserved	no_hit
Q9NVJ2	ARL8B	ADP-ribosylation factor-like protein 8B OS=Homo sapiens GN=ARL8B PE=1 SV=1	-0.210722	0.00073734	0.00289256	RNA-digested	no_hit
Q9NVT9	ARMC1	Armadillo repeat-containing protein 1 OS=Homo sapiens GN=ARMC1 PE=1 SV=1	-0.0371259	0.334608	0.444006	RNA-digested	no_hit
Q9NVT9	ARMC1	Armadillo repeat-containing protein 1 OS=Homo sapiens GN=ARMC1 PE=1 SV=1	0.0398072	0.303243	0.38103	RNA-preserved	no_hit
Q6NXE6|Q6NXE6-2	ARMC6	Armadillo repeat-containing protein 6 OS=Homo sapiens GN=ARMC6 PE=1 SV=2|Isoform 2 of Armadillo repeat-containing protein 6 OS=Homo sapiens GN=ARMC6	-0.212471	0.0141062	0.0285295	RNA-preserved	no_hit
Q6NXE6|Q6NXE6-2	ARMC6	Armadillo repeat-containing protein 6 OS=Homo sapiens GN=ARMC6 PE=1 SV=2|Isoform 2 of Armadillo repeat-containing protein 6 OS=Homo sapiens GN=ARMC6	-0.169284	0.0362855	0.0757128	RNA-digested	no_hit
Q8IUR7|Q8IUR7-2|Q8IUR7-7	ARMC8	Armadillo repeat-containing protein 8 OS=Homo sapiens GN=ARMC8 PE=1 SV=2|Isoform 2 of Armadillo repeat-containing protein 8 OS=Homo sapiens GN=ARMC8|Isoform 7 of Armadillo repeat-containing protein 8 OS=Homo sapiens GN=ARMC8	-0.442923	5.41389e-05	0.000314712	RNA-digested	no_hit
Q8IUR7|Q8IUR7-2|Q8IUR7-7	ARMC8	Armadillo repeat-containing protein 8 OS=Homo sapiens GN=ARMC8 PE=1 SV=2|Isoform 2 of Armadillo repeat-containing protein 8 OS=Homo sapiens GN=ARMC8|Isoform 7 of Armadillo repeat-containing protein 8 OS=Homo sapiens GN=ARMC8	-0.410867	8.8381e-05	0.000368972	RNA-preserved	no_hit
A0A087X1I8|Q7Z3E5|Q7Z3E5-2	ARMC9	LisH domain-containing protein ARMC9 OS=Homo sapiens GN=ARMC9 PE=1 SV=1|LisH domain-containing protein ARMC9 OS=Homo sapiens GN=ARMC9 PE=1 SV=2|Isoform 2 of LisH domain-containing protein ARMC9 OS=Homo sapiens GN=ARMC9	0.17939	0.0110672	0.0289162	RNA-digested	no_hit
A0A087X1I8|Q7Z3E5|Q7Z3E5-2	ARMC9	LisH domain-containing protein ARMC9 OS=Homo sapiens GN=ARMC9 PE=1 SV=1|LisH domain-containing protein ARMC9 OS=Homo sapiens GN=ARMC9 PE=1 SV=2|Isoform 2 of LisH domain-containing protein ARMC9 OS=Homo sapiens GN=ARMC9	0.181306	0.0105277	0.0223998	RNA-preserved	no_hit
F5GZY1|Q9H993	ARMT1	Protein-glutamate O-methyltransferase OS=Homo sapiens GN=ARMT1 PE=1 SV=1|Protein-glutamate O-methyltransferase OS=Homo sapiens GN=ARMT1 PE=1 SV=1	-0.105095	0.093595	0.142437	RNA-preserved	no_hit
F5GZY1|Q9H993	ARMT1	Protein-glutamate O-methyltransferase OS=Homo sapiens GN=ARMT1 PE=1 SV=1|Protein-glutamate O-methyltransferase OS=Homo sapiens GN=ARMT1 PE=1 SV=1	-0.0618438	0.291871	0.398463	RNA-digested	no_hit
P27540|P27540-2|P27540-3|P27540-4	ARNT	Aryl hydrocarbon receptor nuclear translocator OS=Homo sapiens GN=ARNT PE=1 SV=1|Isoform 2 of Aryl hydrocarbon receptor nuclear translocator OS=Homo sapiens GN=ARNT|Isoform 3 of Aryl hydrocarbon receptor nuclear translocator OS=Homo sapiens GN=ARNT|Isoform 4 of Aryl hydrocarbon receptor nuclear translocator OS=Homo sapiens GN=ARNT	0.0837994	0.134321	0.217242	RNA-digested	no_hit
P27540|P27540-2|P27540-3|P27540-4	ARNT	Aryl hydrocarbon receptor nuclear translocator OS=Homo sapiens GN=ARNT PE=1 SV=1|Isoform 2 of Aryl hydrocarbon receptor nuclear translocator OS=Homo sapiens GN=ARNT|Isoform 3 of Aryl hydrocarbon receptor nuclear translocator OS=Homo sapiens GN=ARNT|Isoform 4 of Aryl hydrocarbon receptor nuclear translocator OS=Homo sapiens GN=ARNT	0.130919	0.032945	0.0583647	RNA-preserved	no_hit
Q92747	ARPC1A	Actin-related protein 2/3 complex subunit 1A OS=Homo sapiens GN=ARPC1A PE=1 SV=2	-0.0105061	0.827775	0.881032	RNA-digested	no_hit
Q92747	ARPC1A	Actin-related protein 2/3 complex subunit 1A OS=Homo sapiens GN=ARPC1A PE=1 SV=2	0.0477066	0.338948	0.419739	RNA-preserved	no_hit
O15143	ARPC1B	Actin-related protein 2/3 complex subunit 1B OS=Homo sapiens GN=ARPC1B PE=1 SV=3	-0.122078	0.0113522	0.023872	RNA-preserved	no_hit
O15143	ARPC1B	Actin-related protein 2/3 complex subunit 1B OS=Homo sapiens GN=ARPC1B PE=1 SV=3	-0.1215	0.0116062	0.0300626	RNA-digested	no_hit
O15144	ARPC2	Actin-related protein 2/3 complex subunit 2 OS=Homo sapiens GN=ARPC2 PE=1 SV=1	0.00376664	0.911257	0.939251	RNA-digested	no_hit
O15144	ARPC2	Actin-related protein 2/3 complex subunit 2 OS=Homo sapiens GN=ARPC2 PE=1 SV=1	0.0849883	0.034579	0.0608401	RNA-preserved	no_hit
O15145	ARPC3	Actin-related protein 2/3 complex subunit 3 OS=Homo sapiens GN=ARPC3 PE=1 SV=3	-1.06116	2.59915e-06	2.71165e-05	RNA-digested	hit
O15145	ARPC3	Actin-related protein 2/3 complex subunit 3 OS=Homo sapiens GN=ARPC3 PE=1 SV=3	-0.885713	8.94952e-06	5.25675e-05	RNA-preserved	hit
F8WCF6|P59998	ARPC4	Actin-related protein 2/3 complex subunit 4 OS=Homo sapiens GN=ARPC4-TTLL3 PE=3 SV=1|Actin-related protein 2/3 complex subunit 4 OS=Homo sapiens GN=ARPC4 PE=1 SV=3	-0.0181671	0.655268	0.747493	RNA-digested	no_hit
F8WCF6|P59998	ARPC4	Actin-related protein 2/3 complex subunit 4 OS=Homo sapiens GN=ARPC4-TTLL3 PE=3 SV=1|Actin-related protein 2/3 complex subunit 4 OS=Homo sapiens GN=ARPC4 PE=1 SV=3	0.0264867	0.518514	0.593262	RNA-preserved	no_hit
O15511	ARPC5	Actin-related protein 2/3 complex subunit 5 OS=Homo sapiens GN=ARPC5 PE=1 SV=3	-0.431904	3.87412e-05	0.000242605	RNA-digested	no_hit
O15511	ARPC5	Actin-related protein 2/3 complex subunit 5 OS=Homo sapiens GN=ARPC5 PE=1 SV=3	-0.382862	8.53524e-05	0.000357434	RNA-preserved	no_hit
Q9BPX5	ARPC5L	Actin-related protein 2/3 complex subunit 5-like protein OS=Homo sapiens GN=ARPC5L PE=1 SV=1	-0.587893	3.36582e-05	0.000159795	RNA-preserved	hit
Q9BPX5	ARPC5L	Actin-related protein 2/3 complex subunit 5-like protein OS=Homo sapiens GN=ARPC5L PE=1 SV=1	-0.540137	5.8845e-05	0.000339002	RNA-digested	no_hit
P49407|P49407-2	ARRB1	Beta-arrestin-1 OS=Homo sapiens GN=ARRB1 PE=1 SV=2|Isoform 1B of Beta-arrestin-1 OS=Homo sapiens GN=ARRB1	-0.0765501	0.125101	0.205071	RNA-digested	no_hit
P49407|P49407-2	ARRB1	Beta-arrestin-1 OS=Homo sapiens GN=ARRB1 PE=1 SV=2|Isoform 1B of Beta-arrestin-1 OS=Homo sapiens GN=ARRB1	0.00243347	0.957471	0.968596	RNA-preserved	no_hit
Q5T370|Q8N5I2	ARRDC1	Arrestin domain-containing protein 1 (Fragment) OS=Homo sapiens GN=ARRDC1 PE=1 SV=1|Arrestin domain-containing protein 1 OS=Homo sapiens GN=ARRDC1 PE=1 SV=1	-0.226182	0.0295648	0.0533569	RNA-preserved	no_hit
Q5T370|Q8N5I2	ARRDC1	Arrestin domain-containing protein 1 (Fragment) OS=Homo sapiens GN=ARRDC1 PE=1 SV=1|Arrestin domain-containing protein 1 OS=Homo sapiens GN=ARRDC1 PE=1 SV=1	-0.110403	0.226378	0.328757	RNA-digested	no_hit
Q96B67	ARRDC3	Arrestin domain-containing protein 3 OS=Homo sapiens GN=ARRDC3 PE=1 SV=1	-1.17833	1.13218e-05	6.36618e-05	RNA-preserved	hit
Q96B67	ARRDC3	Arrestin domain-containing protein 3 OS=Homo sapiens GN=ARRDC3 PE=1 SV=1	-1.12179	1.57768e-05	0.000116026	RNA-digested	hit
A0A0C4DFZ2|P15289|P15289-2	ARSA	Arylsulfatase A OS=Homo sapiens GN=ARSA PE=1 SV=1|Arylsulfatase A OS=Homo sapiens GN=ARSA PE=1 SV=3|Isoform 2 of Arylsulfatase A OS=Homo sapiens GN=ARSA	-0.175944	0.0043261	0.0105723	RNA-preserved	no_hit
A0A0C4DFZ2|P15289|P15289-2	ARSA	Arylsulfatase A OS=Homo sapiens GN=ARSA PE=1 SV=1|Arylsulfatase A OS=Homo sapiens GN=ARSA PE=1 SV=3|Isoform 2 of Arylsulfatase A OS=Homo sapiens GN=ARSA	-0.0557877	0.232784	0.335175	RNA-digested	no_hit
P15848	ARSB	Arylsulfatase B OS=Homo sapiens GN=ARSB PE=1 SV=1	-0.124509	0.026731	0.0595271	RNA-digested	no_hit
P15848	ARSB	Arylsulfatase B OS=Homo sapiens GN=ARSB PE=1 SV=1	-0.0931558	0.0752268	0.118401	RNA-preserved	no_hit
A0A0A0MRI7|H7C484|Q9H2C2	ARV1	Protein ARV1 OS=Homo sapiens GN=ARV1 PE=1 SV=1|Protein ARV1 (Fragment) OS=Homo sapiens GN=ARV1 PE=1 SV=1|Protein ARV1 OS=Homo sapiens GN=ARV1 PE=2 SV=1	-0.16768	0.106361	0.158602	RNA-preserved	no_hit
A0A0A0MRI7|H7C484|Q9H2C2	ARV1	Protein ARV1 OS=Homo sapiens GN=ARV1 PE=1 SV=1|Protein ARV1 (Fragment) OS=Homo sapiens GN=ARV1 PE=1 SV=1|Protein ARV1 OS=Homo sapiens GN=ARV1 PE=2 SV=1	-0.150952	0.139413	0.223509	RNA-digested	no_hit
E7EMM4|Q13510|Q13510-2|Q13510-3	ASAH1	Acid ceramidase OS=Homo sapiens GN=ASAH1 PE=1 SV=1|Acid ceramidase OS=Homo sapiens GN=ASAH1 PE=1 SV=5|Isoform 2 of Acid ceramidase OS=Homo sapiens GN=ASAH1|Isoform 3 of Acid ceramidase OS=Homo sapiens GN=ASAH1	-0.109473	0.276689	0.353451	RNA-preserved	no_hit
E7EMM4|Q13510|Q13510-2|Q13510-3	ASAH1	Acid ceramidase OS=Homo sapiens GN=ASAH1 PE=1 SV=1|Acid ceramidase OS=Homo sapiens GN=ASAH1 PE=1 SV=5|Isoform 2 of Acid ceramidase OS=Homo sapiens GN=ASAH1|Isoform 3 of Acid ceramidase OS=Homo sapiens GN=ASAH1	4.10315e-05	0.99966	0.99966	RNA-digested	no_hit
Q8N9N2-2	ASCC1	Isoform 2 of Activating signal cointegrator 1 complex subunit 1 OS=Homo sapiens GN=ASCC1	-0.054875	0.330416	0.439848	RNA-digested	no_hit
Q8N9N2-2	ASCC1	Isoform 2 of Activating signal cointegrator 1 complex subunit 1 OS=Homo sapiens GN=ASCC1	-0.0221015	0.686411	0.746725	RNA-preserved	no_hit
Q9H1I8	ASCC2	Activating signal cointegrator 1 complex subunit 2 OS=Homo sapiens GN=ASCC2 PE=1 SV=3	-0.300411	0.00487321	0.0116615	RNA-preserved	no_hit
Q9H1I8	ASCC2	Activating signal cointegrator 1 complex subunit 2 OS=Homo sapiens GN=ASCC2 PE=1 SV=3	-0.279947	0.00697057	0.0195669	RNA-digested	no_hit
Q8N3C0	ASCC3	Activating signal cointegrator 1 complex subunit 3 OS=Homo sapiens GN=ASCC3 PE=1 SV=3	-0.164403	0.00237127	0.00787699	RNA-digested	no_hit
Q8N3C0	ASCC3	Activating signal cointegrator 1 complex subunit 3 OS=Homo sapiens GN=ASCC3 PE=1 SV=3	-0.135885	0.00647779	0.0147665	RNA-preserved	no_hit
K7ES22|Q9NVP2	ASF1B	Histone chaperone ASF1B OS=Homo sapiens GN=ASF1B PE=1 SV=1|Histone chaperone ASF1B OS=Homo sapiens GN=ASF1B PE=1 SV=1	-0.299836	0.000107135	0.000435807	RNA-preserved	no_hit
K7ES22|Q9NVP2	ASF1B	Histone chaperone ASF1B OS=Homo sapiens GN=ASF1B PE=1 SV=1|Histone chaperone ASF1B OS=Homo sapiens GN=ASF1B PE=1 SV=1	-0.163412	0.00393625	0.0120253	RNA-digested	no_hit
F5H8F7|Q9UBL3|Q9UBL3-3	ASH2L	Set1/Ash2 histone methyltransferase complex subunit ASH2 OS=Homo sapiens GN=ASH2L PE=1 SV=1|Set1/Ash2 histone methyltransferase complex subunit ASH2 OS=Homo sapiens GN=ASH2L PE=1 SV=1|Isoform 3 of Set1/Ash2 histone methyltransferase complex subunit ASH2 OS=Homo sapiens GN=ASH2L	-0.135797	0.00933665	0.0250992	RNA-digested	no_hit
F5H8F7|Q9UBL3|Q9UBL3-3	ASH2L	Set1/Ash2 histone methyltransferase complex subunit ASH2 OS=Homo sapiens GN=ASH2L PE=1 SV=1|Set1/Ash2 histone methyltransferase complex subunit ASH2 OS=Homo sapiens GN=ASH2L PE=1 SV=1|Isoform 3 of Set1/Ash2 histone methyltransferase complex subunit ASH2 OS=Homo sapiens GN=ASH2L	-0.12732	0.0126391	0.0260703	RNA-preserved	no_hit
P04424	ASL	Argininosuccinate lyase OS=Homo sapiens GN=ASL PE=1 SV=4	0.104323	0.0219265	0.0412978	RNA-preserved	no_hit
P04424	ASL	Argininosuccinate lyase OS=Homo sapiens GN=ASL PE=1 SV=4	0.121168	0.0112809	0.0293608	RNA-digested	no_hit
O95671|O95671-2	ASMTL	N-acetylserotonin O-methyltransferase-like protein OS=Homo sapiens GN=ASMTL PE=1 SV=3|Isoform 2 of N-acetylserotonin O-methyltransferase-like protein OS=Homo sapiens GN=ASMTL	-0.100472	0.0320781	0.0570536	RNA-preserved	no_hit
O95671|O95671-2	ASMTL	N-acetylserotonin O-methyltransferase-like protein OS=Homo sapiens GN=ASMTL PE=1 SV=3|Isoform 2 of N-acetylserotonin O-methyltransferase-like protein OS=Homo sapiens GN=ASMTL	-0.0361723	0.370146	0.479909	RNA-digested	no_hit
A0A087WXS7|O43681	ASNA1	ATPase ASNA1 OS=Homo sapiens GN=ASNA1 PE=1 SV=1|ATPase ASNA1 OS=Homo sapiens GN=ASNA1 PE=1 SV=2	0.260611	0.00489483	0.0144463	RNA-digested	no_hit
A0A087WXS7|O43681	ASNA1	ATPase ASNA1 OS=Homo sapiens GN=ASNA1 PE=1 SV=1|ATPase ASNA1 OS=Homo sapiens GN=ASNA1 PE=1 SV=2	0.283672	0.00312739	0.00806577	RNA-preserved	no_hit
P08243|P08243-2	ASNS	Asparagine synthetase [glutamine-hydrolyzing] OS=Homo sapiens GN=ASNS PE=1 SV=4|Isoform 2 of Asparagine synthetase [glutamine-hydrolyzing] OS=Homo sapiens GN=ASNS	0.0408821	0.224252	0.326703	RNA-digested	no_hit
P08243|P08243-2	ASNS	Asparagine synthetase [glutamine-hydrolyzing] OS=Homo sapiens GN=ASNS PE=1 SV=4|Isoform 2 of Asparagine synthetase [glutamine-hydrolyzing] OS=Homo sapiens GN=ASNS	0.0515823	0.136252	0.195244	RNA-preserved	no_hit
Q12797	ASPH	Aspartyl/asparaginyl beta-hydroxylase OS=Homo sapiens GN=ASPH PE=1 SV=3	-0.196741	0.00162304	0.00459904	RNA-preserved	no_hit
Q12797	ASPH	Aspartyl/asparaginyl beta-hydroxylase OS=Homo sapiens GN=ASPH PE=1 SV=3	-0.0616079	0.166482	0.258908	RNA-digested	no_hit
P00966	ASS1	Argininosuccinate synthase OS=Homo sapiens GN=ASS1 PE=1 SV=2	0.0198418	0.549942	0.653586	RNA-digested	no_hit
P00966	ASS1	Argininosuccinate synthase OS=Homo sapiens GN=ASS1 PE=1 SV=2	0.0359518	0.292364	0.369825	RNA-preserved	no_hit
Q9NVM9	ASUN	Protein asunder homolog OS=Homo sapiens GN=ASUN PE=1 SV=2	-0.0235414	0.534599	0.639293	RNA-digested	no_hit
Q9NVM9	ASUN	Protein asunder homolog OS=Homo sapiens GN=ASUN PE=1 SV=2	-0.0166757	0.657756	0.720343	RNA-preserved	no_hit
Q8NBU5	ATAD1	ATPase family AAA domain-containing protein 1 OS=Homo sapiens GN=ATAD1 PE=1 SV=1	-0.142863	0.011864	0.0247361	RNA-preserved	no_hit
Q8NBU5	ATAD1	ATPase family AAA domain-containing protein 1 OS=Homo sapiens GN=ATAD1 PE=1 SV=1	-0.0644601	0.173261	0.266306	RNA-digested	no_hit
Q6PL18	ATAD2	ATPase family AAA domain-containing protein 2 OS=Homo sapiens GN=ATAD2 PE=1 SV=1	-3.36587	9.1248e-09	3.95628e-07	RNA-preserved	hit
Q6PL18	ATAD2	ATPase family AAA domain-containing protein 2 OS=Homo sapiens GN=ATAD2 PE=1 SV=1	-2.99558	2.08157e-08	1.60495e-06	RNA-digested	hit
Q9NVI7-2	ATAD3A	Isoform 2 of ATPase family AAA domain-containing protein 3A OS=Homo sapiens GN=ATAD3A	-0.215427	0.0091195	0.0198576	RNA-preserved	no_hit
Q9NVI7-2	ATAD3A	Isoform 2 of ATPase family AAA domain-containing protein 3A OS=Homo sapiens GN=ATAD3A	-0.0793251	0.232286	0.334635	RNA-digested	no_hit
Q96QE3	ATAD5	ATPase family AAA domain-containing protein 5 OS=Homo sapiens GN=ATAD5 PE=1 SV=4	-1.19221	3.77492e-08	7.82311e-07	RNA-preserved	hit
Q96QE3	ATAD5	ATPase family AAA domain-containing protein 5 OS=Homo sapiens GN=ATAD5 PE=1 SV=4	-0.979222	1.50917e-07	3.61395e-06	RNA-digested	hit
P18846	ATF1	Cyclic AMP-dependent transcription factor ATF-1 OS=Homo sapiens GN=ATF1 PE=1 SV=2	-0.0186769	0.740656	0.816598	RNA-digested	no_hit
P18846	ATF1	Cyclic AMP-dependent transcription factor ATF-1 OS=Homo sapiens GN=ATF1 PE=1 SV=2	0.00608424	0.913825	0.936376	RNA-preserved	no_hit
P18850	ATF6	Cyclic AMP-dependent transcription factor ATF-6 alpha OS=Homo sapiens GN=ATF6 PE=1 SV=3	-0.226396	0.00194515	0.00664974	RNA-digested	no_hit
P18850	ATF6	Cyclic AMP-dependent transcription factor ATF-6 alpha OS=Homo sapiens GN=ATF6 PE=1 SV=3	-0.225024	0.00201249	0.00555105	RNA-preserved	no_hit
F8VQD9|Q9BSB4	ATG101	Autophagy-related protein 101 (Fragment) OS=Homo sapiens GN=ATG101 PE=1 SV=1|Autophagy-related protein 101 OS=Homo sapiens GN=ATG101 PE=1 SV=1	-0.0353387	0.468323	0.577566	RNA-digested	no_hit
F8VQD9|Q9BSB4	ATG101	Autophagy-related protein 101 (Fragment) OS=Homo sapiens GN=ATG101 PE=1 SV=1|Autophagy-related protein 101 OS=Homo sapiens GN=ATG101 PE=1 SV=1	-0.0296116	0.541091	0.613229	RNA-preserved	no_hit
O75143|O75143-2|O75143-3|O75143-5	ATG13	Autophagy-related protein 13 OS=Homo sapiens GN=ATG13 PE=1 SV=1|Isoform 2 of Autophagy-related protein 13 OS=Homo sapiens GN=ATG13|Isoform 3 of Autophagy-related protein 13 OS=Homo sapiens GN=ATG13|Isoform 5 of Autophagy-related protein 13 OS=Homo sapiens GN=ATG13	-0.262641	0.000325997	0.00114609	RNA-preserved	no_hit
O75143|O75143-2|O75143-3|O75143-5	ATG13	Autophagy-related protein 13 OS=Homo sapiens GN=ATG13 PE=1 SV=1|Isoform 2 of Autophagy-related protein 13 OS=Homo sapiens GN=ATG13|Isoform 3 of Autophagy-related protein 13 OS=Homo sapiens GN=ATG13|Isoform 5 of Autophagy-related protein 13 OS=Homo sapiens GN=ATG13	-0.231889	0.000696162	0.00275505	RNA-digested	no_hit
E7EVC7|Q676U5|Q676U5-2	ATG16L1	Autophagy-related protein 16-1 OS=Homo sapiens GN=ATG16L1 PE=1 SV=1|Autophagy-related protein 16-1 OS=Homo sapiens GN=ATG16L1 PE=1 SV=2|Isoform 2 of Autophagy-related protein 16-1 OS=Homo sapiens GN=ATG16L1	0.00448882	0.912162	0.935559	RNA-preserved	no_hit
E7EVC7|Q676U5|Q676U5-2	ATG16L1	Autophagy-related protein 16-1 OS=Homo sapiens GN=ATG16L1 PE=1 SV=1|Autophagy-related protein 16-1 OS=Homo sapiens GN=ATG16L1 PE=1 SV=2|Isoform 2 of Autophagy-related protein 16-1 OS=Homo sapiens GN=ATG16L1	0.00486542	0.904834	0.934793	RNA-digested	no_hit
Q9NT62	ATG3	Ubiquitin-like-conjugating enzyme ATG3 OS=Homo sapiens GN=ATG3 PE=1 SV=1	-0.0359891	0.446087	0.524138	RNA-preserved	no_hit
Q9NT62	ATG3	Ubiquitin-like-conjugating enzyme ATG3 OS=Homo sapiens GN=ATG3 PE=1 SV=1	0.000147621	0.997452	0.998439	RNA-digested	no_hit
L7UQJ2|Q9H1Y0	ATG5	Autophagy protein 5 OS=Homo sapiens GN=ATG5 PE=1 SV=1|Autophagy protein 5 OS=Homo sapiens GN=ATG5 PE=1 SV=2	-0.193242	0.000735081	0.00231774	RNA-preserved	no_hit
L7UQJ2|Q9H1Y0	ATG5	Autophagy protein 5 OS=Homo sapiens GN=ATG5 PE=1 SV=1|Autophagy protein 5 OS=Homo sapiens GN=ATG5 PE=1 SV=2	-0.144653	0.0037761	0.0116225	RNA-digested	no_hit
O95352	ATG7	Ubiquitin-like modifier-activating enzyme ATG7 OS=Homo sapiens GN=ATG7 PE=1 SV=1	-0.0972893	0.109043	0.161752	RNA-preserved	no_hit
O95352	ATG7	Ubiquitin-like modifier-activating enzyme ATG7 OS=Homo sapiens GN=ATG7 PE=1 SV=1	-0.0649851	0.260253	0.365655	RNA-digested	no_hit
Q7Z3C6|Q7Z3C6-2	ATG9A	Autophagy-related protein 9A OS=Homo sapiens GN=ATG9A PE=1 SV=3|Isoform 2 of Autophagy-related protein 9A OS=Homo sapiens GN=ATG9A	-0.36903	0.000992126	0.00372945	RNA-digested	no_hit
Q7Z3C6|Q7Z3C6-2	ATG9A	Autophagy-related protein 9A OS=Homo sapiens GN=ATG9A PE=1 SV=3|Isoform 2 of Autophagy-related protein 9A OS=Homo sapiens GN=ATG9A	-0.305252	0.00290039	0.00758176	RNA-preserved	no_hit
P31939	ATIC	Bifunctional purine biosynthesis protein PURH OS=Homo sapiens GN=ATIC PE=1 SV=3	-0.0499989	0.179121	0.245779	RNA-preserved	no_hit
P31939	ATIC	Bifunctional purine biosynthesis protein PURH OS=Homo sapiens GN=ATIC PE=1 SV=3	-0.0335818	0.349752	0.46003	RNA-digested	no_hit
Q8NHH9|Q8NHH9-3|Q8NHH9-5	ATL2	Atlastin-2 OS=Homo sapiens GN=ATL2 PE=1 SV=2|Isoform 3 of Atlastin-2 OS=Homo sapiens GN=ATL2|Isoform 5 of Atlastin-2 OS=Homo sapiens GN=ATL2	-0.0460996	0.270358	0.346813	RNA-preserved	no_hit
Q8NHH9|Q8NHH9-3|Q8NHH9-5	ATL2	Atlastin-2 OS=Homo sapiens GN=ATL2 PE=1 SV=2|Isoform 3 of Atlastin-2 OS=Homo sapiens GN=ATL2|Isoform 5 of Atlastin-2 OS=Homo sapiens GN=ATL2	-0.0235311	0.560847	0.663623	RNA-digested	no_hit
Q6DD88	ATL3	Atlastin-3 OS=Homo sapiens GN=ATL3 PE=1 SV=1	0.0666476	0.109127	0.184198	RNA-digested	no_hit
Q6DD88	ATL3	Atlastin-3 OS=Homo sapiens GN=ATL3 PE=1 SV=1	0.113725	0.0163758	0.0322263	RNA-preserved	no_hit
Q13315	ATM	Serine-protein kinase ATM OS=Homo sapiens GN=ATM PE=1 SV=4	-0.0458062	0.173623	0.239392	RNA-preserved	no_hit
Q13315	ATM	Serine-protein kinase ATM OS=Homo sapiens GN=ATM PE=1 SV=4	-0.0424843	0.202929	0.30285	RNA-digested	no_hit
E9PEJ6|H0Y547|P98196	ATP11A	Phospholipid-transporting ATPase OS=Homo sapiens GN=ATP11A PE=1 SV=1|Phospholipid-transporting ATPase (Fragment) OS=Homo sapiens GN=ATP11A PE=1 SV=1|Probable phospholipid-transporting ATPase IH OS=Homo sapiens GN=ATP11A PE=1 SV=3	-0.265281	0.000307211	0.00108742	RNA-preserved	no_hit
E9PEJ6|H0Y547|P98196	ATP11A	Phospholipid-transporting ATPase OS=Homo sapiens GN=ATP11A PE=1 SV=1|Phospholipid-transporting ATPase (Fragment) OS=Homo sapiens GN=ATP11A PE=1 SV=1|Probable phospholipid-transporting ATPase IH OS=Homo sapiens GN=ATP11A PE=1 SV=3	-0.185883	0.00248916	0.00816312	RNA-digested	no_hit
A0A067XG54|Q8NB49|Q8NB49-2|Q8NB49-3|Q8NB49-4	ATP11C	Phospholipid-transporting ATPase OS=Homo sapiens GN=ATP11C PE=1 SV=1|Phospholipid-transporting ATPase IG OS=Homo sapiens GN=ATP11C PE=1 SV=3|Isoform 2 of Phospholipid-transporting ATPase IG OS=Homo sapiens GN=ATP11C|Isoform 3 of Phospholipid-transporting ATPase IG OS=Homo sapiens GN=ATP11C|Isoform 4 of Phospholipid-transporting ATPase IG OS=Homo sapiens GN=ATP11C	-0.434269	0.000752603	0.00236112	RNA-preserved	no_hit
A0A067XG54|Q8NB49|Q8NB49-2|Q8NB49-3|Q8NB49-4	ATP11C	Phospholipid-transporting ATPase OS=Homo sapiens GN=ATP11C PE=1 SV=1|Phospholipid-transporting ATPase IG OS=Homo sapiens GN=ATP11C PE=1 SV=3|Isoform 2 of Phospholipid-transporting ATPase IG OS=Homo sapiens GN=ATP11C|Isoform 3 of Phospholipid-transporting ATPase IG OS=Homo sapiens GN=ATP11C|Isoform 4 of Phospholipid-transporting ATPase IG OS=Homo sapiens GN=ATP11C	-0.27701	0.00868091	0.0236306	RNA-digested	no_hit
Q9HD20|Q9HD20-2	ATP13A1	Manganese-transporting ATPase 13A1 OS=Homo sapiens GN=ATP13A1 PE=1 SV=2|Isoform B of Manganese-transporting ATPase 13A1 OS=Homo sapiens GN=ATP13A1	-0.0409749	0.350138	0.460089	RNA-digested	no_hit
Q9HD20|Q9HD20-2	ATP13A1	Manganese-transporting ATPase 13A1 OS=Homo sapiens GN=ATP13A1 PE=1 SV=2|Isoform B of Manganese-transporting ATPase 13A1 OS=Homo sapiens GN=ATP13A1	-0.0395138	0.366541	0.447746	RNA-preserved	no_hit
Q9H7F0	ATP13A3	Probable cation-transporting ATPase 13A3 OS=Homo sapiens GN=ATP13A3 PE=1 SV=4	-0.280324	0.000729335	0.00286741	RNA-digested	no_hit
Q9H7F0	ATP13A3	Probable cation-transporting ATPase 13A3 OS=Homo sapiens GN=ATP13A3 PE=1 SV=4	-0.203116	0.00445085	0.0108352	RNA-preserved	no_hit
P05023|P05023-4	ATP1A1	Sodium/potassium-transporting ATPase subunit alpha-1 OS=Homo sapiens GN=ATP1A1 PE=1 SV=1|Isoform 4 of Sodium/potassium-transporting ATPase subunit alpha-1 OS=Homo sapiens GN=ATP1A1	-0.00477155	0.9066	0.931448	RNA-preserved	no_hit
P05023|P05023-4	ATP1A1	Sodium/potassium-transporting ATPase subunit alpha-1 OS=Homo sapiens GN=ATP1A1 PE=1 SV=1|Isoform 4 of Sodium/potassium-transporting ATPase subunit alpha-1 OS=Homo sapiens GN=ATP1A1	-0.004102	0.919647	0.944673	RNA-digested	no_hit
P05026|P05026-2	ATP1B1	Sodium/potassium-transporting ATPase subunit beta-1 OS=Homo sapiens GN=ATP1B1 PE=1 SV=1|Isoform 2 of Sodium/potassium-transporting ATPase subunit beta-1 OS=Homo sapiens GN=ATP1B1	-0.0537623	0.157057	0.246237	RNA-digested	no_hit
P05026|P05026-2	ATP1B1	Sodium/potassium-transporting ATPase subunit beta-1 OS=Homo sapiens GN=ATP1B1 PE=1 SV=1|Isoform 2 of Sodium/potassium-transporting ATPase subunit beta-1 OS=Homo sapiens GN=ATP1B1	0.0188326	0.596591	0.664548	RNA-preserved	no_hit
P54709	ATP1B3	Sodium/potassium-transporting ATPase subunit beta-3 OS=Homo sapiens GN=ATP1B3 PE=1 SV=1	-0.1251	0.00403903	0.0122971	RNA-digested	no_hit
P54709	ATP1B3	Sodium/potassium-transporting ATPase subunit beta-3 OS=Homo sapiens GN=ATP1B3 PE=1 SV=1	-0.0739514	0.0426657	0.0729228	RNA-preserved	no_hit
P16615	ATP2A2	Sarcoplasmic/endoplasmic reticulum calcium ATPase 2 OS=Homo sapiens GN=ATP2A2 PE=1 SV=1	-0.104798	0.0882172	0.154861	RNA-digested	no_hit
P16615	ATP2A2	Sarcoplasmic/endoplasmic reticulum calcium ATPase 2 OS=Homo sapiens GN=ATP2A2 PE=1 SV=1	-0.0522282	0.357437	0.43861	RNA-preserved	no_hit
P20020-3|P20020-6	ATP2B1	Isoform B of Plasma membrane calcium-transporting ATPase 1 OS=Homo sapiens GN=ATP2B1|Isoform K of Plasma membrane calcium-transporting ATPase 1 OS=Homo sapiens GN=ATP2B1	-0.0354305	0.460391	0.570043	RNA-digested	no_hit
P20020-3|P20020-6	ATP2B1	Isoform B of Plasma membrane calcium-transporting ATPase 1 OS=Homo sapiens GN=ATP2B1|Isoform K of Plasma membrane calcium-transporting ATPase 1 OS=Homo sapiens GN=ATP2B1	-0.00501826	0.915057	0.937282	RNA-preserved	no_hit
H0Y7S3|Q01814|Q01814-5|Q01814-6|Q01814-8	ATP2B2	Plasma membrane calcium-transporting ATPase 2 (Fragment) OS=Homo sapiens GN=ATP2B2 PE=1 SV=1|Plasma membrane calcium-transporting ATPase 2 OS=Homo sapiens GN=ATP2B2 PE=1 SV=2|Isoform YB of Plasma membrane calcium-transporting ATPase 2 OS=Homo sapiens GN=ATP2B2|Isoform ZB of Plasma membrane calcium-transporting ATPase 2 OS=Homo sapiens GN=ATP2B2|Isoform XB of Plasma membrane calcium-transporting A…	-0.127905	0.040811	0.0831438	RNA-digested	no_hit
H0Y7S3|Q01814|Q01814-5|Q01814-6|Q01814-8	ATP2B2	Plasma membrane calcium-transporting ATPase 2 (Fragment) OS=Homo sapiens GN=ATP2B2 PE=1 SV=1|Plasma membrane calcium-transporting ATPase 2 OS=Homo sapiens GN=ATP2B2 PE=1 SV=2|Isoform YB of Plasma membrane calcium-transporting ATPase 2 OS=Homo sapiens GN=ATP2B2|Isoform ZB of Plasma membrane calcium-transporting ATPase 2 OS=Homo sapiens GN=ATP2B2|Isoform XB of Plasma membrane calcium-transporting A…	-0.0109458	0.837036	0.877684	RNA-preserved	no_hit
P23634-6	ATP2B4	Isoform XB of Plasma membrane calcium-transporting ATPase 4 OS=Homo sapiens GN=ATP2B4	0.0867773	0.161361	0.225071	RNA-preserved	no_hit
P23634-6	ATP2B4	Isoform XB of Plasma membrane calcium-transporting ATPase 4 OS=Homo sapiens GN=ATP2B4	0.163119	0.0213487	0.0494593	RNA-digested	no_hit
B4E2Q0|P98194|P98194-4	ATP2C1	Calcium-transporting ATPase OS=Homo sapiens GN=ATP2C1 PE=1 SV=1|Calcium-transporting ATPase type 2C member 1 OS=Homo sapiens GN=ATP2C1 PE=1 SV=3|Isoform 4 of Calcium-transporting ATPase type 2C member 1 OS=Homo sapiens GN=ATP2C1	-0.157442	0.0137303	0.0347311	RNA-digested	no_hit
B4E2Q0|P98194|P98194-4	ATP2C1	Calcium-transporting ATPase OS=Homo sapiens GN=ATP2C1 PE=1 SV=1|Calcium-transporting ATPase type 2C member 1 OS=Homo sapiens GN=ATP2C1 PE=1 SV=3|Isoform 4 of Calcium-transporting ATPase type 2C member 1 OS=Homo sapiens GN=ATP2C1	-0.124171	0.0368675	0.0642385	RNA-preserved	no_hit
P25705	ATP5A1	ATP synthase subunit alpha, mitochondrial OS=Homo sapiens GN=ATP5A1 PE=1 SV=1	-0.0305579	0.431519	0.510596	RNA-preserved	no_hit
P25705	ATP5A1	ATP synthase subunit alpha, mitochondrial OS=Homo sapiens GN=ATP5A1 PE=1 SV=1	0.0174387	0.64849	0.741014	RNA-digested	no_hit
P06576	ATP5B	ATP synthase subunit beta, mitochondrial OS=Homo sapiens GN=ATP5B PE=1 SV=3	0.0172962	0.675807	0.737866	RNA-preserved	no_hit
P06576	ATP5B	ATP synthase subunit beta, mitochondrial OS=Homo sapiens GN=ATP5B PE=1 SV=3	0.032612	0.437761	0.548268	RNA-digested	no_hit
P36542	ATP5C1	ATP synthase subunit gamma, mitochondrial OS=Homo sapiens GN=ATP5C1 PE=1 SV=1	0.0313743	0.369867	0.450891	RNA-preserved	no_hit
P36542	ATP5C1	ATP synthase subunit gamma, mitochondrial OS=Homo sapiens GN=ATP5C1 PE=1 SV=1	0.0329663	0.347509	0.457732	RNA-digested	no_hit
P30049	ATP5D	ATP synthase subunit delta, mitochondrial OS=Homo sapiens GN=ATP5D PE=1 SV=2	-0.120487	0.034687	0.0610102	RNA-preserved	no_hit
P30049	ATP5D	ATP synthase subunit delta, mitochondrial OS=Homo sapiens GN=ATP5D PE=1 SV=2	-0.105556	0.0559006	0.107004	RNA-digested	no_hit
P56381	ATP5E	ATP synthase subunit epsilon, mitochondrial OS=Homo sapiens GN=ATP5E PE=1 SV=2	-0.118421	0.0528886	0.0876613	RNA-preserved	no_hit
P56381	ATP5E	ATP synthase subunit epsilon, mitochondrial OS=Homo sapiens GN=ATP5E PE=1 SV=2	-0.0786606	0.166747	0.259245	RNA-digested	no_hit
P24539|Q5QNZ2	ATP5F1	ATP synthase F(0) complex subunit B1, mitochondrial OS=Homo sapiens GN=ATP5F1 PE=1 SV=2|ATP synthase F(0) complex subunit B1, mitochondrial OS=Homo sapiens GN=ATP5F1 PE=1 SV=1	-0.324143	0.000401828	0.00138687	RNA-preserved	no_hit
P24539|Q5QNZ2	ATP5F1	ATP synthase F(0) complex subunit B1, mitochondrial OS=Homo sapiens GN=ATP5F1 PE=1 SV=2|ATP synthase F(0) complex subunit B1, mitochondrial OS=Homo sapiens GN=ATP5F1 PE=1 SV=1	-0.250782	0.00182646	0.00630386	RNA-digested	no_hit
O75947	ATP5H	ATP synthase subunit d, mitochondrial OS=Homo sapiens GN=ATP5H PE=1 SV=3	-0.827944	1.6429e-06	1.2633e-05	RNA-preserved	hit
O75947	ATP5H	ATP synthase subunit d, mitochondrial OS=Homo sapiens GN=ATP5H PE=1 SV=3	-0.713021	4.596e-06	4.21361e-05	RNA-digested	hit
P56385	ATP5I	ATP synthase subunit e, mitochondrial OS=Homo sapiens GN=ATP5I PE=1 SV=2	-0.616265	5.93812e-06	5.13685e-05	RNA-digested	hit
P56385	ATP5I	ATP synthase subunit e, mitochondrial OS=Homo sapiens GN=ATP5I PE=1 SV=2	-0.563693	1.08868e-05	6.16007e-05	RNA-preserved	no_hit
G3V325|P56134-3	ATP5J2	Protein ATP5J2-PTCD1 OS=Homo sapiens GN=ATP5J2-PTCD1 PE=4 SV=1|Isoform 3 of ATP synthase subunit f, mitochondrial OS=Homo sapiens GN=ATP5J2	-0.203217	0.0104889	0.0223261	RNA-preserved	no_hit
G3V325|P56134-3	ATP5J2	Protein ATP5J2-PTCD1 OS=Homo sapiens GN=ATP5J2-PTCD1 PE=4 SV=1|Isoform 3 of ATP synthase subunit f, mitochondrial OS=Homo sapiens GN=ATP5J2	-0.0346682	0.575115	0.677861	RNA-digested	no_hit
E9PN17|O75964	ATP5L	ATP synthase subunit g, mitochondrial OS=Homo sapiens GN=ATP5L PE=1 SV=1|ATP synthase subunit g, mitochondrial OS=Homo sapiens GN=ATP5L PE=1 SV=3	-0.191887	0.00116045	0.00342863	RNA-preserved	no_hit
E9PN17|O75964	ATP5L	ATP synthase subunit g, mitochondrial OS=Homo sapiens GN=ATP5L PE=1 SV=1|ATP synthase subunit g, mitochondrial OS=Homo sapiens GN=ATP5L PE=1 SV=3	-0.15481	0.00382974	0.0117593	RNA-digested	no_hit
P48047	ATP5O	ATP synthase subunit O, mitochondrial OS=Homo sapiens GN=ATP5O PE=1 SV=1	-0.10547	0.0384889	0.0664629	RNA-preserved	no_hit
P48047	ATP5O	ATP synthase subunit O, mitochondrial OS=Homo sapiens GN=ATP5O PE=1 SV=1	-0.048605	0.280695	0.38697	RNA-digested	no_hit
Q15904	ATP6AP1	V-type proton ATPase subunit S1 OS=Homo sapiens GN=ATP6AP1 PE=1 SV=2	-0.376984	2.31106e-05	0.000157117	RNA-digested	no_hit
Q15904	ATP6AP1	V-type proton ATPase subunit S1 OS=Homo sapiens GN=ATP6AP1 PE=1 SV=2	-0.357248	3.30653e-05	0.000157118	RNA-preserved	no_hit
O75787|O75787-2	ATP6AP2	Renin receptor OS=Homo sapiens GN=ATP6AP2 PE=1 SV=2|Isoform 2 of Renin receptor OS=Homo sapiens GN=ATP6AP2	-0.338507	0.000326121	0.00114609	RNA-preserved	no_hit
O75787|O75787-2	ATP6AP2	Renin receptor OS=Homo sapiens GN=ATP6AP2 PE=1 SV=2|Isoform 2 of Renin receptor OS=Homo sapiens GN=ATP6AP2	-0.329247	0.000387052	0.00165628	RNA-digested	no_hit
Q93050|Q93050-1|Q93050-3	ATP6V0A1	V-type proton ATPase 116 kDa subunit a isoform 1 OS=Homo sapiens GN=ATP6V0A1 PE=1 SV=3|Isoform 2 of V-type proton ATPase 116 kDa subunit a isoform 1 OS=Homo sapiens GN=ATP6V0A1|Isoform 3 of V-type proton ATPase 116 kDa subunit a isoform 1 OS=Homo sapiens GN=ATP6V0A1	-1.15691	7.27361e-09	3.45508e-07	RNA-preserved	hit
Q93050|Q93050-1|Q93050-3	ATP6V0A1	V-type proton ATPase 116 kDa subunit a isoform 1 OS=Homo sapiens GN=ATP6V0A1 PE=1 SV=3|Isoform 2 of V-type proton ATPase 116 kDa subunit a isoform 1 OS=Homo sapiens GN=ATP6V0A1|Isoform 3 of V-type proton ATPase 116 kDa subunit a isoform 1 OS=Homo sapiens GN=ATP6V0A1	-1.07359	1.2349e-08	1.33564e-06	RNA-digested	hit
Q9Y487	ATP6V0A2	V-type proton ATPase 116 kDa subunit a isoform 2 OS=Homo sapiens GN=ATP6V0A2 PE=1 SV=2	-0.912276	9.87665e-08	1.4059e-06	RNA-preserved	hit
Q9Y487	ATP6V0A2	V-type proton ATPase 116 kDa subunit a isoform 2 OS=Homo sapiens GN=ATP6V0A2 PE=1 SV=2	-0.825254	1.99731e-07	4.21152e-06	RNA-digested	hit
P27449	ATP6V0C	V-type proton ATPase 16 kDa proteolipid subunit OS=Homo sapiens GN=ATP6V0C PE=1 SV=1	-1.37135	5.43804e-06	4.81222e-05	RNA-digested	hit
P27449	ATP6V0C	V-type proton ATPase 16 kDa proteolipid subunit OS=Homo sapiens GN=ATP6V0C PE=1 SV=1	-1.16495	1.6438e-05	8.76799e-05	RNA-preserved	hit
F5GYQ1|J3QL14|P61421|R4GN72	ATP6V0D1	V-type proton ATPase subunit d 1 OS=Homo sapiens GN=ATP6V0D1 PE=1 SV=1|V-type proton ATPase subunit d 1 (Fragment) OS=Homo sapiens GN=ATP6V0D1 PE=1 SV=1|V-type proton ATPase subunit d 1 OS=Homo sapiens GN=ATP6V0D1 PE=1 SV=1|V-type proton ATPase subunit d 1 OS=Homo sapiens GN=ATP6V0D1 PE=1 SV=1	-1.34818	1.16373e-07	1.55302e-06	RNA-preserved	hit
F5GYQ1|J3QL14|P61421|R4GN72	ATP6V0D1	V-type proton ATPase subunit d 1 OS=Homo sapiens GN=ATP6V0D1 PE=1 SV=1|V-type proton ATPase subunit d 1 (Fragment) OS=Homo sapiens GN=ATP6V0D1 PE=1 SV=1|V-type proton ATPase subunit d 1 OS=Homo sapiens GN=ATP6V0D1 PE=1 SV=1|V-type proton ATPase subunit d 1 OS=Homo sapiens GN=ATP6V0D1 PE=1 SV=1	-1.16395	3.26162e-07	5.92802e-06	RNA-digested	hit
P38606|P38606-2	ATP6V1A	V-type proton ATPase catalytic subunit A OS=Homo sapiens GN=ATP6V1A PE=1 SV=2|Isoform 2 of V-type proton ATPase catalytic subunit A OS=Homo sapiens GN=ATP6V1A	-0.147591	0.00584355	0.0167517	RNA-digested	no_hit
P38606|P38606-2	ATP6V1A	V-type proton ATPase catalytic subunit A OS=Homo sapiens GN=ATP6V1A PE=1 SV=2|Isoform 2 of V-type proton ATPase catalytic subunit A OS=Homo sapiens GN=ATP6V1A	-0.146882	0.00598771	0.0138898	RNA-preserved	no_hit
P21281	ATP6V1B2	V-type proton ATPase subunit B, brain isoform OS=Homo sapiens GN=ATP6V1B2 PE=1 SV=3	-0.314636	3.24787e-05	0.000209133	RNA-digested	no_hit
P21281	ATP6V1B2	V-type proton ATPase subunit B, brain isoform OS=Homo sapiens GN=ATP6V1B2 PE=1 SV=3	-0.298495	4.60141e-05	0.000209607	RNA-preserved	no_hit
P21283	ATP6V1C1	V-type proton ATPase subunit C 1 OS=Homo sapiens GN=ATP6V1C1 PE=1 SV=4	-0.244442	0.00160104	0.00564863	RNA-digested	no_hit
P21283	ATP6V1C1	V-type proton ATPase subunit C 1 OS=Homo sapiens GN=ATP6V1C1 PE=1 SV=4	-0.232777	0.00210832	0.00577774	RNA-preserved	no_hit
Q9Y5K8	ATP6V1D	V-type proton ATPase subunit D OS=Homo sapiens GN=ATP6V1D PE=1 SV=1	-0.342724	5.07665e-05	0.000298191	RNA-digested	no_hit
Q9Y5K8	ATP6V1D	V-type proton ATPase subunit D OS=Homo sapiens GN=ATP6V1D PE=1 SV=1	-0.329389	6.58469e-05	0.000285037	RNA-preserved	no_hit
P36543	ATP6V1E1	V-type proton ATPase subunit E 1 OS=Homo sapiens GN=ATP6V1E1 PE=1 SV=1	-0.197757	0.000358147	0.00155408	RNA-digested	no_hit
P36543	ATP6V1E1	V-type proton ATPase subunit E 1 OS=Homo sapiens GN=ATP6V1E1 PE=1 SV=1	-0.130181	0.00398263	0.009898	RNA-preserved	no_hit
O75348	ATP6V1G1	V-type proton ATPase subunit G 1 OS=Homo sapiens GN=ATP6V1G1 PE=1 SV=3	-0.478228	3.75046e-05	0.000235836	RNA-digested	no_hit
O75348	ATP6V1G1	V-type proton ATPase subunit G 1 OS=Homo sapiens GN=ATP6V1G1 PE=1 SV=3	-0.35209	0.000270072	0.000973196	RNA-preserved	no_hit
Q9UI12|Q9UI12-2	ATP6V1H	V-type proton ATPase subunit H OS=Homo sapiens GN=ATP6V1H PE=1 SV=1|Isoform 2 of V-type proton ATPase subunit H OS=Homo sapiens GN=ATP6V1H	-0.254634	0.00199499	0.00551124	RNA-preserved	no_hit
Q9UI12|Q9UI12-2	ATP6V1H	V-type proton ATPase subunit H OS=Homo sapiens GN=ATP6V1H PE=1 SV=1|Isoform 2 of V-type proton ATPase subunit H OS=Homo sapiens GN=ATP6V1H	-0.209308	0.00569265	0.01638	RNA-digested	no_hit
Q04656|Q04656-2|Q04656-3|Q04656-5	ATP7A	Copper-transporting ATPase 1 OS=Homo sapiens GN=ATP7A PE=1 SV=3|Isoform 1 of Copper-transporting ATPase 1 OS=Homo sapiens GN=ATP7A|Isoform 2 of Copper-transporting ATPase 1 OS=Homo sapiens GN=ATP7A|Isoform 5 of Copper-transporting ATPase 1 OS=Homo sapiens GN=ATP7A	-0.0587169	0.204486	0.304417	RNA-digested	no_hit
Q04656|Q04656-2|Q04656-3|Q04656-5	ATP7A	Copper-transporting ATPase 1 OS=Homo sapiens GN=ATP7A PE=1 SV=3|Isoform 1 of Copper-transporting ATPase 1 OS=Homo sapiens GN=ATP7A|Isoform 2 of Copper-transporting ATPase 1 OS=Homo sapiens GN=ATP7A|Isoform 5 of Copper-transporting ATPase 1 OS=Homo sapiens GN=ATP7A	-0.0558691	0.224858	0.297278	RNA-preserved	no_hit
O75110	ATP9A	Probable phospholipid-transporting ATPase IIA OS=Homo sapiens GN=ATP9A PE=1 SV=3	-0.146622	0.0827263	0.147184	RNA-digested	no_hit
O75110	ATP9A	Probable phospholipid-transporting ATPase IIA OS=Homo sapiens GN=ATP9A PE=1 SV=3	-0.143937	0.0873935	0.134478	RNA-preserved	no_hit
I3L448|Q5TC12	ATPAF1	ATP synthase mitochondrial F1 complex assembly factor 1 OS=Homo sapiens GN=ATPAF1 PE=1 SV=1|ATP synthase mitochondrial F1 complex assembly factor 1 OS=Homo sapiens GN=ATPAF1 PE=1 SV=1	0.0567023	0.232641	0.335058	RNA-digested	no_hit
I3L448|Q5TC12	ATPAF1	ATP synthase mitochondrial F1 complex assembly factor 1 OS=Homo sapiens GN=ATPAF1 PE=1 SV=1|ATP synthase mitochondrial F1 complex assembly factor 1 OS=Homo sapiens GN=ATPAF1 PE=1 SV=1	0.0776689	0.116369	0.171021	RNA-preserved	no_hit
Q8N5M1	ATPAF2	ATP synthase mitochondrial F1 complex assembly factor 2 OS=Homo sapiens GN=ATPAF2 PE=1 SV=1	0.124673	0.0270203	0.0599982	RNA-digested	no_hit
Q8N5M1	ATPAF2	ATP synthase mitochondrial F1 complex assembly factor 2 OS=Homo sapiens GN=ATPAF2 PE=1 SV=1	0.141291	0.0158993	0.0314259	RNA-preserved	no_hit
Q9UII2	ATPIF1	ATPase inhibitor, mitochondrial OS=Homo sapiens GN=ATPIF1 PE=1 SV=1	-0.0763781	0.429699	0.539547	RNA-digested	no_hit
Q9UII2	ATPIF1	ATPase inhibitor, mitochondrial OS=Homo sapiens GN=ATPIF1 PE=1 SV=1	0.0423297	0.656531	0.719438	RNA-preserved	no_hit
Q13535|Q13535-2|Q13535-3	ATR	Serine/threonine-protein kinase ATR OS=Homo sapiens GN=ATR PE=1 SV=3|Isoform 2 of Serine/threonine-protein kinase ATR OS=Homo sapiens GN=ATR|Isoform 3 of Serine/threonine-protein kinase ATR OS=Homo sapiens GN=ATR	-0.0885518	0.025399	0.0571741	RNA-digested	no_hit
Q13535|Q13535-2|Q13535-3	ATR	Serine/threonine-protein kinase ATR OS=Homo sapiens GN=ATR PE=1 SV=3|Isoform 2 of Serine/threonine-protein kinase ATR OS=Homo sapiens GN=ATR|Isoform 3 of Serine/threonine-protein kinase ATR OS=Homo sapiens GN=ATR	-0.0396705	0.246698	0.32091	RNA-preserved	no_hit
P46100|P46100-4	ATRX	Transcriptional regulator ATRX OS=Homo sapiens GN=ATRX PE=1 SV=5|Isoform 3 of Transcriptional regulator ATRX OS=Homo sapiens GN=ATRX	-1.96091	7.63551e-10	1.59288e-07	RNA-preserved	hit
P46100|P46100-4	ATRX	Transcriptional regulator ATRX OS=Homo sapiens GN=ATRX PE=1 SV=5|Isoform 3 of Transcriptional regulator ATRX OS=Homo sapiens GN=ATRX	-1.82913	1.25176e-09	1.14009e-06	RNA-digested	hit
Q9UBB4	ATXN10	Ataxin-10 OS=Homo sapiens GN=ATXN10 PE=1 SV=1	-0.381285	0.000918349	0.00279124	RNA-preserved	no_hit
Q9UBB4	ATXN10	Ataxin-10 OS=Homo sapiens GN=ATXN10 PE=1 SV=1	-0.228748	0.013559	0.0343783	RNA-digested	no_hit
F8VQP2|F8WB06|H0YH87|Q99700|Q99700-2|Q99700-4|V9GY86	ATXN2	Ataxin-2 OS=Homo sapiens GN=ATXN2 PE=1 SV=1|Ataxin-2 OS=Homo sapiens GN=ATXN2 PE=1 SV=1|Ataxin-2 (Fragment) OS=Homo sapiens GN=ATXN2 PE=1 SV=1|Ataxin-2 OS=Homo sapiens GN=ATXN2 PE=1 SV=2|Isoform 2 of Ataxin-2 OS=Homo sapiens GN=ATXN2|Isoform 4 of Ataxin-2 OS=Homo sapiens GN=ATXN2|Ataxin-2 OS=Homo sapiens GN=ATXN2 PE=1 SV=1	-0.187055	0.00113761	0.00337408	RNA-preserved	no_hit
F8VQP2|F8WB06|H0YH87|Q99700|Q99700-2|Q99700-4|V9GY86	ATXN2	Ataxin-2 OS=Homo sapiens GN=ATXN2 PE=1 SV=1|Ataxin-2 OS=Homo sapiens GN=ATXN2 PE=1 SV=1|Ataxin-2 (Fragment) OS=Homo sapiens GN=ATXN2 PE=1 SV=1|Ataxin-2 OS=Homo sapiens GN=ATXN2 PE=1 SV=2|Isoform 2 of Ataxin-2 OS=Homo sapiens GN=ATXN2|Isoform 4 of Ataxin-2 OS=Homo sapiens GN=ATXN2|Ataxin-2 OS=Homo sapiens GN=ATXN2 PE=1 SV=1	0.0542741	0.171847	0.264962	RNA-digested	no_hit
Q8WWM7	ATXN2L	Ataxin-2-like protein OS=Homo sapiens GN=ATXN2L PE=1 SV=2	-0.370867	0.00449716	0.0109301	RNA-preserved	no_hit
Q8WWM7	ATXN2L	Ataxin-2-like protein OS=Homo sapiens GN=ATXN2L PE=1 SV=2	-0.0287758	0.760538	0.832229	RNA-digested	no_hit
Q13825	AUH	Methylglutaconyl-CoA hydratase, mitochondrial OS=Homo sapiens GN=AUH PE=1 SV=1	-0.00191269	0.961812	0.971712	RNA-preserved	no_hit
Q13825	AUH	Methylglutaconyl-CoA hydratase, mitochondrial OS=Homo sapiens GN=AUH PE=1 SV=1	0.0103306	0.796414	0.858316	RNA-digested	no_hit
Q9Y679|Q9Y679-2	AUP1	Ancient ubiquitous protein 1 OS=Homo sapiens GN=AUP1 PE=1 SV=1|Isoform Short of Ancient ubiquitous protein 1 OS=Homo sapiens GN=AUP1	-0.147827	0.00433935	0.010599	RNA-preserved	no_hit
Q9Y679|Q9Y679-2	AUP1	Ancient ubiquitous protein 1 OS=Homo sapiens GN=AUP1 PE=1 SV=1|Isoform Short of Ancient ubiquitous protein 1 OS=Homo sapiens GN=AUP1	-0.119527	0.0123725	0.0316976	RNA-digested	no_hit
O14965	AURKA	Aurora kinase A OS=Homo sapiens GN=AURKA PE=1 SV=2	-0.366692	0.00131844	0.00382631	RNA-preserved	no_hit
O14965	AURKA	Aurora kinase A OS=Homo sapiens GN=AURKA PE=1 SV=2	-0.26752	0.00718518	0.020065	RNA-digested	no_hit
J3QLN8|Q96GD4|Q96GD4-4|Q96GD4-5	AURKB	Aurora kinase B (Fragment) OS=Homo sapiens GN=AURKB PE=1 SV=7|Aurora kinase B OS=Homo sapiens GN=AURKB PE=1 SV=3|Isoform 4 of Aurora kinase B OS=Homo sapiens GN=AURKB|Isoform 5 of Aurora kinase B OS=Homo sapiens GN=AURKB	-2.03731	7.11711e-10	1.59288e-07	RNA-preserved	hit
J3QLN8|Q96GD4|Q96GD4-4|Q96GD4-5	AURKB	Aurora kinase B (Fragment) OS=Homo sapiens GN=AURKB PE=1 SV=7|Aurora kinase B OS=Homo sapiens GN=AURKB PE=1 SV=3|Isoform 4 of Aurora kinase B OS=Homo sapiens GN=AURKB|Isoform 5 of Aurora kinase B OS=Homo sapiens GN=AURKB	-1.7273	2.29897e-09	1.14009e-06	RNA-digested	hit
Q9NQS1	AVEN	Cell death regulator Aven OS=Homo sapiens GN=AVEN PE=1 SV=1	-0.175363	0.00271654	0.00717335	RNA-preserved	no_hit
Q9NQS1	AVEN	Cell death regulator Aven OS=Homo sapiens GN=AVEN PE=1 SV=1	-0.0520058	0.224368	0.326716	RNA-digested	no_hit
B8ZZW5|H7C0I1|Q8NBF6|Q8NBF6-2	AVL9	Late secretory pathway protein AVL9 homolog OS=Homo sapiens GN=AVL9 PE=1 SV=1|Late secretory pathway protein AVL9 homolog (Fragment) OS=Homo sapiens GN=AVL9 PE=1 SV=1|Late secretory pathway protein AVL9 homolog OS=Homo sapiens GN=AVL9 PE=1 SV=1|Isoform 2 of Late secretory pathway protein AVL9 homolog OS=Homo sapiens GN=AVL9	0.156421	0.0388697	0.0800224	RNA-digested	no_hit
B8ZZW5|H7C0I1|Q8NBF6|Q8NBF6-2	AVL9	Late secretory pathway protein AVL9 homolog OS=Homo sapiens GN=AVL9 PE=1 SV=1|Late secretory pathway protein AVL9 homolog (Fragment) OS=Homo sapiens GN=AVL9 PE=1 SV=1|Late secretory pathway protein AVL9 homolog OS=Homo sapiens GN=AVL9 PE=1 SV=1|Isoform 2 of Late secretory pathway protein AVL9 homolog OS=Homo sapiens GN=AVL9	0.260413	0.0038453	0.00961415	RNA-preserved	no_hit
O15169|O15169-2	AXIN1	Axin-1 OS=Homo sapiens GN=AXIN1 PE=1 SV=2|Isoform 2 of Axin-1 OS=Homo sapiens GN=AXIN1	-0.105809	0.285255	0.391629	RNA-digested	no_hit
O15169|O15169-2	AXIN1	Axin-1 OS=Homo sapiens GN=AXIN1 PE=1 SV=2|Isoform 2 of Axin-1 OS=Homo sapiens GN=AXIN1	0.0225227	0.812694	0.857156	RNA-preserved	no_hit
M0R0W6|P30530|P30530-2	AXL	Tyrosine-protein kinase receptor UFO OS=Homo sapiens GN=AXL PE=1 SV=1|Tyrosine-protein kinase receptor UFO OS=Homo sapiens GN=AXL PE=1 SV=3|Isoform Short of Tyrosine-protein kinase receptor UFO OS=Homo sapiens GN=AXL	-0.402194	0.00139272	0.00499197	RNA-digested	no_hit
M0R0W6|P30530|P30530-2	AXL	Tyrosine-protein kinase receptor UFO OS=Homo sapiens GN=AXL PE=1 SV=1|Tyrosine-protein kinase receptor UFO OS=Homo sapiens GN=AXL PE=1 SV=3|Isoform Short of Tyrosine-protein kinase receptor UFO OS=Homo sapiens GN=AXL	-0.344979	0.0032694	0.00838395	RNA-preserved	no_hit
C9JVK8|Q9H6S1|Q9H6S1-3|Q9H6S1-4|Q9H6S1-5	AZI2	5-azacytidine-induced protein 2 (Fragment) OS=Homo sapiens GN=AZI2 PE=1 SV=1|5-azacytidine-induced protein 2 OS=Homo sapiens GN=AZI2 PE=1 SV=1|Isoform 2 of 5-azacytidine-induced protein 2 OS=Homo sapiens GN=AZI2|Isoform 3 of 5-azacytidine-induced protein 2 OS=Homo sapiens GN=AZI2|Isoform 4 of 5-azacytidine-induced protein 2 OS=Homo sapiens GN=AZI2	-0.286741	0.0016104	0.00567053	RNA-digested	no_hit
C9JVK8|Q9H6S1|Q9H6S1-3|Q9H6S1-4|Q9H6S1-5	AZI2	5-azacytidine-induced protein 2 (Fragment) OS=Homo sapiens GN=AZI2 PE=1 SV=1|5-azacytidine-induced protein 2 OS=Homo sapiens GN=AZI2 PE=1 SV=1|Isoform 2 of 5-azacytidine-induced protein 2 OS=Homo sapiens GN=AZI2|Isoform 3 of 5-azacytidine-induced protein 2 OS=Homo sapiens GN=AZI2|Isoform 4 of 5-azacytidine-induced protein 2 OS=Homo sapiens GN=AZI2	-0.26922	0.0022937	0.00621245	RNA-preserved	no_hit
P61769	B2M	Beta-2-microglobulin OS=Homo sapiens GN=B2M PE=1 SV=1	-0.393213	6.43822e-05	0.000279369	RNA-preserved	no_hit
P61769	B2M	Beta-2-microglobulin OS=Homo sapiens GN=B2M PE=1 SV=1	-0.347655	0.00014273	0.000705547	RNA-digested	no_hit
Q96L58	B3GALT6	Beta-1,3-galactosyltransferase 6 OS=Homo sapiens GN=B3GALT6 PE=1 SV=2	-0.361466	0.000265515	0.00120683	RNA-digested	no_hit
Q96L58	B3GALT6	Beta-1,3-galactosyltransferase 6 OS=Homo sapiens GN=B3GALT6 PE=1 SV=2	-0.352181	0.000312246	0.00110452	RNA-preserved	no_hit
G3V150|O94766|O94766-2	B3GAT3	Beta-1,3-glucuronyltransferase 3 (Glucuronosyltransferase I), isoform CRA_a OS=Homo sapiens GN=B3GAT3 PE=1 SV=1|Galactosylgalactosylxylosylprotein 3-beta-glucuronosyltransferase 3 OS=Homo sapiens GN=B3GAT3 PE=1 SV=2|Isoform 2 of Galactosylgalactosylxylosylprotein 3-beta-glucuronosyltransferase 3 OS=Homo sapiens GN=B3GAT3	-0.0192422	0.647037	0.739666	RNA-digested	no_hit
G3V150|O94766|O94766-2	B3GAT3	Beta-1,3-glucuronyltransferase 3 (Glucuronosyltransferase I), isoform CRA_a OS=Homo sapiens GN=B3GAT3 PE=1 SV=1|Galactosylgalactosylxylosylprotein 3-beta-glucuronosyltransferase 3 OS=Homo sapiens GN=B3GAT3 PE=1 SV=2|Isoform 2 of Galactosylgalactosylxylosylprotein 3-beta-glucuronosyltransferase 3 OS=Homo sapiens GN=B3GAT3	0.0402259	0.350471	0.43114	RNA-preserved	no_hit
P15291|P15291-2	B4GALT1	Beta-1,4-galactosyltransferase 1 OS=Homo sapiens GN=B4GALT1 PE=1 SV=5|Isoform Short of Beta-1,4-galactosyltransferase 1 OS=Homo sapiens GN=B4GALT1	-0.178487	0.0196647	0.0377222	RNA-preserved	no_hit
P15291|P15291-2	B4GALT1	Beta-1,4-galactosyltransferase 1 OS=Homo sapiens GN=B4GALT1 PE=1 SV=5|Isoform Short of Beta-1,4-galactosyltransferase 1 OS=Homo sapiens GN=B4GALT1	-0.0958387	0.151119	0.238871	RNA-digested	no_hit
C9J3R8|O60513	B4GALT4	Beta-1,4-galactosyltransferase 4 OS=Homo sapiens GN=B4GALT4 PE=1 SV=1|Beta-1,4-galactosyltransferase 4 OS=Homo sapiens GN=B4GALT4 PE=1 SV=1	-0.70151	0.000523643	0.00173094	RNA-preserved	hit
C9J3R8|O60513	B4GALT4	Beta-1,4-galactosyltransferase 4 OS=Homo sapiens GN=B4GALT4 PE=1 SV=1|Beta-1,4-galactosyltransferase 4 OS=Homo sapiens GN=B4GALT4 PE=1 SV=1	-0.587301	0.00149307	0.00530235	RNA-digested	hit
O43505	B4GAT1	Beta-1,4-glucuronyltransferase 1 OS=Homo sapiens GN=B4GAT1 PE=1 SV=1	-0.0192155	0.7999	0.860646	RNA-digested	no_hit
O43505	B4GAT1	Beta-1,4-glucuronyltransferase 1 OS=Homo sapiens GN=B4GAT1 PE=1 SV=1	-0.00194388	0.979494	0.984052	RNA-preserved	no_hit
Q9NWV8	BABAM1	BRISC and BRCA1-A complex member 1 OS=Homo sapiens GN=BABAM1 PE=1 SV=1	-0.0386756	0.428466	0.507651	RNA-preserved	no_hit
Q9NWV8	BABAM1	BRISC and BRCA1-A complex member 1 OS=Homo sapiens GN=BABAM1 PE=1 SV=1	0.0534437	0.283418	0.38988	RNA-digested	no_hit
Q9Y5Z0|Q9Y5Z0-2|Q9Y5Z0-3|Q9Y5Z0-4|Q9Y5Z0-5	BACE2	Beta-secretase 2 OS=Homo sapiens GN=BACE2 PE=1 SV=1|Isoform 2 of Beta-secretase 2 OS=Homo sapiens GN=BACE2|Isoform 3 of Beta-secretase 2 OS=Homo sapiens GN=BACE2|Isoform 4 of Beta-secretase 2 OS=Homo sapiens GN=BACE2|Isoform 5 of Beta-secretase 2 OS=Homo sapiens GN=BACE2	-0.0792288	0.135054	0.193837	RNA-preserved	no_hit
Q9Y5Z0|Q9Y5Z0-2|Q9Y5Z0-3|Q9Y5Z0-4|Q9Y5Z0-5	BACE2	Beta-secretase 2 OS=Homo sapiens GN=BACE2 PE=1 SV=1|Isoform 2 of Beta-secretase 2 OS=Homo sapiens GN=BACE2|Isoform 3 of Beta-secretase 2 OS=Homo sapiens GN=BACE2|Isoform 4 of Beta-secretase 2 OS=Homo sapiens GN=BACE2|Isoform 5 of Beta-secretase 2 OS=Homo sapiens GN=BACE2	0.00497502	0.918649	0.943853	RNA-digested	no_hit
O14867	BACH1	Transcription regulator protein BACH1 OS=Homo sapiens GN=BACH1 PE=1 SV=2	0.0627842	0.160176	0.223921	RNA-preserved	no_hit
O14867	BACH1	Transcription regulator protein BACH1 OS=Homo sapiens GN=BACH1 PE=1 SV=2	0.0795759	0.0865394	0.15266	RNA-digested	no_hit
J3QTA2|Q99933|Q99933-2|Q99933-3|Q99933-4	BAG1	BAG family molecular chaperone regulator 1 OS=Homo sapiens GN=BAG1 PE=1 SV=1|BAG family molecular chaperone regulator 1 OS=Homo sapiens GN=BAG1 PE=1 SV=4|Isoform 2 of BAG family molecular chaperone regulator 1 OS=Homo sapiens GN=BAG1|Isoform 3 of BAG family molecular chaperone regulator 1 OS=Homo sapiens GN=BAG1|Isoform 4 of BAG family molecular chaperone regulator 1 OS=Homo sapiens GN=BAG1	-0.12817	0.0453572	0.0905466	RNA-digested	no_hit
J3QTA2|Q99933|Q99933-2|Q99933-3|Q99933-4	BAG1	BAG family molecular chaperone regulator 1 OS=Homo sapiens GN=BAG1 PE=1 SV=1|BAG family molecular chaperone regulator 1 OS=Homo sapiens GN=BAG1 PE=1 SV=4|Isoform 2 of BAG family molecular chaperone regulator 1 OS=Homo sapiens GN=BAG1|Isoform 3 of BAG family molecular chaperone regulator 1 OS=Homo sapiens GN=BAG1|Isoform 4 of BAG family molecular chaperone regulator 1 OS=Homo sapiens GN=BAG1	-0.0471142	0.402425	0.483591	RNA-preserved	no_hit
O95816	BAG2	BAG family molecular chaperone regulator 2 OS=Homo sapiens GN=BAG2 PE=1 SV=1	-0.929851	2.7361e-06	1.91067e-05	RNA-preserved	hit
O95816	BAG2	BAG family molecular chaperone regulator 2 OS=Homo sapiens GN=BAG2 PE=1 SV=1	-0.882632	3.91452e-06	3.6705e-05	RNA-digested	hit
O95817	BAG3	BAG family molecular chaperone regulator 3 OS=Homo sapiens GN=BAG3 PE=1 SV=3	-0.525012	0.00232118	0.00627269	RNA-preserved	no_hit
O95817	BAG3	BAG family molecular chaperone regulator 3 OS=Homo sapiens GN=BAG3 PE=1 SV=3	-0.336795	0.0206189	0.0480782	RNA-digested	no_hit
Q9UL15|Q9UL15-2	BAG5	BAG family molecular chaperone regulator 5 OS=Homo sapiens GN=BAG5 PE=1 SV=1|Isoform 2 of BAG family molecular chaperone regulator 5 OS=Homo sapiens GN=BAG5	-0.00523617	0.923421	0.946928	RNA-digested	no_hit
Q9UL15|Q9UL15-2	BAG5	BAG family molecular chaperone regulator 5 OS=Homo sapiens GN=BAG5 PE=1 SV=1|Isoform 2 of BAG family molecular chaperone regulator 5 OS=Homo sapiens GN=BAG5	0.000170209	0.997506	0.998246	RNA-preserved	no_hit
Q9UQB8|Q9UQB8-2|Q9UQB8-3|Q9UQB8-4|Q9UQB8-5	BAIAP2	Brain-specific angiogenesis inhibitor 1-associated protein 2 OS=Homo sapiens GN=BAIAP2 PE=1 SV=1|Isoform 2 of Brain-specific angiogenesis inhibitor 1-associated protein 2 OS=Homo sapiens GN=BAIAP2|Isoform 3 of Brain-specific angiogenesis inhibitor 1-associated protein 2 OS=Homo sapiens GN=BAIAP2|Isoform 4 of Brain-specific angiogenesis inhibitor 1-associated protein 2 OS=Homo sapiens GN=BAIAP2|Is…	-0.117453	0.0208043	0.0394872	RNA-preserved	no_hit
Q9UQB8|Q9UQB8-2|Q9UQB8-3|Q9UQB8-4|Q9UQB8-5	BAIAP2	Brain-specific angiogenesis inhibitor 1-associated protein 2 OS=Homo sapiens GN=BAIAP2 PE=1 SV=1|Isoform 2 of Brain-specific angiogenesis inhibitor 1-associated protein 2 OS=Homo sapiens GN=BAIAP2|Isoform 3 of Brain-specific angiogenesis inhibitor 1-associated protein 2 OS=Homo sapiens GN=BAIAP2|Isoform 4 of Brain-specific angiogenesis inhibitor 1-associated protein 2 OS=Homo sapiens GN=BAIAP2|Is…	-0.105321	0.0323971	0.0689596	RNA-digested	no_hit
Q9UHR4	BAIAP2L1	Brain-specific angiogenesis inhibitor 1-associated protein 2-like protein 1 OS=Homo sapiens GN=BAIAP2L1 PE=1 SV=2	-0.0567656	0.189682	0.25778	RNA-preserved	no_hit
Q9UHR4	BAIAP2L1	Brain-specific angiogenesis inhibitor 1-associated protein 2-like protein 1 OS=Homo sapiens GN=BAIAP2L1 PE=1 SV=2	-0.0141651	0.728039	0.806489	RNA-digested	no_hit
Q8N9N5|Q8N9N5-2|Q8N9N5-3|Q8N9N5-4|Q8N9N5-5|Q8N9N5-6|Q8N9N5-7	BANP	Protein BANP OS=Homo sapiens GN=BANP PE=1 SV=3|Isoform 2 of Protein BANP OS=Homo sapiens GN=BANP|Isoform 3 of Protein BANP OS=Homo sapiens GN=BANP|Isoform 4 of Protein BANP OS=Homo sapiens GN=BANP|Isoform 5 of Protein BANP OS=Homo sapiens GN=BANP|Isoform 6 of Protein BANP OS=Homo sapiens GN=BANP|Isoform 7 of Protein BANP OS=Homo sapiens GN=BANP	-0.273638	0.0204213	0.0389047	RNA-preserved	no_hit
Q8N9N5|Q8N9N5-2|Q8N9N5-3|Q8N9N5-4|Q8N9N5-5|Q8N9N5-6|Q8N9N5-7	BANP	Protein BANP OS=Homo sapiens GN=BANP PE=1 SV=3|Isoform 2 of Protein BANP OS=Homo sapiens GN=BANP|Isoform 3 of Protein BANP OS=Homo sapiens GN=BANP|Isoform 4 of Protein BANP OS=Homo sapiens GN=BANP|Isoform 5 of Protein BANP OS=Homo sapiens GN=BANP|Isoform 6 of Protein BANP OS=Homo sapiens GN=BANP|Isoform 7 of Protein BANP OS=Homo sapiens GN=BANP	-0.139885	0.172208	0.26529	RNA-digested	no_hit
F8W6N3|Q92560	BAP1	Ubiquitin carboxyl-terminal hydrolase OS=Homo sapiens GN=BAP1 PE=1 SV=1|Ubiquitin carboxyl-terminal hydrolase BAP1 OS=Homo sapiens GN=BAP1 PE=1 SV=2	-0.031399	0.743985	0.819366	RNA-digested	no_hit
F8W6N3|Q92560	BAP1	Ubiquitin carboxyl-terminal hydrolase OS=Homo sapiens GN=BAP1 PE=1 SV=1|Ubiquitin carboxyl-terminal hydrolase BAP1 OS=Homo sapiens GN=BAP1 PE=1 SV=2	0.0342136	0.722145	0.776832	RNA-preserved	no_hit
P80723	BASP1	Brain acid soluble protein 1 OS=Homo sapiens GN=BASP1 PE=1 SV=2	-0.411864	0.0534504	0.0882542	RNA-preserved	no_hit
P80723	BASP1	Brain acid soluble protein 1 OS=Homo sapiens GN=BASP1 PE=1 SV=2	-0.284313	0.153909	0.242358	RNA-digested	no_hit
A0A024RCR6|A0A0G2JK23|P46379|P46379-2|P46379-3	BAT3|BAG6	HLA-B associated transcript 3, isoform CRA_a OS=Homo sapiens GN=BAT3 PE=1 SV=1|Large proline-rich protein BAG6 OS=Homo sapiens GN=BAG6 PE=1 SV=1|Large proline-rich protein BAG6 OS=Homo sapiens GN=BAG6 PE=1 SV=2|Isoform 2 of Large proline-rich protein BAG6 OS=Homo sapiens GN=BAG6|Isoform 3 of Large proline-rich protein BAG6 OS=Homo sapiens GN=BAG6	-0.594731	0.00216895	0.00590121	RNA-preserved	hit
A0A024RCR6|A0A0G2JK23|P46379|P46379-2|P46379-3	BAT3|BAG6	HLA-B associated transcript 3, isoform CRA_a OS=Homo sapiens GN=BAT3 PE=1 SV=1|Large proline-rich protein BAG6 OS=Homo sapiens GN=BAG6 PE=1 SV=1|Large proline-rich protein BAG6 OS=Homo sapiens GN=BAG6 PE=1 SV=2|Isoform 2 of Large proline-rich protein BAG6 OS=Homo sapiens GN=BAG6|Isoform 3 of Large proline-rich protein BAG6 OS=Homo sapiens GN=BAG6	-0.24146	0.0988367	0.170236	RNA-digested	no_hit
Q07812|Q07812-2|Q07812-5|Q07812-8	BAX	Apoptosis regulator BAX OS=Homo sapiens GN=BAX PE=1 SV=1|Isoform Beta of Apoptosis regulator BAX OS=Homo sapiens GN=BAX|Isoform Epsilon of Apoptosis regulator BAX OS=Homo sapiens GN=BAX|Isoform Sigma of Apoptosis regulator BAX OS=Homo sapiens GN=BAX	-0.0465185	0.240673	0.314553	RNA-preserved	no_hit
Q07812|Q07812-2|Q07812-5|Q07812-8	BAX	Apoptosis regulator BAX OS=Homo sapiens GN=BAX PE=1 SV=1|Isoform Beta of Apoptosis regulator BAX OS=Homo sapiens GN=BAX|Isoform Epsilon of Apoptosis regulator BAX OS=Homo sapiens GN=BAX|Isoform Sigma of Apoptosis regulator BAX OS=Homo sapiens GN=BAX	-0.0358649	0.356075	0.466528	RNA-digested	no_hit
Q9NRL2	BAZ1A	Bromodomain adjacent to zinc finger domain protein 1A OS=Homo sapiens GN=BAZ1A PE=1 SV=2	-1.65988	5.04504e-08	9.45309e-07	RNA-preserved	hit
Q9NRL2	BAZ1A	Bromodomain adjacent to zinc finger domain protein 1A OS=Homo sapiens GN=BAZ1A PE=1 SV=2	-1.41662	1.53891e-07	3.63489e-06	RNA-digested	hit
Q9UIG0|Q9UIG0-2	BAZ1B	Tyrosine-protein kinase BAZ1B OS=Homo sapiens GN=BAZ1B PE=1 SV=2|Isoform 2 of Tyrosine-protein kinase BAZ1B OS=Homo sapiens GN=BAZ1B	-2.64782	6.15448e-09	3.28929e-07	RNA-preserved	hit
Q9UIG0|Q9UIG0-2	BAZ1B	Tyrosine-protein kinase BAZ1B OS=Homo sapiens GN=BAZ1B PE=1 SV=2|Isoform 2 of Tyrosine-protein kinase BAZ1B OS=Homo sapiens GN=BAZ1B	-2.39925	1.23717e-08	1.33564e-06	RNA-digested	hit
F8VU39|J3KPG5|Q9UIF9|Q9UIF9-2|Q9UIF9-3	BAZ2A	Bromodomain adjacent to zinc finger domain protein 2A OS=Homo sapiens GN=BAZ2A PE=1 SV=1|Bromodomain adjacent to zinc finger domain protein 2A OS=Homo sapiens GN=BAZ2A PE=1 SV=1|Bromodomain adjacent to zinc finger domain protein 2A OS=Homo sapiens GN=BAZ2A PE=1 SV=4|Isoform 1 of Bromodomain adjacent to zinc finger domain protein 2A OS=Homo sapiens GN=BAZ2A|Isoform 3 of Bromodomain adjacent to zin…	-2.00972	2.06731e-07	2.41091e-06	RNA-preserved	hit
F8VU39|J3KPG5|Q9UIF9|Q9UIF9-2|Q9UIF9-3	BAZ2A	Bromodomain adjacent to zinc finger domain protein 2A OS=Homo sapiens GN=BAZ2A PE=1 SV=1|Bromodomain adjacent to zinc finger domain protein 2A OS=Homo sapiens GN=BAZ2A PE=1 SV=1|Bromodomain adjacent to zinc finger domain protein 2A OS=Homo sapiens GN=BAZ2A PE=1 SV=4|Isoform 1 of Bromodomain adjacent to zinc finger domain protein 2A OS=Homo sapiens GN=BAZ2A|Isoform 3 of Bromodomain adjacent to zin…	-1.74494	5.55302e-07	8.47384e-06	RNA-digested	hit
C9JA69|Q8WY36|Q8WY36-2	BBX	HMG box transcription factor BBX OS=Homo sapiens GN=BBX PE=1 SV=1|HMG box transcription factor BBX OS=Homo sapiens GN=BBX PE=1 SV=1|Isoform 2 of HMG box transcription factor BBX OS=Homo sapiens GN=BBX	-0.572202	7.08408e-07	6.50338e-06	RNA-preserved	no_hit
C9JA69|Q8WY36|Q8WY36-2	BBX	HMG box transcription factor BBX OS=Homo sapiens GN=BBX PE=1 SV=1|HMG box transcription factor BBX OS=Homo sapiens GN=BBX PE=1 SV=1|Isoform 2 of HMG box transcription factor BBX OS=Homo sapiens GN=BBX	-0.354517	1.88523e-05	0.000134078	RNA-digested	no_hit
B7Z2L0|C9JTE9|H0Y7N8|H7C5E2|Q9UHQ4|Q9UHQ4-2	BCAP29	B-cell receptor-associated protein 29 OS=Homo sapiens GN=BCAP29 PE=1 SV=1|B-cell receptor-associated protein 29 (Fragment) OS=Homo sapiens GN=BCAP29 PE=1 SV=1|B-cell receptor-associated protein 29 (Fragment) OS=Homo sapiens GN=BCAP29 PE=1 SV=1|B-cell receptor-associated protein 29 (Fragment) OS=Homo sapiens GN=BCAP29 PE=1 SV=1|B-cell receptor-associated protein 29 OS=Homo sapiens GN=BCAP29 PE=1 S…	0.113688	0.0184543	0.0356537	RNA-preserved	no_hit
B7Z2L0|C9JTE9|H0Y7N8|H7C5E2|Q9UHQ4|Q9UHQ4-2	BCAP29	B-cell receptor-associated protein 29 OS=Homo sapiens GN=BCAP29 PE=1 SV=1|B-cell receptor-associated protein 29 (Fragment) OS=Homo sapiens GN=BCAP29 PE=1 SV=1|B-cell receptor-associated protein 29 (Fragment) OS=Homo sapiens GN=BCAP29 PE=1 SV=1|B-cell receptor-associated protein 29 (Fragment) OS=Homo sapiens GN=BCAP29 PE=1 SV=1|B-cell receptor-associated protein 29 OS=Homo sapiens GN=BCAP29 PE=1 S…	0.151757	0.00464524	0.0138078	RNA-digested	no_hit
P51572|P51572-2	BCAP31	B-cell receptor-associated protein 31 OS=Homo sapiens GN=BCAP31 PE=1 SV=3|Isoform 2 of B-cell receptor-associated protein 31 OS=Homo sapiens GN=BCAP31	-0.0537406	0.225676	0.298066	RNA-preserved	no_hit
P51572|P51572-2	BCAP31	B-cell receptor-associated protein 31 OS=Homo sapiens GN=BCAP31 PE=1 SV=3|Isoform 2 of B-cell receptor-associated protein 31 OS=Homo sapiens GN=BCAP31	0.00148174	0.971834	0.979455	RNA-digested	no_hit
O75815|O75815-3	BCAR3	Breast cancer anti-estrogen resistance protein 3 OS=Homo sapiens GN=BCAR3 PE=1 SV=1|Isoform 3 of Breast cancer anti-estrogen resistance protein 3 OS=Homo sapiens GN=BCAR3	-0.0952575	0.0150921	0.0301651	RNA-preserved	no_hit
O75815|O75815-3	BCAR3	Breast cancer anti-estrogen resistance protein 3 OS=Homo sapiens GN=BCAR3 PE=1 SV=1|Isoform 3 of Breast cancer anti-estrogen resistance protein 3 OS=Homo sapiens GN=BCAR3	-0.060507	0.0823234	0.146709	RNA-digested	no_hit
O75934	BCAS2	Pre-mRNA-splicing factor SPF27 OS=Homo sapiens GN=BCAS2 PE=1 SV=1	-1.20855	2.79739e-07	3.06294e-06	RNA-preserved	hit
O75934	BCAS2	Pre-mRNA-splicing factor SPF27 OS=Homo sapiens GN=BCAS2 PE=1 SV=1	-0.825444	3.94136e-06	3.68726e-05	RNA-digested	hit
B3KSI3|O15382|O15382-2	BCAT2	Branched-chain-amino-acid aminotransferase OS=Homo sapiens GN=BCAT2 PE=1 SV=1|Branched-chain-amino-acid aminotransferase, mitochondrial OS=Homo sapiens GN=BCAT2 PE=1 SV=2|Isoform B of Branched-chain-amino-acid aminotransferase, mitochondrial OS=Homo sapiens GN=BCAT2	-0.0904421	0.12427	0.181057	RNA-preserved	no_hit
B3KSI3|O15382|O15382-2	BCAT2	Branched-chain-amino-acid aminotransferase OS=Homo sapiens GN=BCAT2 PE=1 SV=1|Branched-chain-amino-acid aminotransferase, mitochondrial OS=Homo sapiens GN=BCAT2 PE=1 SV=2|Isoform B of Branched-chain-amino-acid aminotransferase, mitochondrial OS=Homo sapiens GN=BCAT2	-0.0565372	0.311621	0.421465	RNA-digested	no_hit
Q9P287	BCCIP	BRCA2 and CDKN1A-interacting protein OS=Homo sapiens GN=BCCIP PE=1 SV=1	0.106657	0.0162297	0.0396059	RNA-digested	no_hit
Q9P287	BCCIP	BRCA2 and CDKN1A-interacting protein OS=Homo sapiens GN=BCCIP PE=1 SV=1	0.240759	0.00018314	0.000692289	RNA-preserved	no_hit
P21953	BCKDHB	2-oxoisovalerate dehydrogenase subunit beta, mitochondrial OS=Homo sapiens GN=BCKDHB PE=1 SV=2	0.00673598	0.85247	0.899283	RNA-digested	no_hit
P21953	BCKDHB	2-oxoisovalerate dehydrogenase subunit beta, mitochondrial OS=Homo sapiens GN=BCKDHB PE=1 SV=2	0.0337891	0.365057	0.446135	RNA-preserved	no_hit
O14874|O14874-2|O14874-3	BCKDK	[3-methyl-2-oxobutanoate dehydrogenase [lipoamide]] kinase, mitochondrial OS=Homo sapiens GN=BCKDK PE=1 SV=2|Isoform 2 of [3-methyl-2-oxobutanoate dehydrogenase [lipoamide]] kinase, mitochondrial OS=Homo sapiens GN=BCKDK|Isoform 3 of [3-methyl-2-oxobutanoate dehydrogenase [lipoamide]] kinase, mitochondrial OS=Homo sapiens GN=BCKDK	-0.0301153	0.419909	0.500283	RNA-preserved	no_hit
O14874|O14874-2|O14874-3	BCKDK	[3-methyl-2-oxobutanoate dehydrogenase [lipoamide]] kinase, mitochondrial OS=Homo sapiens GN=BCKDK PE=1 SV=2|Isoform 2 of [3-methyl-2-oxobutanoate dehydrogenase [lipoamide]] kinase, mitochondrial OS=Homo sapiens GN=BCKDK|Isoform 3 of [3-methyl-2-oxobutanoate dehydrogenase [lipoamide]] kinase, mitochondrial OS=Homo sapiens GN=BCKDK	-0.019519	0.596056	0.696733	RNA-digested	no_hit
A0A087WWW9|O95999	BCL10	B-cell lymphoma/leukemia 10 OS=Homo sapiens GN=BCL10 PE=1 SV=1|B-cell lymphoma/leukemia 10 OS=Homo sapiens GN=BCL10 PE=1 SV=1	-0.52138	0.00023312	0.000850833	RNA-preserved	no_hit
A0A087WWW9|O95999	BCL10	B-cell lymphoma/leukemia 10 OS=Homo sapiens GN=BCL10 PE=1 SV=1|B-cell lymphoma/leukemia 10 OS=Homo sapiens GN=BCL10 PE=1 SV=1	-0.515564	0.000250113	0.00114831	RNA-digested	no_hit
Q9BXK5	BCL2L13	Bcl-2-like protein 13 OS=Homo sapiens GN=BCL2L13 PE=1 SV=1	0.141646	0.223476	0.295885	RNA-preserved	no_hit
Q9BXK5	BCL2L13	Bcl-2-like protein 13 OS=Homo sapiens GN=BCL2L13 PE=1 SV=1	0.281021	0.0326253	0.0694173	RNA-digested	no_hit
I3L1Q2|Q8WUZ0|Q8WUZ0-2	BCL7C	B-cell CLL/lymphoma 7 protein family member C (Fragment) OS=Homo sapiens GN=BCL7C PE=1 SV=1|B-cell CLL/lymphoma 7 protein family member C OS=Homo sapiens GN=BCL7C PE=1 SV=3|Isoform 2 of B-cell CLL/lymphoma 7 protein family member C OS=Homo sapiens GN=BCL7C	-0.231661	0.0414074	0.0710028	RNA-preserved	no_hit
I3L1Q2|Q8WUZ0|Q8WUZ0-2	BCL7C	B-cell CLL/lymphoma 7 protein family member C (Fragment) OS=Homo sapiens GN=BCL7C PE=1 SV=1|B-cell CLL/lymphoma 7 protein family member C OS=Homo sapiens GN=BCL7C PE=1 SV=3|Isoform 2 of B-cell CLL/lymphoma 7 protein family member C OS=Homo sapiens GN=BCL7C	-0.174573	0.102718	0.175633	RNA-digested	no_hit
E9PK91|Q9NYF8-3	BCLAF1	Bcl-2-associated transcription factor 1 OS=Homo sapiens GN=BCLAF1 PE=1 SV=1|Isoform 3 of Bcl-2-associated transcription factor 1 OS=Homo sapiens GN=BCLAF1	-1.54211	1.7764e-07	2.1452e-06	RNA-preserved	hit
E9PK91|Q9NYF8-3	BCLAF1	Bcl-2-associated transcription factor 1 OS=Homo sapiens GN=BCLAF1 PE=1 SV=1|Isoform 3 of Bcl-2-associated transcription factor 1 OS=Homo sapiens GN=BCLAF1	-1.04956	2.58687e-06	2.71144e-05	RNA-digested	hit
Q6W2J9|Q6W2J9-2|Q6W2J9-4	BCOR	BCL-6 corepressor OS=Homo sapiens GN=BCOR PE=1 SV=1|Isoform 2 of BCL-6 corepressor OS=Homo sapiens GN=BCOR|Isoform 4 of BCL-6 corepressor OS=Homo sapiens GN=BCOR	-0.38377	1.74099e-05	9.15078e-05	RNA-preserved	no_hit
Q6W2J9|Q6W2J9-2|Q6W2J9-4	BCOR	BCL-6 corepressor OS=Homo sapiens GN=BCOR PE=1 SV=1|Isoform 2 of BCL-6 corepressor OS=Homo sapiens GN=BCOR|Isoform 4 of BCL-6 corepressor OS=Homo sapiens GN=BCOR	-0.303092	8.29111e-05	0.000450709	RNA-digested	no_hit
Q9Y276	BCS1L	Mitochondrial chaperone BCS1 OS=Homo sapiens GN=BCS1L PE=1 SV=1	0.0662632	0.108358	0.161089	RNA-preserved	no_hit
Q9Y276	BCS1L	Mitochondrial chaperone BCS1 OS=Homo sapiens GN=BCS1L PE=1 SV=1	0.0693542	0.0954732	0.165181	RNA-digested	no_hit
Q9BUT1	BDH2	3-hydroxybutyrate dehydrogenase type 2 OS=Homo sapiens GN=BDH2 PE=1 SV=2	0.0190347	0.603243	0.702379	RNA-digested	no_hit
Q9BUT1	BDH2	3-hydroxybutyrate dehydrogenase type 2 OS=Homo sapiens GN=BDH2 PE=1 SV=2	0.0448554	0.240221	0.314202	RNA-preserved	no_hit
E7EV84|K7ELY9|Q14457	BECN1	Beclin-1 OS=Homo sapiens GN=BECN1 PE=1 SV=1|Beclin-1 (Fragment) OS=Homo sapiens GN=BECN1 PE=1 SV=1|Beclin-1 OS=Homo sapiens GN=BECN1 PE=1 SV=2	-0.107163	0.0254178	0.0468438	RNA-preserved	no_hit
E7EV84|K7ELY9|Q14457	BECN1	Beclin-1 OS=Homo sapiens GN=BECN1 PE=1 SV=1|Beclin-1 (Fragment) OS=Homo sapiens GN=BECN1 PE=1 SV=1|Beclin-1 OS=Homo sapiens GN=BECN1 PE=1 SV=2	-0.0494003	0.234614	0.33736	RNA-digested	no_hit
Q5T5X7	BEND3	BEN domain-containing protein 3 OS=Homo sapiens GN=BEND3 PE=1 SV=1	-0.0977123	0.380262	0.489804	RNA-digested	no_hit
Q5T5X7	BEND3	BEN domain-containing protein 3 OS=Homo sapiens GN=BEND3 PE=1 SV=1	0.00814191	0.940029	0.955967	RNA-preserved	no_hit
A8MVZ6|Q96G01|Q96G01-3|Q96G01-4	BICD1	BICD1 protein OS=Homo sapiens GN=BICD1 PE=1 SV=3|Protein bicaudal D homolog 1 OS=Homo sapiens GN=BICD1 PE=1 SV=3|Isoform 3 of Protein bicaudal D homolog 1 OS=Homo sapiens GN=BICD1|Isoform 4 of Protein bicaudal D homolog 1 OS=Homo sapiens GN=BICD1	-0.40009	0.00733439	0.0203763	RNA-digested	no_hit
A8MVZ6|Q96G01|Q96G01-3|Q96G01-4	BICD1	BICD1 protein OS=Homo sapiens GN=BICD1 PE=1 SV=3|Protein bicaudal D homolog 1 OS=Homo sapiens GN=BICD1 PE=1 SV=3|Isoform 3 of Protein bicaudal D homolog 1 OS=Homo sapiens GN=BICD1|Isoform 4 of Protein bicaudal D homolog 1 OS=Homo sapiens GN=BICD1	-0.325106	0.019166	0.0368966	RNA-preserved	no_hit
Q8TD16|Q8TD16-2	BICD2	Protein bicaudal D homolog 2 OS=Homo sapiens GN=BICD2 PE=1 SV=1|Isoform 2 of Protein bicaudal D homolog 2 OS=Homo sapiens GN=BICD2	-0.173134	0.109442	0.162298	RNA-preserved	no_hit
Q8TD16|Q8TD16-2	BICD2	Protein bicaudal D homolog 2 OS=Homo sapiens GN=BICD2 PE=1 SV=1|Isoform 2 of Protein bicaudal D homolog 2 OS=Homo sapiens GN=BICD2	-0.0689754	0.489611	0.59781	RNA-digested	no_hit
O00499-2|O00499-4|O00499-6|O00499-7|O00499-9	BIN1	Isoform IIB of Myc box-dependent-interacting protein 1 OS=Homo sapiens GN=BIN1|Isoform IIC2 of Myc box-dependent-interacting protein 1 OS=Homo sapiens GN=BIN1|Isoform II2 of Myc box-dependent-interacting protein 1 OS=Homo sapiens GN=BIN1|Isoform II3 of Myc box-dependent-interacting protein 1 OS=Homo sapiens GN=BIN1|Isoform BIN1-10-13 of Myc box-dependent-interacting protein 1 OS=Homo sapiens GN=B…	0.0381123	0.420819	0.500789	RNA-preserved	no_hit
O00499-2|O00499-4|O00499-6|O00499-7|O00499-9	BIN1	Isoform IIB of Myc box-dependent-interacting protein 1 OS=Homo sapiens GN=BIN1|Isoform IIC2 of Myc box-dependent-interacting protein 1 OS=Homo sapiens GN=BIN1|Isoform II2 of Myc box-dependent-interacting protein 1 OS=Homo sapiens GN=BIN1|Isoform II3 of Myc box-dependent-interacting protein 1 OS=Homo sapiens GN=BIN1|Isoform BIN1-10-13 of Myc box-dependent-interacting protein 1 OS=Homo sapiens GN=B…	0.0739875	0.140482	0.224888	RNA-digested	no_hit
Q9NQY0	BIN3	Bridging integrator 3 OS=Homo sapiens GN=BIN3 PE=1 SV=1	-0.0618338	0.73508	0.787954	RNA-preserved	no_hit
Q9NQY0	BIN3	Bridging integrator 3 OS=Homo sapiens GN=BIN3 PE=1 SV=1	0.409272	0.0520107	0.100932	RNA-digested	no_hit
E9PMH5|Q13490|Q13490-2	BIRC2	Baculoviral IAP repeat-containing protein 2 OS=Homo sapiens GN=BIRC2 PE=1 SV=1|Baculoviral IAP repeat-containing protein 2 OS=Homo sapiens GN=BIRC2 PE=1 SV=2|Isoform 2 of Baculoviral IAP repeat-containing protein 2 OS=Homo sapiens GN=BIRC2	-0.104678	0.0275916	0.0502833	RNA-preserved	no_hit
E9PMH5|Q13490|Q13490-2	BIRC2	Baculoviral IAP repeat-containing protein 2 OS=Homo sapiens GN=BIRC2 PE=1 SV=1|Baculoviral IAP repeat-containing protein 2 OS=Homo sapiens GN=BIRC2 PE=1 SV=2|Isoform 2 of Baculoviral IAP repeat-containing protein 2 OS=Homo sapiens GN=BIRC2	-0.102084	0.0304861	0.0657825	RNA-digested	no_hit
Q9NR09	BIRC6	Baculoviral IAP repeat-containing protein 6 OS=Homo sapiens GN=BIRC6 PE=1 SV=2	-0.11672	0.0101301	0.0217424	RNA-preserved	no_hit
Q9NR09	BIRC6	Baculoviral IAP repeat-containing protein 6 OS=Homo sapiens GN=BIRC6 PE=1 SV=2	-0.0684647	0.0806508	0.144396	RNA-digested	no_hit
H0YNU5|P54132	BLM	Bloom syndrome protein OS=Homo sapiens GN=BLM PE=1 SV=1|Bloom syndrome protein OS=Homo sapiens GN=BLM PE=1 SV=1	-0.131357	0.0336739	0.0712829	RNA-digested	no_hit
H0YNU5|P54132	BLM	Bloom syndrome protein OS=Homo sapiens GN=BLM PE=1 SV=1|Bloom syndrome protein OS=Homo sapiens GN=BLM PE=1 SV=1	-0.0844768	0.134637	0.193341	RNA-preserved	no_hit
Q13867	BLMH	Bleomycin hydrolase OS=Homo sapiens GN=BLMH PE=1 SV=1	-0.00891138	0.782281	0.831414	RNA-preserved	no_hit
Q13867	BLMH	Bleomycin hydrolase OS=Homo sapiens GN=BLMH PE=1 SV=1	0.0282675	0.392368	0.502492	RNA-digested	no_hit
Q6QNY0	BLOC1S3	Biogenesis of lysosome-related organelles complex 1 subunit 3 OS=Homo sapiens GN=BLOC1S3 PE=1 SV=1	0.0112568	0.75783	0.830082	RNA-digested	no_hit
Q6QNY0	BLOC1S3	Biogenesis of lysosome-related organelles complex 1 subunit 3 OS=Homo sapiens GN=BLOC1S3 PE=1 SV=1	0.0907459	0.0357306	0.0625198	RNA-preserved	no_hit
Q9NUP1	BLOC1S4	Biogenesis of lysosome-related organelles complex 1 subunit 4 OS=Homo sapiens GN=BLOC1S4 PE=1 SV=1	-0.457682	0.00403882	0.0122971	RNA-digested	no_hit
Q9NUP1	BLOC1S4	Biogenesis of lysosome-related organelles complex 1 subunit 4 OS=Homo sapiens GN=BLOC1S4 PE=1 SV=1	-0.417743	0.0064605	0.0147539	RNA-preserved	no_hit
P53004	BLVRA	Biliverdin reductase A OS=Homo sapiens GN=BLVRA PE=1 SV=2	0.0596119	0.186476	0.282514	RNA-digested	no_hit
P53004	BLVRA	Biliverdin reductase A OS=Homo sapiens GN=BLVRA PE=1 SV=2	0.0668387	0.144481	0.205727	RNA-preserved	no_hit
P30043	BLVRB	Flavin reductase (NADPH) OS=Homo sapiens GN=BLVRB PE=1 SV=3	0.0259913	0.477579	0.586303	RNA-digested	no_hit
P30043	BLVRB	Flavin reductase (NADPH) OS=Homo sapiens GN=BLVRB PE=1 SV=3	0.0740969	0.0692688	0.110691	RNA-preserved	no_hit
P35226|R4GMX3|R4GNF2	BMI1|COMMD3	Polycomb complex protein BMI-1 OS=Homo sapiens GN=BMI1 PE=1 SV=2|Protein COMMD3-BMI1 OS=Homo sapiens GN=COMMD3-BMI1 PE=4 SV=1|COMM domain-containing protein 3 (Fragment) OS=Homo sapiens GN=COMMD3 PE=1 SV=1	-1.09304	2.03897e-08	5.4758e-07	RNA-preserved	hit
P35226|R4GMX3|R4GNF2	BMI1|COMMD3	Polycomb complex protein BMI-1 OS=Homo sapiens GN=BMI1 PE=1 SV=2|Protein COMMD3-BMI1 OS=Homo sapiens GN=COMMD3-BMI1 PE=4 SV=1|COMM domain-containing protein 3 (Fragment) OS=Homo sapiens GN=COMMD3 PE=1 SV=1	-0.948039	5.56915e-08	2.24182e-06	RNA-digested	hit
P13497|P13497-2|P13497-4|P13497-5|P13497-6	BMP1	Bone morphogenetic protein 1 OS=Homo sapiens GN=BMP1 PE=1 SV=2|Isoform BMP1-1 of Bone morphogenetic protein 1 OS=Homo sapiens GN=BMP1|Isoform BMP1-5 of Bone morphogenetic protein 1 OS=Homo sapiens GN=BMP1|Isoform BMP1-6 of Bone morphogenetic protein 1 OS=Homo sapiens GN=BMP1|Isoform BMP1-7 of Bone morphogenetic protein 1 OS=Homo sapiens GN=BMP1	-0.31085	0.000160756	0.000620715	RNA-preserved	no_hit
P13497|P13497-2|P13497-4|P13497-5|P13497-6	BMP1	Bone morphogenetic protein 1 OS=Homo sapiens GN=BMP1 PE=1 SV=2|Isoform BMP1-1 of Bone morphogenetic protein 1 OS=Homo sapiens GN=BMP1|Isoform BMP1-5 of Bone morphogenetic protein 1 OS=Homo sapiens GN=BMP1|Isoform BMP1-6 of Bone morphogenetic protein 1 OS=Homo sapiens GN=BMP1|Isoform BMP1-7 of Bone morphogenetic protein 1 OS=Homo sapiens GN=BMP1	-0.190566	0.00294331	0.00940819	RNA-digested	no_hit
H0Y9P1|Q9NSY1|Q9NSY1-2|Q9NSY1-3	BMP2K	BMP-2-inducible protein kinase (Fragment) OS=Homo sapiens GN=BMP2K PE=1 SV=1|BMP-2-inducible protein kinase OS=Homo sapiens GN=BMP2K PE=1 SV=2|Isoform 2 of BMP-2-inducible protein kinase OS=Homo sapiens GN=BMP2K|Isoform 3 of BMP-2-inducible protein kinase OS=Homo sapiens GN=BMP2K	-0.506697	2.703e-05	0.000133249	RNA-preserved	no_hit
H0Y9P1|Q9NSY1|Q9NSY1-2|Q9NSY1-3	BMP2K	BMP-2-inducible protein kinase (Fragment) OS=Homo sapiens GN=BMP2K PE=1 SV=1|BMP-2-inducible protein kinase OS=Homo sapiens GN=BMP2K PE=1 SV=2|Isoform 2 of BMP-2-inducible protein kinase OS=Homo sapiens GN=BMP2K|Isoform 3 of BMP-2-inducible protein kinase OS=Homo sapiens GN=BMP2K	-0.444558	6.41248e-05	0.000365133	RNA-digested	no_hit
P36894	BMPR1A	Bone morphogenetic protein receptor type-1A OS=Homo sapiens GN=BMPR1A PE=1 SV=2	-1.35669	1.13669e-07	1.5376e-06	RNA-preserved	hit
P36894	BMPR1A	Bone morphogenetic protein receptor type-1A OS=Homo sapiens GN=BMPR1A PE=1 SV=2	-1.15681	3.47596e-07	6.19248e-06	RNA-digested	hit
Q14692	BMS1	Ribosome biogenesis protein BMS1 homolog OS=Homo sapiens GN=BMS1 PE=1 SV=1	-2.32728	4.20609e-09	2.98563e-07	RNA-preserved	hit
Q14692	BMS1	Ribosome biogenesis protein BMS1 homolog OS=Homo sapiens GN=BMS1 PE=1 SV=1	-2.007	1.20083e-08	1.33564e-06	RNA-digested	hit
Q12981|Q12981-2	BNIP1	Vesicle transport protein SEC20 OS=Homo sapiens GN=BNIP1 PE=1 SV=3|Isoform 2 of Vesicle transport protein SEC20 OS=Homo sapiens GN=BNIP1	0.080619	0.104092	0.177421	RNA-digested	no_hit
Q12981|Q12981-2	BNIP1	Vesicle transport protein SEC20 OS=Homo sapiens GN=BNIP1 PE=1 SV=3|Isoform 2 of Vesicle transport protein SEC20 OS=Homo sapiens GN=BNIP1	0.0971737	0.0589821	0.096218	RNA-preserved	no_hit
J3KN59|Q12982|Q12982-2	BNIP2	BCL2/adenovirus E1B 19 kDa protein-interacting protein 2 OS=Homo sapiens GN=BNIP2 PE=1 SV=1|BCL2/adenovirus E1B 19 kDa protein-interacting protein 2 OS=Homo sapiens GN=BNIP2 PE=1 SV=1|Isoform 2 of BCL2/adenovirus E1B 19 kDa protein-interacting protein 2 OS=Homo sapiens GN=BNIP2	-0.0229603	0.530165	0.635116	RNA-digested	no_hit
J3KN59|Q12982|Q12982-2	BNIP2	BCL2/adenovirus E1B 19 kDa protein-interacting protein 2 OS=Homo sapiens GN=BNIP2 PE=1 SV=1|BCL2/adenovirus E1B 19 kDa protein-interacting protein 2 OS=Homo sapiens GN=BNIP2 PE=1 SV=1|Isoform 2 of BCL2/adenovirus E1B 19 kDa protein-interacting protein 2 OS=Homo sapiens GN=BNIP2	0.103551	0.02021	0.0386034	RNA-preserved	no_hit
Q8NFC6	BOD1L1	Biorientation of chromosomes in cell division protein 1-like 1 OS=Homo sapiens GN=BOD1L1 PE=1 SV=2	0.0548983	0.387578	0.469407	RNA-preserved	no_hit
Q8NFC6	BOD1L1	Biorientation of chromosomes in cell division protein 1-like 1 OS=Homo sapiens GN=BOD1L1 PE=1 SV=2	0.142197	0.0480022	0.0947754	RNA-digested	no_hit
A0A087WZT3|Q9H3K6	BOLA2	BolA-like protein 2 OS=Homo sapiens GN=BOLA2 PE=1 SV=2|BolA-like protein 2 OS=Homo sapiens GN=BOLA2 PE=1 SV=1	-0.224288	0.00756157	0.0169226	RNA-preserved	no_hit
A0A087WZT3|Q9H3K6	BOLA2	BolA-like protein 2 OS=Homo sapiens GN=BOLA2 PE=1 SV=2|BolA-like protein 2 OS=Homo sapiens GN=BOLA2 PE=1 SV=1	-0.140393	0.053824	0.103654	RNA-digested	no_hit
Q53S33	BOLA3	BolA-like protein 3 OS=Homo sapiens GN=BOLA3 PE=1 SV=1	0.0415192	0.494571	0.602615	RNA-digested	no_hit
Q53S33	BOLA3	BolA-like protein 3 OS=Homo sapiens GN=BOLA3 PE=1 SV=1	0.160286	0.0268401	0.0490629	RNA-preserved	no_hit
Q14137	BOP1	Ribosome biogenesis protein BOP1 OS=Homo sapiens GN=BOP1 PE=1 SV=2	-3.27725	2.90098e-08	6.66362e-07	RNA-preserved	hit
Q14137	BOP1	Ribosome biogenesis protein BOP1 OS=Homo sapiens GN=BOP1 PE=1 SV=2	-2.90617	6.77172e-08	2.39749e-06	RNA-digested	hit
O95861	BPNT1	3'(2'),5'-bisphosphate nucleotidase 1 OS=Homo sapiens GN=BPNT1 PE=1 SV=1	-0.0587225	0.196154	0.294286	RNA-digested	no_hit
O95861	BPNT1	3'(2'),5'-bisphosphate nucleotidase 1 OS=Homo sapiens GN=BPNT1 PE=1 SV=1	-0.0571244	0.207205	0.277266	RNA-preserved	no_hit
Q12830|Q12830-2|Q12830-4	BPTF	Nucleosome-remodeling factor subunit BPTF OS=Homo sapiens GN=BPTF PE=1 SV=3|Isoform 2 of Nucleosome-remodeling factor subunit BPTF OS=Homo sapiens GN=BPTF|Isoform 4 of Nucleosome-remodeling factor subunit BPTF OS=Homo sapiens GN=BPTF	-0.379292	1.25705e-05	6.95956e-05	RNA-preserved	no_hit
Q12830|Q12830-2|Q12830-4	BPTF	Nucleosome-remodeling factor subunit BPTF OS=Homo sapiens GN=BPTF PE=1 SV=3|Isoform 2 of Nucleosome-remodeling factor subunit BPTF OS=Homo sapiens GN=BPTF|Isoform 4 of Nucleosome-remodeling factor subunit BPTF OS=Homo sapiens GN=BPTF	-0.269933	0.000118876	0.000607091	RNA-digested	no_hit
P15056	BRAF	Serine/threonine-protein kinase B-raf OS=Homo sapiens GN=BRAF PE=1 SV=4	0.191135	0.0497958	0.0832706	RNA-preserved	no_hit
P15056	BRAF	Serine/threonine-protein kinase B-raf OS=Homo sapiens GN=BRAF PE=1 SV=4	0.295563	0.00794684	0.0219198	RNA-digested	no_hit
J3KNN7|Q7Z569	BRAP	BRCA1-associated protein OS=Homo sapiens GN=BRAP PE=1 SV=1|BRCA1-associated protein OS=Homo sapiens GN=BRAP PE=1 SV=2	-0.0402662	0.319222	0.429269	RNA-digested	no_hit
J3KNN7|Q7Z569	BRAP	BRCA1-associated protein OS=Homo sapiens GN=BRAP PE=1 SV=1|BRCA1-associated protein OS=Homo sapiens GN=BRAP PE=1 SV=2	-0.0149461	0.702697	0.760152	RNA-preserved	no_hit
Q6PJG6	BRAT1	BRCA1-associated ATM activator 1 OS=Homo sapiens GN=BRAT1 PE=1 SV=2	-0.473959	0.00233257	0.00629877	RNA-preserved	no_hit
Q6PJG6	BRAT1	BRCA1-associated ATM activator 1 OS=Homo sapiens GN=BRAT1 PE=1 SV=2	-0.262832	0.0370967	0.0769889	RNA-digested	no_hit
P46736|P46736-2|P46736-3	BRCC3	Lys-63-specific deubiquitinase BRCC36 OS=Homo sapiens GN=BRCC3 PE=1 SV=2|Isoform 1 of Lys-63-specific deubiquitinase BRCC36 OS=Homo sapiens GN=BRCC3|Isoform 3 of Lys-63-specific deubiquitinase BRCC36 OS=Homo sapiens GN=BRCC3	0.00298347	0.953642	0.967806	RNA-digested	no_hit
P46736|P46736-2|P46736-3	BRCC3	Lys-63-specific deubiquitinase BRCC36 OS=Homo sapiens GN=BRCC3 PE=1 SV=2|Isoform 1 of Lys-63-specific deubiquitinase BRCC36 OS=Homo sapiens GN=BRCC3|Isoform 3 of Lys-63-specific deubiquitinase BRCC36 OS=Homo sapiens GN=BRCC3	0.0116371	0.82093	0.864659	RNA-preserved	no_hit
O95696|O95696-2	BRD1	Bromodomain-containing protein 1 OS=Homo sapiens GN=BRD1 PE=1 SV=1|Isoform 2 of Bromodomain-containing protein 1 OS=Homo sapiens GN=BRD1	-1.96459	1.63485e-08	1.49983e-06	RNA-digested	hit
O95696|O95696-2	BRD1	Bromodomain-containing protein 1 OS=Homo sapiens GN=BRD1 PE=1 SV=1|Isoform 2 of Bromodomain-containing protein 1 OS=Homo sapiens GN=BRD1	-1.95896	1.66839e-08	4.94833e-07	RNA-preserved	hit
A0A0G2JK44|A0A140T9E9|H0Y6K2|P25440|P25440-2|P25440-3	BRD2	Bromodomain-containing protein 2 OS=Homo sapiens GN=BRD2 PE=1 SV=1|Bromodomain-containing protein 2 (Fragment) OS=Homo sapiens GN=BRD2 PE=1 SV=1|Bromodomain-containing protein 2 (Fragment) OS=Homo sapiens GN=BRD2 PE=1 SV=1|Bromodomain-containing protein 2 OS=Homo sapiens GN=BRD2 PE=1 SV=2|Isoform 2 of Bromodomain-containing protein 2 OS=Homo sapiens GN=BRD2|Isoform 3 of Bromodomain-containing pro…	-0.150946	0.19008	0.287249	RNA-digested	no_hit
A0A0G2JK44|A0A140T9E9|H0Y6K2|P25440|P25440-2|P25440-3	BRD2	Bromodomain-containing protein 2 OS=Homo sapiens GN=BRD2 PE=1 SV=1|Bromodomain-containing protein 2 (Fragment) OS=Homo sapiens GN=BRD2 PE=1 SV=1|Bromodomain-containing protein 2 (Fragment) OS=Homo sapiens GN=BRD2 PE=1 SV=1|Bromodomain-containing protein 2 OS=Homo sapiens GN=BRD2 PE=1 SV=2|Isoform 2 of Bromodomain-containing protein 2 OS=Homo sapiens GN=BRD2|Isoform 3 of Bromodomain-containing pro…	-0.150161	0.192125	0.260053	RNA-preserved	no_hit
Q15059	BRD3	Bromodomain-containing protein 3 OS=Homo sapiens GN=BRD3 PE=1 SV=1	-0.1133	0.256715	0.331756	RNA-preserved	no_hit
Q15059	BRD3	Bromodomain-containing protein 3 OS=Homo sapiens GN=BRD3 PE=1 SV=1	-0.0901306	0.358808	0.469197	RNA-digested	no_hit
O60885	BRD4	Bromodomain-containing protein 4 OS=Homo sapiens GN=BRD4 PE=1 SV=2	-0.121162	0.29272	0.370134	RNA-preserved	no_hit
O60885	BRD4	Bromodomain-containing protein 4 OS=Homo sapiens GN=BRD4 PE=1 SV=2	-0.0598385	0.591984	0.692722	RNA-digested	no_hit
Q9NPI1|Q9NPI1-2	BRD7	Bromodomain-containing protein 7 OS=Homo sapiens GN=BRD7 PE=1 SV=1|Isoform 2 of Bromodomain-containing protein 7 OS=Homo sapiens GN=BRD7	-0.583239	0.000231625	0.000847096	RNA-preserved	no_hit
Q9NPI1|Q9NPI1-2	BRD7	Bromodomain-containing protein 7 OS=Homo sapiens GN=BRD7 PE=1 SV=1|Isoform 2 of Bromodomain-containing protein 7 OS=Homo sapiens GN=BRD7	-0.422322	0.00160881	0.00566865	RNA-digested	no_hit
H0YAW8|H0YBF1|H0YBR9|Q9H8M2|Q9H8M2-1|Q9H8M2-2|Q9H8M2-3|Q9H8M2-6	BRD9	Bromodomain-containing protein 9 (Fragment) OS=Homo sapiens GN=BRD9 PE=1 SV=1|Bromodomain-containing protein 9 (Fragment) OS=Homo sapiens GN=BRD9 PE=1 SV=1|Bromodomain-containing protein 9 (Fragment) OS=Homo sapiens GN=BRD9 PE=1 SV=1|Bromodomain-containing protein 9 OS=Homo sapiens GN=BRD9 PE=1 SV=2|Isoform 5 of Bromodomain-containing protein 9 OS=Homo sapiens GN=BRD9|Isoform 2 of Bromodomain-con…	-0.145934	0.30435	0.382066	RNA-preserved	no_hit
H0YAW8|H0YBF1|H0YBR9|Q9H8M2|Q9H8M2-1|Q9H8M2-2|Q9H8M2-3|Q9H8M2-6	BRD9	Bromodomain-containing protein 9 (Fragment) OS=Homo sapiens GN=BRD9 PE=1 SV=1|Bromodomain-containing protein 9 (Fragment) OS=Homo sapiens GN=BRD9 PE=1 SV=1|Bromodomain-containing protein 9 (Fragment) OS=Homo sapiens GN=BRD9 PE=1 SV=1|Bromodomain-containing protein 9 OS=Homo sapiens GN=BRD9 PE=1 SV=2|Isoform 5 of Bromodomain-containing protein 9 OS=Homo sapiens GN=BRD9|Isoform 2 of Bromodomain-con…	-0.0696267	0.613512	0.711895	RNA-digested	no_hit
Q9NXR7	BRE	BRCA1-A complex subunit BRE OS=Homo sapiens GN=BRE PE=1 SV=2	-0.118635	0.0239681	0.044537	RNA-preserved	no_hit
Q9NXR7	BRE	BRCA1-A complex subunit BRE OS=Homo sapiens GN=BRE PE=1 SV=2	-0.0929187	0.0596066	0.113218	RNA-digested	no_hit
Q8WY22	BRI3BP	BRI3-binding protein OS=Homo sapiens GN=BRI3BP PE=1 SV=1	0.0691179	0.205576	0.305703	RNA-digested	no_hit
Q8WY22	BRI3BP	BRI3-binding protein OS=Homo sapiens GN=BRI3BP PE=1 SV=1	0.110148	0.0612241	0.0994247	RNA-preserved	no_hit
Q8TDN6	BRIX1	Ribosome biogenesis protein BRX1 homolog OS=Homo sapiens GN=BRIX1 PE=1 SV=2	-1.82508	1.13939e-07	1.5376e-06	RNA-preserved	hit
Q8TDN6	BRIX1	Ribosome biogenesis protein BRX1 homolog OS=Homo sapiens GN=BRIX1 PE=1 SV=2	-1.36956	8.4934e-07	1.13827e-05	RNA-digested	hit
Q5VW32	BROX	BRO1 domain-containing protein BROX OS=Homo sapiens GN=BROX PE=1 SV=1	-0.138145	0.0343252	0.0604838	RNA-preserved	no_hit
Q5VW32	BROX	BRO1 domain-containing protein BROX OS=Homo sapiens GN=BROX PE=1 SV=1	-0.124297	0.0505261	0.0988904	RNA-digested	no_hit
P55201|P55201-2|P55201-3|P55201-4	BRPF1	Peregrin OS=Homo sapiens GN=BRPF1 PE=1 SV=2|Isoform 2 of Peregrin OS=Homo sapiens GN=BRPF1|Isoform 3 of Peregrin OS=Homo sapiens GN=BRPF1|Isoform 4 of Peregrin OS=Homo sapiens GN=BRPF1	-2.06281	1.17136e-06	9.69788e-06	RNA-preserved	hit
P55201|P55201-2|P55201-3|P55201-4	BRPF1	Peregrin OS=Homo sapiens GN=BRPF1 PE=1 SV=2|Isoform 2 of Peregrin OS=Homo sapiens GN=BRPF1|Isoform 3 of Peregrin OS=Homo sapiens GN=BRPF1|Isoform 4 of Peregrin OS=Homo sapiens GN=BRPF1	-1.9618	1.65864e-06	1.9172e-05	RNA-digested	hit
P35613|P35613-2	BSG	Basigin OS=Homo sapiens GN=BSG PE=1 SV=2|Isoform 2 of Basigin OS=Homo sapiens GN=BSG	0.101398	0.0180773	0.0431584	RNA-digested	no_hit
P35613|P35613-2	BSG	Basigin OS=Homo sapiens GN=BSG PE=1 SV=2|Isoform 2 of Basigin OS=Homo sapiens GN=BSG	0.156441	0.00207369	0.00569369	RNA-preserved	no_hit
Q10589	BST2	Bone marrow stromal antigen 2 OS=Homo sapiens GN=BST2 PE=1 SV=1	-1.45691	1.09357e-06	1.3633e-05	RNA-digested	hit
Q10589	BST2	Bone marrow stromal antigen 2 OS=Homo sapiens GN=BST2 PE=1 SV=1	-1.39067	1.50983e-06	1.2003e-05	RNA-preserved	hit
A0A0A0MTH9|O14981	BTAF1	TATA-binding protein-associated factor 172 OS=Homo sapiens GN=BTAF1 PE=1 SV=1|TATA-binding protein-associated factor 172 OS=Homo sapiens GN=BTAF1 PE=1 SV=2	-0.0625771	0.118744	0.17399	RNA-preserved	no_hit
A0A0A0MTH9|O14981	BTAF1	TATA-binding protein-associated factor 172 OS=Homo sapiens GN=BTAF1 PE=1 SV=1|TATA-binding protein-associated factor 172 OS=Homo sapiens GN=BTAF1 PE=1 SV=2	-0.0329119	0.381599	0.49103	RNA-digested	no_hit
P20290|P20290-2	BTF3	Transcription factor BTF3 OS=Homo sapiens GN=BTF3 PE=1 SV=1|Isoform 2 of Transcription factor BTF3 OS=Homo sapiens GN=BTF3	-0.0768931	0.0483054	0.0952348	RNA-digested	no_hit
P20290|P20290-2	BTF3	Transcription factor BTF3 OS=Homo sapiens GN=BTF3 PE=1 SV=1|Isoform 2 of Transcription factor BTF3 OS=Homo sapiens GN=BTF3	-0.0163044	0.629158	0.693243	RNA-preserved	no_hit
E9PL10|Q96K17	BTF3L4	Transcription factor BTF3 OS=Homo sapiens GN=BTF3L4 PE=1 SV=1|Transcription factor BTF3 homolog 4 OS=Homo sapiens GN=BTF3L4 PE=1 SV=1	-0.132346	0.0232345	0.0531439	RNA-digested	no_hit
E9PL10|Q96K17	BTF3L4	Transcription factor BTF3 OS=Homo sapiens GN=BTF3L4 PE=1 SV=1|Transcription factor BTF3 homolog 4 OS=Homo sapiens GN=BTF3L4 PE=1 SV=1	-0.119006	0.0354664	0.0621381	RNA-preserved	no_hit
Q7KYR7|Q7KYR7-3|Q7KYR7-5	BTN2A1	Butyrophilin subfamily 2 member A1 OS=Homo sapiens GN=BTN2A1 PE=1 SV=3|Isoform 3 of Butyrophilin subfamily 2 member A1 OS=Homo sapiens GN=BTN2A1|Isoform 5 of Butyrophilin subfamily 2 member A1 OS=Homo sapiens GN=BTN2A1	-0.295055	0.000711171	0.0022476	RNA-preserved	no_hit
Q7KYR7|Q7KYR7-3|Q7KYR7-5	BTN2A1	Butyrophilin subfamily 2 member A1 OS=Homo sapiens GN=BTN2A1 PE=1 SV=3|Isoform 3 of Butyrophilin subfamily 2 member A1 OS=Homo sapiens GN=BTN2A1|Isoform 5 of Butyrophilin subfamily 2 member A1 OS=Homo sapiens GN=BTN2A1	-0.211812	0.00456994	0.013629	RNA-digested	no_hit
O00481|O00481-2|O00481-3|O00481-4	BTN3A1	Butyrophilin subfamily 3 member A1 OS=Homo sapiens GN=BTN3A1 PE=1 SV=3|Isoform 2 of Butyrophilin subfamily 3 member A1 OS=Homo sapiens GN=BTN3A1|Isoform 3 of Butyrophilin subfamily 3 member A1 OS=Homo sapiens GN=BTN3A1|Isoform 4 of Butyrophilin subfamily 3 member A1 OS=Homo sapiens GN=BTN3A1	-0.0473848	0.4568	0.566888	RNA-digested	no_hit
O00481|O00481-2|O00481-3|O00481-4	BTN3A1	Butyrophilin subfamily 3 member A1 OS=Homo sapiens GN=BTN3A1 PE=1 SV=3|Isoform 2 of Butyrophilin subfamily 3 member A1 OS=Homo sapiens GN=BTN3A1|Isoform 3 of Butyrophilin subfamily 3 member A1 OS=Homo sapiens GN=BTN3A1|Isoform 4 of Butyrophilin subfamily 3 member A1 OS=Homo sapiens GN=BTN3A1	0.102936	0.130412	0.188276	RNA-preserved	no_hit
B7Z3H4|Q9UKB1|Q9UKB1-2|Q9UKB1-3|Q9Y297|Q9Y297-2	BTRC|FBXW11	Beta-transducin repeat containing isoform 4 OS=Homo sapiens GN=BTRC PE=1 SV=1|F-box/WD repeat-containing protein 11 OS=Homo sapiens GN=FBXW11 PE=1 SV=1|Isoform A of F-box/WD repeat-containing protein 11 OS=Homo sapiens GN=FBXW11|Isoform B of F-box/WD repeat-containing protein 11 OS=Homo sapiens GN=FBXW11|F-box/WD repeat-containing protein 1A OS=Homo sapiens GN=BTRC PE=1 SV=1|Isoform 2 of F-box/WD…	-0.334153	0.000257943	0.000933855	RNA-preserved	no_hit
B7Z3H4|Q9UKB1|Q9UKB1-2|Q9UKB1-3|Q9Y297|Q9Y297-2	BTRC|FBXW11	Beta-transducin repeat containing isoform 4 OS=Homo sapiens GN=BTRC PE=1 SV=1|F-box/WD repeat-containing protein 11 OS=Homo sapiens GN=FBXW11 PE=1 SV=1|Isoform A of F-box/WD repeat-containing protein 11 OS=Homo sapiens GN=FBXW11|Isoform B of F-box/WD repeat-containing protein 11 OS=Homo sapiens GN=FBXW11|F-box/WD repeat-containing protein 1A OS=Homo sapiens GN=BTRC PE=1 SV=1|Isoform 2 of F-box/WD…	-0.261823	0.00112804	0.00415642	RNA-digested	no_hit
O43683|O43683-2|O43683-3	BUB1	Mitotic checkpoint serine/threonine-protein kinase BUB1 OS=Homo sapiens GN=BUB1 PE=1 SV=1|Isoform 2 of Mitotic checkpoint serine/threonine-protein kinase BUB1 OS=Homo sapiens GN=BUB1|Isoform 3 of Mitotic checkpoint serine/threonine-protein kinase BUB1 OS=Homo sapiens GN=BUB1	0.00906721	0.868659	0.909078	RNA-digested	no_hit
O43683|O43683-2|O43683-3	BUB1	Mitotic checkpoint serine/threonine-protein kinase BUB1 OS=Homo sapiens GN=BUB1 PE=1 SV=1|Isoform 2 of Mitotic checkpoint serine/threonine-protein kinase BUB1 OS=Homo sapiens GN=BUB1|Isoform 3 of Mitotic checkpoint serine/threonine-protein kinase BUB1 OS=Homo sapiens GN=BUB1	0.0614109	0.283032	0.359907	RNA-preserved	no_hit
O60566|O60566-3	BUB1B	Mitotic checkpoint serine/threonine-protein kinase BUB1 beta OS=Homo sapiens GN=BUB1B PE=1 SV=3|Isoform 3 of Mitotic checkpoint serine/threonine-protein kinase BUB1 beta OS=Homo sapiens GN=BUB1B	-0.0247389	0.517066	0.592344	RNA-preserved	no_hit
O60566|O60566-3	BUB1B	Mitotic checkpoint serine/threonine-protein kinase BUB1 beta OS=Homo sapiens GN=BUB1B PE=1 SV=3|Isoform 3 of Mitotic checkpoint serine/threonine-protein kinase BUB1 beta OS=Homo sapiens GN=BUB1B	0.0242336	0.525408	0.630536	RNA-digested	no_hit
O43684|O43684-2	BUB3	Mitotic checkpoint protein BUB3 OS=Homo sapiens GN=BUB3 PE=1 SV=1|Isoform 2 of Mitotic checkpoint protein BUB3 OS=Homo sapiens GN=BUB3	0.0524694	0.172136	0.265256	RNA-digested	no_hit
O43684|O43684-2	BUB3	Mitotic checkpoint protein BUB3 OS=Homo sapiens GN=BUB3 PE=1 SV=1|Isoform 2 of Mitotic checkpoint protein BUB3 OS=Homo sapiens GN=BUB3	0.0773437	0.0596542	0.0971339	RNA-preserved	no_hit
Q9BRD0	BUD13	BUD13 homolog OS=Homo sapiens GN=BUD13 PE=1 SV=1	-0.737972	1.85863e-05	9.67491e-05	RNA-preserved	hit
Q9BRD0	BUD13	BUD13 homolog OS=Homo sapiens GN=BUD13 PE=1 SV=1	-0.452354	0.000437282	0.00183979	RNA-digested	no_hit
P41223	BUD31	Protein BUD31 homolog OS=Homo sapiens GN=BUD31 PE=1 SV=2	-0.469404	0.000295499	0.00105287	RNA-preserved	no_hit
P41223	BUD31	Protein BUD31 homolog OS=Homo sapiens GN=BUD31 PE=1 SV=2	-0.160716	0.0592831	0.112759	RNA-digested	no_hit
Q13895	BYSL	Bystin OS=Homo sapiens GN=BYSL PE=1 SV=3	-0.507495	1.70941e-06	1.29963e-05	RNA-preserved	no_hit
Q13895	BYSL	Bystin OS=Homo sapiens GN=BYSL PE=1 SV=3	-0.389858	1.04084e-05	8.25027e-05	RNA-digested	no_hit
Q7L1Q6|Q7L1Q6-3|Q7L1Q6-4	BZW1	Basic leucine zipper and W2 domain-containing protein 1 OS=Homo sapiens GN=BZW1 PE=1 SV=1|Isoform 3 of Basic leucine zipper and W2 domain-containing protein 1 OS=Homo sapiens GN=BZW1|Isoform 4 of Basic leucine zipper and W2 domain-containing protein 1 OS=Homo sapiens GN=BZW1	0.0462703	0.213806	0.314819	RNA-digested	no_hit
Q7L1Q6|Q7L1Q6-3|Q7L1Q6-4	BZW1	Basic leucine zipper and W2 domain-containing protein 1 OS=Homo sapiens GN=BZW1 PE=1 SV=1|Isoform 3 of Basic leucine zipper and W2 domain-containing protein 1 OS=Homo sapiens GN=BZW1|Isoform 4 of Basic leucine zipper and W2 domain-containing protein 1 OS=Homo sapiens GN=BZW1	0.0707158	0.0746923	0.117788	RNA-preserved	no_hit
E7ETZ4|Q9Y6E2	BZW2	Basic leucine zipper and W2 domain-containing protein 2 (Fragment) OS=Homo sapiens GN=BZW2 PE=1 SV=1|Basic leucine zipper and W2 domain-containing protein 2 OS=Homo sapiens GN=BZW2 PE=1 SV=1	0.119046	0.0154542	0.0381334	RNA-digested	no_hit
E7ETZ4|Q9Y6E2	BZW2	Basic leucine zipper and W2 domain-containing protein 2 (Fragment) OS=Homo sapiens GN=BZW2 PE=1 SV=1|Basic leucine zipper and W2 domain-containing protein 2 OS=Homo sapiens GN=BZW2 PE=1 SV=1	0.227868	0.000476955	0.00160511	RNA-preserved	no_hit
Q5T2E6	C10ORF76	UPF0668 protein C10orf76 OS=Homo sapiens GN=C10orf76 PE=1 SV=1	0.0206868	0.584362	0.685635	RNA-digested	no_hit
Q5T2E6	C10ORF76	UPF0668 protein C10orf76 OS=Homo sapiens GN=C10orf76 PE=1 SV=1	0.0325621	0.396664	0.478052	RNA-preserved	no_hit
E9PJU8|Q9H0W9|Q9H0W9-2|Q9H0W9-4	C11ORF54	Ester hydrolase C11orf54 (Fragment) OS=Homo sapiens GN=C11orf54 PE=1 SV=1|Ester hydrolase C11orf54 OS=Homo sapiens GN=C11orf54 PE=1 SV=1|Isoform 2 of Ester hydrolase C11orf54 OS=Homo sapiens GN=C11orf54|Isoform 4 of Ester hydrolase C11orf54 OS=Homo sapiens GN=C11orf54	-0.0400461	0.311849	0.421465	RNA-digested	no_hit
E9PJU8|Q9H0W9|Q9H0W9-2|Q9H0W9-4	C11ORF54	Ester hydrolase C11orf54 (Fragment) OS=Homo sapiens GN=C11orf54 PE=1 SV=1|Ester hydrolase C11orf54 OS=Homo sapiens GN=C11orf54 PE=1 SV=1|Isoform 2 of Ester hydrolase C11orf54 OS=Homo sapiens GN=C11orf54|Isoform 4 of Ester hydrolase C11orf54 OS=Homo sapiens GN=C11orf54	0.0287241	0.460135	0.538437	RNA-preserved	no_hit
E9PM92|E9PRZ9|O00193	C11ORF58|SMAP	Small acidic protein OS=Homo sapiens GN=C11orf58 PE=1 SV=2|Small acidic protein (Fragment) OS=Homo sapiens GN=C11orf58 PE=1 SV=1|Small acidic protein OS=Homo sapiens GN=SMAP PE=1 SV=1	-0.0804505	0.138528	0.198138	RNA-preserved	no_hit
E9PM92|E9PRZ9|O00193	C11ORF58|SMAP	Small acidic protein OS=Homo sapiens GN=C11orf58 PE=1 SV=2|Small acidic protein (Fragment) OS=Homo sapiens GN=C11orf58 PE=1 SV=1|Small acidic protein OS=Homo sapiens GN=SMAP PE=1 SV=1	-0.0280239	0.579194	0.6813	RNA-digested	no_hit
Q9H3H3|Q9H3H3-2|Q9H3H3-3	C11ORF68	UPF0696 protein C11orf68 OS=Homo sapiens GN=C11orf68 PE=1 SV=2|Isoform 2 of UPF0696 protein C11orf68 OS=Homo sapiens GN=C11orf68|Isoform 3 of UPF0696 protein C11orf68 OS=Homo sapiens GN=C11orf68	0.00144855	0.967045	0.977365	RNA-digested	no_hit
Q9H3H3|Q9H3H3-2|Q9H3H3-3	C11ORF68	UPF0696 protein C11orf68 OS=Homo sapiens GN=C11orf68 PE=1 SV=2|Isoform 2 of UPF0696 protein C11orf68 OS=Homo sapiens GN=C11orf68|Isoform 3 of UPF0696 protein C11orf68 OS=Homo sapiens GN=C11orf68	0.00295734	0.932793	0.950579	RNA-preserved	no_hit
E9PJB2|E9PPG8|Q53FT3	C11ORF73	Protein Hikeshi OS=Homo sapiens GN=C11orf73 PE=1 SV=1|Protein Hikeshi OS=Homo sapiens GN=C11orf73 PE=1 SV=1|Protein Hikeshi OS=Homo sapiens GN=C11orf73 PE=1 SV=2	-0.0879933	0.0642379	0.120527	RNA-digested	no_hit
E9PJB2|E9PPG8|Q53FT3	C11ORF73	Protein Hikeshi OS=Homo sapiens GN=C11orf73 PE=1 SV=1|Protein Hikeshi OS=Homo sapiens GN=C11orf73 PE=1 SV=1|Protein Hikeshi OS=Homo sapiens GN=C11orf73 PE=1 SV=2	-0.0357783	0.402829	0.483969	RNA-preserved	no_hit
A0A0B4J220	C11ORF98	Chromosome 11 open reading frame 48, isoform CRA_c OS=Homo sapiens GN=C11orf98 PE=1 SV=1	-1.13267	2.31717e-07	2.62939e-06	RNA-preserved	hit
A0A0B4J220	C11ORF98	Chromosome 11 open reading frame 48, isoform CRA_c OS=Homo sapiens GN=C11orf98 PE=1 SV=1	-1.08003	3.23362e-07	5.91697e-06	RNA-digested	hit
Q9HB07	C12ORF10	UPF0160 protein MYG1, mitochondrial OS=Homo sapiens GN=C12orf10 PE=1 SV=2	0.0610417	0.0826958	0.128274	RNA-preserved	no_hit
Q9HB07	C12ORF10	UPF0160 protein MYG1, mitochondrial OS=Homo sapiens GN=C12orf10 PE=1 SV=2	0.0649435	0.068263	0.12641	RNA-digested	no_hit
F5H7W8|Q96C57	C12ORF43	Chromosome 12 open reading frame 43, isoform CRA_a OS=Homo sapiens GN=C12orf43 PE=1 SV=2|Uncharacterized protein C12orf43 OS=Homo sapiens GN=C12orf43 PE=1 SV=2	-0.378185	0.000190192	0.000713949	RNA-preserved	no_hit
F5H7W8|Q96C57	C12ORF43	Chromosome 12 open reading frame 43, isoform CRA_a OS=Homo sapiens GN=C12orf43 PE=1 SV=2|Uncharacterized protein C12orf43 OS=Homo sapiens GN=C12orf43 PE=1 SV=2	-0.371048	0.000214504	0.00100511	RNA-digested	no_hit
A0A087WT30|Q8N5I9	C12ORF45	Uncharacterized protein C12orf45 OS=Homo sapiens GN=C12orf45 PE=1 SV=1|Uncharacterized protein C12orf45 OS=Homo sapiens GN=C12orf45 PE=1 SV=2	-0.00687428	0.858661	0.894159	RNA-preserved	no_hit
A0A087WT30|Q8N5I9	C12ORF45	Uncharacterized protein C12orf45 OS=Homo sapiens GN=C12orf45 PE=1 SV=1|Uncharacterized protein C12orf45 OS=Homo sapiens GN=C12orf45 PE=1 SV=2	0.0230543	0.555047	0.658203	RNA-digested	no_hit
Q9Y224	C14ORF166	UPF0568 protein C14orf166 OS=Homo sapiens GN=C14orf166 PE=1 SV=1	-1.06457	2.13057e-08	1.60495e-06	RNA-digested	hit
Q9Y224	C14ORF166	UPF0568 protein C14orf166 OS=Homo sapiens GN=C14orf166 PE=1 SV=1	-0.670299	5.50279e-07	5.25735e-06	RNA-preserved	hit
A0A0A6YYH1|Q7Z6K5-2	C15ORF38|ARPIN	Protein C15orf38-AP3S2 OS=Homo sapiens GN=C15orf38-AP3S2 PE=4 SV=1|Isoform C15orf38-AP3S2 of Arpin OS=Homo sapiens GN=ARPIN	0.00798676	0.846979	0.884674	RNA-preserved	no_hit
A0A0A6YYH1|Q7Z6K5-2	C15ORF38|ARPIN	Protein C15orf38-AP3S2 OS=Homo sapiens GN=C15orf38-AP3S2 PE=4 SV=1|Isoform C15orf38-AP3S2 of Arpin OS=Homo sapiens GN=ARPIN	0.0275003	0.512587	0.618778	RNA-digested	no_hit
A0A087WYU2|Q96S19|Q96S19-3|Q96S19-5	C16ORF13	UPF0585 protein C16orf13 OS=Homo sapiens GN=C16orf13 PE=1 SV=1|UPF0585 protein C16orf13 OS=Homo sapiens GN=C16orf13 PE=1 SV=2|Isoform 3 of UPF0585 protein C16orf13 OS=Homo sapiens GN=C16orf13|Isoform 5 of UPF0585 protein C16orf13 OS=Homo sapiens GN=C16orf13	-0.873918	2.32923e-06	1.67866e-05	RNA-preserved	hit
A0A087WYU2|Q96S19|Q96S19-3|Q96S19-5	C16ORF13	UPF0585 protein C16orf13 OS=Homo sapiens GN=C16orf13 PE=1 SV=1|UPF0585 protein C16orf13 OS=Homo sapiens GN=C16orf13 PE=1 SV=2|Isoform 3 of UPF0585 protein C16orf13 OS=Homo sapiens GN=C16orf13|Isoform 5 of UPF0585 protein C16orf13 OS=Homo sapiens GN=C16orf13	-0.794077	4.49969e-06	4.14489e-05	RNA-digested	hit
E7EWW0|F5H7K1|Q7Z3J2	C16ORF62	UPF0505 protein C16orf62 OS=Homo sapiens GN=C16orf62 PE=1 SV=2|UPF0505 protein C16orf62 OS=Homo sapiens GN=C16orf62 PE=1 SV=1|UPF0505 protein C16orf62 OS=Homo sapiens GN=C16orf62 PE=1 SV=2	-0.108672	0.0205673	0.0391336	RNA-preserved	no_hit
E7EWW0|F5H7K1|Q7Z3J2	C16ORF62	UPF0505 protein C16orf62 OS=Homo sapiens GN=C16orf62 PE=1 SV=2|UPF0505 protein C16orf62 OS=Homo sapiens GN=C16orf62 PE=1 SV=1|UPF0505 protein C16orf62 OS=Homo sapiens GN=C16orf62 PE=1 SV=2	-0.0892653	0.0445333	0.0892982	RNA-digested	no_hit
Q9BQA9|Q9BQA9-2	C17ORF62	Uncharacterized protein C17orf62 OS=Homo sapiens GN=C17orf62 PE=1 SV=1|Isoform 2 of Uncharacterized protein C17orf62 OS=Homo sapiens GN=C17orf62	0.0297774	0.584208	0.685635	RNA-digested	no_hit
Q9BQA9|Q9BQA9-2	C17ORF62	Uncharacterized protein C17orf62 OS=Homo sapiens GN=C17orf62 PE=1 SV=1|Isoform 2 of Uncharacterized protein C17orf62 OS=Homo sapiens GN=C17orf62	0.09002	0.126005	0.18304	RNA-preserved	no_hit
J9JIC5|Q9HAS0	C17ORF75	Protein Njmu-R1 OS=Homo sapiens GN=C17orf75 PE=1 SV=1|Protein Njmu-R1 OS=Homo sapiens GN=C17orf75 PE=1 SV=2	-0.0552952	0.148912	0.211311	RNA-preserved	no_hit
J9JIC5|Q9HAS0	C17ORF75	Protein Njmu-R1 OS=Homo sapiens GN=C17orf75 PE=1 SV=1|Protein Njmu-R1 OS=Homo sapiens GN=C17orf75 PE=1 SV=2	0.0405511	0.273426	0.380009	RNA-digested	no_hit
I3L072|Q9BSJ5|Q9BSJ5-2|Q9BSJ5-3	C17ORF80	Uncharacterized protein C17orf80 OS=Homo sapiens GN=C17orf80 PE=1 SV=1|Uncharacterized protein C17orf80 OS=Homo sapiens GN=C17orf80 PE=2 SV=2|Isoform 2 of Uncharacterized protein C17orf80 OS=Homo sapiens GN=C17orf80|Isoform 3 of Uncharacterized protein C17orf80 OS=Homo sapiens GN=C17orf80	-0.194204	0.00296356	0.00946027	RNA-digested	no_hit
I3L072|Q9BSJ5|Q9BSJ5-2|Q9BSJ5-3	C17ORF80	Uncharacterized protein C17orf80 OS=Homo sapiens GN=C17orf80 PE=1 SV=1|Uncharacterized protein C17orf80 OS=Homo sapiens GN=C17orf80 PE=2 SV=2|Isoform 2 of Uncharacterized protein C17orf80 OS=Homo sapiens GN=C17orf80|Isoform 3 of Uncharacterized protein C17orf80 OS=Homo sapiens GN=C17orf80	-0.114827	0.0343317	0.0604838	RNA-preserved	no_hit
L7N2F3|Q32NC0|Q32NC0-2	C18ORF21	UPF0711 protein C18orf21 (Fragment) OS=Homo sapiens GN=C18orf21 PE=1 SV=7|UPF0711 protein C18orf21 OS=Homo sapiens GN=C18orf21 PE=1 SV=1|Isoform 2 of UPF0711 protein C18orf21 OS=Homo sapiens GN=C18orf21	-1.37394	3.73552e-07	3.85552e-06	RNA-preserved	hit
L7N2F3|Q32NC0|Q32NC0-2	C18ORF21	UPF0711 protein C18orf21 (Fragment) OS=Homo sapiens GN=C18orf21 PE=1 SV=7|UPF0711 protein C18orf21 OS=Homo sapiens GN=C18orf21 PE=1 SV=1|Isoform 2 of UPF0711 protein C18orf21 OS=Homo sapiens GN=C18orf21	-1.16577	1.17315e-06	1.44912e-05	RNA-digested	hit
K7ENL9|Q96DM3	C18ORF8	Uncharacterized protein C18orf8 OS=Homo sapiens GN=C18orf8 PE=1 SV=1|Uncharacterized protein C18orf8 OS=Homo sapiens GN=C18orf8 PE=1 SV=2	-0.0676068	0.114769	0.191744	RNA-digested	no_hit
K7ENL9|Q96DM3	C18ORF8	Uncharacterized protein C18orf8 OS=Homo sapiens GN=C18orf8 PE=1 SV=1|Uncharacterized protein C18orf8 OS=Homo sapiens GN=C18orf8 PE=1 SV=2	-0.0445089	0.274964	0.351802	RNA-preserved	no_hit
Q9BQ61	C19ORF43	Uncharacterized protein C19orf43 OS=Homo sapiens GN=C19orf43 PE=1 SV=1	0.0163578	0.702665	0.785824	RNA-digested	no_hit
Q9BQ61	C19ORF43	Uncharacterized protein C19orf43 OS=Homo sapiens GN=C19orf43 PE=1 SV=1	0.0688293	0.137579	0.196937	RNA-preserved	no_hit
Q8N9M1|Q8N9M1-2	C19ORF47	Uncharacterized protein C19orf47 OS=Homo sapiens GN=C19orf47 PE=1 SV=1|Isoform 2 of Uncharacterized protein C19orf47 OS=Homo sapiens GN=C19orf47	-0.832106	2.12611e-06	1.55091e-05	RNA-preserved	hit
Q8N9M1|Q8N9M1-2	C19ORF47	Uncharacterized protein C19orf47 OS=Homo sapiens GN=C19orf47 PE=1 SV=1|Isoform 2 of Uncharacterized protein C19orf47 OS=Homo sapiens GN=C19orf47	-0.429294	0.000176224	0.000844812	RNA-digested	no_hit
Q9BSF4	C19ORF52	Uncharacterized protein C19orf52 OS=Homo sapiens GN=C19orf52 PE=1 SV=2	0.0248723	0.638607	0.731889	RNA-digested	no_hit
Q9BSF4	C19ORF52	Uncharacterized protein C19orf52 OS=Homo sapiens GN=C19orf52 PE=1 SV=2	0.11732	0.0532805	0.0880343	RNA-preserved	no_hit
Q9UNZ5	C19ORF53	Leydig cell tumor 10 kDa protein homolog OS=Homo sapiens GN=C19orf53 PE=1 SV=1	-1.62919	4.33033e-07	4.34482e-06	RNA-preserved	hit
Q9UNZ5	C19ORF53	Leydig cell tumor 10 kDa protein homolog OS=Homo sapiens GN=C19orf53 PE=1 SV=1	-1.23639	2.93548e-06	2.96736e-05	RNA-digested	hit
J3KPZ4|Q13901	C1D	Nuclear nucleic acid-binding protein C1D OS=Homo sapiens GN=C1D PE=1 SV=1|Nuclear nucleic acid-binding protein C1D OS=Homo sapiens GN=C1D PE=1 SV=1	-1.10247	3.25241e-06	2.21673e-05	RNA-preserved	hit
J3KPZ4|Q13901	C1D	Nuclear nucleic acid-binding protein C1D OS=Homo sapiens GN=C1D PE=1 SV=1|Nuclear nucleic acid-binding protein C1D OS=Homo sapiens GN=C1D PE=1 SV=1	-0.973549	7.61409e-06	6.33295e-05	RNA-digested	hit
Q9NS00|Q9NS00-2	C1GALT1	Glycoprotein-N-acetylgalactosamine 3-beta-galactosyltransferase 1 OS=Homo sapiens GN=C1GALT1 PE=1 SV=1|Isoform 2 of Glycoprotein-N-acetylgalactosamine 3-beta-galactosyltransferase 1 OS=Homo sapiens GN=C1GALT1	0.196117	0.0164991	0.040028	RNA-digested	no_hit
Q9NS00|Q9NS00-2	C1GALT1	Glycoprotein-N-acetylgalactosamine 3-beta-galactosyltransferase 1 OS=Homo sapiens GN=C1GALT1 PE=1 SV=1|Isoform 2 of Glycoprotein-N-acetylgalactosamine 3-beta-galactosyltransferase 1 OS=Homo sapiens GN=C1GALT1	0.262048	0.00404146	0.0100164	RNA-preserved	no_hit
Q6ZSJ8	C1ORF122	Uncharacterized protein C1orf122 OS=Homo sapiens GN=C1orf122 PE=4 SV=2	-0.120159	0.061571	0.116169	RNA-digested	no_hit
Q6ZSJ8	C1ORF122	Uncharacterized protein C1orf122 OS=Homo sapiens GN=C1orf122 PE=4 SV=2	-0.026895	0.634858	0.699094	RNA-preserved	no_hit
Q9NWV4	C1ORF123	UPF0587 protein C1orf123 OS=Homo sapiens GN=C1orf123 PE=1 SV=1	0.00658298	0.872001	0.904682	RNA-preserved	no_hit
Q9NWV4	C1ORF123	UPF0587 protein C1orf123 OS=Homo sapiens GN=C1orf123 PE=1 SV=1	0.0317368	0.446739	0.557457	RNA-digested	no_hit
Q8NDD1|Q8NDD1-2|Q8NDD1-3	C1ORF131	Uncharacterized protein C1orf131 OS=Homo sapiens GN=C1orf131 PE=1 SV=3|Isoform 2 of Uncharacterized protein C1orf131 OS=Homo sapiens GN=C1orf131|Isoform 3 of Uncharacterized protein C1orf131 OS=Homo sapiens GN=C1orf131	-1.88079	7.34939e-08	1.15326e-06	RNA-preserved	hit
Q8NDD1|Q8NDD1-2|Q8NDD1-3	C1ORF131	Uncharacterized protein C1orf131 OS=Homo sapiens GN=C1orf131 PE=1 SV=3|Isoform 2 of Uncharacterized protein C1orf131 OS=Homo sapiens GN=C1orf131|Isoform 3 of Uncharacterized protein C1orf131 OS=Homo sapiens GN=C1orf131	-1.53983	2.99404e-07	5.53487e-06	RNA-digested	hit
Q9H425|Q9H425-2|Q9H425-3	C1ORF198	Uncharacterized protein C1orf198 OS=Homo sapiens GN=C1orf198 PE=1 SV=1|Isoform 2 of Uncharacterized protein C1orf198 OS=Homo sapiens GN=C1orf198|Isoform 3 of Uncharacterized protein C1orf198 OS=Homo sapiens GN=C1orf198	-0.241629	0.000479046	0.00199838	RNA-digested	no_hit
Q9H425|Q9H425-2|Q9H425-3	C1ORF198	Uncharacterized protein C1orf198 OS=Homo sapiens GN=C1orf198 PE=1 SV=1|Isoform 2 of Uncharacterized protein C1orf198 OS=Homo sapiens GN=C1orf198|Isoform 3 of Uncharacterized protein C1orf198 OS=Homo sapiens GN=C1orf198	-0.15475	0.00586813	0.0136594	RNA-preserved	no_hit
Q8N6N3|Q8N6N3-2	C1ORF52	UPF0690 protein C1orf52 OS=Homo sapiens GN=C1orf52 PE=1 SV=1|Isoform 2 of UPF0690 protein C1orf52 OS=Homo sapiens GN=C1orf52	0.280869	0.000898258	0.00274253	RNA-preserved	no_hit
Q8N6N3|Q8N6N3-2	C1ORF52	UPF0690 protein C1orf52 OS=Homo sapiens GN=C1orf52 PE=1 SV=1|Isoform 2 of UPF0690 protein C1orf52 OS=Homo sapiens GN=C1orf52	0.314222	0.000457927	0.00192066	RNA-digested	no_hit
Q07021	C1QBP	Complement component 1 Q subcomponent-binding protein, mitochondrial OS=Homo sapiens GN=C1QBP PE=1 SV=1	0.143529	0.0164572	0.0323394	RNA-preserved	no_hit
Q07021	C1QBP	Complement component 1 Q subcomponent-binding protein, mitochondrial OS=Homo sapiens GN=C1QBP PE=1 SV=1	0.20296	0.00297648	0.00948467	RNA-digested	no_hit
Q9BXI9|Q9BXI9-2|Q9BXI9-3	C1QTNF6	Complement C1q tumor necrosis factor-related protein 6 OS=Homo sapiens GN=C1QTNF6 PE=1 SV=3|Isoform 2 of Complement C1q tumor necrosis factor-related protein 6 OS=Homo sapiens GN=C1QTNF6|Isoform 3 of Complement C1q tumor necrosis factor-related protein 6 OS=Homo sapiens GN=C1QTNF6	-0.0857394	0.0467264	0.0928338	RNA-digested	no_hit
Q9BXI9|Q9BXI9-2|Q9BXI9-3	C1QTNF6	Complement C1q tumor necrosis factor-related protein 6 OS=Homo sapiens GN=C1QTNF6 PE=1 SV=3|Isoform 2 of Complement C1q tumor necrosis factor-related protein 6 OS=Homo sapiens GN=C1QTNF6|Isoform 3 of Complement C1q tumor necrosis factor-related protein 6 OS=Homo sapiens GN=C1QTNF6	-0.0309709	0.413928	0.494881	RNA-preserved	no_hit
A0A087X232|C9IZP8|F8WCZ6|P09871	C1S	Complement C1s subcomponent OS=Homo sapiens GN=C1S PE=1 SV=1|Complement C1s subcomponent (Fragment) OS=Homo sapiens GN=C1S PE=1 SV=1|Complement C1s subcomponent OS=Homo sapiens GN=C1S PE=1 SV=1|Complement C1s subcomponent OS=Homo sapiens GN=C1S PE=1 SV=1	-0.192486	0.000479389	0.00161029	RNA-preserved	no_hit
A0A087X232|C9IZP8|F8WCZ6|P09871	C1S	Complement C1s subcomponent OS=Homo sapiens GN=C1S PE=1 SV=1|Complement C1s subcomponent (Fragment) OS=Homo sapiens GN=C1S PE=1 SV=1|Complement C1s subcomponent OS=Homo sapiens GN=C1S PE=1 SV=1|Complement C1s subcomponent OS=Homo sapiens GN=C1S PE=1 SV=1	-0.164936	0.00120155	0.00437946	RNA-digested	no_hit
Q9Y426|Q9Y426-2|Q9Y426-3	C2CD2	C2 domain-containing protein 2 OS=Homo sapiens GN=C2CD2 PE=1 SV=2|Isoform 2 of C2 domain-containing protein 2 OS=Homo sapiens GN=C2CD2|Isoform 3 of C2 domain-containing protein 2 OS=Homo sapiens GN=C2CD2	-0.14013	0.0212113	0.0401187	RNA-preserved	no_hit
Q9Y426|Q9Y426-2|Q9Y426-3	C2CD2	C2 domain-containing protein 2 OS=Homo sapiens GN=C2CD2 PE=1 SV=2|Isoform 2 of C2 domain-containing protein 2 OS=Homo sapiens GN=C2CD2|Isoform 3 of C2 domain-containing protein 2 OS=Homo sapiens GN=C2CD2	-0.0588674	0.255714	0.360674	RNA-digested	no_hit
Q8WWC4	C2ORF47	Uncharacterized protein C2orf47, mitochondrial OS=Homo sapiens GN=C2orf47 PE=1 SV=1	0.0512289	0.219695	0.320951	RNA-digested	no_hit
Q8WWC4	C2ORF47	Uncharacterized protein C2orf47, mitochondrial OS=Homo sapiens GN=C2orf47 PE=1 SV=1	0.05741	0.17457	0.24039	RNA-preserved	no_hit
Q8N8R5	C2ORF69	UPF0565 protein C2orf69 OS=Homo sapiens GN=C2orf69 PE=1 SV=1	-0.0683288	0.350433	0.43114	RNA-preserved	no_hit
Q8N8R5	C2ORF69	UPF0565 protein C2orf69 OS=Homo sapiens GN=C2orf69 PE=1 SV=1	0.0799145	0.280176	0.386801	RNA-digested	no_hit
P04003	C4BPA	C4b-binding protein alpha chain OS=Homo sapiens GN=C4BPA PE=1 SV=2	-0.337169	0.000487365	0.00202525	RNA-digested	no_hit
P04003	C4BPA	C4b-binding protein alpha chain OS=Homo sapiens GN=C4BPA PE=1 SV=2	-0.262071	0.0021237	0.00581621	RNA-preserved	no_hit
P20851|P20851-2	C4BPB	C4b-binding protein beta chain OS=Homo sapiens GN=C4BPB PE=1 SV=1|Isoform 2 of C4b-binding protein beta chain OS=Homo sapiens GN=C4BPB	-0.131528	0.0197874	0.0463798	RNA-digested	no_hit
P20851|P20851-2	C4BPB	C4b-binding protein beta chain OS=Homo sapiens GN=C4BPB PE=1 SV=1|Isoform 2 of C4b-binding protein beta chain OS=Homo sapiens GN=C4BPB	-0.129961	0.020824	0.0395106	RNA-preserved	no_hit
Q9NWY4	C4ORF27	UPF0609 protein C4orf27 OS=Homo sapiens GN=C4orf27 PE=1 SV=2	-0.0143704	0.711935	0.792539	RNA-digested	no_hit
Q9NWY4	C4ORF27	UPF0609 protein C4orf27 OS=Homo sapiens GN=C4orf27 PE=1 SV=2	0.0232639	0.553181	0.624832	RNA-preserved	no_hit
P21730	C5AR1	C5a anaphylatoxin chemotactic receptor 1 OS=Homo sapiens GN=C5AR1 PE=1 SV=2	-0.682354	0.000399892	0.00138284	RNA-preserved	hit
P21730	C5AR1	C5a anaphylatoxin chemotactic receptor 1 OS=Homo sapiens GN=C5AR1 PE=1 SV=2	-0.570118	0.00117132	0.00428374	RNA-digested	no_hit
Q49AR2	C5ORF22	UPF0489 protein C5orf22 OS=Homo sapiens GN=C5orf22 PE=1 SV=2	-0.0852678	0.275694	0.35257	RNA-preserved	no_hit
Q49AR2	C5ORF22	UPF0489 protein C5orf22 OS=Homo sapiens GN=C5orf22 PE=1 SV=2	-0.00516124	0.945001	0.962111	RNA-digested	no_hit
A6NDU8	C5ORF51	UPF0600 protein C5orf51 OS=Homo sapiens GN=C5orf51 PE=1 SV=1	-0.253336	0.000990524	0.00298707	RNA-preserved	no_hit
A6NDU8	C5ORF51	UPF0600 protein C5orf51 OS=Homo sapiens GN=C5orf51 PE=1 SV=1	-0.184908	0.00559757	0.0161416	RNA-digested	no_hit
Q9BPX7|Q9BPX7-2	C7ORF25	UPF0415 protein C7orf25 OS=Homo sapiens GN=C7orf25 PE=1 SV=1|Isoform 2 of UPF0415 protein C7orf25 OS=Homo sapiens GN=C7orf25	-0.0139579	0.829852	0.871846	RNA-preserved	no_hit
Q9BPX7|Q9BPX7-2	C7ORF25	UPF0415 protein C7orf25 OS=Homo sapiens GN=C7orf25 PE=1 SV=1|Isoform 2 of UPF0415 protein C7orf25 OS=Homo sapiens GN=C7orf25	0.0178231	0.784004	0.848617	RNA-digested	no_hit
C9JQV0|H7C0T1|H7C2R9|Q9BRJ6	C7ORF50	Uncharacterized protein C7orf50 (Fragment) OS=Homo sapiens GN=C7orf50 PE=1 SV=1|Uncharacterized protein C7orf50 (Fragment) OS=Homo sapiens GN=C7orf50 PE=1 SV=1|Uncharacterized protein C7orf50 (Fragment) OS=Homo sapiens GN=C7orf50 PE=1 SV=1|Uncharacterized protein C7orf50 OS=Homo sapiens GN=C7orf50 PE=1 SV=1	-1.42103	6.09049e-08	1.03765e-06	RNA-preserved	hit
C9JQV0|H7C0T1|H7C2R9|Q9BRJ6	C7ORF50	Uncharacterized protein C7orf50 (Fragment) OS=Homo sapiens GN=C7orf50 PE=1 SV=1|Uncharacterized protein C7orf50 (Fragment) OS=Homo sapiens GN=C7orf50 PE=1 SV=1|Uncharacterized protein C7orf50 (Fragment) OS=Homo sapiens GN=C7orf50 PE=1 SV=1|Uncharacterized protein C7orf50 OS=Homo sapiens GN=C7orf50 PE=1 SV=1	-1.24194	1.5711e-07	3.65551e-06	RNA-digested	hit
Q9H7E9|Q9H7E9-2	C8ORF33	UPF0488 protein C8orf33 OS=Homo sapiens GN=C8orf33 PE=1 SV=1|Isoform 2 of UPF0488 protein C8orf33 OS=Homo sapiens GN=C8orf33	-0.557818	4.87747e-06	3.13865e-05	RNA-preserved	no_hit
Q9H7E9|Q9H7E9-2	C8ORF33	UPF0488 protein C8orf33 OS=Homo sapiens GN=C8orf33 PE=1 SV=1|Isoform 2 of UPF0488 protein C8orf33 OS=Homo sapiens GN=C8orf33	-0.555603	5.01201e-06	4.51667e-05	RNA-digested	no_hit
H0YF29|Q6P1X6|Q6P1X6-2	C8ORF82	UPF0598 protein C8orf82 (Fragment) OS=Homo sapiens GN=C8orf82 PE=1 SV=1|UPF0598 protein C8orf82 OS=Homo sapiens GN=C8orf82 PE=1 SV=2|Isoform 2 of UPF0598 protein C8orf82 OS=Homo sapiens GN=C8orf82	-0.607649	0.000474876	0.00160011	RNA-preserved	hit
H0YF29|Q6P1X6|Q6P1X6-2	C8ORF82	UPF0598 protein C8orf82 (Fragment) OS=Homo sapiens GN=C8orf82 PE=1 SV=1|UPF0598 protein C8orf82 OS=Homo sapiens GN=C8orf82 PE=1 SV=2|Isoform 2 of UPF0598 protein C8orf82 OS=Homo sapiens GN=C8orf82	-0.475988	0.00198584	0.00676313	RNA-digested	no_hit
Q5T280	C9ORF114	Putative methyltransferase C9orf114 OS=Homo sapiens GN=C9orf114 PE=1 SV=3	-1.72722	1.94076e-08	5.43834e-07	RNA-preserved	hit
Q5T280	C9ORF114	Putative methyltransferase C9orf114 OS=Homo sapiens GN=C9orf114 PE=1 SV=3	-1.26794	1.71409e-07	3.85086e-06	RNA-digested	hit
Q9BUH6	C9ORF142	Protein PAXX OS=Homo sapiens GN=C9orf142 PE=1 SV=2	-0.340321	1.12855e-05	6.35238e-05	RNA-preserved	no_hit
Q9BUH6	C9ORF142	Protein PAXX OS=Homo sapiens GN=C9orf142 PE=1 SV=2	-0.320343	1.69709e-05	0.00012313	RNA-digested	no_hit
Q5T6V5	C9ORF64	UPF0553 protein C9orf64 OS=Homo sapiens GN=C9orf64 PE=1 SV=1	0.0971337	0.019412	0.0456384	RNA-digested	no_hit
Q5T6V5	C9ORF64	UPF0553 protein C9orf64 OS=Homo sapiens GN=C9orf64 PE=1 SV=1	0.123759	0.00626016	0.0144104	RNA-preserved	no_hit
Q9NZ63	C9ORF78	Uncharacterized protein C9orf78 OS=Homo sapiens GN=C9orf78 PE=1 SV=1	-0.0513215	0.177807	0.244349	RNA-preserved	no_hit
Q9NZ63	C9ORF78	Uncharacterized protein C9orf78 OS=Homo sapiens GN=C9orf78 PE=1 SV=1	-0.0491618	0.194474	0.292416	RNA-digested	no_hit
Q9H8G2	CAAP1	Caspase activity and apoptosis inhibitor 1 OS=Homo sapiens GN=CAAP1 PE=1 SV=2	-0.936673	6.84936e-06	4.15425e-05	RNA-preserved	hit
Q9H8G2	CAAP1	Caspase activity and apoptosis inhibitor 1 OS=Homo sapiens GN=CAAP1 PE=1 SV=2	-0.339871	0.00379975	0.0116872	RNA-digested	no_hit
Q9Y376	CAB39	Calcium-binding protein 39 OS=Homo sapiens GN=CAB39 PE=1 SV=1	0.0874729	0.0825642	0.146993	RNA-digested	no_hit
Q9Y376	CAB39	Calcium-binding protein 39 OS=Homo sapiens GN=CAB39 PE=1 SV=1	0.128614	0.0204253	0.0389047	RNA-preserved	no_hit
Q8WUQ7|Q8WUQ7-2	CACTIN	Cactin OS=Homo sapiens GN=CACTIN PE=1 SV=3|Isoform 2 of Cactin OS=Homo sapiens GN=CACTIN	-0.46768	3.86729e-05	0.000180585	RNA-preserved	no_hit
Q8WUQ7|Q8WUQ7-2	CACTIN	Cactin OS=Homo sapiens GN=CACTIN PE=1 SV=3|Isoform 2 of Cactin OS=Homo sapiens GN=CACTIN	-0.283775	0.000900091	0.00342473	RNA-digested	no_hit
Q86Y37|Q86Y37-2|Q86Y37-4	CACUL1	CDK2-associated and cullin domain-containing protein 1 OS=Homo sapiens GN=CACUL1 PE=1 SV=1|Isoform 2 of CDK2-associated and cullin domain-containing protein 1 OS=Homo sapiens GN=CACUL1|Isoform 4 of CDK2-associated and cullin domain-containing protein 1 OS=Homo sapiens GN=CACUL1	-0.646843	1.31998e-05	7.27065e-05	RNA-preserved	hit
Q86Y37|Q86Y37-2|Q86Y37-4	CACUL1	CDK2-associated and cullin domain-containing protein 1 OS=Homo sapiens GN=CACUL1 PE=1 SV=1|Isoform 2 of CDK2-associated and cullin domain-containing protein 1 OS=Homo sapiens GN=CACUL1|Isoform 4 of CDK2-associated and cullin domain-containing protein 1 OS=Homo sapiens GN=CACUL1	-0.529558	5.01057e-05	0.000295511	RNA-digested	no_hit
Q9HB71	CACYBP	Calcyclin-binding protein OS=Homo sapiens GN=CACYBP PE=1 SV=2	0.0995035	0.0777499	0.140366	RNA-digested	no_hit
Q9HB71	CACYBP	Calcyclin-binding protein OS=Homo sapiens GN=CACYBP PE=1 SV=2	0.151983	0.0158791	0.0314091	RNA-preserved	no_hit
P27708	CAD	CAD protein OS=Homo sapiens GN=CAD PE=1 SV=3	-0.246488	9.95782e-05	0.000409386	RNA-preserved	no_hit
P27708	CAD	CAD protein OS=Homo sapiens GN=CAD PE=1 SV=3	-0.183007	0.000640335	0.00255681	RNA-digested	no_hit
Q9P1Z2|Q9P1Z2-2|Q9P1Z2-3|Q9P1Z2-4	CALCOCO1	Calcium-binding and coiled-coil domain-containing protein 1 OS=Homo sapiens GN=CALCOCO1 PE=1 SV=2|Isoform 2 of Calcium-binding and coiled-coil domain-containing protein 1 OS=Homo sapiens GN=CALCOCO1|Isoform 3 of Calcium-binding and coiled-coil domain-containing protein 1 OS=Homo sapiens GN=CALCOCO1|Isoform 4 of Calcium-binding and coiled-coil domain-containing protein 1 OS=Homo sapiens GN=CALCOCO1	-1.06421	4.35303e-07	4.34681e-06	RNA-preserved	hit
Q9P1Z2|Q9P1Z2-2|Q9P1Z2-3|Q9P1Z2-4	CALCOCO1	Calcium-binding and coiled-coil domain-containing protein 1 OS=Homo sapiens GN=CALCOCO1 PE=1 SV=2|Isoform 2 of Calcium-binding and coiled-coil domain-containing protein 1 OS=Homo sapiens GN=CALCOCO1|Isoform 3 of Calcium-binding and coiled-coil domain-containing protein 1 OS=Homo sapiens GN=CALCOCO1|Isoform 4 of Calcium-binding and coiled-coil domain-containing protein 1 OS=Homo sapiens GN=CALCOCO1	-0.942758	1.01242e-06	1.28464e-05	RNA-digested	hit
Q13137|Q13137-3|Q13137-4|Q13137-5	CALCOCO2	Calcium-binding and coiled-coil domain-containing protein 2 OS=Homo sapiens GN=CALCOCO2 PE=1 SV=1|Isoform 3 of Calcium-binding and coiled-coil domain-containing protein 2 OS=Homo sapiens GN=CALCOCO2|Isoform 4 of Calcium-binding and coiled-coil domain-containing protein 2 OS=Homo sapiens GN=CALCOCO2|Isoform 5 of Calcium-binding and coiled-coil domain-containing protein 2 OS=Homo sapiens GN=CALCOCO2	-0.546445	1.77602e-05	9.31676e-05	RNA-preserved	no_hit
Q13137|Q13137-3|Q13137-4|Q13137-5	CALCOCO2	Calcium-binding and coiled-coil domain-containing protein 2 OS=Homo sapiens GN=CALCOCO2 PE=1 SV=1|Isoform 3 of Calcium-binding and coiled-coil domain-containing protein 2 OS=Homo sapiens GN=CALCOCO2|Isoform 4 of Calcium-binding and coiled-coil domain-containing protein 2 OS=Homo sapiens GN=CALCOCO2|Isoform 5 of Calcium-binding and coiled-coil domain-containing protein 2 OS=Homo sapiens GN=CALCOCO2	-0.482631	4.06293e-05	0.000250651	RNA-digested	no_hit
Q05682-4|Q05682-5	CALD1	Isoform 4 of Caldesmon OS=Homo sapiens GN=CALD1|Isoform 5 of Caldesmon OS=Homo sapiens GN=CALD1	0.0679597	0.073432	0.134197	RNA-digested	no_hit
Q05682-4|Q05682-5	CALD1	Isoform 4 of Caldesmon OS=Homo sapiens GN=CALD1|Isoform 5 of Caldesmon OS=Homo sapiens GN=CALD1	0.0854351	0.0330295	0.0584952	RNA-preserved	no_hit
P62158	CALM1	Calmodulin OS=Homo sapiens GN=CALM1 PE=1 SV=2	0.107526	0.269579	0.376504	RNA-digested	no_hit
P62158	CALM1	Calmodulin OS=Homo sapiens GN=CALM1 PE=1 SV=2	0.21424	0.0478838	0.080648	RNA-preserved	no_hit
P27797	CALR	Calreticulin OS=Homo sapiens GN=CALR PE=1 SV=1	0.182402	0.00727943	0.0202653	RNA-digested	no_hit
P27797	CALR	Calreticulin OS=Homo sapiens GN=CALR PE=1 SV=1	0.288414	0.000576161	0.00187696	RNA-preserved	no_hit
O43852|O43852-3|O43852-4	CALU	Calumenin OS=Homo sapiens GN=CALU PE=1 SV=2|Isoform 3 of Calumenin OS=Homo sapiens GN=CALU|Isoform 4 of Calumenin OS=Homo sapiens GN=CALU	0.117216	0.0100102	0.0265505	RNA-digested	no_hit
O43852|O43852-3|O43852-4	CALU	Calumenin OS=Homo sapiens GN=CALU PE=1 SV=2|Isoform 3 of Calumenin OS=Homo sapiens GN=CALU|Isoform 4 of Calumenin OS=Homo sapiens GN=CALU	0.123737	0.00770526	0.0172014	RNA-preserved	no_hit
Q8IU85|Q8IU85-2	CAMK1D	Calcium/calmodulin-dependent protein kinase type 1D OS=Homo sapiens GN=CAMK1D PE=1 SV=1|Isoform 2 of Calcium/calmodulin-dependent protein kinase type 1D OS=Homo sapiens GN=CAMK1D	-0.0449448	0.513987	0.589317	RNA-preserved	no_hit
Q8IU85|Q8IU85-2	CAMK1D	Calcium/calmodulin-dependent protein kinase type 1D OS=Homo sapiens GN=CAMK1D PE=1 SV=1|Isoform 2 of Calcium/calmodulin-dependent protein kinase type 1D OS=Homo sapiens GN=CAMK1D	-0.0285478	0.675621	0.76377	RNA-digested	no_hit
D6R938|E9PBG7|E9PF82|Q13557|Q13557-10|Q13557-11|Q13557-12|Q13557-3|Q13557-4|Q13557-5|Q13557-6|Q13557-8|Q13557-9	CAMK2D	Calcium/calmodulin-dependent protein kinase (CaM kinase) II delta, isoform CRA_e OS=Homo sapiens GN=CAMK2D PE=1 SV=1|Calcium/calmodulin-dependent protein kinase type II subunit delta OS=Homo sapiens GN=CAMK2D PE=1 SV=1|Calcium/calmodulin-dependent protein kinase type II subunit delta OS=Homo sapiens GN=CAMK2D PE=1 SV=1|Calcium/calmodulin-dependent protein kinase type II subunit delta OS=Homo sapi…	-0.676363	1.2933e-05	9.81888e-05	RNA-digested	hit
D6R938|E9PBG7|E9PF82|Q13557|Q13557-10|Q13557-11|Q13557-12|Q13557-3|Q13557-4|Q13557-5|Q13557-6|Q13557-8|Q13557-9	CAMK2D	Calcium/calmodulin-dependent protein kinase (CaM kinase) II delta, isoform CRA_e OS=Homo sapiens GN=CAMK2D PE=1 SV=1|Calcium/calmodulin-dependent protein kinase type II subunit delta OS=Homo sapiens GN=CAMK2D PE=1 SV=1|Calcium/calmodulin-dependent protein kinase type II subunit delta OS=Homo sapiens GN=CAMK2D PE=1 SV=1|Calcium/calmodulin-dependent protein kinase type II subunit delta OS=Homo sapi…	-0.648839	1.71094e-05	9.02803e-05	RNA-preserved	hit
A0A0A0MS52|A0A0A0MT11|Q13555|Q13555-10|Q13555-2|Q13555-3|Q13555-4|Q13555-5|Q13555-6|Q13555-7|Q13555-8|Q13555-9|Q5SWX3	CAMK2G	Calcium/calmodulin-dependent protein kinase (CaM kinase) II gamma, isoform CRA_a OS=Homo sapiens GN=CAMK2G PE=1 SV=1|Calcium/calmodulin-dependent protein kinase type II subunit gamma OS=Homo sapiens GN=CAMK2G PE=1 SV=1|Calcium/calmodulin-dependent protein kinase type II subunit gamma OS=Homo sapiens GN=CAMK2G PE=1 SV=3|Isoform 10 of Calcium/calmodulin-dependent protein kinase type II subunit gamm…	-0.570414	1.15987e-05	6.47465e-05	RNA-preserved	no_hit
A0A0A0MS52|A0A0A0MT11|Q13555|Q13555-10|Q13555-2|Q13555-3|Q13555-4|Q13555-5|Q13555-6|Q13555-7|Q13555-8|Q13555-9|Q5SWX3	CAMK2G	Calcium/calmodulin-dependent protein kinase (CaM kinase) II gamma, isoform CRA_a OS=Homo sapiens GN=CAMK2G PE=1 SV=1|Calcium/calmodulin-dependent protein kinase type II subunit gamma OS=Homo sapiens GN=CAMK2G PE=1 SV=1|Calcium/calmodulin-dependent protein kinase type II subunit gamma OS=Homo sapiens GN=CAMK2G PE=1 SV=3|Isoform 10 of Calcium/calmodulin-dependent protein kinase type II subunit gamm…	-0.561746	1.28631e-05	9.77956e-05	RNA-digested	no_hit
J3KPJ3|Q8N5S9|Q8N5S9-2	CAMKK1	Calcium/calmodulin-dependent protein kinase kinase 1 OS=Homo sapiens GN=CAMKK1 PE=1 SV=1|Calcium/calmodulin-dependent protein kinase kinase 1 OS=Homo sapiens GN=CAMKK1 PE=1 SV=2|Isoform 2 of Calcium/calmodulin-dependent protein kinase kinase 1 OS=Homo sapiens GN=CAMKK1	-0.160912	0.00643504	0.0182631	RNA-digested	no_hit
J3KPJ3|Q8N5S9|Q8N5S9-2	CAMKK1	Calcium/calmodulin-dependent protein kinase kinase 1 OS=Homo sapiens GN=CAMKK1 PE=1 SV=1|Calcium/calmodulin-dependent protein kinase kinase 1 OS=Homo sapiens GN=CAMKK1 PE=1 SV=2|Isoform 2 of Calcium/calmodulin-dependent protein kinase kinase 1 OS=Homo sapiens GN=CAMKK1	-0.0661411	0.160934	0.22465	RNA-preserved	no_hit
Q08AD1|Q08AD1-2|Q08AD1-3	CAMSAP2	Calmodulin-regulated spectrin-associated protein 2 OS=Homo sapiens GN=CAMSAP2 PE=1 SV=3|Isoform 2 of Calmodulin-regulated spectrin-associated protein 2 OS=Homo sapiens GN=CAMSAP2|Isoform 3 of Calmodulin-regulated spectrin-associated protein 2 OS=Homo sapiens GN=CAMSAP2	0.0630977	0.109958	0.16293	RNA-preserved	no_hit
Q08AD1|Q08AD1-2|Q08AD1-3	CAMSAP2	Calmodulin-regulated spectrin-associated protein 2 OS=Homo sapiens GN=CAMSAP2 PE=1 SV=3|Isoform 2 of Calmodulin-regulated spectrin-associated protein 2 OS=Homo sapiens GN=CAMSAP2|Isoform 3 of Calmodulin-regulated spectrin-associated protein 2 OS=Homo sapiens GN=CAMSAP2	0.10879	0.0158366	0.0388573	RNA-digested	no_hit
Q86VP6	CAND1	Cullin-associated NEDD8-dissociated protein 1 OS=Homo sapiens GN=CAND1 PE=1 SV=2	-0.0318239	0.56025	0.630704	RNA-preserved	no_hit
Q86VP6	CAND1	Cullin-associated NEDD8-dissociated protein 1 OS=Homo sapiens GN=CAND1 PE=1 SV=2	0.000974531	0.985588	0.989066	RNA-digested	no_hit
Q8WVQ1|Q8WVQ1-3	CANT1	Soluble calcium-activated nucleotidase 1 OS=Homo sapiens GN=CANT1 PE=1 SV=1|Isoform 3 of Soluble calcium-activated nucleotidase 1 OS=Homo sapiens GN=CANT1	0.0050364	0.898501	0.929674	RNA-digested	no_hit
Q8WVQ1|Q8WVQ1-3	CANT1	Soluble calcium-activated nucleotidase 1 OS=Homo sapiens GN=CANT1 PE=1 SV=1|Isoform 3 of Soluble calcium-activated nucleotidase 1 OS=Homo sapiens GN=CANT1	0.0164384	0.678923	0.740519	RNA-preserved	no_hit
P27824|P27824-2	CANX	Calnexin OS=Homo sapiens GN=CANX PE=1 SV=2|Isoform 2 of Calnexin OS=Homo sapiens GN=CANX	0.137367	0.0174379	0.0419099	RNA-digested	no_hit
P27824|P27824-2	CANX	Calnexin OS=Homo sapiens GN=CANX PE=1 SV=2|Isoform 2 of Calnexin OS=Homo sapiens GN=CANX	0.148611	0.0122411	0.0253948	RNA-preserved	no_hit
Q01518|Q01518-2	CAP1	Adenylyl cyclase-associated protein 1 OS=Homo sapiens GN=CAP1 PE=1 SV=5|Isoform 2 of Adenylyl cyclase-associated protein 1 OS=Homo sapiens GN=CAP1	-0.0155849	0.862413	0.897321	RNA-preserved	no_hit
Q01518|Q01518-2	CAP1	Adenylyl cyclase-associated protein 1 OS=Homo sapiens GN=CAP1 PE=1 SV=5|Isoform 2 of Adenylyl cyclase-associated protein 1 OS=Homo sapiens GN=CAP1	0.0562856	0.536747	0.641434	RNA-digested	no_hit
E9PDI2|P40123	CAP2	Adenylyl cyclase-associated protein OS=Homo sapiens GN=CAP2 PE=1 SV=1|Adenylyl cyclase-associated protein 2 OS=Homo sapiens GN=CAP2 PE=1 SV=1	0.0493973	0.22806	0.330223	RNA-digested	no_hit
E9PDI2|P40123	CAP2	Adenylyl cyclase-associated protein OS=Homo sapiens GN=CAP2 PE=1 SV=1|Adenylyl cyclase-associated protein 2 OS=Homo sapiens GN=CAP2 PE=1 SV=1	0.0526895	0.201621	0.271139	RNA-preserved	no_hit
P40121|P40121-2	CAPG	Macrophage-capping protein OS=Homo sapiens GN=CAPG PE=1 SV=2|Isoform 2 of Macrophage-capping protein OS=Homo sapiens GN=CAPG	0.0523879	0.241865	0.315588	RNA-preserved	no_hit
P40121|P40121-2	CAPG	Macrophage-capping protein OS=Homo sapiens GN=CAPG PE=1 SV=2|Isoform 2 of Macrophage-capping protein OS=Homo sapiens GN=CAPG	0.0737141	0.114814	0.191759	RNA-digested	no_hit
P07384	CAPN1	Calpain-1 catalytic subunit OS=Homo sapiens GN=CAPN1 PE=1 SV=1	0.029291	0.402131	0.510874	RNA-digested	no_hit
P07384	CAPN1	Calpain-1 catalytic subunit OS=Homo sapiens GN=CAPN1 PE=1 SV=1	0.0680798	0.0764485	0.119958	RNA-preserved	no_hit
P17655	CAPN2	Calpain-2 catalytic subunit OS=Homo sapiens GN=CAPN2 PE=1 SV=6	0.0289326	0.386195	0.496117	RNA-digested	no_hit
P17655	CAPN2	Calpain-2 catalytic subunit OS=Homo sapiens GN=CAPN2 PE=1 SV=6	0.080058	0.0373033	0.0648095	RNA-preserved	no_hit
Q9Y6W3	CAPN7	Calpain-7 OS=Homo sapiens GN=CAPN7 PE=1 SV=1	-0.0833602	0.0620498	0.116909	RNA-digested	no_hit
Q9Y6W3	CAPN7	Calpain-7 OS=Homo sapiens GN=CAPN7 PE=1 SV=1	0.0145536	0.710808	0.767081	RNA-preserved	no_hit
A0A0C4DGQ5|K7EKD8|P04632	CAPNS1	Calpain small subunit 1 OS=Homo sapiens GN=CAPNS1 PE=1 SV=1|Calpain small subunit 1 OS=Homo sapiens GN=CAPNS1 PE=1 SV=1|Calpain small subunit 1 OS=Homo sapiens GN=CAPNS1 PE=1 SV=1	-0.56091	2.50497e-05	0.000125318	RNA-preserved	no_hit
A0A0C4DGQ5|K7EKD8|P04632	CAPNS1	Calpain small subunit 1 OS=Homo sapiens GN=CAPNS1 PE=1 SV=1|Calpain small subunit 1 OS=Homo sapiens GN=CAPNS1 PE=1 SV=1|Calpain small subunit 1 OS=Homo sapiens GN=CAPNS1 PE=1 SV=1	-0.519184	4.18513e-05	0.000255847	RNA-digested	no_hit
Q14444|Q14444-2	CAPRIN1	Caprin-1 OS=Homo sapiens GN=CAPRIN1 PE=1 SV=2|Isoform 2 of Caprin-1 OS=Homo sapiens GN=CAPRIN1	-1.46414	2.15449e-07	2.49035e-06	RNA-preserved	hit
Q14444|Q14444-2	CAPRIN1	Caprin-1 OS=Homo sapiens GN=CAPRIN1 PE=1 SV=2|Isoform 2 of Caprin-1 OS=Homo sapiens GN=CAPRIN1	-0.0580285	0.472457	0.581469	RNA-digested	no_hit
P52907	CAPZA1	F-actin-capping protein subunit alpha-1 OS=Homo sapiens GN=CAPZA1 PE=1 SV=3	-0.568717	4.18564e-06	2.74867e-05	RNA-preserved	no_hit
P52907	CAPZA1	F-actin-capping protein subunit alpha-1 OS=Homo sapiens GN=CAPZA1 PE=1 SV=3	-0.490421	1.14786e-05	8.89937e-05	RNA-digested	no_hit
P47755	CAPZA2	F-actin-capping protein subunit alpha-2 OS=Homo sapiens GN=CAPZA2 PE=1 SV=3	-0.243381	0.000974303	0.00293979	RNA-preserved	no_hit
P47755	CAPZA2	F-actin-capping protein subunit alpha-2 OS=Homo sapiens GN=CAPZA2 PE=1 SV=3	-0.205355	0.00255896	0.00834702	RNA-digested	no_hit
B1AK87|B1AK88|P47756-2	CAPZB	Capping protein (Actin filament) muscle Z-line, beta, isoform CRA_a OS=Homo sapiens GN=CAPZB PE=1 SV=1|Capping protein (Actin filament) muscle Z-line, beta, isoform CRA_d OS=Homo sapiens GN=CAPZB PE=1 SV=1|Isoform 2 of F-actin-capping protein subunit beta OS=Homo sapiens GN=CAPZB	-0.346895	2.46816e-05	0.000166193	RNA-digested	no_hit
B1AK87|B1AK88|P47756-2	CAPZB	Capping protein (Actin filament) muscle Z-line, beta, isoform CRA_a OS=Homo sapiens GN=CAPZB PE=1 SV=1|Capping protein (Actin filament) muscle Z-line, beta, isoform CRA_d OS=Homo sapiens GN=CAPZB PE=1 SV=1|Isoform 2 of F-actin-capping protein subunit beta OS=Homo sapiens GN=CAPZB	-0.282495	9.5286e-05	0.000393839	RNA-preserved	no_hit
Q9BXL6	CARD14	Caspase recruitment domain-containing protein 14 OS=Homo sapiens GN=CARD14 PE=1 SV=2	-0.071772	0.20986	0.310447	RNA-digested	no_hit
Q9BXL6	CARD14	Caspase recruitment domain-containing protein 14 OS=Homo sapiens GN=CARD14 PE=1 SV=2	-0.0628327	0.266139	0.342184	RNA-preserved	no_hit
Q9Y2V2	CARHSP1	Calcium-regulated heat-stable protein 1 OS=Homo sapiens GN=CARHSP1 PE=1 SV=2	0.158486	0.0528464	0.102136	RNA-digested	no_hit
Q9Y2V2	CARHSP1	Calcium-regulated heat-stable protein 1 OS=Homo sapiens GN=CARHSP1 PE=1 SV=2	0.179964	0.0332206	0.0587758	RNA-preserved	no_hit
Q86X55|Q86X55-1	CARM1	Histone-arginine methyltransferase CARM1 OS=Homo sapiens GN=CARM1 PE=1 SV=3|Isoform 1 of Histone-arginine methyltransferase CARM1 OS=Homo sapiens GN=CARM1	-0.0421733	0.306557	0.415883	RNA-digested	no_hit
Q86X55|Q86X55-1	CARM1	Histone-arginine methyltransferase CARM1 OS=Homo sapiens GN=CARM1 PE=1 SV=3|Isoform 1 of Histone-arginine methyltransferase CARM1 OS=Homo sapiens GN=CARM1	-0.0344304	0.397953	0.479274	RNA-preserved	no_hit
P49589	CARS	Cysteine--tRNA ligase, cytoplasmic OS=Homo sapiens GN=CARS PE=1 SV=3	-0.0318933	0.399636	0.480775	RNA-preserved	no_hit
P49589	CARS	Cysteine--tRNA ligase, cytoplasmic OS=Homo sapiens GN=CARS PE=1 SV=3	-0.00641903	0.861955	0.905104	RNA-digested	no_hit
Q9HA77	CARS2	Probable cysteine--tRNA ligase, mitochondrial OS=Homo sapiens GN=CARS2 PE=1 SV=1	-0.0199229	0.631188	0.726155	RNA-digested	no_hit
Q9HA77	CARS2	Probable cysteine--tRNA ligase, mitochondrial OS=Homo sapiens GN=CARS2 PE=1 SV=1	-0.0131613	0.749986	0.802622	RNA-preserved	no_hit
Q6P4E1-2	CASC4	Isoform 2 of Protein CASC4 OS=Homo sapiens GN=CASC4	-0.286112	0.013684	0.0278319	RNA-preserved	no_hit
Q6P4E1-2	CASC4	Isoform 2 of Protein CASC4 OS=Homo sapiens GN=CASC4	-0.226984	0.0359532	0.0751357	RNA-digested	no_hit
O14936|O14936-3	CASK	Peripheral plasma membrane protein CASK OS=Homo sapiens GN=CASK PE=1 SV=3|Isoform 3 of Peripheral plasma membrane protein CASK OS=Homo sapiens GN=CASK	-0.00684972	0.855049	0.891594	RNA-preserved	no_hit
O14936|O14936-3	CASK	Peripheral plasma membrane protein CASK OS=Homo sapiens GN=CASK PE=1 SV=3|Isoform 3 of Peripheral plasma membrane protein CASK OS=Homo sapiens GN=CASK	0.0530685	0.184912	0.280616	RNA-digested	no_hit
Q8WXE0	CASKIN2	Caskin-2 OS=Homo sapiens GN=CASKIN2 PE=1 SV=2	0.581361	0.00156203	0.00552907	RNA-digested	no_hit
Q8WXE0	CASKIN2	Caskin-2 OS=Homo sapiens GN=CASKIN2 PE=1 SV=2	0.640819	0.00088802	0.00271435	RNA-preserved	hit
G3V169|P29466|P29466-2	CASP1	Caspase OS=Homo sapiens GN=CASP1 PE=1 SV=1|Caspase-1 OS=Homo sapiens GN=CASP1 PE=1 SV=1|Isoform Beta of Caspase-1 OS=Homo sapiens GN=CASP1	-0.1727	0.00302408	0.00783677	RNA-preserved	no_hit
G3V169|P29466|P29466-2	CASP1	Caspase OS=Homo sapiens GN=CASP1 PE=1 SV=1|Caspase-1 OS=Homo sapiens GN=CASP1 PE=1 SV=1|Isoform Beta of Caspase-1 OS=Homo sapiens GN=CASP1	-0.134328	0.010805	0.028327	RNA-digested	no_hit
P42575	CASP2	Caspase-2 OS=Homo sapiens GN=CASP2 PE=1 SV=2	-0.0666359	0.235624	0.30954	RNA-preserved	no_hit
P42575	CASP2	Caspase-2 OS=Homo sapiens GN=CASP2 PE=1 SV=2	0.026531	0.621695	0.718254	RNA-digested	no_hit
P42574	CASP3	Caspase-3 OS=Homo sapiens GN=CASP3 PE=1 SV=2	0.154268	0.0190947	0.0451128	RNA-digested	no_hit
P42574	CASP3	Caspase-3 OS=Homo sapiens GN=CASP3 PE=1 SV=2	0.18884	0.0074978	0.0168078	RNA-preserved	no_hit
A0A087WZP8|P49662|P49662-2|P49662-4	CASP4	Caspase OS=Homo sapiens GN=CASP4 PE=1 SV=1|Caspase-4 OS=Homo sapiens GN=CASP4 PE=1 SV=1|Isoform 2 of Caspase-4 OS=Homo sapiens GN=CASP4|Isoform 4 of Caspase-4 OS=Homo sapiens GN=CASP4	-0.205407	0.00372681	0.0115088	RNA-digested	no_hit
A0A087WZP8|P49662|P49662-2|P49662-4	CASP4	Caspase OS=Homo sapiens GN=CASP4 PE=1 SV=1|Caspase-4 OS=Homo sapiens GN=CASP4 PE=1 SV=1|Isoform 2 of Caspase-4 OS=Homo sapiens GN=CASP4|Isoform 4 of Caspase-4 OS=Homo sapiens GN=CASP4	-0.10989	0.0573844	0.0939238	RNA-preserved	no_hit
A0A0A0MRL7|P55210|P55210-3|P55210-4	CASP7	Caspase-7 OS=Homo sapiens GN=CASP7 PE=1 SV=1|Caspase-7 OS=Homo sapiens GN=CASP7 PE=1 SV=1|Isoform Alpha' of Caspase-7 OS=Homo sapiens GN=CASP7|Isoform 4 of Caspase-7 OS=Homo sapiens GN=CASP7	0.170752	0.0104154	0.0274255	RNA-digested	no_hit
A0A0A0MRL7|P55210|P55210-3|P55210-4	CASP7	Caspase-7 OS=Homo sapiens GN=CASP7 PE=1 SV=1|Caspase-7 OS=Homo sapiens GN=CASP7 PE=1 SV=1|Isoform Alpha' of Caspase-7 OS=Homo sapiens GN=CASP7|Isoform 4 of Caspase-7 OS=Homo sapiens GN=CASP7	0.20912	0.0037627	0.0094359	RNA-preserved	no_hit
Q14790|Q14790-2|Q14790-4|Q14790-9	CASP8	Caspase-8 OS=Homo sapiens GN=CASP8 PE=1 SV=1|Isoform 2 of Caspase-8 OS=Homo sapiens GN=CASP8|Isoform 4 of Caspase-8 OS=Homo sapiens GN=CASP8|Isoform 9 of Caspase-8 OS=Homo sapiens GN=CASP8	-0.00945408	0.825963	0.880267	RNA-digested	no_hit
Q14790|Q14790-2|Q14790-4|Q14790-9	CASP8	Caspase-8 OS=Homo sapiens GN=CASP8 PE=1 SV=1|Isoform 2 of Caspase-8 OS=Homo sapiens GN=CASP8|Isoform 4 of Caspase-8 OS=Homo sapiens GN=CASP8|Isoform 9 of Caspase-8 OS=Homo sapiens GN=CASP8	0.051682	0.251791	0.326174	RNA-preserved	no_hit
A0A0C4DGB5|P20810-10|P20810-6|P20810-9	CAST	Calpastatin OS=Homo sapiens GN=CAST PE=1 SV=1|Isoform 10 of Calpastatin OS=Homo sapiens GN=CAST|Isoform 6 of Calpastatin OS=Homo sapiens GN=CAST|Isoform 9 of Calpastatin OS=Homo sapiens GN=CAST	0.00341291	0.970427	0.977499	RNA-preserved	no_hit
A0A0C4DGB5|P20810-10|P20810-6|P20810-9	CAST	Calpastatin OS=Homo sapiens GN=CAST PE=1 SV=1|Isoform 10 of Calpastatin OS=Homo sapiens GN=CAST|Isoform 6 of Calpastatin OS=Homo sapiens GN=CAST|Isoform 9 of Calpastatin OS=Homo sapiens GN=CAST	0.0757811	0.421641	0.531562	RNA-digested	no_hit
P04040	CAT	Catalase OS=Homo sapiens GN=CAT PE=1 SV=3	0.0350827	0.372613	0.453993	RNA-preserved	no_hit
P04040	CAT	Catalase OS=Homo sapiens GN=CAT PE=1 SV=3	0.111072	0.0191873	0.045227	RNA-digested	no_hit
Q03135	CAV1	Caveolin-1 OS=Homo sapiens GN=CAV1 PE=1 SV=4	-1.88295	2.9006e-06	2.01252e-05	RNA-preserved	hit
Q03135	CAV1	Caveolin-1 OS=Homo sapiens GN=CAV1 PE=1 SV=4	-1.7259	5.27112e-06	4.67986e-05	RNA-digested	hit
Q13951-2	CBFB	Isoform 2 of Core-binding factor subunit beta OS=Homo sapiens GN=CBFB	-0.0776272	0.148949	0.236126	RNA-digested	no_hit
Q13951-2	CBFB	Isoform 2 of Core-binding factor subunit beta OS=Homo sapiens GN=CBFB	-0.0237116	0.636049	0.699978	RNA-preserved	no_hit
A0A0U1RQX8|A0A0U1RR39|P22681	CBL	E3 ubiquitin-protein ligase CBL OS=Homo sapiens GN=CBL PE=1 SV=1|E3 ubiquitin-protein ligase CBL OS=Homo sapiens GN=CBL PE=1 SV=1|E3 ubiquitin-protein ligase CBL OS=Homo sapiens GN=CBL PE=1 SV=2	0.135896	0.102282	0.175109	RNA-digested	no_hit
A0A0U1RQX8|A0A0U1RR39|P22681	CBL	E3 ubiquitin-protein ligase CBL OS=Homo sapiens GN=CBL PE=1 SV=1|E3 ubiquitin-protein ligase CBL OS=Homo sapiens GN=CBL PE=1 SV=1|E3 ubiquitin-protein ligase CBL OS=Homo sapiens GN=CBL PE=1 SV=2	0.210426	0.0224578	0.042122	RNA-preserved	no_hit
Q75N03|Q75N03-2	CBLL1	E3 ubiquitin-protein ligase Hakai OS=Homo sapiens GN=CBLL1 PE=1 SV=1|Isoform 2 of E3 ubiquitin-protein ligase Hakai OS=Homo sapiens GN=CBLL1	0.124724	0.13037	0.211969	RNA-digested	no_hit
Q75N03|Q75N03-2	CBLL1	E3 ubiquitin-protein ligase Hakai OS=Homo sapiens GN=CBLL1 PE=1 SV=1|Isoform 2 of E3 ubiquitin-protein ligase Hakai OS=Homo sapiens GN=CBLL1	0.132834	0.110728	0.163936	RNA-preserved	no_hit
P16152	CBR1	Carbonyl reductase [NADPH] 1 OS=Homo sapiens GN=CBR1 PE=1 SV=3	-0.0349168	0.32838	0.437894	RNA-digested	no_hit
P16152	CBR1	Carbonyl reductase [NADPH] 1 OS=Homo sapiens GN=CBR1 PE=1 SV=3	0.012415	0.719978	0.775118	RNA-preserved	no_hit
O75828	CBR3	Carbonyl reductase [NADPH] 3 OS=Homo sapiens GN=CBR3 PE=1 SV=3	-0.0700597	0.102247	0.153059	RNA-preserved	no_hit
O75828	CBR3	Carbonyl reductase [NADPH] 3 OS=Homo sapiens GN=CBR3 PE=1 SV=3	-0.0283632	0.472304	0.581469	RNA-digested	no_hit
H0Y962|Q8N4T8|Q8N4T8-2	CBR4	Carbonyl reductase family member 4 (Fragment) OS=Homo sapiens GN=CBR4 PE=1 SV=1|Carbonyl reductase family member 4 OS=Homo sapiens GN=CBR4 PE=1 SV=3|Isoform 2 of Carbonyl reductase family member 4 OS=Homo sapiens GN=CBR4	0.0561515	0.144653	0.230744	RNA-digested	no_hit
H0Y962|Q8N4T8|Q8N4T8-2	CBR4	Carbonyl reductase family member 4 (Fragment) OS=Homo sapiens GN=CBR4 PE=1 SV=1|Carbonyl reductase family member 4 OS=Homo sapiens GN=CBR4 PE=1 SV=3|Isoform 2 of Carbonyl reductase family member 4 OS=Homo sapiens GN=CBR4	0.108108	0.0156847	0.0310814	RNA-preserved	no_hit
P0DN79|P35520|P35520-2	CBSL|CBS	Cystathionine beta-synthase-like protein OS=Homo sapiens GN=CBSL PE=1 SV=1|Cystathionine beta-synthase OS=Homo sapiens GN=CBS PE=1 SV=2|Isoform 2 of Cystathionine beta-synthase OS=Homo sapiens GN=CBS	-0.00561677	0.871933	0.91021	RNA-digested	no_hit
P0DN79|P35520|P35520-2	CBSL|CBS	Cystathionine beta-synthase-like protein OS=Homo sapiens GN=CBSL PE=1 SV=1|Cystathionine beta-synthase OS=Homo sapiens GN=CBS PE=1 SV=2|Isoform 2 of Cystathionine beta-synthase OS=Homo sapiens GN=CBS	0.0229469	0.516374	0.591676	RNA-preserved	no_hit
J3KS05|P83916	CBX1	Chromobox protein homolog 1 (Fragment) OS=Homo sapiens GN=CBX1 PE=1 SV=7|Chromobox protein homolog 1 OS=Homo sapiens GN=CBX1 PE=1 SV=1	-1.72148	1.89455e-08	1.54951e-06	RNA-digested	hit
J3KS05|P83916	CBX1	Chromobox protein homolog 1 (Fragment) OS=Homo sapiens GN=CBX1 PE=1 SV=7|Chromobox protein homolog 1 OS=Homo sapiens GN=CBX1 PE=1 SV=1	-1.61086	3.02923e-08	6.84174e-07	RNA-preserved	hit
Q13185	CBX3	Chromobox protein homolog 3 OS=Homo sapiens GN=CBX3 PE=1 SV=4	-1.03169	5.30969e-07	8.21253e-06	RNA-digested	hit
Q13185	CBX3	Chromobox protein homolog 3 OS=Homo sapiens GN=CBX3 PE=1 SV=4	-0.93678	1.03944e-06	8.83607e-06	RNA-preserved	hit
O00257	CBX4	E3 SUMO-protein ligase CBX4 OS=Homo sapiens GN=CBX4 PE=1 SV=3	-0.636514	9.47274e-06	5.50243e-05	RNA-preserved	hit
O00257	CBX4	E3 SUMO-protein ligase CBX4 OS=Homo sapiens GN=CBX4 PE=1 SV=3	-0.530396	3.224e-05	0.000207923	RNA-digested	no_hit
P45973	CBX5	Chromobox protein homolog 5 OS=Homo sapiens GN=CBX5 PE=1 SV=1	-2.16798	1.72094e-09	2.16038e-07	RNA-preserved	hit
P45973	CBX5	Chromobox protein homolog 5 OS=Homo sapiens GN=CBX5 PE=1 SV=1	-2.08523	2.26858e-09	1.14009e-06	RNA-digested	hit
Q9HC52	CBX8	Chromobox protein homolog 8 OS=Homo sapiens GN=CBX8 PE=1 SV=3	-1.35792	7.05534e-07	6.4991e-06	RNA-preserved	hit
Q9HC52	CBX8	Chromobox protein homolog 8 OS=Homo sapiens GN=CBX8 PE=1 SV=3	-1.21428	1.5334e-06	1.80333e-05	RNA-digested	hit
Q6P1N0|Q6P1N0-2	CC2D1A	Coiled-coil and C2 domain-containing protein 1A OS=Homo sapiens GN=CC2D1A PE=1 SV=1|Isoform 2 of Coiled-coil and C2 domain-containing protein 1A OS=Homo sapiens GN=CC2D1A	-0.0785738	0.248837	0.322967	RNA-preserved	no_hit
Q6P1N0|Q6P1N0-2	CC2D1A	Coiled-coil and C2 domain-containing protein 1A OS=Homo sapiens GN=CC2D1A PE=1 SV=1|Isoform 2 of Coiled-coil and C2 domain-containing protein 1A OS=Homo sapiens GN=CC2D1A	-0.0369531	0.573085	0.676473	RNA-digested	no_hit
H0Y517|H7C1U3|Q5T0F9|Q5T0F9-2	CC2D1B	Coiled-coil and C2 domain-containing protein 1B (Fragment) OS=Homo sapiens GN=CC2D1B PE=1 SV=1|Coiled-coil and C2 domain-containing protein 1B (Fragment) OS=Homo sapiens GN=CC2D1B PE=1 SV=2|Coiled-coil and C2 domain-containing protein 1B OS=Homo sapiens GN=CC2D1B PE=1 SV=1|Isoform 2 of Coiled-coil and C2 domain-containing protein 1B OS=Homo sapiens GN=CC2D1B	-0.0564844	0.217747	0.319315	RNA-digested	no_hit
H0Y517|H7C1U3|Q5T0F9|Q5T0F9-2	CC2D1B	Coiled-coil and C2 domain-containing protein 1B (Fragment) OS=Homo sapiens GN=CC2D1B PE=1 SV=1|Coiled-coil and C2 domain-containing protein 1B (Fragment) OS=Homo sapiens GN=CC2D1B PE=1 SV=2|Coiled-coil and C2 domain-containing protein 1B OS=Homo sapiens GN=CC2D1B PE=1 SV=1|Isoform 2 of Coiled-coil and C2 domain-containing protein 1B OS=Homo sapiens GN=CC2D1B	-0.0253256	0.56324	0.633147	RNA-preserved	no_hit
Q8IX12|Q8IX12-2	CCAR1	Cell division cycle and apoptosis regulator protein 1 OS=Homo sapiens GN=CCAR1 PE=1 SV=2|Isoform 2 of Cell division cycle and apoptosis regulator protein 1 OS=Homo sapiens GN=CCAR1	-0.0495704	0.209123	0.279478	RNA-preserved	no_hit
Q8IX12|Q8IX12-2	CCAR1	Cell division cycle and apoptosis regulator protein 1 OS=Homo sapiens GN=CCAR1 PE=1 SV=2|Isoform 2 of Cell division cycle and apoptosis regulator protein 1 OS=Homo sapiens GN=CCAR1	-0.00629812	0.865636	0.906792	RNA-digested	no_hit
Q8N163	CCAR2	Cell cycle and apoptosis regulator protein 2 OS=Homo sapiens GN=CCAR2 PE=1 SV=2	-0.251482	0.00104216	0.0031184	RNA-preserved	no_hit
Q8N163	CCAR2	Cell cycle and apoptosis regulator protein 2 OS=Homo sapiens GN=CCAR2 PE=1 SV=2	-0.062672	0.226304	0.328737	RNA-digested	no_hit
B7Z4W5|Q16773|Q16773-2	CCBL1|KYAT1	Cysteine conjugate-beta lyase cytoplasmic (Glutamine transaminase K, kyneurenine aminotransferase), isoform CRA_b OS=Homo sapiens GN=CCBL1 PE=1 SV=1|Kynurenine--oxoglutarate transaminase 1 OS=Homo sapiens GN=KYAT1 PE=1 SV=1|Isoform 2 of Kynurenine--oxoglutarate transaminase 1 OS=Homo sapiens GN=KYAT1	0.109897	0.0137089	0.0346933	RNA-digested	no_hit
B7Z4W5|Q16773|Q16773-2	CCBL1|KYAT1	Cysteine conjugate-beta lyase cytoplasmic (Glutamine transaminase K, kyneurenine aminotransferase), isoform CRA_b OS=Homo sapiens GN=CCBL1 PE=1 SV=1|Kynurenine--oxoglutarate transaminase 1 OS=Homo sapiens GN=KYAT1 PE=1 SV=1|Isoform 2 of Kynurenine--oxoglutarate transaminase 1 OS=Homo sapiens GN=KYAT1	0.136814	0.0047123	0.0113507	RNA-preserved	no_hit
J3KR35|Q8WUD4	CCDC12	Coiled-coil domain containing 12, isoform CRA_a OS=Homo sapiens GN=CCDC12 PE=1 SV=1|Coiled-coil domain-containing protein 12 OS=Homo sapiens GN=CCDC12 PE=1 SV=1	-0.609172	5.66117e-05	0.000249665	RNA-preserved	hit
J3KR35|Q8WUD4	CCDC12	Coiled-coil domain containing 12, isoform CRA_a OS=Homo sapiens GN=CCDC12 PE=1 SV=1|Coiled-coil domain-containing protein 12 OS=Homo sapiens GN=CCDC12 PE=1 SV=1	-0.339382	0.00204926	0.00694843	RNA-digested	no_hit
Q96CT7	CCDC124	Coiled-coil domain-containing protein 124 OS=Homo sapiens GN=CCDC124 PE=1 SV=1	-0.681117	2.44318e-07	2.72485e-06	RNA-preserved	hit
Q96CT7	CCDC124	Coiled-coil domain-containing protein 124 OS=Homo sapiens GN=CCDC124 PE=1 SV=1	-0.580122	7.4955e-07	1.0482e-05	RNA-digested	no_hit
Q96BQ5	CCDC127	Coiled-coil domain-containing protein 127 OS=Homo sapiens GN=CCDC127 PE=1 SV=1	-0.182909	0.00166857	0.00583728	RNA-digested	no_hit
Q96BQ5	CCDC127	Coiled-coil domain-containing protein 127 OS=Homo sapiens GN=CCDC127 PE=1 SV=1	-0.155741	0.00402413	0.00998264	RNA-preserved	no_hit
Q9H6E4	CCDC134	Coiled-coil domain-containing protein 134 OS=Homo sapiens GN=CCDC134 PE=1 SV=1	-0.0765781	0.063787	0.119723	RNA-digested	no_hit
Q9H6E4	CCDC134	Coiled-coil domain-containing protein 134 OS=Homo sapiens GN=CCDC134 PE=1 SV=1	-0.0439414	0.248095	0.32216	RNA-preserved	no_hit
I3L0U5|Q6PK04	CCDC137	Coiled-coil domain-containing protein 137 (Fragment) OS=Homo sapiens GN=CCDC137 PE=1 SV=1|Coiled-coil domain-containing protein 137 OS=Homo sapiens GN=CCDC137 PE=1 SV=1	-2.06411	1.16592e-08	4.40115e-07	RNA-preserved	hit
I3L0U5|Q6PK04	CCDC137	Coiled-coil domain-containing protein 137 (Fragment) OS=Homo sapiens GN=CCDC137 PE=1 SV=1|Coiled-coil domain-containing protein 137 OS=Homo sapiens GN=CCDC137 PE=1 SV=1	-1.76919	3.46767e-08	1.83971e-06	RNA-digested	hit
Q9P0B6	CCDC167	Coiled-coil domain-containing protein 167 OS=Homo sapiens GN=CCDC167 PE=1 SV=2	-0.120551	0.0932218	0.161908	RNA-digested	no_hit
Q9P0B6	CCDC167	Coiled-coil domain-containing protein 167 OS=Homo sapiens GN=CCDC167 PE=1 SV=2	-0.0784724	0.247096	0.321171	RNA-preserved	no_hit
E9PFB9|J3KP97|Q5T9S5|Q5T9S5-2	CCDC18	Coiled-coil domain-containing protein 18 OS=Homo sapiens GN=CCDC18 PE=1 SV=2|Coiled-coil domain-containing protein 18 (Fragment) OS=Homo sapiens GN=CCDC18 PE=1 SV=1|Coiled-coil domain-containing protein 18 OS=Homo sapiens GN=CCDC18 PE=1 SV=1|Isoform 2 of Coiled-coil domain-containing protein 18 OS=Homo sapiens GN=CCDC18	-0.0727635	0.172821	0.238407	RNA-preserved	no_hit
E9PFB9|J3KP97|Q5T9S5|Q5T9S5-2	CCDC18	Coiled-coil domain-containing protein 18 OS=Homo sapiens GN=CCDC18 PE=1 SV=2|Coiled-coil domain-containing protein 18 (Fragment) OS=Homo sapiens GN=CCDC18 PE=1 SV=1|Coiled-coil domain-containing protein 18 OS=Homo sapiens GN=CCDC18 PE=1 SV=1|Isoform 2 of Coiled-coil domain-containing protein 18 OS=Homo sapiens GN=CCDC18	-0.0664238	0.208473	0.308904	RNA-digested	no_hit
O60826	CCDC22	Coiled-coil domain-containing protein 22 OS=Homo sapiens GN=CCDC22 PE=1 SV=1	-0.15126	0.00814543	0.0180571	RNA-preserved	no_hit
O60826	CCDC22	Coiled-coil domain-containing protein 22 OS=Homo sapiens GN=CCDC22 PE=1 SV=1	-0.103631	0.0412211	0.0838085	RNA-digested	no_hit
Q86WR0	CCDC25	Coiled-coil domain-containing protein 25 OS=Homo sapiens GN=CCDC25 PE=1 SV=2	0.0496878	0.245765	0.349392	RNA-digested	no_hit
Q86WR0	CCDC25	Coiled-coil domain-containing protein 25 OS=Homo sapiens GN=CCDC25 PE=1 SV=2	0.0894501	0.0562385	0.0922722	RNA-preserved	no_hit
Q86WV7|Q96MW1	CCDC43	CCDC43 protein OS=Homo sapiens GN=CCDC43 PE=1 SV=1|Coiled-coil domain-containing protein 43 OS=Homo sapiens GN=CCDC43 PE=1 SV=2	0.113635	0.0142088	0.0356408	RNA-digested	no_hit
Q86WV7|Q96MW1	CCDC43	CCDC43 protein OS=Homo sapiens GN=CCDC43 PE=1 SV=1|Coiled-coil domain-containing protein 43 OS=Homo sapiens GN=CCDC43 PE=1 SV=2	0.164851	0.00215921	0.00588658	RNA-preserved	no_hit
Q96A33	CCDC47	Coiled-coil domain-containing protein 47 OS=Homo sapiens GN=CCDC47 PE=1 SV=1	0.109213	0.0144222	0.0290116	RNA-preserved	no_hit
Q96A33	CCDC47	Coiled-coil domain-containing protein 47 OS=Homo sapiens GN=CCDC47 PE=1 SV=1	0.11442	0.0116512	0.0301501	RNA-digested	no_hit
Q8IVM0	CCDC50	Coiled-coil domain-containing protein 50 OS=Homo sapiens GN=CCDC50 PE=1 SV=1	0.0154297	0.725774	0.780113	RNA-preserved	no_hit
Q8IVM0	CCDC50	Coiled-coil domain-containing protein 50 OS=Homo sapiens GN=CCDC50 PE=1 SV=1	0.0338058	0.449827	0.560131	RNA-digested	no_hit
Q96ER9	CCDC51	Coiled-coil domain-containing protein 51 OS=Homo sapiens GN=CCDC51 PE=1 SV=2	-0.144491	0.0124594	0.0257686	RNA-preserved	no_hit
Q96ER9	CCDC51	Coiled-coil domain-containing protein 51 OS=Homo sapiens GN=CCDC51 PE=1 SV=2	-0.11754	0.0301447	0.0652832	RNA-digested	no_hit
C9JQ41|H7C525|Q4VC31	CCDC58	Coiled-coil domain-containing protein 58 OS=Homo sapiens GN=CCDC58 PE=1 SV=1|Coiled-coil domain-containing protein 58 (Fragment) OS=Homo sapiens GN=CCDC58 PE=1 SV=1|Coiled-coil domain-containing protein 58 OS=Homo sapiens GN=CCDC58 PE=1 SV=1	-0.229342	0.0010356	0.00386861	RNA-digested	no_hit
C9JQ41|H7C525|Q4VC31	CCDC58	Coiled-coil domain-containing protein 58 OS=Homo sapiens GN=CCDC58 PE=1 SV=1|Coiled-coil domain-containing protein 58 (Fragment) OS=Homo sapiens GN=CCDC58 PE=1 SV=1|Coiled-coil domain-containing protein 58 OS=Homo sapiens GN=CCDC58 PE=1 SV=1	-0.188284	0.00314301	0.0080983	RNA-preserved	no_hit
Q9P031	CCDC59	Thyroid transcription factor 1-associated protein 26 OS=Homo sapiens GN=CCDC59 PE=1 SV=2	-1.33976	2.96203e-08	6.71808e-07	RNA-preserved	hit
Q9P031	CCDC59	Thyroid transcription factor 1-associated protein 26 OS=Homo sapiens GN=CCDC59 PE=1 SV=2	-1.14393	9.02527e-08	2.65237e-06	RNA-digested	hit
Q16204	CCDC6	Coiled-coil domain-containing protein 6 OS=Homo sapiens GN=CCDC6 PE=1 SV=2	0.153997	0.00540285	0.0157476	RNA-digested	no_hit
Q16204	CCDC6	Coiled-coil domain-containing protein 6 OS=Homo sapiens GN=CCDC6 PE=1 SV=2	0.203346	0.0011796	0.00347381	RNA-preserved	no_hit
Q9H6F5	CCDC86	Coiled-coil domain-containing protein 86 OS=Homo sapiens GN=CCDC86 PE=1 SV=1	-3.16618	2.30799e-08	5.82742e-07	RNA-preserved	hit
Q9H6F5	CCDC86	Coiled-coil domain-containing protein 86 OS=Homo sapiens GN=CCDC86 PE=1 SV=1	-2.82924	5.10743e-08	2.24146e-06	RNA-digested	hit
Q3V6T2|Q3V6T2-2|Q3V6T2-3|Q3V6T2-4|Q3V6T2-5	CCDC88A	Girdin OS=Homo sapiens GN=CCDC88A PE=1 SV=2|Isoform 2 of Girdin OS=Homo sapiens GN=CCDC88A|Isoform 3 of Girdin OS=Homo sapiens GN=CCDC88A|Isoform 4 of Girdin OS=Homo sapiens GN=CCDC88A|Isoform 5 of Girdin OS=Homo sapiens GN=CCDC88A	-0.163092	0.0280644	0.0617326	RNA-digested	no_hit
Q3V6T2|Q3V6T2-2|Q3V6T2-3|Q3V6T2-4|Q3V6T2-5	CCDC88A	Girdin OS=Homo sapiens GN=CCDC88A PE=1 SV=2|Isoform 2 of Girdin OS=Homo sapiens GN=CCDC88A|Isoform 3 of Girdin OS=Homo sapiens GN=CCDC88A|Isoform 4 of Girdin OS=Homo sapiens GN=CCDC88A|Isoform 5 of Girdin OS=Homo sapiens GN=CCDC88A	-0.0759759	0.240549	0.314479	RNA-preserved	no_hit
Q9Y3X0	CCDC9	Coiled-coil domain-containing protein 9 OS=Homo sapiens GN=CCDC9 PE=1 SV=1	-2.16273	2.47e-07	2.74293e-06	RNA-preserved	hit
Q9Y3X0	CCDC9	Coiled-coil domain-containing protein 9 OS=Homo sapiens GN=CCDC9 PE=1 SV=1	-0.270867	0.0503788	0.0986738	RNA-digested	no_hit
F8W9X7|Q567U6	CCDC93	Coiled-coil domain-containing protein 93 OS=Homo sapiens GN=CCDC93 PE=1 SV=1|Coiled-coil domain-containing protein 93 OS=Homo sapiens GN=CCDC93 PE=1 SV=2	-0.0261265	0.449715	0.527846	RNA-preserved	no_hit
F8W9X7|Q567U6	CCDC93	Coiled-coil domain-containing protein 93 OS=Homo sapiens GN=CCDC93 PE=1 SV=1|Coiled-coil domain-containing protein 93 OS=Homo sapiens GN=CCDC93 PE=1 SV=2	-0.011206	0.741496	0.817357	RNA-digested	no_hit
Q9BW85	CCDC94	Coiled-coil domain-containing protein 94 OS=Homo sapiens GN=CCDC94 PE=1 SV=1	-0.114371	0.0123712	0.0256253	RNA-preserved	no_hit
Q9BW85	CCDC94	Coiled-coil domain-containing protein 94 OS=Homo sapiens GN=CCDC94 PE=1 SV=1	-0.0953715	0.0271416	0.0601438	RNA-digested	no_hit
Q96F63	CCDC97	Coiled-coil domain-containing protein 97 OS=Homo sapiens GN=CCDC97 PE=1 SV=1	-0.344619	0.00057387	0.00187062	RNA-preserved	no_hit
Q96F63	CCDC97	Coiled-coil domain-containing protein 97 OS=Homo sapiens GN=CCDC97 PE=1 SV=1	-0.169462	0.0228886	0.0524639	RNA-digested	no_hit
E9PC90|P14635	CCNB1	G2/mitotic-specific cyclin-B1 (Fragment) OS=Homo sapiens GN=CCNB1 PE=1 SV=1|G2/mitotic-specific cyclin-B1 OS=Homo sapiens GN=CCNB1 PE=1 SV=1	-0.00161982	0.976253	0.981401	RNA-preserved	no_hit
E9PC90|P14635	CCNB1	G2/mitotic-specific cyclin-B1 (Fragment) OS=Homo sapiens GN=CCNB1 PE=1 SV=1|G2/mitotic-specific cyclin-B1 OS=Homo sapiens GN=CCNB1 PE=1 SV=1	0.0115855	0.831673	0.884082	RNA-digested	no_hit
H1UBN3|O95067	CCNB2V|CCNB2	Cyclin B2 OS=Homo sapiens GN=CCNB2V PE=1 SV=1|G2/mitotic-specific cyclin-B2 OS=Homo sapiens GN=CCNB2 PE=1 SV=1	-0.140963	0.0151782	0.0303002	RNA-preserved	no_hit
H1UBN3|O95067	CCNB2V|CCNB2	Cyclin B2 OS=Homo sapiens GN=CCNB2V PE=1 SV=1|G2/mitotic-specific cyclin-B2 OS=Homo sapiens GN=CCNB2 PE=1 SV=1	-0.132239	0.0200672	0.0469335	RNA-digested	no_hit
P51946	CCNH	Cyclin-H OS=Homo sapiens GN=CCNH PE=1 SV=1	-0.104984	0.0262833	0.0482084	RNA-preserved	no_hit
P51946	CCNH	Cyclin-H OS=Homo sapiens GN=CCNH PE=1 SV=1	-0.0552905	0.183981	0.279661	RNA-digested	no_hit
G3V235|G3V2Q3|G3V5E1|O75909|O75909-1|O75909-2|O75909-4	CCNK	Cyclin-K (Fragment) OS=Homo sapiens GN=CCNK PE=1 SV=7|Cyclin-K (Fragment) OS=Homo sapiens GN=CCNK PE=1 SV=1|Cyclin-K OS=Homo sapiens GN=CCNK PE=1 SV=1|Cyclin-K OS=Homo sapiens GN=CCNK PE=1 SV=2|Isoform 3 of Cyclin-K OS=Homo sapiens GN=CCNK|Isoform 2 of Cyclin-K OS=Homo sapiens GN=CCNK|Isoform 4 of Cyclin-K OS=Homo sapiens GN=CCNK	-0.176903	0.00304827	0.00966779	RNA-digested	no_hit
G3V235|G3V2Q3|G3V5E1|O75909|O75909-1|O75909-2|O75909-4	CCNK	Cyclin-K (Fragment) OS=Homo sapiens GN=CCNK PE=1 SV=7|Cyclin-K (Fragment) OS=Homo sapiens GN=CCNK PE=1 SV=1|Cyclin-K OS=Homo sapiens GN=CCNK PE=1 SV=1|Cyclin-K OS=Homo sapiens GN=CCNK PE=1 SV=2|Isoform 3 of Cyclin-K OS=Homo sapiens GN=CCNK|Isoform 2 of Cyclin-K OS=Homo sapiens GN=CCNK|Isoform 4 of Cyclin-K OS=Homo sapiens GN=CCNK	-0.135223	0.011802	0.024664	RNA-preserved	no_hit
Q9UK58|Q9UK58-6	CCNL1	Cyclin-L1 OS=Homo sapiens GN=CCNL1 PE=1 SV=1|Isoform 4 of Cyclin-L1 OS=Homo sapiens GN=CCNL1	-2.37034e-05	0.999582	0.999582	RNA-preserved	no_hit
Q9UK58|Q9UK58-6	CCNL1	Cyclin-L1 OS=Homo sapiens GN=CCNL1 PE=1 SV=1|Isoform 4 of Cyclin-L1 OS=Homo sapiens GN=CCNL1	0.0103433	0.819448	0.87557	RNA-digested	no_hit
O60563	CCNT1	Cyclin-T1 OS=Homo sapiens GN=CCNT1 PE=1 SV=1	-0.0138269	0.680199	0.741611	RNA-preserved	no_hit
O60563	CCNT1	Cyclin-T1 OS=Homo sapiens GN=CCNT1 PE=1 SV=1	0.0282235	0.409152	0.518086	RNA-digested	no_hit
Q9ULG6|Q9ULG6-2|Q9ULG6-5	CCPG1	Cell cycle progression protein 1 OS=Homo sapiens GN=CCPG1 PE=1 SV=3|Isoform 2 of Cell cycle progression protein 1 OS=Homo sapiens GN=CCPG1|Isoform 5 of Cell cycle progression protein 1 OS=Homo sapiens GN=CCPG1	-1.92464	3.33031e-07	3.52491e-06	RNA-preserved	hit
Q9ULG6|Q9ULG6-2|Q9ULG6-5	CCPG1	Cell cycle progression protein 1 OS=Homo sapiens GN=CCPG1 PE=1 SV=3|Isoform 2 of Cell cycle progression protein 1 OS=Homo sapiens GN=CCPG1|Isoform 5 of Cell cycle progression protein 1 OS=Homo sapiens GN=CCPG1	-1.79132	5.4986e-07	8.43223e-06	RNA-digested	hit
J3KNF4|O14618	CCS	Copper chaperone for superoxide dismutase OS=Homo sapiens GN=CCS PE=1 SV=1|Copper chaperone for superoxide dismutase OS=Homo sapiens GN=CCS PE=1 SV=1	-0.314477	0.00025889	0.000936653	RNA-preserved	no_hit
J3KNF4|O14618	CCS	Copper chaperone for superoxide dismutase OS=Homo sapiens GN=CCS PE=1 SV=1|Copper chaperone for superoxide dismutase OS=Homo sapiens GN=CCS PE=1 SV=1	-0.215065	0.00244638	0.00805806	RNA-digested	no_hit
P78371	CCT2	T-complex protein 1 subunit beta OS=Homo sapiens GN=CCT2 PE=1 SV=4	-0.303271	0.000518307	0.00171856	RNA-preserved	no_hit
P78371	CCT2	T-complex protein 1 subunit beta OS=Homo sapiens GN=CCT2 PE=1 SV=4	-0.246542	0.00174759	0.00608611	RNA-digested	no_hit
P49368|Q5SZX6	CCT3	T-complex protein 1 subunit gamma OS=Homo sapiens GN=CCT3 PE=1 SV=4|T-complex protein 1 subunit gamma (Fragment) OS=Homo sapiens GN=CCT3 PE=1 SV=1	-0.224011	0.000430512	0.00146619	RNA-preserved	no_hit
P49368|Q5SZX6	CCT3	T-complex protein 1 subunit gamma OS=Homo sapiens GN=CCT3 PE=1 SV=4|T-complex protein 1 subunit gamma (Fragment) OS=Homo sapiens GN=CCT3 PE=1 SV=1	-0.18259	0.00144789	0.00516911	RNA-digested	no_hit
P50991	CCT4	T-complex protein 1 subunit delta OS=Homo sapiens GN=CCT4 PE=1 SV=4	-0.238482	0.000821351	0.00254223	RNA-preserved	no_hit
P50991	CCT4	T-complex protein 1 subunit delta OS=Homo sapiens GN=CCT4 PE=1 SV=4	-0.197278	0.00243332	0.0080345	RNA-digested	no_hit
P48643	CCT5	T-complex protein 1 subunit epsilon OS=Homo sapiens GN=CCT5 PE=1 SV=1	-0.209225	0.00174414	0.00490103	RNA-preserved	no_hit
P48643	CCT5	T-complex protein 1 subunit epsilon OS=Homo sapiens GN=CCT5 PE=1 SV=1	-0.153702	0.00882922	0.0239981	RNA-digested	no_hit
P40227	CCT6A	T-complex protein 1 subunit zeta OS=Homo sapiens GN=CCT6A PE=1 SV=3	-0.146547	0.00318868	0.00820425	RNA-preserved	no_hit
P40227	CCT6A	T-complex protein 1 subunit zeta OS=Homo sapiens GN=CCT6A PE=1 SV=3	-0.122939	0.00787741	0.0217505	RNA-digested	no_hit
Q99832	CCT7	T-complex protein 1 subunit eta OS=Homo sapiens GN=CCT7 PE=1 SV=2	-0.1725	0.00126926	0.00370149	RNA-preserved	no_hit
Q99832	CCT7	T-complex protein 1 subunit eta OS=Homo sapiens GN=CCT7 PE=1 SV=2	-0.154634	0.00235453	0.00782621	RNA-digested	no_hit
P50990	CCT8	T-complex protein 1 subunit theta OS=Homo sapiens GN=CCT8 PE=1 SV=4	-0.0914486	0.0253398	0.0570648	RNA-digested	no_hit
P50990	CCT8	T-complex protein 1 subunit theta OS=Homo sapiens GN=CCT8 PE=1 SV=4	-0.0865713	0.0315447	0.0562716	RNA-preserved	no_hit
P86790|P86791	CCZ1B|CCZ1	Vacuolar fusion protein CCZ1 homolog B OS=Homo sapiens GN=CCZ1B PE=1 SV=1|Vacuolar fusion protein CCZ1 homolog OS=Homo sapiens GN=CCZ1 PE=1 SV=1	-0.0281349	0.495641	0.572049	RNA-preserved	no_hit
P86790|P86791	CCZ1B|CCZ1	Vacuolar fusion protein CCZ1 homolog B OS=Homo sapiens GN=CCZ1B PE=1 SV=1|Vacuolar fusion protein CCZ1 homolog OS=Homo sapiens GN=CCZ1 PE=1 SV=1	-0.00630697	0.876607	0.913375	RNA-digested	no_hit
Q6YHK3	CD109	CD109 antigen OS=Homo sapiens GN=CD109 PE=1 SV=2	-0.688715	1.50898e-06	1.2003e-05	RNA-preserved	hit
Q6YHK3	CD109	CD109 antigen OS=Homo sapiens GN=CD109 PE=1 SV=2	-0.632473	2.71734e-06	2.8154e-05	RNA-digested	hit
P48509	CD151	CD151 antigen OS=Homo sapiens GN=CD151 PE=1 SV=3	0.113166	0.0213008	0.0493908	RNA-digested	no_hit
P48509	CD151	CD151 antigen OS=Homo sapiens GN=CD151 PE=1 SV=3	0.183384	0.00195218	0.00540957	RNA-preserved	no_hit
A0A0C4DGH0|Q5ZPR3	CD276	CD276 antigen OS=Homo sapiens GN=CD276 PE=1 SV=1|CD276 antigen OS=Homo sapiens GN=CD276 PE=1 SV=1	0.136365	0.0839405	0.129794	RNA-preserved	no_hit
A0A0C4DGH0|Q5ZPR3	CD276	CD276 antigen OS=Homo sapiens GN=CD276 PE=1 SV=1|CD276 antigen OS=Homo sapiens GN=CD276 PE=1 SV=1	0.144066	0.0709181	0.130431	RNA-digested	no_hit
Q9Y5K6	CD2AP	CD2-associated protein OS=Homo sapiens GN=CD2AP PE=1 SV=1	-0.0333442	0.526958	0.631975	RNA-digested	no_hit
Q9Y5K6	CD2AP	CD2-associated protein OS=Homo sapiens GN=CD2AP PE=1 SV=1	-0.0259014	0.621084	0.686448	RNA-preserved	no_hit
O95400	CD2BP2	CD2 antigen cytoplasmic tail-binding protein 2 OS=Homo sapiens GN=CD2BP2 PE=1 SV=1	-0.0799034	0.0737665	0.116635	RNA-preserved	no_hit
O95400	CD2BP2	CD2 antigen cytoplasmic tail-binding protein 2 OS=Homo sapiens GN=CD2BP2 PE=1 SV=1	-0.0514676	0.218609	0.319926	RNA-digested	no_hit
O15446|O15446-2	CD3EAP	DNA-directed RNA polymerase I subunit RPA34 OS=Homo sapiens GN=CD3EAP PE=1 SV=1|Isoform 2 of DNA-directed RNA polymerase I subunit RPA34 OS=Homo sapiens GN=CD3EAP	-0.562318	0.000118931	0.000476607	RNA-preserved	no_hit
O15446|O15446-2	CD3EAP	DNA-directed RNA polymerase I subunit RPA34 OS=Homo sapiens GN=CD3EAP PE=1 SV=1|Isoform 2 of DNA-directed RNA polymerase I subunit RPA34 OS=Homo sapiens GN=CD3EAP	-0.332382	0.00277773	0.0089571	RNA-digested	no_hit
H0YD13|P16070|P16070-10|P16070-11|P16070-12|P16070-13|P16070-14|P16070-16|P16070-17|P16070-18|P16070-3|P16070-4|P16070-5|P16070-6|P16070-7|P16070-8	CD44	CD44 antigen OS=Homo sapiens GN=CD44 PE=1 SV=2|CD44 antigen OS=Homo sapiens GN=CD44 PE=1 SV=3|Isoform 10 of CD44 antigen OS=Homo sapiens GN=CD44|Isoform 11 of CD44 antigen OS=Homo sapiens GN=CD44|Isoform 12 of CD44 antigen OS=Homo sapiens GN=CD44|Isoform 13 of CD44 antigen OS=Homo sapiens GN=CD44|Isoform 14 of CD44 antigen OS=Homo sapiens GN=CD44|Isoform 16 of CD44 antigen OS=Homo sapiens GN=CD44…	-0.285524	0.00117422	0.00345984	RNA-preserved	no_hit
H0YD13|P16070|P16070-10|P16070-11|P16070-12|P16070-13|P16070-14|P16070-16|P16070-17|P16070-18|P16070-3|P16070-4|P16070-5|P16070-6|P16070-7|P16070-8	CD44	CD44 antigen OS=Homo sapiens GN=CD44 PE=1 SV=2|CD44 antigen OS=Homo sapiens GN=CD44 PE=1 SV=3|Isoform 10 of CD44 antigen OS=Homo sapiens GN=CD44|Isoform 11 of CD44 antigen OS=Homo sapiens GN=CD44|Isoform 12 of CD44 antigen OS=Homo sapiens GN=CD44|Isoform 13 of CD44 antigen OS=Homo sapiens GN=CD44|Isoform 14 of CD44 antigen OS=Homo sapiens GN=CD44|Isoform 16 of CD44 antigen OS=Homo sapiens GN=CD44…	-0.243893	0.00284951	0.00914487	RNA-digested	no_hit
P15529-15|P15529-2|P15529-3|P15529-4|P15529-5|P15529-6|P15529-7	CD46	Isoform K of Membrane cofactor protein OS=Homo sapiens GN=CD46|Isoform B of Membrane cofactor protein OS=Homo sapiens GN=CD46|Isoform D of Membrane cofactor protein OS=Homo sapiens GN=CD46|Isoform F of Membrane cofactor protein OS=Homo sapiens GN=CD46|Isoform H of Membrane cofactor protein OS=Homo sapiens GN=CD46|Isoform J of Membrane cofactor protein OS=Homo sapiens GN=CD46|Isoform L of Membrane…	-0.0348291	0.373461	0.482959	RNA-digested	no_hit
P15529-15|P15529-2|P15529-3|P15529-4|P15529-5|P15529-6|P15529-7	CD46	Isoform K of Membrane cofactor protein OS=Homo sapiens GN=CD46|Isoform B of Membrane cofactor protein OS=Homo sapiens GN=CD46|Isoform D of Membrane cofactor protein OS=Homo sapiens GN=CD46|Isoform F of Membrane cofactor protein OS=Homo sapiens GN=CD46|Isoform H of Membrane cofactor protein OS=Homo sapiens GN=CD46|Isoform J of Membrane cofactor protein OS=Homo sapiens GN=CD46|Isoform L of Membrane…	-0.0259117	0.502394	0.578605	RNA-preserved	no_hit
Q08722|Q08722-2|Q08722-3|Q08722-4	CD47	Leukocyte surface antigen CD47 OS=Homo sapiens GN=CD47 PE=1 SV=1|Isoform OA3-293 of Leukocyte surface antigen CD47 OS=Homo sapiens GN=CD47|Isoform OA3-305 of Leukocyte surface antigen CD47 OS=Homo sapiens GN=CD47|Isoform OA3-312 of Leukocyte surface antigen CD47 OS=Homo sapiens GN=CD47	-0.137682	0.00859291	0.0189016	RNA-preserved	no_hit
Q08722|Q08722-2|Q08722-3|Q08722-4	CD47	Leukocyte surface antigen CD47 OS=Homo sapiens GN=CD47 PE=1 SV=1|Isoform OA3-293 of Leukocyte surface antigen CD47 OS=Homo sapiens GN=CD47|Isoform OA3-305 of Leukocyte surface antigen CD47 OS=Homo sapiens GN=CD47|Isoform OA3-312 of Leukocyte surface antigen CD47 OS=Homo sapiens GN=CD47	-0.0576215	0.175993	0.269659	RNA-digested	no_hit
B1AP13|P08174|P08174-2|P08174-3|P08174-4|P08174-5	CD55	Complement decay-accelerating factor OS=Homo sapiens GN=CD55 PE=1 SV=1|Complement decay-accelerating factor OS=Homo sapiens GN=CD55 PE=1 SV=4|Isoform 1 of Complement decay-accelerating factor OS=Homo sapiens GN=CD55|Isoform 3 of Complement decay-accelerating factor OS=Homo sapiens GN=CD55|Isoform 4 of Complement decay-accelerating factor OS=Homo sapiens GN=CD55|Isoform 5 of Complement decay-accel…	-0.709695	1.49387e-05	8.08007e-05	RNA-preserved	hit
B1AP13|P08174|P08174-2|P08174-3|P08174-4|P08174-5	CD55	Complement decay-accelerating factor OS=Homo sapiens GN=CD55 PE=1 SV=1|Complement decay-accelerating factor OS=Homo sapiens GN=CD55 PE=1 SV=4|Isoform 1 of Complement decay-accelerating factor OS=Homo sapiens GN=CD55|Isoform 3 of Complement decay-accelerating factor OS=Homo sapiens GN=CD55|Isoform 4 of Complement decay-accelerating factor OS=Homo sapiens GN=CD55|Isoform 5 of Complement decay-accel…	-0.683486	1.92376e-05	0.0001361	RNA-digested	hit
B1AMW1|H0YDI1|P19256|P19256-2|P19256-3	CD58	CD58 antigen, (Lymphocyte function-associated antigen 3), isoform CRA_c OS=Homo sapiens GN=CD58 PE=1 SV=1|Lymphocyte function-associated antigen 3 (Fragment) OS=Homo sapiens GN=CD58 PE=1 SV=1|Lymphocyte function-associated antigen 3 OS=Homo sapiens GN=CD58 PE=1 SV=1|Isoform 2 of Lymphocyte function-associated antigen 3 OS=Homo sapiens GN=CD58|Isoform 3 of Lymphocyte function-associated antigen 3 …	-0.466929	6.68835e-06	4.0724e-05	RNA-preserved	no_hit
B1AMW1|H0YDI1|P19256|P19256-2|P19256-3	CD58	CD58 antigen, (Lymphocyte function-associated antigen 3), isoform CRA_c OS=Homo sapiens GN=CD58 PE=1 SV=1|Lymphocyte function-associated antigen 3 (Fragment) OS=Homo sapiens GN=CD58 PE=1 SV=1|Lymphocyte function-associated antigen 3 OS=Homo sapiens GN=CD58 PE=1 SV=1|Isoform 2 of Lymphocyte function-associated antigen 3 OS=Homo sapiens GN=CD58|Isoform 3 of Lymphocyte function-associated antigen 3 …	-0.443696	9.46298e-06	7.6127e-05	RNA-digested	no_hit
E9PNW4|E9PR17|P13987	CD59	CD59 glycoprotein OS=Homo sapiens GN=CD59 PE=1 SV=1|CD59 glycoprotein OS=Homo sapiens GN=CD59 PE=1 SV=1|CD59 glycoprotein OS=Homo sapiens GN=CD59 PE=1 SV=1	-1.51049	1.78973e-06	1.3493e-05	RNA-preserved	hit
E9PNW4|E9PR17|P13987	CD59	CD59 glycoprotein OS=Homo sapiens GN=CD59 PE=1 SV=1|CD59 glycoprotein OS=Homo sapiens GN=CD59 PE=1 SV=1|CD59 glycoprotein OS=Homo sapiens GN=CD59 PE=1 SV=1	-1.50114	1.86821e-06	2.12307e-05	RNA-digested	hit
F8VV56|F8VWK8|F8W022|P08962|P08962-2|P08962-3	CD63	CD63 antigen OS=Homo sapiens GN=CD63 PE=1 SV=1|Tetraspanin (Fragment) OS=Homo sapiens GN=CD63 PE=1 SV=1|Tetraspanin (Fragment) OS=Homo sapiens GN=CD63 PE=1 SV=1|CD63 antigen OS=Homo sapiens GN=CD63 PE=1 SV=2|Isoform 2 of CD63 antigen OS=Homo sapiens GN=CD63|Isoform 3 of CD63 antigen OS=Homo sapiens GN=CD63	-0.0421697	0.35416	0.464469	RNA-digested	no_hit
F8VV56|F8VWK8|F8W022|P08962|P08962-2|P08962-3	CD63	CD63 antigen OS=Homo sapiens GN=CD63 PE=1 SV=1|Tetraspanin (Fragment) OS=Homo sapiens GN=CD63 PE=1 SV=1|Tetraspanin (Fragment) OS=Homo sapiens GN=CD63 PE=1 SV=1|CD63 antigen OS=Homo sapiens GN=CD63 PE=1 SV=2|Isoform 2 of CD63 antigen OS=Homo sapiens GN=CD63|Isoform 3 of CD63 antigen OS=Homo sapiens GN=CD63	0.0491657	0.28521	0.362165	RNA-preserved	no_hit
P32970	CD70	CD70 antigen OS=Homo sapiens GN=CD70 PE=1 SV=2	-0.14085	0.0537583	0.0886492	RNA-preserved	no_hit
P32970	CD70	CD70 antigen OS=Homo sapiens GN=CD70 PE=1 SV=2	-0.11816	0.0934129	0.162188	RNA-digested	no_hit
A6NMH8|E9PIF1|E9PJK1|E9PRJ8|H0YDJ9|H0YDL9|P60033	CD81	Tetraspanin OS=Homo sapiens GN=CD81 PE=1 SV=1|Tetraspanin OS=Homo sapiens GN=CD81 PE=1 SV=1|Tetraspanin OS=Homo sapiens GN=CD81 PE=1 SV=1|Tetraspanin (Fragment) OS=Homo sapiens GN=CD81 PE=1 SV=1|Tetraspanin (Fragment) OS=Homo sapiens GN=CD81 PE=1 SV=1|Tetraspanin (Fragment) OS=Homo sapiens GN=CD81 PE=1 SV=1|CD81 antigen OS=Homo sapiens GN=CD81 PE=1 SV=1	-0.125954	0.00711874	0.016038	RNA-preserved	no_hit
A6NMH8|E9PIF1|E9PJK1|E9PRJ8|H0YDJ9|H0YDL9|P60033	CD81	Tetraspanin OS=Homo sapiens GN=CD81 PE=1 SV=1|Tetraspanin OS=Homo sapiens GN=CD81 PE=1 SV=1|Tetraspanin OS=Homo sapiens GN=CD81 PE=1 SV=1|Tetraspanin (Fragment) OS=Homo sapiens GN=CD81 PE=1 SV=1|Tetraspanin (Fragment) OS=Homo sapiens GN=CD81 PE=1 SV=1|Tetraspanin (Fragment) OS=Homo sapiens GN=CD81 PE=1 SV=1|CD81 antigen OS=Homo sapiens GN=CD81 PE=1 SV=1	0.0458068	0.216363	0.317717	RNA-digested	no_hit
Q01151	CD83	CD83 antigen OS=Homo sapiens GN=CD83 PE=1 SV=1	-0.43667	0.000119834	0.000479159	RNA-preserved	no_hit
Q01151	CD83	CD83 antigen OS=Homo sapiens GN=CD83 PE=1 SV=1	-0.360367	0.000401088	0.00170882	RNA-digested	no_hit
A6NNI4|G8JLH6|P21926	CD9	Tetraspanin OS=Homo sapiens GN=CD9 PE=1 SV=1|Tetraspanin (Fragment) OS=Homo sapiens GN=CD9 PE=1 SV=1|CD9 antigen OS=Homo sapiens GN=CD9 PE=1 SV=4	0.217422	0.000354442	0.00153924	RNA-digested	no_hit
A6NNI4|G8JLH6|P21926	CD9	Tetraspanin OS=Homo sapiens GN=CD9 PE=1 SV=1|Tetraspanin (Fragment) OS=Homo sapiens GN=CD9 PE=1 SV=1|CD9 antigen OS=Homo sapiens GN=CD9 PE=1 SV=4	0.316295	3.18031e-05	0.000152058	RNA-preserved	no_hit
P48960|P48960-2|P48960-3	CD97	CD97 antigen OS=Homo sapiens GN=CD97 PE=1 SV=4|Isoform 2 of CD97 antigen OS=Homo sapiens GN=CD97|Isoform 3 of CD97 antigen OS=Homo sapiens GN=CD97	-0.390706	4.76488e-05	0.00021596	RNA-preserved	no_hit
P48960|P48960-2|P48960-3	CD97	CD97 antigen OS=Homo sapiens GN=CD97 PE=1 SV=4|Isoform 2 of CD97 antigen OS=Homo sapiens GN=CD97|Isoform 3 of CD97 antigen OS=Homo sapiens GN=CD97	-0.254622	0.000710699	0.00280435	RNA-digested	no_hit
Q8TCZ2|Q8TCZ2-2|Q8TCZ2-3|Q8TCZ2-5|Q8TCZ2-6	CD99L2	CD99 antigen-like protein 2 OS=Homo sapiens GN=CD99L2 PE=1 SV=1|Isoform 2 of CD99 antigen-like protein 2 OS=Homo sapiens GN=CD99L2|Isoform 3 of CD99 antigen-like protein 2 OS=Homo sapiens GN=CD99L2|Isoform 5 of CD99 antigen-like protein 2 OS=Homo sapiens GN=CD99L2|Isoform 6 of CD99 antigen-like protein 2 OS=Homo sapiens GN=CD99L2	-0.144339	0.149056	0.236126	RNA-digested	no_hit
Q8TCZ2|Q8TCZ2-2|Q8TCZ2-3|Q8TCZ2-5|Q8TCZ2-6	CD99L2	CD99 antigen-like protein 2 OS=Homo sapiens GN=CD99L2 PE=1 SV=1|Isoform 2 of CD99 antigen-like protein 2 OS=Homo sapiens GN=CD99L2|Isoform 3 of CD99 antigen-like protein 2 OS=Homo sapiens GN=CD99L2|Isoform 5 of CD99 antigen-like protein 2 OS=Homo sapiens GN=CD99L2|Isoform 6 of CD99 antigen-like protein 2 OS=Homo sapiens GN=CD99L2	-0.0729944	0.439887	0.518338	RNA-preserved	no_hit
O75794	CDC123	Cell division cycle protein 123 homolog OS=Homo sapiens GN=CDC123 PE=1 SV=1	-0.140737	0.00834546	0.0184551	RNA-preserved	no_hit
O75794	CDC123	Cell division cycle protein 123 homolog OS=Homo sapiens GN=CDC123 PE=1 SV=1	-0.114097	0.0216506	0.0500729	RNA-digested	no_hit
Q13042|Q13042-2|Q13042-3	CDC16	Cell division cycle protein 16 homolog OS=Homo sapiens GN=CDC16 PE=1 SV=2|Isoform 2 of Cell division cycle protein 16 homolog OS=Homo sapiens GN=CDC16|Isoform 3 of Cell division cycle protein 16 homolog OS=Homo sapiens GN=CDC16	-0.251112	0.000113361	0.000457682	RNA-preserved	no_hit
Q13042|Q13042-2|Q13042-3	CDC16	Cell division cycle protein 16 homolog OS=Homo sapiens GN=CDC16 PE=1 SV=2|Isoform 2 of Cell division cycle protein 16 homolog OS=Homo sapiens GN=CDC16|Isoform 3 of Cell division cycle protein 16 homolog OS=Homo sapiens GN=CDC16	-0.24266	0.0001412	0.000699262	RNA-digested	no_hit
Q12834	CDC20	Cell division cycle protein 20 homolog OS=Homo sapiens GN=CDC20 PE=1 SV=2	-0.144017	0.0393168	0.0806519	RNA-digested	no_hit
Q12834	CDC20	Cell division cycle protein 20 homolog OS=Homo sapiens GN=CDC20 PE=1 SV=2	-0.119294	0.0746896	0.117788	RNA-preserved	no_hit
Q9UJX2	CDC23	Cell division cycle protein 23 homolog OS=Homo sapiens GN=CDC23 PE=1 SV=3	-0.390555	2.64083e-05	0.000130902	RNA-preserved	no_hit
Q9UJX2	CDC23	Cell division cycle protein 23 homolog OS=Homo sapiens GN=CDC23 PE=1 SV=3	-0.314573	0.000109209	0.000565748	RNA-digested	no_hit
P30260|P30260-2	CDC27	Cell division cycle protein 27 homolog OS=Homo sapiens GN=CDC27 PE=1 SV=2|Isoform 2 of Cell division cycle protein 27 homolog OS=Homo sapiens GN=CDC27	-0.238566	0.000229596	0.000840813	RNA-preserved	no_hit
P30260|P30260-2	CDC27	Cell division cycle protein 27 homolog OS=Homo sapiens GN=CDC27 PE=1 SV=2|Isoform 2 of Cell division cycle protein 27 homolog OS=Homo sapiens GN=CDC27	-0.174484	0.00150753	0.00534669	RNA-digested	no_hit
P49427	CDC34	Ubiquitin-conjugating enzyme E2 R1 OS=Homo sapiens GN=CDC34 PE=1 SV=2	-0.175279	0.0244665	0.0554451	RNA-digested	no_hit
P49427	CDC34	Ubiquitin-conjugating enzyme E2 R1 OS=Homo sapiens GN=CDC34 PE=1 SV=2	-0.142742	0.0531309	0.0878741	RNA-preserved	no_hit
Q16543	CDC37	Hsp90 co-chaperone Cdc37 OS=Homo sapiens GN=CDC37 PE=1 SV=1	0.139355	0.0318747	0.0567709	RNA-preserved	no_hit
Q16543	CDC37	Hsp90 co-chaperone Cdc37 OS=Homo sapiens GN=CDC37 PE=1 SV=1	0.186337	0.00896212	0.0242851	RNA-digested	no_hit
O60508|Q5SRN1	CDC40	Pre-mRNA-processing factor 17 OS=Homo sapiens GN=CDC40 PE=1 SV=1|Pre-mRNA-processing factor 17 OS=Homo sapiens GN=CDC40 PE=1 SV=1	-1.56746	4.13032e-08	8.38175e-07	RNA-preserved	hit
O60508|Q5SRN1	CDC40	Pre-mRNA-processing factor 17 OS=Homo sapiens GN=CDC40 PE=1 SV=1|Pre-mRNA-processing factor 17 OS=Homo sapiens GN=CDC40 PE=1 SV=1	-0.695772	1.16336e-05	8.98399e-05	RNA-digested	hit
P60953	CDC42	Cell division control protein 42 homolog OS=Homo sapiens GN=CDC42 PE=1 SV=2	0.0896533	0.0416082	0.0845318	RNA-digested	no_hit
P60953	CDC42	Cell division control protein 42 homolog OS=Homo sapiens GN=CDC42 PE=1 SV=2	0.172644	0.00192174	0.0053362	RNA-preserved	no_hit
A0A0A0MRJ0|Q5VT25|Q5VT25-2|Q5VT25-4|Q5VT25-5|Q5VT25-6	CDC42BPA	Serine/threonine-protein kinase MRCK alpha OS=Homo sapiens GN=CDC42BPA PE=1 SV=1|Serine/threonine-protein kinase MRCK alpha OS=Homo sapiens GN=CDC42BPA PE=1 SV=1|Isoform 2 of Serine/threonine-protein kinase MRCK alpha OS=Homo sapiens GN=CDC42BPA|Isoform 4 of Serine/threonine-protein kinase MRCK alpha OS=Homo sapiens GN=CDC42BPA|Isoform 5 of Serine/threonine-protein kinase MRCK alpha OS=Homo sapie…	0.00398267	0.919196	0.939327	RNA-preserved	no_hit
A0A0A0MRJ0|Q5VT25|Q5VT25-2|Q5VT25-4|Q5VT25-5|Q5VT25-6	CDC42BPA	Serine/threonine-protein kinase MRCK alpha OS=Homo sapiens GN=CDC42BPA PE=1 SV=1|Serine/threonine-protein kinase MRCK alpha OS=Homo sapiens GN=CDC42BPA PE=1 SV=1|Isoform 2 of Serine/threonine-protein kinase MRCK alpha OS=Homo sapiens GN=CDC42BPA|Isoform 4 of Serine/threonine-protein kinase MRCK alpha OS=Homo sapiens GN=CDC42BPA|Isoform 5 of Serine/threonine-protein kinase MRCK alpha OS=Homo sapie…	0.0628222	0.140542	0.224917	RNA-digested	no_hit
Q9Y5S2	CDC42BPB	Serine/threonine-protein kinase MRCK beta OS=Homo sapiens GN=CDC42BPB PE=1 SV=2	-0.0211938	0.513175	0.588761	RNA-preserved	no_hit
Q9Y5S2	CDC42BPB	Serine/threonine-protein kinase MRCK beta OS=Homo sapiens GN=CDC42BPB PE=1 SV=2	0.0131079	0.68299	0.770165	RNA-digested	no_hit
Q00587|Q00587-2	CDC42EP1	Cdc42 effector protein 1 OS=Homo sapiens GN=CDC42EP1 PE=1 SV=1|Isoform 2 of Cdc42 effector protein 1 OS=Homo sapiens GN=CDC42EP1	-0.287225	0.0213088	0.0402483	RNA-preserved	no_hit
Q00587|Q00587-2	CDC42EP1	Cdc42 effector protein 1 OS=Homo sapiens GN=CDC42EP1 PE=1 SV=1|Isoform 2 of Cdc42 effector protein 1 OS=Homo sapiens GN=CDC42EP1	-0.108168	0.304401	0.413685	RNA-digested	no_hit
Q9H3Q1	CDC42EP4	Cdc42 effector protein 4 OS=Homo sapiens GN=CDC42EP4 PE=1 SV=1	0.131412	0.0104223	0.0222018	RNA-preserved	no_hit
Q9H3Q1	CDC42EP4	Cdc42 effector protein 4 OS=Homo sapiens GN=CDC42EP4 PE=1 SV=1	0.150459	0.00534945	0.0156088	RNA-digested	no_hit
O75419|O75419-2|O75419-3	CDC45	Cell division control protein 45 homolog OS=Homo sapiens GN=CDC45 PE=1 SV=1|Isoform 2 of Cell division control protein 45 homolog OS=Homo sapiens GN=CDC45|Isoform 3 of Cell division control protein 45 homolog OS=Homo sapiens GN=CDC45	-0.0855565	0.0858632	0.151665	RNA-digested	no_hit
O75419|O75419-2|O75419-3	CDC45	Cell division control protein 45 homolog OS=Homo sapiens GN=CDC45 PE=1 SV=1|Isoform 2 of Cell division control protein 45 homolog OS=Homo sapiens GN=CDC45|Isoform 3 of Cell division control protein 45 homolog OS=Homo sapiens GN=CDC45	-0.0377137	0.40848	0.489727	RNA-preserved	no_hit
Q99459	CDC5L	Cell division cycle 5-like protein OS=Homo sapiens GN=CDC5L PE=1 SV=2	-0.918933	2.09692e-07	2.43948e-06	RNA-preserved	hit
Q99459	CDC5L	Cell division cycle 5-like protein OS=Homo sapiens GN=CDC5L PE=1 SV=2	-0.506582	1.28107e-05	9.7604e-05	RNA-digested	no_hit
Q99741	CDC6	Cell division control protein 6 homolog OS=Homo sapiens GN=CDC6 PE=1 SV=1	-0.296311	0.00283366	0.0074325	RNA-preserved	no_hit
Q99741	CDC6	Cell division control protein 6 homolog OS=Homo sapiens GN=CDC6 PE=1 SV=1	-0.248698	0.0070571	0.0197892	RNA-digested	no_hit
Q6P1J9	CDC73	Parafibromin OS=Homo sapiens GN=CDC73 PE=1 SV=1	-0.0450894	0.229501	0.331509	RNA-digested	no_hit
Q6P1J9	CDC73	Parafibromin OS=Homo sapiens GN=CDC73 PE=1 SV=1	-0.000834282	0.981268	0.985303	RNA-preserved	no_hit
E9PEI0|Q69YH5	CDCA2	Cell division cycle-associated protein 2 OS=Homo sapiens GN=CDCA2 PE=1 SV=1|Cell division cycle-associated protein 2 OS=Homo sapiens GN=CDCA2 PE=1 SV=2	-0.042768	0.422129	0.532022	RNA-digested	no_hit
E9PEI0|Q69YH5	CDCA2	Cell division cycle-associated protein 2 OS=Homo sapiens GN=CDCA2 PE=1 SV=1|Cell division cycle-associated protein 2 OS=Homo sapiens GN=CDCA2 PE=1 SV=2	0.126045	0.0398119	0.0684628	RNA-preserved	no_hit
Q53HL2	CDCA8	Borealin OS=Homo sapiens GN=CDCA8 PE=1 SV=2	-3.15712	1.10547e-06	9.29494e-06	RNA-preserved	hit
Q53HL2	CDCA8	Borealin OS=Homo sapiens GN=CDCA8 PE=1 SV=2	-2.65127	3.69092e-06	3.52007e-05	RNA-digested	hit
Q9Y6N8	CDH10	Cadherin-10 OS=Homo sapiens GN=CDH10 PE=1 SV=2	-0.0630241	0.291599	0.369063	RNA-preserved	no_hit
Q9Y6N8	CDH10	Cadherin-10 OS=Homo sapiens GN=CDH10 PE=1 SV=2	0.00217514	0.969727	0.978448	RNA-digested	no_hit
O14735	CDIPT	CDP-diacylglycerol--inositol 3-phosphatidyltransferase OS=Homo sapiens GN=CDIPT PE=1 SV=1	0.0230023	0.676781	0.764526	RNA-digested	no_hit
O14735	CDIPT	CDP-diacylglycerol--inositol 3-phosphatidyltransferase OS=Homo sapiens GN=CDIPT PE=1 SV=1	0.0763358	0.191767	0.259864	RNA-preserved	no_hit
P06493	CDK1	Cyclin-dependent kinase 1 OS=Homo sapiens GN=CDK1 PE=1 SV=3	-0.0543434	0.15112	0.238871	RNA-digested	no_hit
P06493	CDK1	Cyclin-dependent kinase 1 OS=Homo sapiens GN=CDK1 PE=1 SV=3	-0.0176255	0.617837	0.683279	RNA-preserved	no_hit
A0A0D9SEI3|A0A0D9SEN2|A0A0D9SER5|B7ZVY7|J3QR44|P21127|P21127-2|P21127-3|P21127-8	CDK11B|CDC2L1	Cyclin-dependent kinase 11B OS=Homo sapiens GN=CDK11B PE=1 SV=1|Cyclin-dependent kinase 11B OS=Homo sapiens GN=CDK11B PE=1 SV=1|Cyclin-dependent kinase 11B OS=Homo sapiens GN=CDK11B PE=1 SV=1|Cell division cycle 2-like 1 (PITSLRE proteins) OS=Homo sapiens GN=CDC2L1 PE=1 SV=1|Cyclin-dependent kinase 11B OS=Homo sapiens GN=CDK11B PE=1 SV=2|Cyclin-dependent kinase 11B OS=Homo sapiens GN=CDK11B PE=1 …	-0.0970573	0.0697911	0.128886	RNA-digested	no_hit
A0A0D9SEI3|A0A0D9SEN2|A0A0D9SER5|B7ZVY7|J3QR44|P21127|P21127-2|P21127-3|P21127-8	CDK11B|CDC2L1	Cyclin-dependent kinase 11B OS=Homo sapiens GN=CDK11B PE=1 SV=1|Cyclin-dependent kinase 11B OS=Homo sapiens GN=CDK11B PE=1 SV=1|Cyclin-dependent kinase 11B OS=Homo sapiens GN=CDK11B PE=1 SV=1|Cell division cycle 2-like 1 (PITSLRE proteins) OS=Homo sapiens GN=CDC2L1 PE=1 SV=1|Cyclin-dependent kinase 11B OS=Homo sapiens GN=CDK11B PE=1 SV=2|Cyclin-dependent kinase 11B OS=Homo sapiens GN=CDK11B PE=1 …	-0.0966908	0.0706321	0.112472	RNA-preserved	no_hit
Q9NYV4|Q9NYV4-2	CDK12	Cyclin-dependent kinase 12 OS=Homo sapiens GN=CDK12 PE=1 SV=2|Isoform 2 of Cyclin-dependent kinase 12 OS=Homo sapiens GN=CDK12	0.103618	0.0514639	0.0856357	RNA-preserved	no_hit
Q9NYV4|Q9NYV4-2	CDK12	Cyclin-dependent kinase 12 OS=Homo sapiens GN=CDK12 PE=1 SV=2|Isoform 2 of Cyclin-dependent kinase 12 OS=Homo sapiens GN=CDK12	0.139859	0.0156853	0.0385738	RNA-digested	no_hit
Q14004|Q14004-2	CDK13	Cyclin-dependent kinase 13 OS=Homo sapiens GN=CDK13 PE=1 SV=2|Isoform 2 of Cyclin-dependent kinase 13 OS=Homo sapiens GN=CDK13	-0.276499	0.00302284	0.00783677	RNA-preserved	no_hit
Q14004|Q14004-2	CDK13	Cyclin-dependent kinase 13 OS=Homo sapiens GN=CDK13 PE=1 SV=2|Isoform 2 of Cyclin-dependent kinase 13 OS=Homo sapiens GN=CDK13	-0.211633	0.0116453	0.0301493	RNA-digested	no_hit
Q00536|Q00536-2|Q00536-3	CDK16	Cyclin-dependent kinase 16 OS=Homo sapiens GN=CDK16 PE=1 SV=1|Isoform 2 of Cyclin-dependent kinase 16 OS=Homo sapiens GN=CDK16|Isoform 3 of Cyclin-dependent kinase 16 OS=Homo sapiens GN=CDK16	-0.301185	7.02707e-05	0.000395538	RNA-digested	no_hit
Q00536|Q00536-2|Q00536-3	CDK16	Cyclin-dependent kinase 16 OS=Homo sapiens GN=CDK16 PE=1 SV=1|Isoform 2 of Cyclin-dependent kinase 16 OS=Homo sapiens GN=CDK16|Isoform 3 of Cyclin-dependent kinase 16 OS=Homo sapiens GN=CDK16	-0.275473	0.000125174	0.000498294	RNA-preserved	no_hit
F5H6Z0|Q00537|Q00537-2	CDK17	Cyclin-dependent kinase 17 OS=Homo sapiens GN=CDK17 PE=1 SV=1|Cyclin-dependent kinase 17 OS=Homo sapiens GN=CDK17 PE=1 SV=2|Isoform 2 of Cyclin-dependent kinase 17 OS=Homo sapiens GN=CDK17	-0.221449	0.0173297	0.0338198	RNA-preserved	no_hit
F5H6Z0|Q00537|Q00537-2	CDK17	Cyclin-dependent kinase 17 OS=Homo sapiens GN=CDK17 PE=1 SV=1|Cyclin-dependent kinase 17 OS=Homo sapiens GN=CDK17 PE=1 SV=2|Isoform 2 of Cyclin-dependent kinase 17 OS=Homo sapiens GN=CDK17	-0.128054	0.117026	0.194491	RNA-digested	no_hit
Q9BWU1	CDK19	Cyclin-dependent kinase 19 OS=Homo sapiens GN=CDK19 PE=1 SV=1	-0.0367759	0.487218	0.563895	RNA-preserved	no_hit
Q9BWU1	CDK19	Cyclin-dependent kinase 19 OS=Homo sapiens GN=CDK19 PE=1 SV=1	0.0148206	0.776246	0.842755	RNA-digested	no_hit
G3V5T9|P24941	CDK2	Cyclin-dependent kinase 2 OS=Homo sapiens GN=CDK2 PE=1 SV=1|Cyclin-dependent kinase 2 OS=Homo sapiens GN=CDK2 PE=1 SV=2	0.0572644	0.114443	0.191316	RNA-digested	no_hit
G3V5T9|P24941	CDK2	Cyclin-dependent kinase 2 OS=Homo sapiens GN=CDK2 PE=1 SV=1|Cyclin-dependent kinase 2 OS=Homo sapiens GN=CDK2 PE=1 SV=2	0.0895386	0.0256005	0.0471321	RNA-preserved	no_hit
P11802	CDK4	Cyclin-dependent kinase 4 OS=Homo sapiens GN=CDK4 PE=1 SV=2	-0.0919064	0.0425338	0.086056	RNA-digested	no_hit
P11802	CDK4	Cyclin-dependent kinase 4 OS=Homo sapiens GN=CDK4 PE=1 SV=2	-0.0521211	0.204087	0.273909	RNA-preserved	no_hit
Q00535	CDK5	Cyclin-dependent-like kinase 5 OS=Homo sapiens GN=CDK5 PE=1 SV=3	0.0383341	0.322778	0.432884	RNA-digested	no_hit
Q00535	CDK5	Cyclin-dependent-like kinase 5 OS=Homo sapiens GN=CDK5 PE=1 SV=3	0.0758335	0.0729975	0.115622	RNA-preserved	no_hit
Q96SZ6|Q96SZ6-2|Q96SZ6-3	CDK5RAP1	CDK5 regulatory subunit-associated protein 1 OS=Homo sapiens GN=CDK5RAP1 PE=1 SV=2|Isoform 2 of CDK5 regulatory subunit-associated protein 1 OS=Homo sapiens GN=CDK5RAP1|Isoform 3 of CDK5 regulatory subunit-associated protein 1 OS=Homo sapiens GN=CDK5RAP1	-0.125691	0.0925747	0.141243	RNA-preserved	no_hit
Q96SZ6|Q96SZ6-2|Q96SZ6-3	CDK5RAP1	CDK5 regulatory subunit-associated protein 1 OS=Homo sapiens GN=CDK5RAP1 PE=1 SV=2|Isoform 2 of CDK5 regulatory subunit-associated protein 1 OS=Homo sapiens GN=CDK5RAP1|Isoform 3 of CDK5 regulatory subunit-associated protein 1 OS=Homo sapiens GN=CDK5RAP1	-0.0191368	0.775971	0.842625	RNA-digested	no_hit
A0A0A0MRG9|Q96SN8|Q96SN8-2|Q96SN8-3|Q96SN8-4	CDK5RAP2	CDK5 regulatory subunit-associated protein 2 OS=Homo sapiens GN=CDK5RAP2 PE=1 SV=1|CDK5 regulatory subunit-associated protein 2 OS=Homo sapiens GN=CDK5RAP2 PE=1 SV=5|Isoform 2 of CDK5 regulatory subunit-associated protein 2 OS=Homo sapiens GN=CDK5RAP2|Isoform 3 of CDK5 regulatory subunit-associated protein 2 OS=Homo sapiens GN=CDK5RAP2|Isoform 4 of CDK5 regulatory subunit-associated protein 2 OS=…	-0.830888	0.000138641	0.000547866	RNA-preserved	hit
A0A0A0MRG9|Q96SN8|Q96SN8-2|Q96SN8-3|Q96SN8-4	CDK5RAP2	CDK5 regulatory subunit-associated protein 2 OS=Homo sapiens GN=CDK5RAP2 PE=1 SV=1|CDK5 regulatory subunit-associated protein 2 OS=Homo sapiens GN=CDK5RAP2 PE=1 SV=5|Isoform 2 of CDK5 regulatory subunit-associated protein 2 OS=Homo sapiens GN=CDK5RAP2|Isoform 3 of CDK5 regulatory subunit-associated protein 2 OS=Homo sapiens GN=CDK5RAP2|Isoform 4 of CDK5 regulatory subunit-associated protein 2 OS=…	-0.769865	0.000224919	0.00104846	RNA-digested	hit
Q96JB5	CDK5RAP3	CDK5 regulatory subunit-associated protein 3 OS=Homo sapiens GN=CDK5RAP3 PE=1 SV=2	0.0172309	0.850391	0.887722	RNA-preserved	no_hit
Q96JB5	CDK5RAP3	CDK5 regulatory subunit-associated protein 3 OS=Homo sapiens GN=CDK5RAP3 PE=1 SV=2	0.132072	0.176737	0.270339	RNA-digested	no_hit
Q00534	CDK6	Cyclin-dependent kinase 6 OS=Homo sapiens GN=CDK6 PE=1 SV=1	0.0194395	0.675582	0.737769	RNA-preserved	no_hit
Q00534	CDK6	Cyclin-dependent kinase 6 OS=Homo sapiens GN=CDK6 PE=1 SV=1	0.0616841	0.208071	0.308557	RNA-digested	no_hit
D6RAD4|P50613	CDK7	Cyclin-dependent kinase 7 OS=Homo sapiens GN=CDK7 PE=1 SV=1|Cyclin-dependent kinase 7 OS=Homo sapiens GN=CDK7 PE=1 SV=1	0.0594376	0.145965	0.23215	RNA-digested	no_hit
D6RAD4|P50613	CDK7	Cyclin-dependent kinase 7 OS=Homo sapiens GN=CDK7 PE=1 SV=1|Cyclin-dependent kinase 7 OS=Homo sapiens GN=CDK7 PE=1 SV=1	0.122234	0.0118244	0.0246726	RNA-preserved	no_hit
P50750|P50750-2	CDK9	Cyclin-dependent kinase 9 OS=Homo sapiens GN=CDK9 PE=1 SV=3|Isoform 2 of Cyclin-dependent kinase 9 OS=Homo sapiens GN=CDK9	0.0768525	0.0998172	0.150087	RNA-preserved	no_hit
P50750|P50750-2	CDK9	Cyclin-dependent kinase 9 OS=Homo sapiens GN=CDK9 PE=1 SV=3|Isoform 2 of Cyclin-dependent kinase 9 OS=Homo sapiens GN=CDK9	0.100081	0.0427209	0.0863374	RNA-digested	no_hit
Q5VV42|Q5VV42-2	CDKAL1	Threonylcarbamoyladenosine tRNA methylthiotransferase OS=Homo sapiens GN=CDKAL1 PE=1 SV=1|Isoform 2 of Threonylcarbamoyladenosine tRNA methylthiotransferase OS=Homo sapiens GN=CDKAL1	0.0276533	0.578831	0.647348	RNA-preserved	no_hit
Q5VV42|Q5VV42-2	CDKAL1	Threonylcarbamoyladenosine tRNA methylthiotransferase OS=Homo sapiens GN=CDKAL1 PE=1 SV=1|Isoform 2 of Threonylcarbamoyladenosine tRNA methylthiotransferase OS=Homo sapiens GN=CDKAL1	0.0458158	0.36688	0.477094	RNA-digested	no_hit
A0A0A0MRI0|J3QRG6|P42771|P42771-4	CDKN2A	Cyclin-dependent kinase inhibitor 2A OS=Homo sapiens GN=CDKN2A PE=1 SV=1|Cyclin-dependent kinase inhibitor 2A OS=Homo sapiens GN=CDKN2A PE=1 SV=1|Cyclin-dependent kinase inhibitor 2A OS=Homo sapiens GN=CDKN2A PE=1 SV=2|Isoform 5 of Cyclin-dependent kinase inhibitor 2A OS=Homo sapiens GN=CDKN2A	-0.548449	2.5505e-05	0.000127242	RNA-preserved	no_hit
A0A0A0MRI0|J3QRG6|P42771|P42771-4	CDKN2A	Cyclin-dependent kinase inhibitor 2A OS=Homo sapiens GN=CDKN2A PE=1 SV=1|Cyclin-dependent kinase inhibitor 2A OS=Homo sapiens GN=CDKN2A PE=1 SV=1|Cyclin-dependent kinase inhibitor 2A OS=Homo sapiens GN=CDKN2A PE=1 SV=2|Isoform 5 of Cyclin-dependent kinase inhibitor 2A OS=Homo sapiens GN=CDKN2A	-0.530208	3.19461e-05	0.000206353	RNA-digested	no_hit
Q9NXV6	CDKN2AIP	CDKN2A-interacting protein OS=Homo sapiens GN=CDKN2AIP PE=1 SV=3	-0.179708	0.000565788	0.00185098	RNA-preserved	no_hit
Q9NXV6	CDKN2AIP	CDKN2A-interacting protein OS=Homo sapiens GN=CDKN2AIP PE=1 SV=3	0.0423025	0.207514	0.30816	RNA-digested	no_hit
Q9UKY7	CDV3	Protein CDV3 homolog OS=Homo sapiens GN=CDV3 PE=1 SV=1	-0.108217	0.140456	0.224888	RNA-digested	no_hit
Q9UKY7	CDV3	Protein CDV3 homolog OS=Homo sapiens GN=CDV3 PE=1 SV=1	-0.0866803	0.225052	0.297461	RNA-preserved	no_hit
Q9Y232|Q9Y232-2	CDYL	Chromodomain Y-like protein OS=Homo sapiens GN=CDYL PE=1 SV=2|Isoform 2 of Chromodomain Y-like protein OS=Homo sapiens GN=CDYL	-1.49238	1.70794e-09	2.16038e-07	RNA-preserved	hit
Q9Y232|Q9Y232-2	CDYL	Chromodomain Y-like protein OS=Homo sapiens GN=CDYL PE=1 SV=2|Isoform 2 of Chromodomain Y-like protein OS=Homo sapiens GN=CDYL	-1.42482	2.37299e-09	1.14009e-06	RNA-digested	hit
A0A0B4J291|Q8N8U2	CDYL2	Chromodomain Y-like protein 2 OS=Homo sapiens GN=CDYL2 PE=1 SV=1|Chromodomain Y-like protein 2 OS=Homo sapiens GN=CDYL2 PE=1 SV=2	-2.0516	2.11322e-08	5.53745e-07	RNA-preserved	hit
A0A0B4J291|Q8N8U2	CDYL2	Chromodomain Y-like protein 2 OS=Homo sapiens GN=CDYL2 PE=1 SV=1|Chromodomain Y-like protein 2 OS=Homo sapiens GN=CDYL2 PE=1 SV=2	-2.03993	2.20019e-08	1.60495e-06	RNA-digested	hit
P17676|P17676-2|P17676-3	CEBPB	CCAAT/enhancer-binding protein beta OS=Homo sapiens GN=CEBPB PE=1 SV=2|Isoform 2 of CCAAT/enhancer-binding protein beta OS=Homo sapiens GN=CEBPB|Isoform 3 of CCAAT/enhancer-binding protein beta OS=Homo sapiens GN=CEBPB	-1.64115	1.1652e-07	1.55302e-06	RNA-preserved	hit
P17676|P17676-2|P17676-3	CEBPB	CCAAT/enhancer-binding protein beta OS=Homo sapiens GN=CEBPB PE=1 SV=2|Isoform 2 of CCAAT/enhancer-binding protein beta OS=Homo sapiens GN=CEBPB|Isoform 3 of CCAAT/enhancer-binding protein beta OS=Homo sapiens GN=CEBPB	-1.44519	2.84355e-07	5.36696e-06	RNA-digested	hit
Q03701	CEBPZ	CCAAT/enhancer-binding protein zeta OS=Homo sapiens GN=CEBPZ PE=1 SV=3	-1.26363	2.08987e-09	1.14009e-06	RNA-digested	hit
Q03701	CEBPZ	CCAAT/enhancer-binding protein zeta OS=Homo sapiens GN=CEBPZ PE=1 SV=3	-1.12457	4.7793e-09	2.98563e-07	RNA-preserved	hit
Q9BXW7|Q9BXW7-2	CECR5	Cat eye syndrome critical region protein 5 OS=Homo sapiens GN=CECR5 PE=1 SV=1|Isoform 1 of Cat eye syndrome critical region protein 5 OS=Homo sapiens GN=CECR5	-0.0283217	0.583176	0.651621	RNA-preserved	no_hit
Q9BXW7|Q9BXW7-2	CECR5	Cat eye syndrome critical region protein 5 OS=Homo sapiens GN=CECR5 PE=1 SV=1|Isoform 1 of Cat eye syndrome critical region protein 5 OS=Homo sapiens GN=CECR5	0.0303559	0.557066	0.660018	RNA-digested	no_hit
Q92879|Q92879-2|Q92879-3	CELF1	CUGBP Elav-like family member 1 OS=Homo sapiens GN=CELF1 PE=1 SV=2|Isoform 2 of CUGBP Elav-like family member 1 OS=Homo sapiens GN=CELF1|Isoform 3 of CUGBP Elav-like family member 1 OS=Homo sapiens GN=CELF1	-0.50786	8.27631e-06	4.93108e-05	RNA-preserved	no_hit
Q92879|Q92879-2|Q92879-3	CELF1	CUGBP Elav-like family member 1 OS=Homo sapiens GN=CELF1 PE=1 SV=2|Isoform 2 of CUGBP Elav-like family member 1 OS=Homo sapiens GN=CELF1|Isoform 3 of CUGBP Elav-like family member 1 OS=Homo sapiens GN=CELF1	-0.0924675	0.0779852	0.140602	RNA-digested	no_hit
Q9NYQ6	CELSR1	Cadherin EGF LAG seven-pass G-type receptor 1 OS=Homo sapiens GN=CELSR1 PE=1 SV=1	-0.136112	0.0310828	0.0556132	RNA-preserved	no_hit
Q9NYQ6	CELSR1	Cadherin EGF LAG seven-pass G-type receptor 1 OS=Homo sapiens GN=CELSR1 PE=1 SV=1	-0.133294	0.0337141	0.0713122	RNA-digested	no_hit
Q9HCU4	CELSR2	Cadherin EGF LAG seven-pass G-type receptor 2 OS=Homo sapiens GN=CELSR2 PE=1 SV=1	-0.204466	0.0156694	0.0385697	RNA-digested	no_hit
Q9HCU4	CELSR2	Cadherin EGF LAG seven-pass G-type receptor 2 OS=Homo sapiens GN=CELSR2 PE=1 SV=1	-0.102236	0.157979	0.221845	RNA-preserved	no_hit
P07199	CENPB	Major centromere autoantigen B OS=Homo sapiens GN=CENPB PE=1 SV=2	-1.66605	1.34952e-07	1.72463e-06	RNA-preserved	hit
P07199	CENPB	Major centromere autoantigen B OS=Homo sapiens GN=CENPB PE=1 SV=2	-1.6334	1.55084e-07	3.63489e-06	RNA-digested	hit
Q03188	CENPC	Centromere protein C OS=Homo sapiens GN=CENPC PE=1 SV=2	-0.964613	1.24716e-07	1.63502e-06	RNA-preserved	hit
Q03188	CENPC	Centromere protein C OS=Homo sapiens GN=CENPC PE=1 SV=2	-0.917661	1.77057e-07	3.88499e-06	RNA-digested	hit
P49454	CENPF	Centromere protein F OS=Homo sapiens GN=CENPF PE=1 SV=2	-0.532427	8.1579e-05	0.000343765	RNA-preserved	no_hit
P49454	CENPF	Centromere protein F OS=Homo sapiens GN=CENPF PE=1 SV=2	-0.363052	0.000884962	0.00338556	RNA-digested	no_hit
H0Y9E6|Q9H3R5	CENPH	Centromere protein H (Fragment) OS=Homo sapiens GN=CENPH PE=1 SV=1|Centromere protein H OS=Homo sapiens GN=CENPH PE=1 SV=1	-0.75758	7.35362e-07	6.71655e-06	RNA-preserved	hit
H0Y9E6|Q9H3R5	CENPH	Centromere protein H (Fragment) OS=Homo sapiens GN=CENPH PE=1 SV=1|Centromere protein H OS=Homo sapiens GN=CENPH PE=1 SV=1	-0.73025	9.49475e-07	1.2174e-05	RNA-digested	hit
B1AHQ6|B1AHQ7|Q9NSP4|Q9NSP4-2|Q9NSP4-4	CENPM	Centromere protein M OS=Homo sapiens GN=CENPM PE=1 SV=1|Centromere protein M OS=Homo sapiens GN=CENPM PE=1 SV=1|Centromere protein M OS=Homo sapiens GN=CENPM PE=1 SV=1|Isoform 2 of Centromere protein M OS=Homo sapiens GN=CENPM|Isoform 4 of Centromere protein M OS=Homo sapiens GN=CENPM	-0.580672	5.52758e-06	3.46937e-05	RNA-preserved	no_hit
B1AHQ6|B1AHQ7|Q9NSP4|Q9NSP4-2|Q9NSP4-4	CENPM	Centromere protein M OS=Homo sapiens GN=CENPM PE=1 SV=1|Centromere protein M OS=Homo sapiens GN=CENPM PE=1 SV=1|Centromere protein M OS=Homo sapiens GN=CENPM PE=1 SV=1|Isoform 2 of Centromere protein M OS=Homo sapiens GN=CENPM|Isoform 4 of Centromere protein M OS=Homo sapiens GN=CENPM	-0.496144	1.60656e-05	0.000117829	RNA-digested	no_hit
Q71F23|Q71F23-2|Q71F23-3	CENPU	Centromere protein U OS=Homo sapiens GN=CENPU PE=1 SV=1|Isoform 2 of Centromere protein U OS=Homo sapiens GN=CENPU|Isoform 3 of Centromere protein U OS=Homo sapiens GN=CENPU	-1.03842	3.75385e-06	2.50473e-05	RNA-preserved	hit
Q71F23|Q71F23-2|Q71F23-3	CENPU	Centromere protein U OS=Homo sapiens GN=CENPU PE=1 SV=1|Isoform 2 of Centromere protein U OS=Homo sapiens GN=CENPU|Isoform 3 of Centromere protein U OS=Homo sapiens GN=CENPU	-0.644232	9.17345e-05	0.00049028	RNA-digested	hit
Q7Z7K6	CENPV	Centromere protein V OS=Homo sapiens GN=CENPV PE=1 SV=1	-3.59831	1.29224e-08	1.36775e-06	RNA-digested	hit
Q7Z7K6	CENPV	Centromere protein V OS=Homo sapiens GN=CENPV PE=1 SV=1	-3.5919	1.30864e-08	4.55745e-07	RNA-preserved	hit
I3L2J8|Q9UPN4|Q9UPN4-2|Q9UPN4-3	CEP131	Centrosomal protein of 131 kDa OS=Homo sapiens GN=CEP131 PE=1 SV=1|Centrosomal protein of 131 kDa OS=Homo sapiens GN=CEP131 PE=1 SV=3|Isoform 2 of Centrosomal protein of 131 kDa OS=Homo sapiens GN=CEP131|Isoform 3 of Centrosomal protein of 131 kDa OS=Homo sapiens GN=CEP131	-0.665282	4.99198e-06	3.19653e-05	RNA-preserved	hit
I3L2J8|Q9UPN4|Q9UPN4-2|Q9UPN4-3	CEP131	Centrosomal protein of 131 kDa OS=Homo sapiens GN=CEP131 PE=1 SV=1|Centrosomal protein of 131 kDa OS=Homo sapiens GN=CEP131 PE=1 SV=3|Isoform 2 of Centrosomal protein of 131 kDa OS=Homo sapiens GN=CEP131|Isoform 3 of Centrosomal protein of 131 kDa OS=Homo sapiens GN=CEP131	-0.365032	0.000261432	0.00119089	RNA-digested	no_hit
Q5SW79|Q5SW79-2|Q5SW79-3	CEP170	Centrosomal protein of 170 kDa OS=Homo sapiens GN=CEP170 PE=1 SV=1|Isoform 2 of Centrosomal protein of 170 kDa OS=Homo sapiens GN=CEP170|Isoform 3 of Centrosomal protein of 170 kDa OS=Homo sapiens GN=CEP170	-0.0897676	0.0480395	0.0807338	RNA-preserved	no_hit
Q5SW79|Q5SW79-2|Q5SW79-3	CEP170	Centrosomal protein of 170 kDa OS=Homo sapiens GN=CEP170 PE=1 SV=1|Isoform 2 of Centrosomal protein of 170 kDa OS=Homo sapiens GN=CEP170|Isoform 3 of Centrosomal protein of 170 kDa OS=Homo sapiens GN=CEP170	-0.0761233	0.0823085	0.146709	RNA-digested	no_hit
J3KNF5|O15078	CEP290	Centrosomal protein of 290 kDa OS=Homo sapiens GN=CEP290 PE=1 SV=1|Centrosomal protein of 290 kDa OS=Homo sapiens GN=CEP290 PE=1 SV=2	-0.303448	3.3913e-05	0.000160863	RNA-preserved	no_hit
J3KNF5|O15078	CEP290	Centrosomal protein of 290 kDa OS=Homo sapiens GN=CEP290 PE=1 SV=1|Centrosomal protein of 290 kDa OS=Homo sapiens GN=CEP290 PE=1 SV=2	-0.221578	0.000258584	0.00118091	RNA-digested	no_hit
Q5VT06	CEP350	Centrosome-associated protein 350 OS=Homo sapiens GN=CEP350 PE=1 SV=1	-0.382003	0.000597588	0.00193045	RNA-preserved	no_hit
Q5VT06	CEP350	Centrosome-associated protein 350 OS=Homo sapiens GN=CEP350 PE=1 SV=1	-0.0691028	0.325612	0.435861	RNA-digested	no_hit
Q53EZ4	CEP55	Centrosomal protein of 55 kDa OS=Homo sapiens GN=CEP55 PE=1 SV=3	-0.452382	0.00016044	0.000778125	RNA-digested	no_hit
Q53EZ4	CEP55	Centrosomal protein of 55 kDa OS=Homo sapiens GN=CEP55 PE=1 SV=3	-0.44948	0.000167141	0.000641699	RNA-preserved	no_hit
Q9P209	CEP72	Centrosomal protein of 72 kDa OS=Homo sapiens GN=CEP72 PE=1 SV=2	-0.938487	4.81749e-07	7.78587e-06	RNA-digested	hit
Q9P209	CEP72	Centrosomal protein of 72 kDa OS=Homo sapiens GN=CEP72 PE=1 SV=2	-0.811307	1.3267e-06	1.07048e-05	RNA-preserved	hit
A8MST6|Q5JTW2|Q5JTW2-2|Q5JTW2-3|Q5JTW2-5	CEP78	Centrosomal protein of 78 kDa OS=Homo sapiens GN=CEP78 PE=1 SV=2|Centrosomal protein of 78 kDa OS=Homo sapiens GN=CEP78 PE=1 SV=1|Isoform 2 of Centrosomal protein of 78 kDa OS=Homo sapiens GN=CEP78|Isoform 3 of Centrosomal protein of 78 kDa OS=Homo sapiens GN=CEP78|Isoform 4 of Centrosomal protein of 78 kDa OS=Homo sapiens GN=CEP78	-0.506161	1.37986e-05	7.5619e-05	RNA-preserved	no_hit
A8MST6|Q5JTW2|Q5JTW2-2|Q5JTW2-3|Q5JTW2-5	CEP78	Centrosomal protein of 78 kDa OS=Homo sapiens GN=CEP78 PE=1 SV=2|Centrosomal protein of 78 kDa OS=Homo sapiens GN=CEP78 PE=1 SV=1|Isoform 2 of Centrosomal protein of 78 kDa OS=Homo sapiens GN=CEP78|Isoform 3 of Centrosomal protein of 78 kDa OS=Homo sapiens GN=CEP78|Isoform 4 of Centrosomal protein of 78 kDa OS=Homo sapiens GN=CEP78	-0.43893	3.57893e-05	0.000227016	RNA-digested	no_hit
E9PG22|Q8IW35|Q8IW35-2	CEP97	Centrosomal protein of 97 kDa OS=Homo sapiens GN=CEP97 PE=1 SV=1|Centrosomal protein of 97 kDa OS=Homo sapiens GN=CEP97 PE=1 SV=1|Isoform 2 of Centrosomal protein of 97 kDa OS=Homo sapiens GN=CEP97	-0.307903	0.000459432	0.00155584	RNA-preserved	no_hit
E9PG22|Q8IW35|Q8IW35-2	CEP97	Centrosomal protein of 97 kDa OS=Homo sapiens GN=CEP97 PE=1 SV=1|Centrosomal protein of 97 kDa OS=Homo sapiens GN=CEP97 PE=1 SV=1|Isoform 2 of Centrosomal protein of 97 kDa OS=Homo sapiens GN=CEP97	-0.176542	0.0097791	0.0260808	RNA-digested	no_hit
Q96G23	CERS2	Ceramide synthase 2 OS=Homo sapiens GN=CERS2 PE=1 SV=1	-0.14966	0.0178161	0.042667	RNA-digested	no_hit
Q96G23	CERS2	Ceramide synthase 2 OS=Homo sapiens GN=CERS2 PE=1 SV=1	-0.136151	0.0265171	0.0485219	RNA-preserved	no_hit
P41208	CETN2	Centrin-2 OS=Homo sapiens GN=CETN2 PE=1 SV=1	-0.581869	0.000157429	0.000766277	RNA-digested	no_hit
P41208	CETN2	Centrin-2 OS=Homo sapiens GN=CETN2 PE=1 SV=1	-0.413309	0.00126607	0.00369618	RNA-preserved	no_hit
E5RJF8|E5RK82|O15182	CETN3	Centrin-3 OS=Homo sapiens GN=CETN3 PE=1 SV=1|Centrin-3 OS=Homo sapiens GN=CETN3 PE=1 SV=1|Centrin-3 OS=Homo sapiens GN=CETN3 PE=1 SV=2	-0.209816	0.0529185	0.0876613	RNA-preserved	no_hit
E5RJF8|E5RK82|O15182	CETN3	Centrin-3 OS=Homo sapiens GN=CETN3 PE=1 SV=1|Centrin-3 OS=Homo sapiens GN=CETN3 PE=1 SV=1|Centrin-3 OS=Homo sapiens GN=CETN3 PE=1 SV=2	-0.169368	0.102779	0.175682	RNA-digested	no_hit
Q9Y6A4	CFAP20	Cilia- and flagella-associated protein 20 OS=Homo sapiens GN=CFAP20 PE=1 SV=1	-0.148594	0.00278378	0.00731588	RNA-preserved	no_hit
Q9Y6A4	CFAP20	Cilia- and flagella-associated protein 20 OS=Homo sapiens GN=CFAP20 PE=1 SV=1	-0.126091	0.00657406	0.0185795	RNA-digested	no_hit
Q9UEE9	CFDP1	Craniofacial development protein 1 OS=Homo sapiens GN=CFDP1 PE=1 SV=1	0.0919034	0.0318227	0.0679505	RNA-digested	no_hit
Q9UEE9	CFDP1	Craniofacial development protein 1 OS=Homo sapiens GN=CFDP1 PE=1 SV=1	0.135206	0.00556711	0.0130673	RNA-preserved	no_hit
P23528	CFL1	Cofilin-1 OS=Homo sapiens GN=CFL1 PE=1 SV=3	0.083736	0.0304269	0.0656978	RNA-digested	no_hit
P23528	CFL1	Cofilin-1 OS=Homo sapiens GN=CFL1 PE=1 SV=3	0.171743	0.000830339	0.00256564	RNA-preserved	no_hit
Q9Y281	CFL2	Cofilin-2 OS=Homo sapiens GN=CFL2 PE=1 SV=1	0.0576912	0.106967	0.18129	RNA-digested	no_hit
Q9Y281	CFL2	Cofilin-2 OS=Homo sapiens GN=CFL2 PE=1 SV=1	0.112447	0.00853988	0.0188003	RNA-preserved	no_hit
Q9UFW8	CGGBP1	CGG triplet repeat-binding protein 1 OS=Homo sapiens GN=CGGBP1 PE=1 SV=2	-0.525656	3.2352e-06	2.21338e-05	RNA-preserved	no_hit
Q9UFW8	CGGBP1	CGG triplet repeat-binding protein 1 OS=Homo sapiens GN=CGGBP1 PE=1 SV=2	-0.350751	4.95117e-05	0.000293053	RNA-digested	no_hit
Q9P2M7	CGN	Cingulin OS=Homo sapiens GN=CGN PE=1 SV=2	-0.334178	0.00086375	0.00332089	RNA-digested	no_hit
Q9P2M7	CGN	Cingulin OS=Homo sapiens GN=CGN PE=1 SV=2	-0.255546	0.00389454	0.00971475	RNA-preserved	no_hit
Q8WUX2	CHAC2	Putative glutathione-specific gamma-glutamylcyclotransferase 2 OS=Homo sapiens GN=CHAC2 PE=2 SV=1	-0.0340461	0.485577	0.594095	RNA-digested	no_hit
Q8WUX2	CHAC2	Putative glutathione-specific gamma-glutamylcyclotransferase 2 OS=Homo sapiens GN=CHAC2 PE=2 SV=1	0.017755	0.712522	0.768164	RNA-preserved	no_hit
Q13111|Q13111-2|Q13111-3	CHAF1A	Chromatin assembly factor 1 subunit A OS=Homo sapiens GN=CHAF1A PE=1 SV=2|Isoform 2 of Chromatin assembly factor 1 subunit A OS=Homo sapiens GN=CHAF1A|Isoform 3 of Chromatin assembly factor 1 subunit A OS=Homo sapiens GN=CHAF1A	-1.5721	4.99318e-09	2.98563e-07	RNA-preserved	hit
Q13111|Q13111-2|Q13111-3	CHAF1A	Chromatin assembly factor 1 subunit A OS=Homo sapiens GN=CHAF1A PE=1 SV=2|Isoform 2 of Chromatin assembly factor 1 subunit A OS=Homo sapiens GN=CHAF1A|Isoform 3 of Chromatin assembly factor 1 subunit A OS=Homo sapiens GN=CHAF1A	-1.1498	4.5646e-08	2.10596e-06	RNA-digested	hit
Q13112	CHAF1B	Chromatin assembly factor 1 subunit B OS=Homo sapiens GN=CHAF1B PE=1 SV=1	-1.1762	1.86032e-07	2.23653e-06	RNA-preserved	hit
Q13112	CHAF1B	Chromatin assembly factor 1 subunit B OS=Homo sapiens GN=CHAF1B PE=1 SV=1	-0.949312	8.31656e-07	1.11952e-05	RNA-digested	hit
Q96JM3	CHAMP1	Chromosome alignment-maintaining phosphoprotein 1 OS=Homo sapiens GN=CHAMP1 PE=1 SV=2	-1.05985	1.03775e-06	8.83607e-06	RNA-preserved	hit
Q96JM3	CHAMP1	Chromosome alignment-maintaining phosphoprotein 1 OS=Homo sapiens GN=CHAMP1 PE=1 SV=2	-0.918913	2.78383e-06	2.87603e-05	RNA-digested	hit
Q9Y6H1	CHCHD2	Coiled-coil-helix-coiled-coil-helix domain-containing protein 2 OS=Homo sapiens GN=CHCHD2 PE=1 SV=1	-0.25642	0.000920822	0.00349059	RNA-digested	no_hit
Q9Y6H1	CHCHD2	Coiled-coil-helix-coiled-coil-helix domain-containing protein 2 OS=Homo sapiens GN=CHCHD2 PE=1 SV=1	-0.188199	0.00510554	0.0121142	RNA-preserved	no_hit
C9JRZ6|Q9NX63	CHCHD3	MICOS complex subunit OS=Homo sapiens GN=CHCHD3 PE=1 SV=1|MICOS complex subunit MIC19 OS=Homo sapiens GN=CHCHD3 PE=1 SV=1	-0.089151	0.0702689	0.112023	RNA-preserved	no_hit
C9JRZ6|Q9NX63	CHCHD3	MICOS complex subunit OS=Homo sapiens GN=CHCHD3 PE=1 SV=1|MICOS complex subunit MIC19 OS=Homo sapiens GN=CHCHD3 PE=1 SV=1	-0.0441252	0.326829	0.43685	RNA-digested	no_hit
J3QTA6|Q9BRQ6	CHCHD6	MICOS complex subunit OS=Homo sapiens GN=CHCHD6 PE=1 SV=1|MICOS complex subunit MIC25 OS=Homo sapiens GN=CHCHD6 PE=1 SV=1	-0.267007	0.0083133	0.0183915	RNA-preserved	no_hit
J3QTA6|Q9BRQ6	CHCHD6	MICOS complex subunit OS=Homo sapiens GN=CHCHD6 PE=1 SV=1|MICOS complex subunit MIC25 OS=Homo sapiens GN=CHCHD6 PE=1 SV=1	-0.223295	0.0189021	0.0447123	RNA-digested	no_hit
O14646|O14646-2	CHD1	Chromodomain-helicase-DNA-binding protein 1 OS=Homo sapiens GN=CHD1 PE=1 SV=2|Isoform 2 of Chromodomain-helicase-DNA-binding protein 1 OS=Homo sapiens GN=CHD1	-2.51413	2.51979e-09	2.49732e-07	RNA-preserved	hit
O14646|O14646-2	CHD1	Chromodomain-helicase-DNA-binding protein 1 OS=Homo sapiens GN=CHD1 PE=1 SV=2|Isoform 2 of Chromodomain-helicase-DNA-binding protein 1 OS=Homo sapiens GN=CHD1	-2.24523	5.62133e-09	1.2208e-06	RNA-digested	hit
A0A0A0MSH9|Q86WJ1|Q86WJ1-2	CHD1L	Chromodomain-helicase-DNA-binding protein 1-like OS=Homo sapiens GN=CHD1L PE=1 SV=1|Chromodomain-helicase-DNA-binding protein 1-like OS=Homo sapiens GN=CHD1L PE=1 SV=2|Isoform 2 of Chromodomain-helicase-DNA-binding protein 1-like OS=Homo sapiens GN=CHD1L	-0.018399	0.68136	0.742277	RNA-preserved	no_hit
A0A0A0MSH9|Q86WJ1|Q86WJ1-2	CHD1L	Chromodomain-helicase-DNA-binding protein 1-like OS=Homo sapiens GN=CHD1L PE=1 SV=1|Chromodomain-helicase-DNA-binding protein 1-like OS=Homo sapiens GN=CHD1L PE=1 SV=2|Isoform 2 of Chromodomain-helicase-DNA-binding protein 1-like OS=Homo sapiens GN=CHD1L	0.0192945	0.666958	0.756829	RNA-digested	no_hit
O14647|O14647-2	CHD2	Chromodomain-helicase-DNA-binding protein 2 OS=Homo sapiens GN=CHD2 PE=1 SV=2|Isoform 2 of Chromodomain-helicase-DNA-binding protein 2 OS=Homo sapiens GN=CHD2	-1.81413	2.02051e-07	2.37102e-06	RNA-preserved	hit
O14647|O14647-2	CHD2	Chromodomain-helicase-DNA-binding protein 2 OS=Homo sapiens GN=CHD2 PE=1 SV=2|Isoform 2 of Chromodomain-helicase-DNA-binding protein 2 OS=Homo sapiens GN=CHD2	-1.40497	1.20227e-06	1.47162e-05	RNA-digested	hit
Q12873|Q12873-3	CHD3	Chromodomain-helicase-DNA-binding protein 3 OS=Homo sapiens GN=CHD3 PE=1 SV=3|Isoform 3 of Chromodomain-helicase-DNA-binding protein 3 OS=Homo sapiens GN=CHD3	-0.63787	4.03965e-07	4.09119e-06	RNA-preserved	hit
Q12873|Q12873-3	CHD3	Chromodomain-helicase-DNA-binding protein 3 OS=Homo sapiens GN=CHD3 PE=1 SV=3|Isoform 3 of Chromodomain-helicase-DNA-binding protein 3 OS=Homo sapiens GN=CHD3	-0.468314	3.44228e-06	3.34198e-05	RNA-digested	no_hit
A0A0C4DGG9|F5GWX5|Q14839|Q14839-2	CHD4	Chromodomain-helicase-DNA-binding protein 4 OS=Homo sapiens GN=CHD4 PE=1 SV=1|Chromodomain-helicase-DNA-binding protein 4 OS=Homo sapiens GN=CHD4 PE=1 SV=1|Chromodomain-helicase-DNA-binding protein 4 OS=Homo sapiens GN=CHD4 PE=1 SV=2|Isoform 2 of Chromodomain-helicase-DNA-binding protein 4 OS=Homo sapiens GN=CHD4	-0.356559	0.000159859	0.000618135	RNA-preserved	no_hit
A0A0C4DGG9|F5GWX5|Q14839|Q14839-2	CHD4	Chromodomain-helicase-DNA-binding protein 4 OS=Homo sapiens GN=CHD4 PE=1 SV=1|Chromodomain-helicase-DNA-binding protein 4 OS=Homo sapiens GN=CHD4 PE=1 SV=1|Chromodomain-helicase-DNA-binding protein 4 OS=Homo sapiens GN=CHD4 PE=1 SV=2|Isoform 2 of Chromodomain-helicase-DNA-binding protein 4 OS=Homo sapiens GN=CHD4	-0.265841	0.000968287	0.00364492	RNA-digested	no_hit
Q8TD26	CHD6	Chromodomain-helicase-DNA-binding protein 6 OS=Homo sapiens GN=CHD6 PE=1 SV=4	-0.565642	0.000807633	0.00250395	RNA-preserved	no_hit
Q8TD26	CHD6	Chromodomain-helicase-DNA-binding protein 6 OS=Homo sapiens GN=CHD6 PE=1 SV=4	-0.313338	0.017563	0.0421544	RNA-digested	no_hit
Q9P2D1	CHD7	Chromodomain-helicase-DNA-binding protein 7 OS=Homo sapiens GN=CHD7 PE=1 SV=3	-0.640391	2.46598e-06	1.75611e-05	RNA-preserved	hit
Q9P2D1	CHD7	Chromodomain-helicase-DNA-binding protein 7 OS=Homo sapiens GN=CHD7 PE=1 SV=3	-0.425505	3.92493e-05	0.000244419	RNA-digested	no_hit
Q9HCK8	CHD8	Chromodomain-helicase-DNA-binding protein 8 OS=Homo sapiens GN=CHD8 PE=1 SV=5	-0.0582243	0.251302	0.325697	RNA-preserved	no_hit
Q9HCK8	CHD8	Chromodomain-helicase-DNA-binding protein 8 OS=Homo sapiens GN=CHD8 PE=1 SV=5	-0.0309486	0.527819	0.632866	RNA-digested	no_hit
J3KN87|O14757|O14757-3	CHEK1	Serine/threonine-protein kinase Chk1 OS=Homo sapiens GN=CHEK1 PE=1 SV=1|Serine/threonine-protein kinase Chk1 OS=Homo sapiens GN=CHEK1 PE=1 SV=2|Isoform 3 of Serine/threonine-protein kinase Chk1 OS=Homo sapiens GN=CHEK1	-0.0314566	0.460011	0.538437	RNA-preserved	no_hit
J3KN87|O14757|O14757-3	CHEK1	Serine/threonine-protein kinase Chk1 OS=Homo sapiens GN=CHEK1 PE=1 SV=1|Serine/threonine-protein kinase Chk1 OS=Homo sapiens GN=CHEK1 PE=1 SV=2|Isoform 3 of Serine/threonine-protein kinase Chk1 OS=Homo sapiens GN=CHEK1	-0.0114016	0.785194	0.849734	RNA-digested	no_hit
O96017|O96017-12|O96017-4|O96017-9	CHEK2	Serine/threonine-protein kinase Chk2 OS=Homo sapiens GN=CHEK2 PE=1 SV=1|Isoform 12 of Serine/threonine-protein kinase Chk2 OS=Homo sapiens GN=CHEK2|Isoform 4 of Serine/threonine-protein kinase Chk2 OS=Homo sapiens GN=CHEK2|Isoform 9 of Serine/threonine-protein kinase Chk2 OS=Homo sapiens GN=CHEK2	-0.126048	0.00994621	0.0213988	RNA-preserved	no_hit
O96017|O96017-12|O96017-4|O96017-9	CHEK2	Serine/threonine-protein kinase Chk2 OS=Homo sapiens GN=CHEK2 PE=1 SV=1|Isoform 12 of Serine/threonine-protein kinase Chk2 OS=Homo sapiens GN=CHEK2|Isoform 4 of Serine/threonine-protein kinase Chk2 OS=Homo sapiens GN=CHEK2|Isoform 9 of Serine/threonine-protein kinase Chk2 OS=Homo sapiens GN=CHEK2	-0.0647659	0.115989	0.193243	RNA-digested	no_hit
J3QK89|Q8IWX8	CHERP	Calcium homeostasis endoplasmic reticulum protein OS=Homo sapiens GN=CHERP PE=1 SV=1|Calcium homeostasis endoplasmic reticulum protein OS=Homo sapiens GN=CHERP PE=1 SV=3	-0.365992	0.00131927	0.00382667	RNA-preserved	no_hit
J3QK89|Q8IWX8	CHERP	Calcium homeostasis endoplasmic reticulum protein OS=Homo sapiens GN=CHERP PE=1 SV=1|Calcium homeostasis endoplasmic reticulum protein OS=Homo sapiens GN=CHERP PE=1 SV=3	0.0541251	0.474719	0.583721	RNA-digested	no_hit
Q9BWS9|Q9BWS9-2|Q9BWS9-3	CHID1	Chitinase domain-containing protein 1 OS=Homo sapiens GN=CHID1 PE=1 SV=1|Isoform 2 of Chitinase domain-containing protein 1 OS=Homo sapiens GN=CHID1|Isoform 3 of Chitinase domain-containing protein 1 OS=Homo sapiens GN=CHID1	-0.336042	0.00372244	0.00935898	RNA-preserved	no_hit
Q9BWS9|Q9BWS9-2|Q9BWS9-3	CHID1	Chitinase domain-containing protein 1 OS=Homo sapiens GN=CHID1 PE=1 SV=1|Isoform 2 of Chitinase domain-containing protein 1 OS=Homo sapiens GN=CHID1|Isoform 3 of Chitinase domain-containing protein 1 OS=Homo sapiens GN=CHID1	-0.246243	0.0169079	0.0407861	RNA-digested	no_hit
P24386	CHM	Rab proteins geranylgeranyltransferase component A 1 OS=Homo sapiens GN=CHM PE=1 SV=3	-0.0412084	0.626449	0.691246	RNA-preserved	no_hit
P24386	CHM	Rab proteins geranylgeranyltransferase component A 1 OS=Homo sapiens GN=CHM PE=1 SV=3	-0.0259523	0.757961	0.830082	RNA-digested	no_hit
P26374	CHML	Rab proteins geranylgeranyltransferase component A 2 OS=Homo sapiens GN=CHML PE=1 SV=2	0.193113	0.0460581	0.0917761	RNA-digested	no_hit
P26374	CHML	Rab proteins geranylgeranyltransferase component A 2 OS=Homo sapiens GN=CHML PE=1 SV=2	0.201538	0.0394236	0.0678815	RNA-preserved	no_hit
F8VVT7|Q9HD42	CHMP1A	Charged multivesicular body protein 1a OS=Homo sapiens GN=CHMP1A PE=1 SV=1|Charged multivesicular body protein 1a OS=Homo sapiens GN=CHMP1A PE=1 SV=1	-0.258543	8.05966e-05	0.000439899	RNA-digested	no_hit
F8VVT7|Q9HD42	CHMP1A	Charged multivesicular body protein 1a OS=Homo sapiens GN=CHMP1A PE=1 SV=1|Charged multivesicular body protein 1a OS=Homo sapiens GN=CHMP1A PE=1 SV=1	-0.225614	0.000193115	0.00072341	RNA-preserved	no_hit
Q7LBR1	CHMP1B	Charged multivesicular body protein 1b OS=Homo sapiens GN=CHMP1B PE=1 SV=1	-0.521904	3.24717e-06	2.21596e-05	RNA-preserved	no_hit
Q7LBR1	CHMP1B	Charged multivesicular body protein 1b OS=Homo sapiens GN=CHMP1B PE=1 SV=1	-0.454454	8.36239e-06	6.88112e-05	RNA-digested	no_hit
M0R1L7|O43633	CHMP2A	Charged multivesicular body protein 2a (Fragment) OS=Homo sapiens GN=CHMP2A PE=1 SV=1|Charged multivesicular body protein 2a OS=Homo sapiens GN=CHMP2A PE=1 SV=1	-0.115412	0.0218813	0.0505414	RNA-digested	no_hit
M0R1L7|O43633	CHMP2A	Charged multivesicular body protein 2a (Fragment) OS=Homo sapiens GN=CHMP2A PE=1 SV=1|Charged multivesicular body protein 2a OS=Homo sapiens GN=CHMP2A PE=1 SV=1	-0.0436864	0.304934	0.382573	RNA-preserved	no_hit
Q9UQN3	CHMP2B	Charged multivesicular body protein 2b OS=Homo sapiens GN=CHMP2B PE=1 SV=1	-0.153208	0.0186579	0.0359697	RNA-preserved	no_hit
Q9UQN3	CHMP2B	Charged multivesicular body protein 2b OS=Homo sapiens GN=CHMP2B PE=1 SV=1	-0.127287	0.0393089	0.0806519	RNA-digested	no_hit
Q9Y3E7|Q9Y3E7-3	CHMP3	Charged multivesicular body protein 3 OS=Homo sapiens GN=CHMP3 PE=1 SV=3|Isoform 3 of Charged multivesicular body protein 3 OS=Homo sapiens GN=CHMP3	-0.177529	0.00684049	0.0192418	RNA-digested	no_hit
Q9Y3E7|Q9Y3E7-3	CHMP3	Charged multivesicular body protein 3 OS=Homo sapiens GN=CHMP3 PE=1 SV=3|Isoform 3 of Charged multivesicular body protein 3 OS=Homo sapiens GN=CHMP3	-0.0827436	0.122395	0.178806	RNA-preserved	no_hit
Q9H444	CHMP4B	Charged multivesicular body protein 4b OS=Homo sapiens GN=CHMP4B PE=1 SV=1	-0.163773	0.00214079	0.00720898	RNA-digested	no_hit
Q9H444	CHMP4B	Charged multivesicular body protein 4b OS=Homo sapiens GN=CHMP4B PE=1 SV=1	-0.0991597	0.0246985	0.0456897	RNA-preserved	no_hit
Q9NZZ3	CHMP5	Charged multivesicular body protein 5 OS=Homo sapiens GN=CHMP5 PE=1 SV=1	-0.117927	0.0455954	0.0909548	RNA-digested	no_hit
Q9NZZ3	CHMP5	Charged multivesicular body protein 5 OS=Homo sapiens GN=CHMP5 PE=1 SV=1	-0.042211	0.414934	0.495643	RNA-preserved	no_hit
Q96FZ7	CHMP6	Charged multivesicular body protein 6 OS=Homo sapiens GN=CHMP6 PE=1 SV=3	0.073962	0.126893	0.20744	RNA-digested	no_hit
Q96FZ7	CHMP6	Charged multivesicular body protein 6 OS=Homo sapiens GN=CHMP6 PE=1 SV=3	0.118766	0.0270156	0.0493003	RNA-preserved	no_hit
Q8WUX9	CHMP7	Charged multivesicular body protein 7 OS=Homo sapiens GN=CHMP7 PE=1 SV=1	-0.0611588	0.230431	0.332585	RNA-digested	no_hit
Q8WUX9	CHMP7	Charged multivesicular body protein 7 OS=Homo sapiens GN=CHMP7 PE=1 SV=1	-0.041321	0.40456	0.485617	RNA-preserved	no_hit
Q9UHD1	CHORDC1	Cysteine and histidine-rich domain-containing protein 1 OS=Homo sapiens GN=CHORDC1 PE=1 SV=2	-0.160044	0.0090019	0.0196491	RNA-preserved	no_hit
Q9UHD1	CHORDC1	Cysteine and histidine-rich domain-containing protein 1 OS=Homo sapiens GN=CHORDC1 PE=1 SV=2	-0.113199	0.0395444	0.0810712	RNA-digested	no_hit
Q99653	CHP1	Calcineurin B homologous protein 1 OS=Homo sapiens GN=CHP1 PE=1 SV=3	-0.306914	0.00416698	0.0102616	RNA-preserved	no_hit
Q99653	CHP1	Calcineurin B homologous protein 1 OS=Homo sapiens GN=CHP1 PE=1 SV=3	-0.253254	0.010857	0.0284497	RNA-digested	no_hit
G5E9W2|Q9P2E5	CHPF2	Chondroitin sulfate glucuronyltransferase OS=Homo sapiens GN=CHPF2 PE=1 SV=1|Chondroitin sulfate glucuronyltransferase OS=Homo sapiens GN=CHPF2 PE=2 SV=2	-0.430994	1.81576e-05	9.49753e-05	RNA-preserved	no_hit
G5E9W2|Q9P2E5	CHPF2	Chondroitin sulfate glucuronyltransferase OS=Homo sapiens GN=CHPF2 PE=1 SV=1|Chondroitin sulfate glucuronyltransferase OS=Homo sapiens GN=CHPF2 PE=2 SV=2	-0.314357	0.000144104	0.000711688	RNA-digested	no_hit
Q8NCH0	CHST14	Carbohydrate sulfotransferase 14 OS=Homo sapiens GN=CHST14 PE=1 SV=2	-0.136375	0.0626284	0.117712	RNA-digested	no_hit
Q8NCH0	CHST14	Carbohydrate sulfotransferase 14 OS=Homo sapiens GN=CHST14 PE=1 SV=2	-0.10513	0.132281	0.190465	RNA-preserved	no_hit
E7EXA6|Q8WVB6|Q8WVB6-2	CHTF18	Chromosome transmission fidelity protein 18 homolog OS=Homo sapiens GN=CHTF18 PE=1 SV=2|Chromosome transmission fidelity protein 18 homolog OS=Homo sapiens GN=CHTF18 PE=1 SV=1|Isoform 2 of Chromosome transmission fidelity protein 18 homolog OS=Homo sapiens GN=CHTF18	-0.445851	9.41223e-05	0.000390224	RNA-preserved	no_hit
E7EXA6|Q8WVB6|Q8WVB6-2	CHTF18	Chromosome transmission fidelity protein 18 homolog OS=Homo sapiens GN=CHTF18 PE=1 SV=2|Chromosome transmission fidelity protein 18 homolog OS=Homo sapiens GN=CHTF18 PE=1 SV=1|Isoform 2 of Chromosome transmission fidelity protein 18 homolog OS=Homo sapiens GN=CHTF18	-0.373204	0.000291396	0.00130862	RNA-digested	no_hit
Q9Y3Y2|Q9Y3Y2-3|Q9Y3Y2-4	CHTOP	Chromatin target of PRMT1 protein OS=Homo sapiens GN=CHTOP PE=1 SV=2|Isoform 2 of Chromatin target of PRMT1 protein OS=Homo sapiens GN=CHTOP|Isoform 3 of Chromatin target of PRMT1 protein OS=Homo sapiens GN=CHTOP	-2.45336	4.3727e-09	2.98563e-07	RNA-preserved	hit
Q9Y3Y2|Q9Y3Y2-3|Q9Y3Y2-4	CHTOP	Chromatin target of PRMT1 protein OS=Homo sapiens GN=CHTOP PE=1 SV=2|Isoform 2 of Chromatin target of PRMT1 protein OS=Homo sapiens GN=CHTOP|Isoform 3 of Chromatin target of PRMT1 protein OS=Homo sapiens GN=CHTOP	-1.08848	1.32555e-06	1.59007e-05	RNA-digested	hit
O76071	CIAO1	Probable cytosolic iron-sulfur protein assembly protein CIAO1 OS=Homo sapiens GN=CIAO1 PE=1 SV=1	-0.154768	0.00659618	0.0186217	RNA-digested	no_hit
O76071	CIAO1	Probable cytosolic iron-sulfur protein assembly protein CIAO1 OS=Homo sapiens GN=CIAO1 PE=1 SV=1	-0.128555	0.0158608	0.0313844	RNA-preserved	no_hit
Q6FI81	CIAPIN1	Anamorsin OS=Homo sapiens GN=CIAPIN1 PE=1 SV=2	-0.122738	0.100291	0.172301	RNA-digested	no_hit
Q6FI81	CIAPIN1	Anamorsin OS=Homo sapiens GN=CIAPIN1 PE=1 SV=2	-0.11319	0.12452	0.181322	RNA-preserved	no_hit
Q14011	CIRBP	Cold-inducible RNA-binding protein OS=Homo sapiens GN=CIRBP PE=1 SV=1	-1.22758	1.29644e-07	1.68225e-06	RNA-preserved	hit
Q14011	CIRBP	Cold-inducible RNA-binding protein OS=Homo sapiens GN=CIRBP PE=1 SV=1	-0.334792	0.000755438	0.00295283	RNA-digested	no_hit
Q9NZ45	CISD1	CDGSH iron-sulfur domain-containing protein 1 OS=Homo sapiens GN=CISD1 PE=1 SV=1	-0.0236735	0.452691	0.530877	RNA-preserved	no_hit
Q9NZ45	CISD1	CDGSH iron-sulfur domain-containing protein 1 OS=Homo sapiens GN=CISD1 PE=1 SV=1	0.00261986	0.93238	0.953882	RNA-digested	no_hit
Q8N5K1	CISD2	CDGSH iron-sulfur domain-containing protein 2 OS=Homo sapiens GN=CISD2 PE=1 SV=1	0.0308793	0.465772	0.57534	RNA-digested	no_hit
Q8N5K1	CISD2	CDGSH iron-sulfur domain-containing protein 2 OS=Homo sapiens GN=CISD2 PE=1 SV=1	0.0640193	0.153427	0.216409	RNA-preserved	no_hit
O14578|O14578-4	CIT	Citron Rho-interacting kinase OS=Homo sapiens GN=CIT PE=1 SV=2|Isoform 4 of Citron Rho-interacting kinase OS=Homo sapiens GN=CIT	-0.402818	4.15031e-05	0.000191482	RNA-preserved	no_hit
O14578|O14578-4	CIT	Citron Rho-interacting kinase OS=Homo sapiens GN=CIT PE=1 SV=2|Isoform 4 of Citron Rho-interacting kinase OS=Homo sapiens GN=CIT	-0.335909	0.000135341	0.000673957	RNA-digested	no_hit
F5H2X7|H0Y5D5|Q5SYW2|Q9BTG3|Q9ULV3|Q9ULV3-2|Q9ULV3-3|Q9ULV3-4|Q9ULV3-5	CIZ1	Cip1-interacting zinc finger protein OS=Homo sapiens GN=CIZ1 PE=1 SV=2|Cip1-interacting zinc finger protein (Fragment) OS=Homo sapiens GN=CIZ1 PE=1 SV=1|Cip1-interacting zinc finger protein OS=Homo sapiens GN=CIZ1 PE=1 SV=1|CIZ1 protein OS=Homo sapiens GN=CIZ1 PE=1 SV=1|Cip1-interacting zinc finger protein OS=Homo sapiens GN=CIZ1 PE=1 SV=2|Isoform 2 of Cip1-interacting zinc finger protein OS=Homo…	-0.304683	0.000839031	0.0025851	RNA-preserved	no_hit
F5H2X7|H0Y5D5|Q5SYW2|Q9BTG3|Q9ULV3|Q9ULV3-2|Q9ULV3-3|Q9ULV3-4|Q9ULV3-5	CIZ1	Cip1-interacting zinc finger protein OS=Homo sapiens GN=CIZ1 PE=1 SV=2|Cip1-interacting zinc finger protein (Fragment) OS=Homo sapiens GN=CIZ1 PE=1 SV=1|Cip1-interacting zinc finger protein OS=Homo sapiens GN=CIZ1 PE=1 SV=1|CIZ1 protein OS=Homo sapiens GN=CIZ1 PE=1 SV=1|Cip1-interacting zinc finger protein OS=Homo sapiens GN=CIZ1 PE=1 SV=2|Isoform 2 of Cip1-interacting zinc finger protein OS=Homo…	-0.173867	0.0158528	0.0388792	RNA-digested	no_hit
Q8WWK9|Q8WWK9-5	CKAP2	Cytoskeleton-associated protein 2 OS=Homo sapiens GN=CKAP2 PE=1 SV=1|Isoform 3 of Cytoskeleton-associated protein 2 OS=Homo sapiens GN=CKAP2	-1.19668	9.76825e-09	1.31823e-06	RNA-digested	hit
Q8WWK9|Q8WWK9-5	CKAP2	Cytoskeleton-associated protein 2 OS=Homo sapiens GN=CKAP2 PE=1 SV=1|Isoform 3 of Cytoskeleton-associated protein 2 OS=Homo sapiens GN=CKAP2	-1.08958	1.89646e-08	5.38795e-07	RNA-preserved	hit
Q07065	CKAP4	Cytoskeleton-associated protein 4 OS=Homo sapiens GN=CKAP4 PE=1 SV=2	-0.31282	0.016627	0.0326253	RNA-preserved	no_hit
Q07065	CKAP4	Cytoskeleton-associated protein 4 OS=Homo sapiens GN=CKAP4 PE=1 SV=2	-0.125636	0.250775	0.355204	RNA-digested	no_hit
Q14008|Q14008-2|Q14008-3	CKAP5	Cytoskeleton-associated protein 5 OS=Homo sapiens GN=CKAP5 PE=1 SV=3|Isoform 2 of Cytoskeleton-associated protein 5 OS=Homo sapiens GN=CKAP5|Isoform 3 of Cytoskeleton-associated protein 5 OS=Homo sapiens GN=CKAP5	-0.0413609	0.455524	0.533851	RNA-preserved	no_hit
Q14008|Q14008-2|Q14008-3	CKAP5	Cytoskeleton-associated protein 5 OS=Homo sapiens GN=CKAP5 PE=1 SV=3|Isoform 2 of Cytoskeleton-associated protein 5 OS=Homo sapiens GN=CKAP5|Isoform 3 of Cytoskeleton-associated protein 5 OS=Homo sapiens GN=CKAP5	-0.0100357	0.853513	0.900032	RNA-digested	no_hit
P12277	CKB	Creatine kinase B-type OS=Homo sapiens GN=CKB PE=1 SV=1	0.0666965	0.116312	0.193586	RNA-digested	no_hit
P12277	CKB	Creatine kinase B-type OS=Homo sapiens GN=CKB PE=1 SV=1	0.0697943	0.102908	0.153962	RNA-preserved	no_hit
P12532	CKMT1A	Creatine kinase U-type, mitochondrial OS=Homo sapiens GN=CKMT1A PE=1 SV=1	0.032595	0.332808	0.441725	RNA-digested	no_hit
P12532	CKMT1A	Creatine kinase U-type, mitochondrial OS=Homo sapiens GN=CKMT1A PE=1 SV=1	0.0544247	0.125608	0.182562	RNA-preserved	no_hit
P61024|Q5T179	CKS1B	Cyclin-dependent kinases regulatory subunit 1 OS=Homo sapiens GN=CKS1B PE=1 SV=1|Cyclin-dependent kinases regulatory subunit OS=Homo sapiens GN=CKS1B PE=1 SV=1	-0.347936	0.00208975	0.00706795	RNA-digested	no_hit
P61024|Q5T179	CKS1B	Cyclin-dependent kinases regulatory subunit 1 OS=Homo sapiens GN=CKS1B PE=1 SV=1|Cyclin-dependent kinases regulatory subunit OS=Homo sapiens GN=CKS1B PE=1 SV=1	-0.332942	0.00266525	0.00705939	RNA-preserved	no_hit
Q7Z460|Q7Z460-4	CLASP1	CLIP-associating protein 1 OS=Homo sapiens GN=CLASP1 PE=1 SV=1|Isoform 4 of CLIP-associating protein 1 OS=Homo sapiens GN=CLASP1	-0.14829	0.0121318	0.0252068	RNA-preserved	no_hit
Q7Z460|Q7Z460-4	CLASP1	CLIP-associating protein 1 OS=Homo sapiens GN=CLASP1 PE=1 SV=1|Isoform 4 of CLIP-associating protein 1 OS=Homo sapiens GN=CLASP1	-0.0803662	0.112665	0.188813	RNA-digested	no_hit
E3W994|O75122-3	CLASP2	CLIP-associating protein 2 OS=Homo sapiens GN=CLASP2 PE=1 SV=2|Isoform 3 of CLIP-associating protein 2 OS=Homo sapiens GN=CLASP2	-0.0797201	0.0921069	0.140609	RNA-preserved	no_hit
E3W994|O75122-3	CLASP2	CLIP-associating protein 2 OS=Homo sapiens GN=CLASP2 PE=1 SV=2|Isoform 3 of CLIP-associating protein 2 OS=Homo sapiens GN=CLASP2	-0.0744046	0.111579	0.187167	RNA-digested	no_hit
Q96S66	CLCC1	Chloride channel CLIC-like protein 1 OS=Homo sapiens GN=CLCC1 PE=1 SV=1	-0.0601948	0.403539	0.484606	RNA-preserved	no_hit
Q96S66	CLCC1	Chloride channel CLIC-like protein 1 OS=Homo sapiens GN=CLCC1 PE=1 SV=1	0.0514259	0.472433	0.581469	RNA-digested	no_hit
P51790-2	CLCN3	Isoform 2 of H(+)/Cl(-) exchange transporter 3 OS=Homo sapiens GN=CLCN3	-0.0563002	0.237665	0.340386	RNA-digested	no_hit
P51790-2	CLCN3	Isoform 2 of H(+)/Cl(-) exchange transporter 3 OS=Homo sapiens GN=CLCN3	-0.0333315	0.469908	0.547854	RNA-preserved	no_hit
P51798|P51798-2	CLCN7	H(+)/Cl(-) exchange transporter 7 OS=Homo sapiens GN=CLCN7 PE=1 SV=2|Isoform 2 of H(+)/Cl(-) exchange transporter 7 OS=Homo sapiens GN=CLCN7	-0.319937	0.000270947	0.000975699	RNA-preserved	no_hit
P51798|P51798-2	CLCN7	H(+)/Cl(-) exchange transporter 7 OS=Homo sapiens GN=CLCN7 PE=1 SV=2|Isoform 2 of H(+)/Cl(-) exchange transporter 7 OS=Homo sapiens GN=CLCN7	-0.245539	0.00133114	0.00478712	RNA-digested	no_hit
A0A0R4J2F2|D6R9S8|D6RA76|D6RC11|D6RCE6|D6RCR8|D6RDI6|D6RDP6|D6RDY1|D6RFX6|D6RHU6|D6RIU2|Q9NY35|Q9NY35-2	CLDND1	Claudin domain-containing protein 1 OS=Homo sapiens GN=CLDND1 PE=1 SV=1|Claudin domain-containing protein 1 (Fragment) OS=Homo sapiens GN=CLDND1 PE=1 SV=1|Claudin domain-containing protein 1 (Fragment) OS=Homo sapiens GN=CLDND1 PE=1 SV=1|Claudin domain-containing protein 1 OS=Homo sapiens GN=CLDND1 PE=1 SV=1|Claudin domain-containing protein 1 (Fragment) OS=Homo sapiens GN=CLDND1 PE=1 SV=1|Claudi…	-0.469257	0.00116446	0.00426442	RNA-digested	no_hit
A0A0R4J2F2|D6R9S8|D6RA76|D6RC11|D6RCE6|D6RCR8|D6RDI6|D6RDP6|D6RDY1|D6RFX6|D6RHU6|D6RIU2|Q9NY35|Q9NY35-2	CLDND1	Claudin domain-containing protein 1 OS=Homo sapiens GN=CLDND1 PE=1 SV=1|Claudin domain-containing protein 1 (Fragment) OS=Homo sapiens GN=CLDND1 PE=1 SV=1|Claudin domain-containing protein 1 (Fragment) OS=Homo sapiens GN=CLDND1 PE=1 SV=1|Claudin domain-containing protein 1 OS=Homo sapiens GN=CLDND1 PE=1 SV=1|Claudin domain-containing protein 1 (Fragment) OS=Homo sapiens GN=CLDND1 PE=1 SV=1|Claudi…	-0.378939	0.00382295	0.00956269	RNA-preserved	no_hit
Q2KHT3|Q2KHT3-2	CLEC16A	Protein CLEC16A OS=Homo sapiens GN=CLEC16A PE=1 SV=2|Isoform 2 of Protein CLEC16A OS=Homo sapiens GN=CLEC16A	-0.104723	0.266948	0.374118	RNA-digested	no_hit
Q2KHT3|Q2KHT3-2	CLEC16A	Protein CLEC16A OS=Homo sapiens GN=CLEC16A PE=1 SV=2|Isoform 2 of Protein CLEC16A OS=Homo sapiens GN=CLEC16A	0.188393	0.0662652	0.106522	RNA-preserved	no_hit
O00299	CLIC1	Chloride intracellular channel protein 1 OS=Homo sapiens GN=CLIC1 PE=1 SV=4	-0.039881	0.435609	0.514646	RNA-preserved	no_hit
O00299	CLIC1	Chloride intracellular channel protein 1 OS=Homo sapiens GN=CLIC1 PE=1 SV=4	-0.0242332	0.63089	0.725974	RNA-digested	no_hit
O95833	CLIC3	Chloride intracellular channel protein 3 OS=Homo sapiens GN=CLIC3 PE=1 SV=2	-0.787386	0.000651758	0.00259837	RNA-digested	hit
O95833	CLIC3	Chloride intracellular channel protein 3 OS=Homo sapiens GN=CLIC3 PE=1 SV=2	-0.711471	0.00118569	0.00348793	RNA-preserved	hit
Q9Y696	CLIC4	Chloride intracellular channel protein 4 OS=Homo sapiens GN=CLIC4 PE=1 SV=4	-0.0287892	0.44644	0.557328	RNA-digested	no_hit
Q9Y696	CLIC4	Chloride intracellular channel protein 4 OS=Homo sapiens GN=CLIC4 PE=1 SV=4	0.00550197	0.881892	0.912314	RNA-preserved	no_hit
Q14677|Q14677-3	CLINT1	Clathrin interactor 1 OS=Homo sapiens GN=CLINT1 PE=1 SV=1|Isoform 3 of Clathrin interactor 1 OS=Homo sapiens GN=CLINT1	-0.24071	0.000155897	0.000760192	RNA-digested	no_hit
Q14677|Q14677-3	CLINT1	Clathrin interactor 1 OS=Homo sapiens GN=CLINT1 PE=1 SV=1|Isoform 3 of Clathrin interactor 1 OS=Homo sapiens GN=CLINT1	-0.193886	0.000597165	0.00193024	RNA-preserved	no_hit
P30622|P30622-1|P30622-2	CLIP1	CAP-Gly domain-containing linker protein 1 OS=Homo sapiens GN=CLIP1 PE=1 SV=2|Isoform 2 of CAP-Gly domain-containing linker protein 1 OS=Homo sapiens GN=CLIP1|Isoform 3 of CAP-Gly domain-containing linker protein 1 OS=Homo sapiens GN=CLIP1	-0.101427	0.502886	0.578925	RNA-preserved	no_hit
P30622|P30622-1|P30622-2	CLIP1	CAP-Gly domain-containing linker protein 1 OS=Homo sapiens GN=CLIP1 PE=1 SV=2|Isoform 2 of CAP-Gly domain-containing linker protein 1 OS=Homo sapiens GN=CLIP1|Isoform 3 of CAP-Gly domain-containing linker protein 1 OS=Homo sapiens GN=CLIP1	0.0451526	0.762457	0.833483	RNA-digested	no_hit
P49761|P49761-1	CLK3	Dual specificity protein kinase CLK3 OS=Homo sapiens GN=CLK3 PE=1 SV=3|Isoform 1 of Dual specificity protein kinase CLK3 OS=Homo sapiens GN=CLK3	0.0545	0.252562	0.357173	RNA-digested	no_hit
P49761|P49761-1	CLK3	Dual specificity protein kinase CLK3 OS=Homo sapiens GN=CLK3 PE=1 SV=3|Isoform 1 of Dual specificity protein kinase CLK3 OS=Homo sapiens GN=CLK3	0.125265	0.0238207	0.0442866	RNA-preserved	no_hit
Q9H6B4	CLMP	CXADR-like membrane protein OS=Homo sapiens GN=CLMP PE=1 SV=1	-0.022576	0.543835	0.647897	RNA-digested	no_hit
Q9H6B4	CLMP	CXADR-like membrane protein OS=Homo sapiens GN=CLMP PE=1 SV=1	0.0272949	0.465747	0.54406	RNA-preserved	no_hit
H3BPM8|O95090|Q13286|Q13286-2|Q13286-3|Q13286-4|Q13286-6|Q13286-7	CLN3	Battenin OS=Homo sapiens GN=CLN3 PE=1 SV=1|Battenin (Fragment) OS=Homo sapiens GN=CLN3 PE=1 SV=1|Battenin OS=Homo sapiens GN=CLN3 PE=1 SV=1|Isoform 2 of Battenin OS=Homo sapiens GN=CLN3|Isoform 3 of Battenin OS=Homo sapiens GN=CLN3|Isoform 4 of Battenin OS=Homo sapiens GN=CLN3|Isoform 6 of Battenin OS=Homo sapiens GN=CLN3|Isoform 7 of Battenin OS=Homo sapiens GN=CLN3	-0.136532	0.0318531	0.0567657	RNA-preserved	no_hit
H3BPM8|O95090|Q13286|Q13286-2|Q13286-3|Q13286-4|Q13286-6|Q13286-7	CLN3	Battenin OS=Homo sapiens GN=CLN3 PE=1 SV=1|Battenin (Fragment) OS=Homo sapiens GN=CLN3 PE=1 SV=1|Battenin OS=Homo sapiens GN=CLN3 PE=1 SV=1|Isoform 2 of Battenin OS=Homo sapiens GN=CLN3|Isoform 3 of Battenin OS=Homo sapiens GN=CLN3|Isoform 4 of Battenin OS=Homo sapiens GN=CLN3|Isoform 6 of Battenin OS=Homo sapiens GN=CLN3|Isoform 7 of Battenin OS=Homo sapiens GN=CLN3	-0.0836228	0.146326	0.232451	RNA-digested	no_hit
E9PMI6|J3KN38|P54105	CLNS1A	Methylosome subunit pICln OS=Homo sapiens GN=CLNS1A PE=1 SV=1|Methylosome subunit pICln OS=Homo sapiens GN=CLNS1A PE=1 SV=1|Methylosome subunit pICln OS=Homo sapiens GN=CLNS1A PE=1 SV=1	-0.00173127	0.967387	0.977457	RNA-digested	no_hit
E9PMI6|J3KN38|P54105	CLNS1A	Methylosome subunit pICln OS=Homo sapiens GN=CLNS1A PE=1 SV=1|Methylosome subunit pICln OS=Homo sapiens GN=CLNS1A PE=1 SV=1|Methylosome subunit pICln OS=Homo sapiens GN=CLNS1A PE=1 SV=1	0.0354442	0.41423	0.495004	RNA-preserved	no_hit
E9PL17|Q92989|Q92989-2	CLP1	Polyribonucleotide 5'-hydroxyl-kinase Clp1 OS=Homo sapiens GN=CLP1 PE=1 SV=1|Polyribonucleotide 5'-hydroxyl-kinase Clp1 OS=Homo sapiens GN=CLP1 PE=1 SV=1|Isoform 2 of Polyribonucleotide 5'-hydroxyl-kinase Clp1 OS=Homo sapiens GN=CLP1	-0.0229049	0.583987	0.685594	RNA-digested	no_hit
E9PL17|Q92989|Q92989-2	CLP1	Polyribonucleotide 5'-hydroxyl-kinase Clp1 OS=Homo sapiens GN=CLP1 PE=1 SV=1|Polyribonucleotide 5'-hydroxyl-kinase Clp1 OS=Homo sapiens GN=CLP1 PE=1 SV=1|Isoform 2 of Polyribonucleotide 5'-hydroxyl-kinase Clp1 OS=Homo sapiens GN=CLP1	0.0832671	0.0748395	0.117986	RNA-preserved	no_hit
Q9H078-2	CLPB	Isoform 2 of Caseinolytic peptidase B protein homolog OS=Homo sapiens GN=CLPB	0.0387327	0.297926	0.405907	RNA-digested	no_hit
Q9H078-2	CLPB	Isoform 2 of Caseinolytic peptidase B protein homolog OS=Homo sapiens GN=CLPB	0.0751289	0.0651517	0.105016	RNA-preserved	no_hit
Q16740	CLPP	ATP-dependent Clp protease proteolytic subunit, mitochondrial OS=Homo sapiens GN=CLPP PE=1 SV=1	-0.615808	3.82428e-06	2.5423e-05	RNA-preserved	hit
Q16740	CLPP	ATP-dependent Clp protease proteolytic subunit, mitochondrial OS=Homo sapiens GN=CLPP PE=1 SV=1	-0.4858	1.91332e-05	0.00013554	RNA-digested	no_hit
O96005	CLPTM1	Cleft lip and palate transmembrane protein 1 OS=Homo sapiens GN=CLPTM1 PE=1 SV=1	-0.0787624	0.0813843	0.126676	RNA-preserved	no_hit
O96005	CLPTM1	Cleft lip and palate transmembrane protein 1 OS=Homo sapiens GN=CLPTM1 PE=1 SV=1	0.0653044	0.135732	0.218906	RNA-digested	no_hit
Q96KA5|Q96KA5-2	CLPTM1L	Cleft lip and palate transmembrane protein 1-like protein OS=Homo sapiens GN=CLPTM1L PE=1 SV=1|Isoform 2 of Cleft lip and palate transmembrane protein 1-like protein OS=Homo sapiens GN=CLPTM1L	-0.280915	0.000110028	0.000568901	RNA-digested	no_hit
Q96KA5|Q96KA5-2	CLPTM1L	Cleft lip and palate transmembrane protein 1-like protein OS=Homo sapiens GN=CLPTM1L PE=1 SV=1|Isoform 2 of Cleft lip and palate transmembrane protein 1-like protein OS=Homo sapiens GN=CLPTM1L	-0.208057	0.000712904	0.00225044	RNA-preserved	no_hit
O76031	CLPX	ATP-dependent Clp protease ATP-binding subunit clpX-like, mitochondrial OS=Homo sapiens GN=CLPX PE=1 SV=2	-0.0855266	0.0783349	0.1225	RNA-preserved	no_hit
O76031	CLPX	ATP-dependent Clp protease ATP-binding subunit clpX-like, mitochondrial OS=Homo sapiens GN=CLPX PE=1 SV=2	-0.0535852	0.238351	0.341188	RNA-digested	no_hit
O94985|O94985-2|Q5SR54	CLSTN1	Calsyntenin-1 OS=Homo sapiens GN=CLSTN1 PE=1 SV=1|Isoform 2 of Calsyntenin-1 OS=Homo sapiens GN=CLSTN1|Calsyntenin-1 (Fragment) OS=Homo sapiens GN=CLSTN1 PE=1 SV=1	-0.0862952	0.34344	0.423986	RNA-preserved	no_hit
O94985|O94985-2|Q5SR54	CLSTN1	Calsyntenin-1 OS=Homo sapiens GN=CLSTN1 PE=1 SV=1|Isoform 2 of Calsyntenin-1 OS=Homo sapiens GN=CLSTN1|Calsyntenin-1 (Fragment) OS=Homo sapiens GN=CLSTN1 PE=1 SV=1	-0.0577348	0.518645	0.624363	RNA-digested	no_hit
F8WF69|P09496|P09496-2|P09496-3|P09496-4	CLTA	Clathrin light chain A OS=Homo sapiens GN=CLTA PE=1 SV=1|Clathrin light chain A OS=Homo sapiens GN=CLTA PE=1 SV=1|Isoform Non-brain of Clathrin light chain A OS=Homo sapiens GN=CLTA|Isoform 3 of Clathrin light chain A OS=Homo sapiens GN=CLTA|Isoform 4 of Clathrin light chain A OS=Homo sapiens GN=CLTA	-0.645357	1.17085e-05	6.52918e-05	RNA-preserved	hit
F8WF69|P09496|P09496-2|P09496-3|P09496-4	CLTA	Clathrin light chain A OS=Homo sapiens GN=CLTA PE=1 SV=1|Clathrin light chain A OS=Homo sapiens GN=CLTA PE=1 SV=1|Isoform Non-brain of Clathrin light chain A OS=Homo sapiens GN=CLTA|Isoform 3 of Clathrin light chain A OS=Homo sapiens GN=CLTA|Isoform 4 of Clathrin light chain A OS=Homo sapiens GN=CLTA	-0.591276	2.10999e-05	0.000145906	RNA-digested	hit
A0A087WVQ6|Q00610|Q00610-2	CLTC	Clathrin heavy chain OS=Homo sapiens GN=CLTC PE=1 SV=1|Clathrin heavy chain 1 OS=Homo sapiens GN=CLTC PE=1 SV=5|Isoform 2 of Clathrin heavy chain 1 OS=Homo sapiens GN=CLTC	-0.462716	2.13335e-05	0.000109051	RNA-preserved	no_hit
A0A087WVQ6|Q00610|Q00610-2	CLTC	Clathrin heavy chain OS=Homo sapiens GN=CLTC PE=1 SV=1|Clathrin heavy chain 1 OS=Homo sapiens GN=CLTC PE=1 SV=5|Isoform 2 of Clathrin heavy chain 1 OS=Homo sapiens GN=CLTC	-0.425545	3.72576e-05	0.000234949	RNA-digested	no_hit
P53675|P53675-2	CLTCL1	Clathrin heavy chain 2 OS=Homo sapiens GN=CLTCL1 PE=1 SV=2|Isoform 2 of Clathrin heavy chain 2 OS=Homo sapiens GN=CLTCL1	-0.238779	0.0058001	0.0135302	RNA-preserved	no_hit
P53675|P53675-2	CLTCL1	Clathrin heavy chain 2 OS=Homo sapiens GN=CLTCL1 PE=1 SV=2|Isoform 2 of Clathrin heavy chain 2 OS=Homo sapiens GN=CLTCL1	-0.166582	0.0296562	0.064524	RNA-digested	no_hit
P10909|P10909-2|P10909-4|P10909-5	CLU	Clusterin OS=Homo sapiens GN=CLU PE=1 SV=1|Isoform 2 of Clusterin OS=Homo sapiens GN=CLU|Isoform 4 of Clusterin OS=Homo sapiens GN=CLU|Isoform 5 of Clusterin OS=Homo sapiens GN=CLU	-0.692497	4.31163e-05	0.000260629	RNA-digested	hit
P10909|P10909-2|P10909-4|P10909-5	CLU	Clusterin OS=Homo sapiens GN=CLU PE=1 SV=1|Isoform 2 of Clusterin OS=Homo sapiens GN=CLU|Isoform 4 of Clusterin OS=Homo sapiens GN=CLU|Isoform 5 of Clusterin OS=Homo sapiens GN=CLU	-0.659452	5.9464e-05	0.000261177	RNA-preserved	hit
I3L2B0|O75153	CLUH	Clustered mitochondria protein homolog (Fragment) OS=Homo sapiens GN=CLUH PE=1 SV=2|Clustered mitochondria protein homolog OS=Homo sapiens GN=CLUH PE=1 SV=2	-0.0719301	0.141433	0.201972	RNA-preserved	no_hit
I3L2B0|O75153	CLUH	Clustered mitochondria protein homolog (Fragment) OS=Homo sapiens GN=CLUH PE=1 SV=2|Clustered mitochondria protein homolog OS=Homo sapiens GN=CLUH PE=1 SV=2	0.00371679	0.934265	0.954783	RNA-digested	no_hit
Q8NFW8	CMAS	N-acylneuraminate cytidylyltransferase OS=Homo sapiens GN=CMAS PE=1 SV=2	-0.43047	9.07968e-06	7.37024e-05	RNA-digested	no_hit
Q8NFW8	CMAS	N-acylneuraminate cytidylyltransferase OS=Homo sapiens GN=CMAS PE=1 SV=2	-0.421304	1.05061e-05	5.97141e-05	RNA-preserved	no_hit
Q96DG6	CMBL	Carboxymethylenebutenolidase homolog OS=Homo sapiens GN=CMBL PE=1 SV=1	0.0553889	0.123169	0.202735	RNA-digested	no_hit
Q96DG6	CMBL	Carboxymethylenebutenolidase homolog OS=Homo sapiens GN=CMBL PE=1 SV=1	0.109844	0.0101521	0.0217636	RNA-preserved	no_hit
Q7Z7K0	CMC1	COX assembly mitochondrial protein homolog OS=Homo sapiens GN=CMC1 PE=1 SV=1	-0.542632	7.45289e-05	0.000415498	RNA-digested	no_hit
Q7Z7K0	CMC1	COX assembly mitochondrial protein homolog OS=Homo sapiens GN=CMC1 PE=1 SV=1	-0.479619	0.000164982	0.000634763	RNA-preserved	no_hit
A0A087WU05|A0A087WY48|Q8IY22|Q8IY22-2|Q8IY22-3	CMIP	C-Maf-inducing protein OS=Homo sapiens GN=CMIP PE=1 SV=1|C-Maf-inducing protein OS=Homo sapiens GN=CMIP PE=1 SV=1|C-Maf-inducing protein OS=Homo sapiens GN=CMIP PE=1 SV=3|Isoform 2 of C-Maf-inducing protein OS=Homo sapiens GN=CMIP|Isoform 3 of C-Maf-inducing protein OS=Homo sapiens GN=CMIP	-0.212365	0.0647452	0.104451	RNA-preserved	no_hit
A0A087WU05|A0A087WY48|Q8IY22|Q8IY22-2|Q8IY22-3	CMIP	C-Maf-inducing protein OS=Homo sapiens GN=CMIP PE=1 SV=1|C-Maf-inducing protein OS=Homo sapiens GN=CMIP PE=1 SV=1|C-Maf-inducing protein OS=Homo sapiens GN=CMIP PE=1 SV=3|Isoform 2 of C-Maf-inducing protein OS=Homo sapiens GN=CMIP|Isoform 3 of C-Maf-inducing protein OS=Homo sapiens GN=CMIP	-0.162309	0.138532	0.222625	RNA-digested	no_hit
P30085|Q5T0D2	CMPK1	UMP-CMP kinase OS=Homo sapiens GN=CMPK1 PE=1 SV=3|UMP-CMP kinase OS=Homo sapiens GN=CMPK1 PE=1 SV=1	-0.0392756	0.284954	0.391494	RNA-digested	no_hit
P30085|Q5T0D2	CMPK1	UMP-CMP kinase OS=Homo sapiens GN=CMPK1 PE=1 SV=3|UMP-CMP kinase OS=Homo sapiens GN=CMPK1 PE=1 SV=1	0.0083795	0.812149	0.85714	RNA-preserved	no_hit
C9J384|Q9BQ75|Q9BQ75-2	CMSS1	Protein CMSS1 (Fragment) OS=Homo sapiens GN=CMSS1 PE=1 SV=1|Protein CMSS1 OS=Homo sapiens GN=CMSS1 PE=1 SV=2|Isoform 2 of Protein CMSS1 OS=Homo sapiens GN=CMSS1	-1.30606	4.6158e-08	8.86864e-07	RNA-preserved	hit
C9J384|Q9BQ75|Q9BQ75-2	CMSS1	Protein CMSS1 (Fragment) OS=Homo sapiens GN=CMSS1 PE=1 SV=1|Protein CMSS1 OS=Homo sapiens GN=CMSS1 PE=1 SV=2|Isoform 2 of Protein CMSS1 OS=Homo sapiens GN=CMSS1	-0.637184	6.81739e-06	5.76807e-05	RNA-digested	hit
Q8N1G2	CMTR1	Cap-specific mRNA (nucleoside-2'-O-)-methyltransferase 1 OS=Homo sapiens GN=CMTR1 PE=1 SV=1	0.0165161	0.657477	0.720182	RNA-preserved	no_hit
Q8N1G2	CMTR1	Cap-specific mRNA (nucleoside-2'-O-)-methyltransferase 1 OS=Homo sapiens GN=CMTR1 PE=1 SV=1	0.0239214	0.523995	0.629681	RNA-digested	no_hit
A0A0U1RRB3|Q8IYT2	CMTR2	Cap-specific mRNA (nucleoside-2'-O-)-methyltransferase 2 OS=Homo sapiens GN=CMTR2 PE=1 SV=1|Cap-specific mRNA (nucleoside-2'-O-)-methyltransferase 2 OS=Homo sapiens GN=CMTR2 PE=1 SV=2	0.0338592	0.560219	0.630704	RNA-preserved	no_hit
A0A0U1RRB3|Q8IYT2	CMTR2	Cap-specific mRNA (nucleoside-2'-O-)-methyltransferase 2 OS=Homo sapiens GN=CMTR2 PE=1 SV=1|Cap-specific mRNA (nucleoside-2'-O-)-methyltransferase 2 OS=Homo sapiens GN=CMTR2 PE=1 SV=2	0.0425765	0.467042	0.576473	RNA-digested	no_hit
P62633-2|P62633-4|P62633-8	CNBP	Isoform 2 of Cellular nucleic acid-binding protein OS=Homo sapiens GN=CNBP|Isoform 4 of Cellular nucleic acid-binding protein OS=Homo sapiens GN=CNBP|Isoform 8 of Cellular nucleic acid-binding protein OS=Homo sapiens GN=CNBP	-1.39656	9.65083e-05	0.000397673	RNA-preserved	hit
P62633-2|P62633-4|P62633-8	CNBP	Isoform 2 of Cellular nucleic acid-binding protein OS=Homo sapiens GN=CNBP|Isoform 4 of Cellular nucleic acid-binding protein OS=Homo sapiens GN=CNBP|Isoform 8 of Cellular nucleic acid-binding protein OS=Homo sapiens GN=CNBP	-0.598188	0.0120156	0.0309743	RNA-digested	hit
Q96KP4	CNDP2	Cytosolic non-specific dipeptidase OS=Homo sapiens GN=CNDP2 PE=1 SV=2	-0.0185959	0.659588	0.722056	RNA-preserved	no_hit
Q96KP4	CNDP2	Cytosolic non-specific dipeptidase OS=Homo sapiens GN=CNDP2 PE=1 SV=2	-0.00275506	0.9476	0.963667	RNA-digested	no_hit
B4DDF4|B4DUT8|Q99439	CNN2	Calponin OS=Homo sapiens GN=CNN2 PE=1 SV=1|Calponin OS=Homo sapiens GN=CNN2 PE=1 SV=1|Calponin-2 OS=Homo sapiens GN=CNN2 PE=1 SV=4	0.00135082	0.981411	0.985978	RNA-digested	no_hit
B4DDF4|B4DUT8|Q99439	CNN2	Calponin OS=Homo sapiens GN=CNN2 PE=1 SV=1|Calponin OS=Homo sapiens GN=CNN2 PE=1 SV=1|Calponin-2 OS=Homo sapiens GN=CNN2 PE=1 SV=4	0.00583666	0.919837	0.939327	RNA-preserved	no_hit
Q8NE01	CNNM3	Metal transporter CNNM3 OS=Homo sapiens GN=CNNM3 PE=1 SV=1	-0.310044	5.49795e-05	0.000244263	RNA-preserved	no_hit
Q8NE01	CNNM3	Metal transporter CNNM3 OS=Homo sapiens GN=CNNM3 PE=1 SV=1	-0.262897	0.000159789	0.000776363	RNA-digested	no_hit
Q6P4Q7	CNNM4	Metal transporter CNNM4 OS=Homo sapiens GN=CNNM4 PE=1 SV=3	-0.253688	0.0024026	0.00645266	RNA-preserved	no_hit
Q6P4Q7	CNNM4	Metal transporter CNNM4 OS=Homo sapiens GN=CNNM4 PE=1 SV=3	-0.0884572	0.152936	0.241247	RNA-digested	no_hit
A5YKK6|A5YKK6-2	CNOT1	CCR4-NOT transcription complex subunit 1 OS=Homo sapiens GN=CNOT1 PE=1 SV=2|Isoform 2 of CCR4-NOT transcription complex subunit 1 OS=Homo sapiens GN=CNOT1	-0.319107	0.00405114	0.0100358	RNA-preserved	no_hit
A5YKK6|A5YKK6-2	CNOT1	CCR4-NOT transcription complex subunit 1 OS=Homo sapiens GN=CNOT1 PE=1 SV=2|Isoform 2 of CCR4-NOT transcription complex subunit 1 OS=Homo sapiens GN=CNOT1	-0.136308	0.117742	0.19544	RNA-digested	no_hit
Q9H9A5|Q9H9A5-2|Q9H9A5-6	CNOT10	CCR4-NOT transcription complex subunit 10 OS=Homo sapiens GN=CNOT10 PE=1 SV=1|Isoform 2 of CCR4-NOT transcription complex subunit 10 OS=Homo sapiens GN=CNOT10|Isoform 6 of CCR4-NOT transcription complex subunit 10 OS=Homo sapiens GN=CNOT10	-0.134311	0.0130107	0.0266839	RNA-preserved	no_hit
Q9H9A5|Q9H9A5-2|Q9H9A5-6	CNOT10	CCR4-NOT transcription complex subunit 10 OS=Homo sapiens GN=CNOT10 PE=1 SV=1|Isoform 2 of CCR4-NOT transcription complex subunit 10 OS=Homo sapiens GN=CNOT10|Isoform 6 of CCR4-NOT transcription complex subunit 10 OS=Homo sapiens GN=CNOT10	-0.132071	0.0140463	0.0353152	RNA-digested	no_hit
Q9UKZ1	CNOT11	CCR4-NOT transcription complex subunit 11 OS=Homo sapiens GN=CNOT11 PE=1 SV=1	-0.529063	8.78306e-05	0.000366958	RNA-preserved	no_hit
Q9UKZ1	CNOT11	CCR4-NOT transcription complex subunit 11 OS=Homo sapiens GN=CNOT11 PE=1 SV=1	-0.378157	0.000715852	0.00282262	RNA-digested	no_hit
F8VV52|Q9NZN8	CNOT2	CCR4-NOT transcription complex subunit 2 (Fragment) OS=Homo sapiens GN=CNOT2 PE=1 SV=1|CCR4-NOT transcription complex subunit 2 OS=Homo sapiens GN=CNOT2 PE=1 SV=1	-0.232564	0.0684496	0.109557	RNA-preserved	no_hit
F8VV52|Q9NZN8	CNOT2	CCR4-NOT transcription complex subunit 2 (Fragment) OS=Homo sapiens GN=CNOT2 PE=1 SV=1|CCR4-NOT transcription complex subunit 2 OS=Homo sapiens GN=CNOT2 PE=1 SV=1	-0.102902	0.373716	0.482959	RNA-digested	no_hit
O75175|O75175-3	CNOT3	CCR4-NOT transcription complex subunit 3 OS=Homo sapiens GN=CNOT3 PE=1 SV=1|Isoform 3 of CCR4-NOT transcription complex subunit 3 OS=Homo sapiens GN=CNOT3	-0.155711	0.0025745	0.00837017	RNA-digested	no_hit
O75175|O75175-3	CNOT3	CCR4-NOT transcription complex subunit 3 OS=Homo sapiens GN=CNOT3 PE=1 SV=1|Isoform 3 of CCR4-NOT transcription complex subunit 3 OS=Homo sapiens GN=CNOT3	-0.150927	0.0030513	0.00789216	RNA-preserved	no_hit
O95628|O95628-10|O95628-2|O95628-3|O95628-4|O95628-5|O95628-6|O95628-7|O95628-8|O95628-9	CNOT4	CCR4-NOT transcription complex subunit 4 OS=Homo sapiens GN=CNOT4 PE=1 SV=3|Isoform 10 of CCR4-NOT transcription complex subunit 4 OS=Homo sapiens GN=CNOT4|Isoform 2 of CCR4-NOT transcription complex subunit 4 OS=Homo sapiens GN=CNOT4|Isoform 3 of CCR4-NOT transcription complex subunit 4 OS=Homo sapiens GN=CNOT4|Isoform 4 of CCR4-NOT transcription complex subunit 4 OS=Homo sapiens GN=CNOT4|Isofor…	-0.0473954	0.373891	0.454666	RNA-preserved	no_hit
O95628|O95628-10|O95628-2|O95628-3|O95628-4|O95628-5|O95628-6|O95628-7|O95628-8|O95628-9	CNOT4	CCR4-NOT transcription complex subunit 4 OS=Homo sapiens GN=CNOT4 PE=1 SV=3|Isoform 10 of CCR4-NOT transcription complex subunit 4 OS=Homo sapiens GN=CNOT4|Isoform 2 of CCR4-NOT transcription complex subunit 4 OS=Homo sapiens GN=CNOT4|Isoform 3 of CCR4-NOT transcription complex subunit 4 OS=Homo sapiens GN=CNOT4|Isoform 4 of CCR4-NOT transcription complex subunit 4 OS=Homo sapiens GN=CNOT4|Isofor…	0.0155895	0.763972	0.834468	RNA-digested	no_hit
Q9UIV1	CNOT7	CCR4-NOT transcription complex subunit 7 OS=Homo sapiens GN=CNOT7 PE=1 SV=3	0.0413915	0.252549	0.326942	RNA-preserved	no_hit
Q9UIV1	CNOT7	CCR4-NOT transcription complex subunit 7 OS=Homo sapiens GN=CNOT7 PE=1 SV=3	0.10369	0.0164833	0.0400076	RNA-digested	no_hit
B7Z9U0|E5RIL2|Q9UFF9|Q9UFF9-2|Q9UFF9-3	CNOT8	CCR4-NOT transcription complex subunit 8 OS=Homo sapiens GN=CNOT8 PE=1 SV=1|CCR4-NOT transcription complex subunit 8 (Fragment) OS=Homo sapiens GN=CNOT8 PE=1 SV=1|CCR4-NOT transcription complex subunit 8 OS=Homo sapiens GN=CNOT8 PE=1 SV=1|Isoform 2 of CCR4-NOT transcription complex subunit 8 OS=Homo sapiens GN=CNOT8|Isoform 3 of CCR4-NOT transcription complex subunit 8 OS=Homo sapiens GN=CNOT8	-0.0880491	0.031685	0.06771	RNA-digested	no_hit
B7Z9U0|E5RIL2|Q9UFF9|Q9UFF9-2|Q9UFF9-3	CNOT8	CCR4-NOT transcription complex subunit 8 OS=Homo sapiens GN=CNOT8 PE=1 SV=1|CCR4-NOT transcription complex subunit 8 (Fragment) OS=Homo sapiens GN=CNOT8 PE=1 SV=1|CCR4-NOT transcription complex subunit 8 OS=Homo sapiens GN=CNOT8 PE=1 SV=1|Isoform 2 of CCR4-NOT transcription complex subunit 8 OS=Homo sapiens GN=CNOT8|Isoform 3 of CCR4-NOT transcription complex subunit 8 OS=Homo sapiens GN=CNOT8	-0.0321818	0.361907	0.443188	RNA-preserved	no_hit
P09543|P09543-2	CNP	2',3'-cyclic-nucleotide 3'-phosphodiesterase OS=Homo sapiens GN=CNP PE=1 SV=2|Isoform CNPI of 2',3'-cyclic-nucleotide 3'-phosphodiesterase OS=Homo sapiens GN=CNP	-0.0937277	0.0691973	0.127876	RNA-digested	no_hit
P09543|P09543-2	CNP	2',3'-cyclic-nucleotide 3'-phosphodiesterase OS=Homo sapiens GN=CNP PE=1 SV=2|Isoform CNPI of 2',3'-cyclic-nucleotide 3'-phosphodiesterase OS=Homo sapiens GN=CNP	-0.0773565	0.120315	0.176054	RNA-preserved	no_hit
Q9BT09	CNPY3	Protein canopy homolog 3 OS=Homo sapiens GN=CNPY3 PE=1 SV=1	0.0215716	0.616363	0.682068	RNA-preserved	no_hit
Q9BT09	CNPY3	Protein canopy homolog 3 OS=Homo sapiens GN=CNPY3 PE=1 SV=1	0.0443393	0.316792	0.42687	RNA-digested	no_hit
A0A0J9YYJ0|Q8N129	CNPY4	Protein canopy homolog 4 (Fragment) OS=Homo sapiens GN=CNPY4 PE=1 SV=1|Protein canopy homolog 4 OS=Homo sapiens GN=CNPY4 PE=2 SV=1	-0.13702	0.0839556	0.149027	RNA-digested	no_hit
A0A0J9YYJ0|Q8N129	CNPY4	Protein canopy homolog 4 (Fragment) OS=Homo sapiens GN=CNPY4 PE=1 SV=1|Protein canopy homolog 4 OS=Homo sapiens GN=CNPY4 PE=2 SV=1	-0.0802881	0.277296	0.353947	RNA-preserved	no_hit
Q9GZY4	COA1	Cytochrome c oxidase assembly factor 1 homolog OS=Homo sapiens GN=COA1 PE=1 SV=1	0.0597122	0.267263	0.343401	RNA-preserved	no_hit
Q9GZY4	COA1	Cytochrome c oxidase assembly factor 1 homolog OS=Homo sapiens GN=COA1 PE=1 SV=1	0.076108	0.168173	0.260787	RNA-digested	no_hit
Q9Y2R0	COA3	Cytochrome c oxidase assembly factor 3 homolog, mitochondrial OS=Homo sapiens GN=COA3 PE=1 SV=1	-0.571217	1.12395e-05	8.76486e-05	RNA-digested	no_hit
Q9Y2R0	COA3	Cytochrome c oxidase assembly factor 3 homolog, mitochondrial OS=Homo sapiens GN=COA3 PE=1 SV=1	-0.561161	1.26732e-05	7.00202e-05	RNA-preserved	no_hit
Q5JTJ3|Q5JTJ3-2|Q5JTJ3-3|X6R5Z6	COA6	Cytochrome c oxidase assembly factor 6 homolog OS=Homo sapiens GN=COA6 PE=1 SV=1|Isoform 2 of Cytochrome c oxidase assembly factor 6 homolog OS=Homo sapiens GN=COA6|Isoform 3 of Cytochrome c oxidase assembly factor 6 homolog OS=Homo sapiens GN=COA6|Cytochrome c oxidase assembly factor 6 homolog OS=Homo sapiens GN=COA6 PE=1 SV=1	-0.762221	0.000497956	0.00166232	RNA-preserved	hit
Q5JTJ3|Q5JTJ3-2|Q5JTJ3-3|X6R5Z6	COA6	Cytochrome c oxidase assembly factor 6 homolog OS=Homo sapiens GN=COA6 PE=1 SV=1|Isoform 2 of Cytochrome c oxidase assembly factor 6 homolog OS=Homo sapiens GN=COA6|Isoform 3 of Cytochrome c oxidase assembly factor 6 homolog OS=Homo sapiens GN=COA6|Cytochrome c oxidase assembly factor 6 homolog OS=Homo sapiens GN=COA6 PE=1 SV=1	-0.744882	0.000572493	0.00233408	RNA-digested	hit
Q96BR5	COA7	Cytochrome c oxidase assembly factor 7 OS=Homo sapiens GN=COA7 PE=1 SV=2	-0.188762	0.0566517	0.108365	RNA-digested	no_hit
Q96BR5	COA7	Cytochrome c oxidase assembly factor 7 OS=Homo sapiens GN=COA7 PE=1 SV=2	-0.139672	0.135874	0.194756	RNA-preserved	no_hit
Q13057|Q13057-2	COASY	Bifunctional coenzyme A synthase OS=Homo sapiens GN=COASY PE=1 SV=4|Isoform 2 of Bifunctional coenzyme A synthase OS=Homo sapiens GN=COASY	-0.092125	0.0237786	0.054159	RNA-digested	no_hit
Q13057|Q13057-2	COASY	Bifunctional coenzyme A synthase OS=Homo sapiens GN=COASY PE=1 SV=4|Isoform 2 of Bifunctional coenzyme A synthase OS=Homo sapiens GN=COASY	-0.0910558	0.0249496	0.0461067	RNA-preserved	no_hit
H7C1N2|O75128-3|O75128-7	COBL	Protein cordon-bleu (Fragment) OS=Homo sapiens GN=COBL PE=1 SV=1|Isoform 3 of Protein cordon-bleu OS=Homo sapiens GN=COBL|Isoform 7 of Protein cordon-bleu OS=Homo sapiens GN=COBL	-0.216041	0.00059665	0.00241433	RNA-digested	no_hit
H7C1N2|O75128-3|O75128-7	COBL	Protein cordon-bleu (Fragment) OS=Homo sapiens GN=COBL PE=1 SV=1|Isoform 3 of Protein cordon-bleu OS=Homo sapiens GN=COBL|Isoform 7 of Protein cordon-bleu OS=Homo sapiens GN=COBL	-0.158215	0.0035258	0.00894794	RNA-preserved	no_hit
A0A0D9SG04|A0A0X1KG75|Q53SF7|Q53SF7-2|Q53SF7-3|Q53SF7-4	COBLL1	Cordon-bleu protein-like 1 OS=Homo sapiens GN=COBLL1 PE=1 SV=2|Cordon-bleu protein-like 1 (Fragment) OS=Homo sapiens GN=COBLL1 PE=1 SV=1|Cordon-bleu protein-like 1 OS=Homo sapiens GN=COBLL1 PE=1 SV=2|Isoform 2 of Cordon-bleu protein-like 1 OS=Homo sapiens GN=COBLL1|Isoform 3 of Cordon-bleu protein-like 1 OS=Homo sapiens GN=COBLL1|Isoform 4 of Cordon-bleu protein-like 1 OS=Homo sapiens GN=COBLL1	-0.0595454	0.128005	0.185445	RNA-preserved	no_hit
A0A0D9SG04|A0A0X1KG75|Q53SF7|Q53SF7-2|Q53SF7-3|Q53SF7-4	COBLL1	Cordon-bleu protein-like 1 OS=Homo sapiens GN=COBLL1 PE=1 SV=2|Cordon-bleu protein-like 1 (Fragment) OS=Homo sapiens GN=COBLL1 PE=1 SV=1|Cordon-bleu protein-like 1 OS=Homo sapiens GN=COBLL1 PE=1 SV=2|Isoform 2 of Cordon-bleu protein-like 1 OS=Homo sapiens GN=COBLL1|Isoform 3 of Cordon-bleu protein-like 1 OS=Homo sapiens GN=COBLL1|Isoform 4 of Cordon-bleu protein-like 1 OS=Homo sapiens GN=COBLL1	-0.0178234	0.621897	0.718254	RNA-digested	no_hit
A0A087WVI0|E9PBL8|Q8WTW3	COG1	Conserved oligomeric Golgi complex subunit 1 OS=Homo sapiens GN=COG1 PE=1 SV=1|Conserved oligomeric Golgi complex subunit 1 (Fragment) OS=Homo sapiens GN=COG1 PE=1 SV=2|Conserved oligomeric Golgi complex subunit 1 OS=Homo sapiens GN=COG1 PE=1 SV=1	-0.181226	0.00100108	0.00301217	RNA-preserved	no_hit
A0A087WVI0|E9PBL8|Q8WTW3	COG1	Conserved oligomeric Golgi complex subunit 1 OS=Homo sapiens GN=COG1 PE=1 SV=1|Conserved oligomeric Golgi complex subunit 1 (Fragment) OS=Homo sapiens GN=COG1 PE=1 SV=2|Conserved oligomeric Golgi complex subunit 1 OS=Homo sapiens GN=COG1 PE=1 SV=1	-0.134565	0.00517457	0.0151641	RNA-digested	no_hit
B7Z2Y2|Q14746|Q14746-2	COG2	Conserved oligomeric Golgi complex subunit 2 OS=Homo sapiens GN=COG2 PE=1 SV=1|Conserved oligomeric Golgi complex subunit 2 OS=Homo sapiens GN=COG2 PE=1 SV=1|Isoform 2 of Conserved oligomeric Golgi complex subunit 2 OS=Homo sapiens GN=COG2	-0.135872	0.0139499	0.0283106	RNA-preserved	no_hit
B7Z2Y2|Q14746|Q14746-2	COG2	Conserved oligomeric Golgi complex subunit 2 OS=Homo sapiens GN=COG2 PE=1 SV=1|Conserved oligomeric Golgi complex subunit 2 OS=Homo sapiens GN=COG2 PE=1 SV=1|Isoform 2 of Conserved oligomeric Golgi complex subunit 2 OS=Homo sapiens GN=COG2	-0.0814284	0.092783	0.16125	RNA-digested	no_hit
Q96JB2	COG3	Conserved oligomeric Golgi complex subunit 3 OS=Homo sapiens GN=COG3 PE=1 SV=3	-0.337571	0.0032513	0.00835254	RNA-preserved	no_hit
Q96JB2	COG3	Conserved oligomeric Golgi complex subunit 3 OS=Homo sapiens GN=COG3 PE=1 SV=3	-0.124746	0.152034	0.240175	RNA-digested	no_hit
J3KNI1|Q9H9E3	COG4	Conserved oligomeric Golgi complex subunit 4 OS=Homo sapiens GN=COG4 PE=1 SV=1|Conserved oligomeric Golgi complex subunit 4 OS=Homo sapiens GN=COG4 PE=1 SV=3	-0.234014	0.00149655	0.00429244	RNA-preserved	no_hit
J3KNI1|Q9H9E3	COG4	Conserved oligomeric Golgi complex subunit 4 OS=Homo sapiens GN=COG4 PE=1 SV=1|Conserved oligomeric Golgi complex subunit 4 OS=Homo sapiens GN=COG4 PE=1 SV=3	-0.120581	0.0363345	0.0757273	RNA-digested	no_hit
Q9UP83|Q9UP83-2	COG5	Conserved oligomeric Golgi complex subunit 5 OS=Homo sapiens GN=COG5 PE=1 SV=3|Isoform 2 of Conserved oligomeric Golgi complex subunit 5 OS=Homo sapiens GN=COG5	-0.249863	0.00279212	0.00733067	RNA-preserved	no_hit
Q9UP83|Q9UP83-2	COG5	Conserved oligomeric Golgi complex subunit 5 OS=Homo sapiens GN=COG5 PE=1 SV=3|Isoform 2 of Conserved oligomeric Golgi complex subunit 5 OS=Homo sapiens GN=COG5	-0.230634	0.00428365	0.0129159	RNA-digested	no_hit
Q9Y2V7	COG6	Conserved oligomeric Golgi complex subunit 6 OS=Homo sapiens GN=COG6 PE=1 SV=2	0.0227311	0.520874	0.595695	RNA-preserved	no_hit
Q9Y2V7	COG6	Conserved oligomeric Golgi complex subunit 6 OS=Homo sapiens GN=COG6 PE=1 SV=2	0.0636318	0.0999125	0.17176	RNA-digested	no_hit
P83436	COG7	Conserved oligomeric Golgi complex subunit 7 OS=Homo sapiens GN=COG7 PE=1 SV=1	-0.419875	0.002402	0.00645266	RNA-preserved	no_hit
P83436	COG7	Conserved oligomeric Golgi complex subunit 7 OS=Homo sapiens GN=COG7 PE=1 SV=1	-0.276168	0.0190256	0.0449848	RNA-digested	no_hit
H3BQV3|Q96MW5	COG8	Conserved oligomeric Golgi complex subunit 8 OS=Homo sapiens GN=COG8 PE=1 SV=1|Conserved oligomeric Golgi complex subunit 8 OS=Homo sapiens GN=COG8 PE=1 SV=2	0.00164646	0.967682	0.976364	RNA-preserved	no_hit
H3BQV3|Q96MW5	COG8	Conserved oligomeric Golgi complex subunit 8 OS=Homo sapiens GN=COG8 PE=1 SV=1|Conserved oligomeric Golgi complex subunit 8 OS=Homo sapiens GN=COG8 PE=1 SV=2	0.0250665	0.542919	0.647091	RNA-digested	no_hit
P38432	COIL	Coilin OS=Homo sapiens GN=COIL PE=1 SV=1	-1.03444	4.76203e-05	0.000283412	RNA-digested	hit
P38432	COIL	Coilin OS=Homo sapiens GN=COIL PE=1 SV=1	-0.920235	0.000102126	0.000418585	RNA-preserved	hit
D6RGG3|Q99715|Q99715-4	COL12A1	Collagen alpha-1(XII) chain OS=Homo sapiens GN=COL12A1 PE=1 SV=1|Collagen alpha-1(XII) chain OS=Homo sapiens GN=COL12A1 PE=1 SV=2|Isoform 4 of Collagen alpha-1(XII) chain OS=Homo sapiens GN=COL12A1	0.00889209	0.779922	0.845666	RNA-digested	no_hit
D6RGG3|Q99715|Q99715-4	COL12A1	Collagen alpha-1(XII) chain OS=Homo sapiens GN=COL12A1 PE=1 SV=1|Collagen alpha-1(XII) chain OS=Homo sapiens GN=COL12A1 PE=1 SV=2|Isoform 4 of Collagen alpha-1(XII) chain OS=Homo sapiens GN=COL12A1	0.0192957	0.54851	0.620205	RNA-preserved	no_hit
P02462|P02462-2	COL4A1	Collagen alpha-1(IV) chain OS=Homo sapiens GN=COL4A1 PE=1 SV=3|Isoform 2 of Collagen alpha-1(IV) chain OS=Homo sapiens GN=COL4A1	-0.129309	0.0492322	0.0825328	RNA-preserved	no_hit
P02462|P02462-2	COL4A1	Collagen alpha-1(IV) chain OS=Homo sapiens GN=COL4A1 PE=1 SV=3|Isoform 2 of Collagen alpha-1(IV) chain OS=Homo sapiens GN=COL4A1	-0.125279	0.0549298	0.105333	RNA-digested	no_hit
P08572	COL4A2	Collagen alpha-2(IV) chain OS=Homo sapiens GN=COL4A2 PE=1 SV=4	-0.378714	0.000397827	0.00169864	RNA-digested	no_hit
P08572	COL4A2	Collagen alpha-2(IV) chain OS=Homo sapiens GN=COL4A2 PE=1 SV=4	-0.198814	0.0132261	0.0270194	RNA-preserved	no_hit
Q9Y5P4|Q9Y5P4-2|Q9Y5P4-3	COL4A3BP	Collagen type IV alpha-3-binding protein OS=Homo sapiens GN=COL4A3BP PE=1 SV=1|Isoform 2 of Collagen type IV alpha-3-binding protein OS=Homo sapiens GN=COL4A3BP|Isoform 3 of Collagen type IV alpha-3-binding protein OS=Homo sapiens GN=COL4A3BP	0.0212482	0.662034	0.724439	RNA-preserved	no_hit
Q9Y5P4|Q9Y5P4-2|Q9Y5P4-3	COL4A3BP	Collagen type IV alpha-3-binding protein OS=Homo sapiens GN=COL4A3BP PE=1 SV=1|Isoform 2 of Collagen type IV alpha-3-binding protein OS=Homo sapiens GN=COL4A3BP|Isoform 3 of Collagen type IV alpha-3-binding protein OS=Homo sapiens GN=COL4A3BP	0.024009	0.622052	0.718254	RNA-digested	no_hit
A0A087WZY5|A8MXH5|F5H3Q5|F5H851|Q14031|Q14031-2	COL4A6	Collagen alpha-6(IV) chain OS=Homo sapiens GN=COL4A6 PE=1 SV=1|Collagen alpha-6(IV) chain OS=Homo sapiens GN=COL4A6 PE=1 SV=2|Collagen alpha-6(IV) chain OS=Homo sapiens GN=COL4A6 PE=1 SV=1|Collagen alpha-6(IV) chain OS=Homo sapiens GN=COL4A6 PE=1 SV=2|Collagen alpha-6(IV) chain OS=Homo sapiens GN=COL4A6 PE=1 SV=3|Isoform B of Collagen alpha-6(IV) chain OS=Homo sapiens GN=COL4A6	-0.110302	0.0457389	0.0911737	RNA-digested	no_hit
A0A087WZY5|A8MXH5|F5H3Q5|F5H851|Q14031|Q14031-2	COL4A6	Collagen alpha-6(IV) chain OS=Homo sapiens GN=COL4A6 PE=1 SV=1|Collagen alpha-6(IV) chain OS=Homo sapiens GN=COL4A6 PE=1 SV=2|Collagen alpha-6(IV) chain OS=Homo sapiens GN=COL4A6 PE=1 SV=1|Collagen alpha-6(IV) chain OS=Homo sapiens GN=COL4A6 PE=1 SV=2|Collagen alpha-6(IV) chain OS=Homo sapiens GN=COL4A6 PE=1 SV=3|Isoform B of Collagen alpha-6(IV) chain OS=Homo sapiens GN=COL4A6	-0.0609536	0.222911	0.295354	RNA-preserved	no_hit
A0A087WXW9|P20908	COL5A1	Collagen alpha-1(V) chain OS=Homo sapiens GN=COL5A1 PE=1 SV=1|Collagen alpha-1(V) chain OS=Homo sapiens GN=COL5A1 PE=1 SV=3	-0.28979	0.000399257	0.00170236	RNA-digested	no_hit
A0A087WXW9|P20908	COL5A1	Collagen alpha-1(V) chain OS=Homo sapiens GN=COL5A1 PE=1 SV=1|Collagen alpha-1(V) chain OS=Homo sapiens GN=COL5A1 PE=1 SV=3	-0.278116	0.000513279	0.00170608	RNA-preserved	no_hit
Q8NBJ5	COLGALT1	Procollagen galactosyltransferase 1 OS=Homo sapiens GN=COLGALT1 PE=1 SV=1	-0.469655	3.27982e-06	2.22418e-05	RNA-preserved	no_hit
Q8NBJ5	COLGALT1	Procollagen galactosyltransferase 1 OS=Homo sapiens GN=COLGALT1 PE=1 SV=1	-0.430125	5.9894e-06	5.17293e-05	RNA-digested	no_hit
Q8N668|Q8N668-2	COMMD1	COMM domain-containing protein 1 OS=Homo sapiens GN=COMMD1 PE=1 SV=1|Isoform 2 of COMM domain-containing protein 1 OS=Homo sapiens GN=COMMD1	0.00626209	0.901203	0.931867	RNA-digested	no_hit
Q8N668|Q8N668-2	COMMD1	COMM domain-containing protein 1 OS=Homo sapiens GN=COMMD1 PE=1 SV=1|Isoform 2 of COMM domain-containing protein 1 OS=Homo sapiens GN=COMMD1	0.0417696	0.418794	0.499591	RNA-preserved	no_hit
D6RJ90|Q9Y6G5	COMMD10	COMM domain containing 10, isoform CRA_b OS=Homo sapiens GN=COMMD10 PE=1 SV=1|COMM domain-containing protein 10 OS=Homo sapiens GN=COMMD10 PE=1 SV=1	-0.613472	3.43632e-06	3.34198e-05	RNA-digested	hit
D6RJ90|Q9Y6G5	COMMD10	COMM domain containing 10, isoform CRA_b OS=Homo sapiens GN=COMMD10 PE=1 SV=1|COMM domain-containing protein 10 OS=Homo sapiens GN=COMMD10 PE=1 SV=1	-0.446574	2.94995e-05	0.000143458	RNA-preserved	no_hit
F8WBW1|F8WC41|Q86X83|Q86X83-2	COMMD2	COMM domain-containing protein 2 OS=Homo sapiens GN=COMMD2 PE=1 SV=1|COMM domain-containing protein 2 OS=Homo sapiens GN=COMMD2 PE=1 SV=1|COMM domain-containing protein 2 OS=Homo sapiens GN=COMMD2 PE=1 SV=2|Isoform 2 of COMM domain-containing protein 2 OS=Homo sapiens GN=COMMD2	-0.265187	0.00244128	0.00805012	RNA-digested	no_hit
F8WBW1|F8WC41|Q86X83|Q86X83-2	COMMD2	COMM domain-containing protein 2 OS=Homo sapiens GN=COMMD2 PE=1 SV=1|COMM domain-containing protein 2 OS=Homo sapiens GN=COMMD2 PE=1 SV=1|COMM domain-containing protein 2 OS=Homo sapiens GN=COMMD2 PE=1 SV=2|Isoform 2 of COMM domain-containing protein 2 OS=Homo sapiens GN=COMMD2	-0.254662	0.00304514	0.00788001	RNA-preserved	no_hit
H3BM91|Q9H0A8	COMMD4	COMM domain-containing protein 4 (Fragment) OS=Homo sapiens GN=COMMD4 PE=1 SV=1|COMM domain-containing protein 4 OS=Homo sapiens GN=COMMD4 PE=1 SV=1	0.0439502	0.259423	0.364963	RNA-digested	no_hit
H3BM91|Q9H0A8	COMMD4	COMM domain-containing protein 4 (Fragment) OS=Homo sapiens GN=COMMD4 PE=1 SV=1|COMM domain-containing protein 4 OS=Homo sapiens GN=COMMD4 PE=1 SV=1	0.0485375	0.217356	0.289058	RNA-preserved	no_hit
Q9P000|Q9P000-2	COMMD9	COMM domain-containing protein 9 OS=Homo sapiens GN=COMMD9 PE=1 SV=2|Isoform 2 of COMM domain-containing protein 9 OS=Homo sapiens GN=COMMD9	-0.898299	9.54463e-06	7.66695e-05	RNA-digested	hit
Q9P000|Q9P000-2	COMMD9	COMM domain-containing protein 9 OS=Homo sapiens GN=COMMD9 PE=1 SV=2|Isoform 2 of COMM domain-containing protein 9 OS=Homo sapiens GN=COMMD9	-0.878463	1.11034e-05	6.26292e-05	RNA-preserved	hit
P21964|P21964-2	COMT	Catechol O-methyltransferase OS=Homo sapiens GN=COMT PE=1 SV=2|Isoform Soluble of Catechol O-methyltransferase OS=Homo sapiens GN=COMT	0.0416275	0.27155	0.378375	RNA-digested	no_hit
P21964|P21964-2	COMT	Catechol O-methyltransferase OS=Homo sapiens GN=COMT PE=1 SV=2|Isoform Soluble of Catechol O-methyltransferase OS=Homo sapiens GN=COMT	0.0999477	0.0238187	0.0442866	RNA-preserved	no_hit
P53621	COPA	Coatomer subunit alpha OS=Homo sapiens GN=COPA PE=1 SV=2	-0.0364226	0.304496	0.38216	RNA-preserved	no_hit
P53621	COPA	Coatomer subunit alpha OS=Homo sapiens GN=COPA PE=1 SV=2	-0.0340054	0.335393	0.444719	RNA-digested	no_hit
P53618	COPB1	Coatomer subunit beta OS=Homo sapiens GN=COPB1 PE=1 SV=3	-0.0870406	0.0781521	0.140856	RNA-digested	no_hit
P53618	COPB1	Coatomer subunit beta OS=Homo sapiens GN=COPB1 PE=1 SV=3	-0.0789044	0.103923	0.155352	RNA-preserved	no_hit
P35606|P35606-2	COPB2	Coatomer subunit beta' OS=Homo sapiens GN=COPB2 PE=1 SV=2|Isoform 2 of Coatomer subunit beta' OS=Homo sapiens GN=COPB2	-0.0775024	0.0803375	0.125196	RNA-preserved	no_hit
P35606|P35606-2	COPB2	Coatomer subunit beta' OS=Homo sapiens GN=COPB2 PE=1 SV=2|Isoform 2 of Coatomer subunit beta' OS=Homo sapiens GN=COPB2	-0.0665485	0.122983	0.202582	RNA-digested	no_hit
A0A087X0I4|O14579	COPE	Coatomer subunit epsilon OS=Homo sapiens GN=COPE PE=1 SV=1|Coatomer subunit epsilon OS=Homo sapiens GN=COPE PE=1 SV=3	-0.750289	1.23496e-06	1.01311e-05	RNA-preserved	hit
A0A087X0I4|O14579	COPE	Coatomer subunit epsilon OS=Homo sapiens GN=COPE PE=1 SV=1|Coatomer subunit epsilon OS=Homo sapiens GN=COPE PE=1 SV=3	-0.60026	5.73775e-06	4.9875e-05	RNA-digested	hit
Q9Y678	COPG1	Coatomer subunit gamma-1 OS=Homo sapiens GN=COPG1 PE=1 SV=1	-0.0390421	0.253625	0.328235	RNA-preserved	no_hit
Q9Y678	COPG1	Coatomer subunit gamma-1 OS=Homo sapiens GN=COPG1 PE=1 SV=1	-0.0169006	0.607272	0.706173	RNA-digested	no_hit
Q9UBF2	COPG2	Coatomer subunit gamma-2 OS=Homo sapiens GN=COPG2 PE=1 SV=1	-0.0205143	0.543305	0.647408	RNA-digested	no_hit
Q9UBF2	COPG2	Coatomer subunit gamma-2 OS=Homo sapiens GN=COPG2 PE=1 SV=1	-0.00834345	0.802543	0.848937	RNA-preserved	no_hit
P61201|P61201-2	COPS2	COP9 signalosome complex subunit 2 OS=Homo sapiens GN=COPS2 PE=1 SV=1|Isoform 2 of COP9 signalosome complex subunit 2 OS=Homo sapiens GN=COPS2	-0.0121522	0.732634	0.786078	RNA-preserved	no_hit
P61201|P61201-2	COPS2	COP9 signalosome complex subunit 2 OS=Homo sapiens GN=COPS2 PE=1 SV=1|Isoform 2 of COP9 signalosome complex subunit 2 OS=Homo sapiens GN=COPS2	0.000489674	0.988969	0.991541	RNA-digested	no_hit
Q9UNS2	COPS3	COP9 signalosome complex subunit 3 OS=Homo sapiens GN=COPS3 PE=1 SV=3	-0.336497	0.00665267	0.0151332	RNA-preserved	no_hit
Q9UNS2	COPS3	COP9 signalosome complex subunit 3 OS=Homo sapiens GN=COPS3 PE=1 SV=3	-0.250225	0.0255996	0.0575537	RNA-digested	no_hit
Q9BT78	COPS4	COP9 signalosome complex subunit 4 OS=Homo sapiens GN=COPS4 PE=1 SV=1	-0.962588	6.49316e-07	6.06403e-06	RNA-preserved	hit
Q9BT78	COPS4	COP9 signalosome complex subunit 4 OS=Homo sapiens GN=COPS4 PE=1 SV=1	-0.830487	1.80893e-06	2.06004e-05	RNA-digested	hit
Q92905	COPS5	COP9 signalosome complex subunit 5 OS=Homo sapiens GN=COPS5 PE=1 SV=4	-0.195238	0.00252738	0.00673718	RNA-preserved	no_hit
Q92905	COPS5	COP9 signalosome complex subunit 5 OS=Homo sapiens GN=COPS5 PE=1 SV=4	-0.168647	0.00549471	0.0159551	RNA-digested	no_hit
E7EM64|Q7L5N1	COPS6	COP9 signalosome complex subunit 6 OS=Homo sapiens GN=COPS6 PE=1 SV=1|COP9 signalosome complex subunit 6 OS=Homo sapiens GN=COPS6 PE=1 SV=1	-0.0545065	0.353227	0.434332	RNA-preserved	no_hit
E7EM64|Q7L5N1	COPS6	COP9 signalosome complex subunit 6 OS=Homo sapiens GN=COPS6 PE=1 SV=1|COP9 signalosome complex subunit 6 OS=Homo sapiens GN=COPS6 PE=1 SV=1	0.0434715	0.45394	0.564081	RNA-digested	no_hit
Q9UBW8	COPS7A	COP9 signalosome complex subunit 7a OS=Homo sapiens GN=COPS7A PE=1 SV=1	-0.149557	0.0118537	0.0306009	RNA-digested	no_hit
Q9UBW8	COPS7A	COP9 signalosome complex subunit 7a OS=Homo sapiens GN=COPS7A PE=1 SV=1	-0.0808639	0.111865	0.165392	RNA-preserved	no_hit
J3KQ34|Q9H9Q2	COPS7B	COP9 signalosome complex subunit 7b OS=Homo sapiens GN=COPS7B PE=1 SV=1|COP9 signalosome complex subunit 7b OS=Homo sapiens GN=COPS7B PE=1 SV=1	-0.0744278	0.0761066	0.137999	RNA-digested	no_hit
J3KQ34|Q9H9Q2	COPS7B	COP9 signalosome complex subunit 7b OS=Homo sapiens GN=COPS7B PE=1 SV=1|COP9 signalosome complex subunit 7b OS=Homo sapiens GN=COPS7B PE=1 SV=1	-0.0229127	0.543251	0.615418	RNA-preserved	no_hit
E9PGT6|Q99627|Q99627-2	COPS8	COP9 signalosome complex subunit 8 OS=Homo sapiens GN=COPS8 PE=1 SV=1|COP9 signalosome complex subunit 8 OS=Homo sapiens GN=COPS8 PE=1 SV=1|Isoform 2 of COP9 signalosome complex subunit 8 OS=Homo sapiens GN=COPS8	-0.368371	6.12153e-05	0.000267346	RNA-preserved	no_hit
E9PGT6|Q99627|Q99627-2	COPS8	COP9 signalosome complex subunit 8 OS=Homo sapiens GN=COPS8 PE=1 SV=1|COP9 signalosome complex subunit 8 OS=Homo sapiens GN=COPS8 PE=1 SV=1|Isoform 2 of COP9 signalosome complex subunit 8 OS=Homo sapiens GN=COPS8	-0.334897	0.000113611	0.000586305	RNA-digested	no_hit
F8VVA7|F8VXB1|F8VYZ4|F8W156|P61923|P61923-5	COPZ1	Coatomer subunit zeta-1 OS=Homo sapiens GN=COPZ1 PE=1 SV=1|Coatomer subunit zeta-1 (Fragment) OS=Homo sapiens GN=COPZ1 PE=1 SV=1|Coatomer subunit zeta-1 OS=Homo sapiens GN=COPZ1 PE=1 SV=1|Coatomer subunit zeta-1 OS=Homo sapiens GN=COPZ1 PE=1 SV=1|Coatomer subunit zeta-1 OS=Homo sapiens GN=COPZ1 PE=1 SV=1|Isoform 5 of Coatomer subunit zeta-1 OS=Homo sapiens GN=COPZ1	-0.41426	0.000175285	0.000667741	RNA-preserved	no_hit
F8VVA7|F8VXB1|F8VYZ4|F8W156|P61923|P61923-5	COPZ1	Coatomer subunit zeta-1 OS=Homo sapiens GN=COPZ1 PE=1 SV=1|Coatomer subunit zeta-1 (Fragment) OS=Homo sapiens GN=COPZ1 PE=1 SV=1|Coatomer subunit zeta-1 OS=Homo sapiens GN=COPZ1 PE=1 SV=1|Coatomer subunit zeta-1 OS=Homo sapiens GN=COPZ1 PE=1 SV=1|Coatomer subunit zeta-1 OS=Homo sapiens GN=COPZ1 PE=1 SV=1|Isoform 5 of Coatomer subunit zeta-1 OS=Homo sapiens GN=COPZ1	-0.325598	0.000772277	0.00300342	RNA-digested	no_hit
Q5HYK3	COQ5	2-methoxy-6-polyprenyl-1,4-benzoquinol methylase, mitochondrial OS=Homo sapiens GN=COQ5 PE=1 SV=2	0.027346	0.62699	0.722564	RNA-digested	no_hit
Q5HYK3	COQ5	2-methoxy-6-polyprenyl-1,4-benzoquinol methylase, mitochondrial OS=Homo sapiens GN=COQ5 PE=1 SV=2	0.0547388	0.342738	0.42343	RNA-preserved	no_hit
H3BP28|H3BSZ3|H3BTN8|I3L1T0|Q99807|Q99807-2	COQ7	5-demethoxyubiquinone hydroxylase, mitochondrial OS=Homo sapiens GN=COQ7 PE=1 SV=1|5-demethoxyubiquinone hydroxylase, mitochondrial (Fragment) OS=Homo sapiens GN=COQ7 PE=1 SV=1|5-demethoxyubiquinone hydroxylase, mitochondrial (Fragment) OS=Homo sapiens GN=COQ7 PE=1 SV=1|5-demethoxyubiquinone hydroxylase, mitochondrial OS=Homo sapiens GN=COQ7 PE=1 SV=1|5-demethoxyubiquinone hydroxylase, mitochondr…	-0.157378	0.0173679	0.0338822	RNA-preserved	no_hit
H3BP28|H3BSZ3|H3BTN8|I3L1T0|Q99807|Q99807-2	COQ7	5-demethoxyubiquinone hydroxylase, mitochondrial OS=Homo sapiens GN=COQ7 PE=1 SV=1|5-demethoxyubiquinone hydroxylase, mitochondrial (Fragment) OS=Homo sapiens GN=COQ7 PE=1 SV=1|5-demethoxyubiquinone hydroxylase, mitochondrial (Fragment) OS=Homo sapiens GN=COQ7 PE=1 SV=1|5-demethoxyubiquinone hydroxylase, mitochondrial OS=Homo sapiens GN=COQ7 PE=1 SV=1|5-demethoxyubiquinone hydroxylase, mitochondr…	-0.128693	0.0392214	0.0805927	RNA-digested	no_hit
H3BNT2|O75208	COQ9	Ubiquinone biosynthesis protein COQ9, mitochondrial (Fragment) OS=Homo sapiens GN=COQ9 PE=1 SV=7|Ubiquinone biosynthesis protein COQ9, mitochondrial OS=Homo sapiens GN=COQ9 PE=1 SV=1	-0.903367	7.53165e-07	6.84442e-06	RNA-preserved	hit
H3BNT2|O75208	COQ9	Ubiquinone biosynthesis protein COQ9, mitochondrial (Fragment) OS=Homo sapiens GN=COQ9 PE=1 SV=7|Ubiquinone biosynthesis protein COQ9, mitochondrial OS=Homo sapiens GN=COQ9 PE=1 SV=1	-0.766334	2.35488e-06	2.5322e-05	RNA-digested	hit
Q9BR76	CORO1B	Coronin-1B OS=Homo sapiens GN=CORO1B PE=1 SV=1	-0.118383	0.0166009	0.0402206	RNA-digested	no_hit
Q9BR76	CORO1B	Coronin-1B OS=Homo sapiens GN=CORO1B PE=1 SV=1	-0.113189	0.0201669	0.0385759	RNA-preserved	no_hit
Q9ULV4|Q9ULV4-2|Q9ULV4-3	CORO1C	Coronin-1C OS=Homo sapiens GN=CORO1C PE=1 SV=1|Isoform 2 of Coronin-1C OS=Homo sapiens GN=CORO1C|Isoform 3 of Coronin-1C OS=Homo sapiens GN=CORO1C	-0.437701	4.93904e-05	0.000292977	RNA-digested	no_hit
Q9ULV4|Q9ULV4-2|Q9ULV4-3	CORO1C	Coronin-1C OS=Homo sapiens GN=CORO1C PE=1 SV=1|Isoform 2 of Coronin-1C OS=Homo sapiens GN=CORO1C|Isoform 3 of Coronin-1C OS=Homo sapiens GN=CORO1C	-0.387246	0.000109658	0.000444721	RNA-preserved	no_hit
A0A0A6YYL4|P57737-3	CORO7	Coronin OS=Homo sapiens GN=CORO7-PAM16 PE=3 SV=1|Isoform 3 of Coronin-7 OS=Homo sapiens GN=CORO7	-0.232402	0.00105231	0.00392019	RNA-digested	no_hit
A0A0A6YYL4|P57737-3	CORO7	Coronin OS=Homo sapiens GN=CORO7-PAM16 PE=3 SV=1|Isoform 3 of Coronin-7 OS=Homo sapiens GN=CORO7	-0.229042	0.00114551	0.00339379	RNA-preserved	no_hit
Q14019	COTL1	Coactosin-like protein OS=Homo sapiens GN=COTL1 PE=1 SV=3	0.149409	0.0039197	0.0120014	RNA-digested	no_hit
Q14019	COTL1	Coactosin-like protein OS=Homo sapiens GN=COTL1 PE=1 SV=3	0.241366	0.00023967	0.000872966	RNA-preserved	no_hit
Q7KZN9|Q7KZN9-2	COX15	Cytochrome c oxidase assembly protein COX15 homolog OS=Homo sapiens GN=COX15 PE=1 SV=1|Isoform 2 of Cytochrome c oxidase assembly protein COX15 homolog OS=Homo sapiens GN=COX15	0.0813622	0.0489761	0.0962757	RNA-digested	no_hit
Q7KZN9|Q7KZN9-2	COX15	Cytochrome c oxidase assembly protein COX15 homolog OS=Homo sapiens GN=COX15 PE=1 SV=1|Isoform 2 of Cytochrome c oxidase assembly protein COX15 homolog OS=Homo sapiens GN=COX15	0.136978	0.00506248	0.0120329	RNA-preserved	no_hit
B7ZL88|Q8N8Q8	COX18	COX18 protein OS=Homo sapiens GN=COX18 PE=1 SV=1|Mitochondrial inner membrane protein COX18 OS=Homo sapiens GN=COX18 PE=2 SV=1	-0.0823562	0.326173	0.436353	RNA-digested	no_hit
B7ZL88|Q8N8Q8	COX18	COX18 protein OS=Homo sapiens GN=COX18 PE=1 SV=1|Mitochondrial inner membrane protein COX18 OS=Homo sapiens GN=COX18 PE=2 SV=1	-0.0682073	0.411029	0.492085	RNA-preserved	no_hit
Q5RI15|Q5RI15-2	COX20	Cytochrome c oxidase protein 20 homolog OS=Homo sapiens GN=COX20 PE=1 SV=2|Isoform 2 of Cytochrome c oxidase protein 20 homolog OS=Homo sapiens GN=COX20	-0.0187748	0.648732	0.712193	RNA-preserved	no_hit
Q5RI15|Q5RI15-2	COX20	Cytochrome c oxidase protein 20 homolog OS=Homo sapiens GN=COX20 PE=1 SV=2|Isoform 2 of Cytochrome c oxidase protein 20 homolog OS=Homo sapiens GN=COX20	0.02577	0.534539	0.639293	RNA-digested	no_hit
P13073	COX4I1	Cytochrome c oxidase subunit 4 isoform 1, mitochondrial OS=Homo sapiens GN=COX4I1 PE=1 SV=1	-0.083165	0.0632352	0.118811	RNA-digested	no_hit
P13073	COX4I1	Cytochrome c oxidase subunit 4 isoform 1, mitochondrial OS=Homo sapiens GN=COX4I1 PE=1 SV=1	-0.0662689	0.122572	0.179017	RNA-preserved	no_hit
[truncated: 8,956 more rows]

## Sheet: Fig.1C
Cluster	ID	Description	GeneRatio	BgRatio	pvalue	p.adjust	qvalue	geneID	Count
[truncated: 127 more rows]

## Sheet: Fig.1D
gene_name	RNA_preserved_rep1	RNA_preserved_rep2	RNA_preserved_rep3	median_RNA_preserved	RNA_digested_rep1	RNA_digested_rep2	RNA_digested_rep3	median_RNA_digested	RNase_sensitive
[truncated: 7 more rows]

[truncated: 1 more sheets: Fig.1F]
