# Supplementary material for: Systematic discovery of biomolecular condensate-specific protein phosphorylation
Source: Nat Chem Biol. 2022 Jul 21;18(10):1104–14. doi: 10.1038/s41589-022-01062-y (PMC9512703; doi:10.1038/s41589-022-01062-y)
Supplement: Source Data Fig. 1 — Unprocessed confocal image data. [file 41589_2022_1062_MOESM9_ESM.zip]

Archive with 18 entries (18 files):
- coil_incell.jpg
- coil_permeabilized.jpg
- coil_rnase_permeabilized.jpg
- fbl_incell.jpg
- fbl_permeabilized.jpg
- fbl_rnase_permeabilized.jpg
- hnrnpa1_incell.jpg
- hnrnpa1_permeabilized.jpg
- hnrnpa1_rnase_permeabilized.jpg
- nop56_incell.jpg
- nop56_permeabilized.jpg
- nop56l_rnase_permeabilized.jpg
- npm1_incell.jpg
- npm1_permeabilised.jpg
- npml_rnase_permeabilized.jpg
- prpf6_incell.jpg
- prpf6_permeabilized.jpg
- prpf6_rnase_permeabilized.jpg
