# Supplementary material for: Systematic discovery of biomolecular condensate-specific protein phosphorylation
Source: Nat Chem Biol. 2022 Jul 21;18(10):1104–14. doi: 10.1038/s41589-022-01062-y (PMC9512703; doi:10.1038/s41589-022-01062-y)
Supplement: Source Data Fig. 3 — Calculated parameters of the 31-amino acid window surrounding a phosphosite. [file 41589_2022_1062_MOESM11_ESM.xlsx]

## Sheet: Fig.3A-F
gene_name	RNA-dependency	solubility_classification	psite	pep	ncpr	fcr	disorder	hydrophobicity	aro_count	hydro_count	kappa	omega	mean_net_charge	mean_hydropathy	uversky_hydropathy	ppii_propensity	fraction_disorder_promoting	uversky_disordered
AATF	no	none	316	PDTRYLVDGTKPNAGSEEISSEDDELVEEKK	-0.193548	0.451613	8.746	-1.33871	0.0322581	0.16129	0.324654	0.0330967	0.193548	3.16129	0.351254	0.385161	0.774194	yes
AATF	no	none	320	YLVDGTKPNAGSEEISSEDDELVEEKKQQRR	-0.129032	0.451613	8.324	-1.52258	0.0322581	0.16129	0.397661	0.0333737	0.129032	2.97742	0.330824	0.379355	0.774194	yes
AATF	no	none	321	LVDGTKPNAGSEEISSEDDELVEEKKQQRRR	-0.0967742	0.483871	9.014	-1.62581	0	0.16129	0.402721	0.0263504	0.0967742	2.87419	0.319355	0.383548	0.806452	yes
ABLIM1	no	none	586	GPPSFAVVGPDMKRRSSGREEDDEELLRRRQ	0	0.451613	8.058	-1.44516	0.0322581	0.16129	0.414888	0.219975	0	3.05484	0.339427	0.394194	0.806452	yes
ABLIM1	no	none	587	PPSFAVVGPDMKRRSSGREEDDEELLRRRQL	0	0.451613	7.566	-1.30968	0.0322581	0.193548	0.443978	0.219736	0	3.19032	0.35448	0.397742	0.774194	yes
ACIN1	no	none	216	HSPRKSSSISEEKGDSDDEKPRKGERRSSRV	0.0645161	0.516129	11.494	-2.17742	0	0.0645161	0.187846	0.192501	0.0645161	2.32258	0.258065	0.383226	0.935484	yes
ACIN1	no	none	240	ERRSSRVRQARAAKLSEGSQPAEEEEDQETP	-0.0645161	0.451613	11.14	-1.84516	0	0.0645161	0.525532	0.0752746	0.0645161	2.65484	0.294982	0.413226	0.935484	yes
ACIN1	no	none	243	SSRVRQARAAKLSEGSQPAEEEEDQETPSRN	-0.0645161	0.387097	10.572	-1.72581	0	0.0645161	0.599507	0.073018	0.0645161	2.77419	0.308244	0.403871	0.903226	yes
ACIN1	no	soluble	384	EEEREIKSSQGLKEKSKSPSPPRLTEDRKKA	0.0645161	0.516129	12.795	-1.96452	0	0.0967742	0.0474155	0.116283	0.0645161	2.53548	0.28172	0.443226	0.903226	yes
ACIN1	no	none	595	RSSSSSSSSSRSRSRSPDSSGSRSHSPLRSK	0.193548	0.258065	10.113	-1.67097	0	0.0322581	0.172356	0.240447	0.193548	2.82903	0.314337	0.323548	0.967742	yes
ACIN1	no	soluble	714	TSSSSVQARRLSQPESAEKHVTQRLQPERGS	0.0645161	0.258065	8.96	-1.30968	0	0.129032	0.22107	0.181502	0.0645161	3.19032	0.35448	0.390645	0.870968	yes
ACIN1	no	soluble	898	GQEAVVDLHADDSRISEDETERNGDDGTHDK	-0.258065	0.451613	6.529	-1.57097	0	0.129032	0.171467	0.0397509	0.258065	2.92903	0.325448	0.32129	0.83871	yes
ACIN1	no	soluble	1004	VSITIDDPVRTAQVPSPPRGKISNIVHISNL	0.0322581	0.16129	4.381	-0.00322581	0	0.322581	0.552659	0.305502	0.0322581	4.49677	0.499642	0.420645	0.612903	no
ADAR	no	none	823	TPVTGASLRRTMLLLSRSPEAQPKTLPLTGS	0.0967742	0.16129	5.765	-0.187097	0	0.258065	0.323973	0.180752	0.0967742	4.3129	0.479211	0.4	0.741935	no
ADNP	no	none	953	TIHLTEEPTKLMHNASDSEVDQDDVVEWKDG	-0.225806	0.354839	5.297	-0.996774	0.0322581	0.225806	0.295146	0.12421	0.225806	3.50323	0.389247	0.357742	0.709677	yes
ADNP	no	none	955	HLTEEPTKLMHNASDSEVDQDDVVEWKDGAS	-0.225806	0.354839	6.125	-1.0871	0.0322581	0.193548	0.295988	0.0959808	0.225806	3.4129	0.379211	0.354516	0.741935	yes
AHCTF1	no	soluble	1214	PQSILRSTLRSTPLASPSPSPGRSPQRLKET	0.129032	0.193548	9.6	-0.922581	0	0.16129	0.188108	0.0447439	0.129032	3.57742	0.397491	0.453226	0.83871	yes
AHCTF1	no	soluble	1218	LRSTLRSTPLASPSPSPGRSPQRLKETRISF	0.16129	0.225806	7.778	-0.812903	0.0322581	0.16129	0.1304	0.0261706	0.16129	3.6871	0.409677	0.421613	0.806452	yes
AHCTF1	no	soluble	1222	LRSTPLASPSPSPGRSPQRLKETRISFVEED	0.0322581	0.290323	9.067	-0.945161	0.0322581	0.16129	0.196549	0.0284523	0.0322581	3.55484	0.394982	0.432903	0.806452	yes
AHCTF1	no	none	1513	KESVDLPEEKLPISDSPPDTQEIHVIEQEKL	-0.193548	0.387097	10.041	-0.954839	0	0.258065	0.129237	0.0541965	0.193548	3.54516	0.393907	0.453871	0.741935	yes
AHCTF1	no	none	1533	QEIHVIEQEKLEAQDSGEEARNLSFNELYPS	-0.193548	0.322581	6.399	-1.02581	0.0645161	0.193548	0.139034	0.0698165	0.193548	3.47419	0.386022	0.368065	0.677419	yes
AHCTF1	no	none	1944	QLRIKHVRRVRGREVSPSDVREDSNLESSQL	0.0645161	0.387097	6.114	-1.14194	0	0.258065	0.317893	0.0274882	0.0645161	3.35806	0.373118	0.362258	0.709677	yes
AHCTF1	no	none	2222	KESAWSPPPIEIRLISPLASPADGVKSKPRK	0.0967742	0.290323	9.226	-0.622581	0.0322581	0.193548	0.200262	0.0471434	0.0967742	3.87742	0.430824	0.479677	0.774194	yes
AHCTF1	no	none	2226	WSPPPIEIRLISPLASPADGVKSKPRKTTEV	0.0645161	0.258065	8.236	-0.43871	0.0322581	0.225806	0.355582	0.0424875	0.0645161	4.06129	0.451254	0.475161	0.741935	no
AKAP17A	no	none	537	CKEVQSSCRVVPEDGSPEKRCPGGVLSCIPD	-0.0322581	0.290323	9.036	-0.435484	0	0.322581	0.194194	0.195559	0.0322581	4.06452	0.451613	0.413226	0.677419	no
AKAP17A	no	none	638	PHKKHAYKDDSPRRRSTSPDHTRSRRSHSKD	0.193548	0.451613	10.079	-2.57742	0.0322581	0	0.240819	0.0291656	0.193548	1.92258	0.21362	0.394194	0.967742	yes
AKAP17A	no	none	640	KKHAYKDDSPRRRSTSPDHTRSRRSHSKDRH	0.225806	0.483871	9.272	-2.67097	0.0322581	0	0.194216	0.0289268	0.225806	1.82903	0.203226	0.374194	0.967742	yes
AKAP2	no	none	135	SSPDPMAEAERTNGHSPSQPRDALGDSLQVP	-0.0967742	0.225806	9.395	-1.11613	0	0.129032	0.169894	0.0720703	0.0967742	3.38387	0.375986	0.424194	0.83871	yes
AKAP2	no	none	748	EEELKRQRQVLQSTQSPRTKNAPSLPSRTCY	0.0967742	0.290323	8.352	-1.46129	0.0322581	0.16129	0.256986	0.190461	0.0967742	3.03871	0.337634	0.425484	0.774194	yes
ATAD5	no	none	1115	DEKHEDFSGGIDFKGSSDDEEESRLCNTVLI	-0.225806	0.419355	5.104	-0.974194	0.0645161	0.193548	0.298697	0.224186	0.225806	3.52581	0.391756	0.305806	0.709677	yes
ATAD5	no	none	1116	EKHEDFSGGIDFKGSSDDEEESRLCNTVLIT	-0.193548	0.387097	4.971	-0.883871	0.0645161	0.193548	0.333097	0.256959	0.193548	3.61613	0.401792	0.306452	0.709677	yes
ATP6V0A2	no	none	695	CFGVNRSGYTLIRKDSEEEVSLLGSQDIEEG	-0.129032	0.322581	4.043	-0.551613	0.0645161	0.258065	0.352681	0.261742	0.129032	3.94839	0.43871	0.30871	0.645161	yes
ATP6V0A2	no	none	700	RSGYTLIRKDSEEEVSLLGSQDIEEGNHQVE	-0.16129	0.354839	5.911	-1.03871	0.0322581	0.225806	0.331317	0.255072	0.16129	3.46129	0.384588	0.328065	0.709677	yes
ATP6V0A2	no	none	704	TLIRKDSEEEVSLLGSQDIEEGNHQVEDGCR	-0.193548	0.387097	6.292	-1.00323	0	0.258065	0.30431	0.181503	0.193548	3.49677	0.38853	0.33	0.709677	yes
ATRX	no	soluble	25	KLNTLVQKLHDFLAHSSEESEETSSPPRLAM	-0.0645161	0.258065	6.491	-0.654839	0.0322581	0.225806	0.498138	0.179721	0.0645161	3.84516	0.42724	0.367097	0.709677	yes
ATRX	no	soluble	26	LNTLVQKLHDFLAHSSEESEETSSPPRLAMN	-0.0967742	0.225806	5.912	-0.641935	0.0322581	0.225806	0.566768	0.17936	0.0967742	3.85806	0.428674	0.357742	0.677419	yes
ATRX	no	soluble	29	LVQKLHDFLAHSSEESEETSSPPRLAMNQNT	-0.0967742	0.225806	6.556	-0.877419	0.0322581	0.193548	0.561224	0.220875	0.0967742	3.62258	0.402509	0.367097	0.709677	yes
ATRX	no	soluble	32	KLHDFLAHSSEESEETSSPPRLAMNQNTDKI	-0.0967742	0.290323	6.977	-1.11613	0.0322581	0.16129	0.387944	0.216816	0.0967742	3.38387	0.375986	0.37	0.741935	yes
ATRX	no	soluble	34	HDFLAHSSEESEETSSPPRLAMNQNTDKISG	-0.129032	0.258065	7.224	-1.15161	0.0322581	0.129032	0.418757	0.211299	0.129032	3.34839	0.372043	0.356129	0.774194	yes
ATRX	no	none	594	TAKVTKELYVKLTPVSLSNSPIKGADCQEVP	0.0322581	0.225806	6.342	-0.170968	0.0322581	0.290323	0.206778	0.105545	0.0322581	4.32903	0.481004	0.416129	0.645161	no
ATRX	no	none	598	TKELYVKLTPVSLSNSPIKGADCQEVPQDKD	-0.0322581	0.290323	7.046	-0.680645	0.0322581	0.258065	0.139793	0.113252	0.0322581	3.81935	0.424373	0.417742	0.677419	yes
ATRX	no	none	675	KTTPLRRPTETNPVTSNSDEECNETVKEKQK	0	0.387097	10.364	-1.79032	0	0.129032	0.286078	0.066589	0	2.70968	0.301075	0.432581	0.774194	yes
ATRX	no	insoluble	729	NKLPKSKQSETVDQNSDSDEMLAILKEVSRM	-0.0322581	0.354839	6.269	-1.01613	0	0.258065	0.335463	0.0497851	0.0322581	3.48387	0.387097	0.383226	0.677419	yes
ATRX	no	insoluble	731	LPKSKQSETVDQNSDSDEMLAILKEVSRMSH	-0.0645161	0.322581	6.32	-0.906452	0	0.258065	0.333606	0.0549971	0.0645161	3.59355	0.399283	0.370645	0.709677	yes
ATRX	yes	insoluble	850	RTTKKRIPNTKDFDSSEDEKHSKKGMDNQGH	0.0645161	0.451613	7.993	-2.19355	0.0322581	0.0645161	0.306569	0.0297682	0.0645161	2.30645	0.256272	0.370645	0.83871	yes
ATRX	no	insoluble	889	GSSDDAERKQERETFSSAEGTVDKDTTIMEL	-0.16129	0.419355	6.323	-1.21935	0.0322581	0.129032	0.0850046	0.0953605	0.16129	3.28065	0.364516	0.33871	0.83871	yes
ATRX	no	insoluble	890	SSDDAERKQERETFSSAEGTVDKDTTIMELR	-0.129032	0.451613	6.337	-1.35161	0.0322581	0.129032	0.072758	0.0998881	0.129032	3.14839	0.349821	0.346774	0.83871	yes
ATRX	no	insoluble	978	DIAEKFLKKDQSDETSEDDKKQSKKGTEEKK	-0.0322581	0.612903	10.408	-2.20645	0.0322581	0.0645161	0.184376	0.038971	0.0322581	2.29355	0.254839	0.39871	0.903226	yes
ATRX	yes	insoluble	1011	SDFKKKVIKMEQQYESSSDGTEKLPEREEIC	-0.0645161	0.451613	8.119	-1.35484	0.0645161	0.193548	0.178825	0.0887672	0.0645161	3.14516	0.349462	0.393871	0.741935	yes
ATRX	yes	insoluble	1012	DFKKKVIKMEQQYESSSDGTEKLPEREEICH	-0.0645161	0.451613	8.081	-1.43226	0.0645161	0.193548	0.184884	0.0884902	0.0645161	3.06774	0.34086	0.392581	0.741935	yes
ATRX	yes	insoluble	1013	FKKKVIKMEQQYESSSDGTEKLPEREEICHF	-0.0322581	0.419355	7.192	-1.22903	0.0967742	0.193548	0.212741	0.0863336	0.0322581	3.27097	0.363441	0.388387	0.709677	yes
ATRX	no	insoluble	1061	SKKIRDKTSKKKDELSDYAEKSTGKGDSCDS	0.0645161	0.516129	8.554	-1.80323	0.0322581	0.0967742	0.151779	0.0578696	0.0645161	2.69677	0.299642	0.356129	0.870968	yes
ATRX	no	insoluble	1156	SSKRNTKEIQSGSSSSDAEESSEDNKKKKQR	0.0645161	0.451613	10.722	-2.23871	0	0.0322581	0.38771	0.207401	0.0645161	2.26129	0.251254	0.366774	0.903226	yes
ATRX	no	insoluble	1244	VTENLVLSSHTGFCQSSGDEALSKSVPVTVD	-0.0967742	0.16129	4.412	0.0677419	0.0322581	0.290323	0.293453	0.559589	0.0967742	4.56774	0.507527	0.326452	0.645161	no
ATRX	no	insoluble	1245	TENLVLSSHTGFCQSSGDEALSKSVPVTVDD	-0.129032	0.193548	4.725	-0.180645	0.0322581	0.258065	0.222227	0.526585	0.129032	4.31935	0.479928	0.323548	0.677419	no
ATRX	no	insoluble	1322	NEENPGDEEAKNQVNSESDSDSEESKKPRYR	-0.16129	0.483871	11.466	-2.45484	0.0322581	0.0322581	0.328618	0.0865725	0.16129	2.04516	0.22724	0.394516	0.806452	yes
ATRX	no	insoluble	1324	ENPGDEEAKNQVNSESDSDSEESKKPRYRHR	-0.0967742	0.483871	11.206	-2.47742	0.0322581	0.0322581	0.363864	0.0868113	0.0967742	2.02258	0.224731	0.390968	0.83871	yes
ATRX	no	insoluble	1326	PGDEEAKNQVNSESDSDSEESKKPRYRHRLL	-0.0645161	0.451613	9.811	-2.00645	0.0322581	0.0967742	0.398648	0.0887672	0.0645161	2.49355	0.277061	0.384194	0.806452	yes
ATRX	no	none	1348	KPRYRHRLLRHKLTVSDGESGEEKKTKPKEH	0.16129	0.483871	9.778	-1.97419	0.0322581	0.129032	0.277442	0.0634162	0.16129	2.52581	0.280645	0.393548	0.83871	yes
ATRX	no	none	1352	RHRLLRHKLTVSDGESGEEKKTKPKEHKEVK	0.129032	0.516129	10.322	-1.83871	0	0.16129	0.196131	0.0747148	0.129032	2.66129	0.295699	0.385161	0.83871	yes
BAZ1A	no	soluble	1413	SLQESESKRRCRKRQSPEPSPVTLGRRSSGR	0.193548	0.387097	10.262	-1.75484	0	0.129032	0.43766	0.0446162	0.193548	2.74516	0.305018	0.402581	0.870968	yes
BAZ1A	no	soluble	1417	SESKRRCRKRQSPEPSPVTLGRRSSGRQGGV	0.225806	0.354839	9.722	-1.62903	0	0.129032	0.430401	0.063655	0.225806	2.87097	0.318996	0.394516	0.870968	yes
BAZ1B	no	soluble	947	SIDYRFNHHCKDHTVSGDEDYCPRSKKANLG	0	0.322581	4.396	-1.31613	0.0967742	0.16129	0.403638	0.0782352	0	3.18387	0.353763	0.324516	0.677419	yes
BAZ1B	no	none	1468	KRKKFPDRLAEDEGDSEPEAVGQSRGRRQKK	0.0967742	0.548387	10.116	-2.1	0.0322581	0.0645161	0.389379	0.0707171	0.0967742	2.4	0.266667	0.41129	0.903226	yes
BAZ2A	no	none	1770	EGDGRRRRVLLRGRESPAAGPRYSEEGLSPS	0.0645161	0.387097	8.062	-1.32581	0.0322581	0.129032	0.296319	0.0263801	0.0645161	3.17419	0.352688	0.366129	0.83871	yes
BCLAF1	no	none	177	QEKQTKKAEGEPQEESPLKSKSQEEPKDTFE	-0.0967742	0.483871	14.173	-2.24194	0.0322581	0.0322581	0.180833	0.0407545	0.0967742	2.25806	0.250896	0.464839	0.935484	yes
BCLAF1	no	none	222	ATSGDIWPGLSAYDNSPRSPHSPSPIATPPS	-0.0322581	0.0967742	8.108	-0.683871	0.0645161	0.0967742	0.497336	0.0695939	0.0322581	3.81613	0.424014	0.440645	0.806452	yes
BCLAF1	no	soluble	228	WPGLSAYDNSPRSPHSPSPIATPPSQSSSCS	0	0.0645161	9.478	-0.848387	0.0645161	0.0967742	0.738144	0.176058	0	3.65161	0.405735	0.440323	0.806452	yes
BCLAF1	no	soluble	230	GLSAYDNSPRSPHSPSPIATPPSQSSSCSDA	-0.0322581	0.0967742	9.627	-0.822581	0.0322581	0.0967742	0.383465	0.176058	0.0322581	3.67742	0.408602	0.421613	0.83871	yes
BCLAF1	no	none	257	CSDAPMLSTVHSAKNTPSQHSHSIQHSPERS	0	0.129032	8.166	-0.993548	0	0.16129	0.239353	0.45677	0	3.50645	0.389606	0.378065	0.806452	yes
BCLAF1	no	none	262	MLSTVHSAKNTPSQHSHSIQHSPERSGSGSV	0.0322581	0.0967742	7.459	-0.883871	0	0.16129	0.285273	0.649065	0.0322581	3.61613	0.401792	0.344839	0.806452	yes
BCLAF1	no	none	268	SAKNTPSQHSHSIQHSPERSGSGSVGNGSSR	0.0645161	0.129032	8.801	-1.3871	0	0.0645161	0.119865	0.627415	0.0645161	3.1129	0.345878	0.333226	0.870968	yes
BCLAF1	no	none	276	HSHSIQHSPERSGSGSVGNGSSRYSPSQNSP	0.0322581	0.0967742	8.914	-1.41613	0.0322581	0.0645161	0.285273	0.543434	0.0322581	3.08387	0.342652	0.340968	0.83871	yes
BCLAF1	no	none	281	QHSPERSGSGSVGNGSSRYSPSQNSPIHHIP	0.0322581	0.0967742	8.733	-1.27097	0.0322581	0.0967742	0.269595	0.35057	0.0322581	3.22903	0.358781	0.370323	0.806452	yes
BCLAF1	no	none	285	ERSGSGSVGNGSSRYSPSQNSPIHHIPSRRS	0.0967742	0.16129	7.826	-1.31935	0.0322581	0.0967742	0.188435	0.336387	0.0967742	3.18065	0.353405	0.346774	0.806452	yes
BCLAF1	no	none	297	SRYSPSQNSPIHHIPSRRSPAKTIAPQNAPR	0.16129	0.16129	8.801	-1.28387	0.0322581	0.0967742	0.265597	0.0617762	0.16129	3.21613	0.357348	0.463548	0.806452	yes
BCLAF1	no	none	341	GDQETAKTGKFLKRFTDEESRVFLLDRGNTR	0.0322581	0.419355	3.532	-1.18387	0.0967742	0.129032	0.217385	0.0230919	0.0322581	3.31613	0.368459	0.324516	0.741935	yes
BCLAF1	no	none	383	KGRAEGEWEDQEALDYFSDKESGKQKFNDSE	-0.16129	0.483871	6.878	-1.88387	0.129032	0.0322581	0.240922	0.0135011	0.16129	2.61613	0.290681	0.341935	0.806452	yes
BCLAF1	no	none	385	RAEGEWEDQEALDYFSDKESGKQKFNDSEGD	-0.225806	0.483871	6.484	-1.87097	0.129032	0.0322581	0.250609	0.0137782	0.225806	2.62903	0.292115	0.333548	0.806452	yes
BCLAF1	no	none	397	DYFSDKESGKQKFNDSEGDDTEETEDYRQFR	-0.193548	0.516129	5.955	-2.20968	0.16129	0	0.332717	0.0101131	0.193548	2.29032	0.25448	0.332258	0.806452	yes
BCLAF1	no	none	402	KESGKQKFNDSEGDDTEETEDYRQFRKSVLA	-0.0967742	0.483871	6.977	-1.84194	0.0967742	0.0645161	0.447037	0.0134714	0.0967742	2.65806	0.295341	0.349677	0.806452	yes
BCLAF1	no	none	496	EDKNSERITVKKETQSPEQVKSEKLKDLFDY	-0.0322581	0.483871	8.136	-1.60645	0.0645161	0.16129	0.0515595	0.00620075	0.0322581	2.89355	0.321505	0.403226	0.741935	yes
BCLAF1	no	none	512	PEQVKSEKLKDLFDYSPPLHKNLDAREKSTF	0	0.387097	7.296	-1.2129	0.0967742	0.16129	0.0455734	0.0151674	0	3.2871	0.365233	0.409355	0.709677	yes
BCLAF1	yes	insoluble	531	HKNLDAREKSTFREESPLRIKMIASDSHRPE	0.0322581	0.419355	7.218	-1.38065	0.0322581	0.16129	0.0848279	0.0370686	0.0322581	3.11935	0.346595	0.385806	0.774194	yes
BCLAF1	no	none	658	STRQKSPEIHRRIDISPSTLRKHTRLAGEER	0.129032	0.387097	7.207	-1.44194	0	0.16129	0.173832	0.0227466	0.129032	3.05806	0.339785	0.385806	0.83871	yes
BCLAF1	no	none	660	RQKSPEIHRRIDISPSTLRKHTRLAGEERVF	0.129032	0.387097	5.989	-1.16774	0.0322581	0.193548	0.145783	0.0225078	0.129032	3.33226	0.370251	0.385806	0.774194	yes
BCLAF1	no	none	661	QKSPEIHRRIDISPSTLRKHTRLAGEERVFK	0.129032	0.387097	6.395	-1.14839	0.0322581	0.193548	0.137592	0.0225078	0.129032	3.35161	0.372401	0.391613	0.774194	yes
BCLAF1	no	none	753	DDSKHKREQDHSRSSSSSASPSSPSSREEKE	-0.0322581	0.419355	12.868	-2.27742	0	0	0.0490333	0.197712	0.0322581	2.22258	0.246953	0.373548	1	yes
BCLAF1	no	none	757	HKREQDHSRSSSSSASPSSPSSREEKESKKE	0.0322581	0.419355	13.806	-2.29032	0	0	0.0277961	0.223001	0.0322581	2.20968	0.24552	0.385806	1	yes
BCLAF1	no	none	759	REQDHSRSSSSSASPSSPSSREEKESKKERE	0	0.451613	13.833	-2.31935	0	0	0.0274726	0.253383	0	2.18065	0.242294	0.387097	1	yes
BCLAF1	no	none	760	EQDHSRSSSSSASPSSPSSREEKESKKEREE	-0.0645161	0.451613	14.389	-2.2871	0	0	0.0253977	0.298147	0.0645161	2.2129	0.245878	0.388387	1	yes
BMS1	no	none	504	ELEEDSEMDLPAFADSDDDLERSSAEEGEAE	-0.451613	0.516129	8.641	-1.25484	0.0322581	0.129032	0.28054	0.0279778	0.451613	3.24516	0.360573	0.347742	0.83871	yes
BRD1	no	none	17	RRKGRCHRGSAARHPSSPCSVKHSPTRETLT	0.225806	0.290323	8.785	-1.3871	0	0.129032	0.205452	0.0448213	0.225806	3.1129	0.345878	0.377742	0.870968	yes
BRD1	no	none	25	GSAARHPSSPCSVKHSPTRETLTYAQAQRMV	0.0967742	0.16129	6.898	-0.745161	0.0322581	0.16129	0.159269	0.210804	0.0967742	3.75484	0.417204	0.394516	0.806452	yes
BRD1	no	insoluble	804	PRLETLLQPRKRSRSTCGDSEVEEESPGKRL	0.0322581	0.419355	9.632	-1.39032	0	0.193548	0.50692	0.0572479	0.0322581	3.10968	0.34552	0.400323	0.806452	yes
BRD1	no	insoluble	808	TLLQPRKRSRSTCGDSEVEEESPGKRLDAGL	0	0.387097	8.147	-1.14839	0	0.193548	0.563997	0.0479543	0	3.35161	0.372401	0.368065	0.806452	yes
BRD1	no	insoluble	814	KRSRSTCGDSEVEEESPGKRLDAGLTNGFGG	-0.0322581	0.354839	7.122	-1.14516	0.0322581	0.129032	0.437302	0.237662	0.0322581	3.35484	0.37276	0.317742	0.806452	yes
BRD1	no	soluble	1051	FDRAMNHLSRVHGEPTSDLSDID	-0.130435	0.304348	2.419	-0.813043	0.0434783	0.217391	0.207702	0.152384	0.130435	3.68696	0.409662	0.32087	0.695652	yes
BRD1	no	soluble	1055	MNHLSRVHGEPTSDLSDID	-0.157895	0.263158	2.684	-0.805263	0	0.263158	0.28758	0.0997376	0.157895	3.69474	0.410526	0.324211	0.684211	yes
BUD13	no	none	123	GHNEDLPSNRHFRHDTPDSSPRRVRHGTPDP	0	0.322581	8.894	-1.9871	0.0322581	0.0645161	0.377794	0.0129173	0	2.5129	0.279211	0.396129	0.83871	yes
BUD13	no	none	127	DLPSNRHFRHDTPDSSPRRVRHGTPDPSPRK	0.0967742	0.354839	9.776	-1.99355	0.0322581	0.0645161	0.253725	0.0289299	0.0967742	2.50645	0.278495	0.433548	0.870968	yes
BUD13	no	none	135	RHDTPDSSPRRVRHGTPDPSPRKDRHDTPDP	0.0322581	0.419355	11.881	-2.36774	0	0.0322581	0.205467	0.0639946	0.0322581	2.13226	0.236918	0.465806	0.967742	yes
BUD13	no	none	139	PDSSPRRVRHGTPDPSPRKDRHDTPDPSPRR	0.0967742	0.419355	12.835	-2.35161	0	0.0322581	0.18189	0.0709276	0.0967742	2.14839	0.23871	0.491613	0.967742	yes
BUD13	no	none	159	RHDTPDPSPRRARHDTPDPSPLRGARHDSDT	0	0.387097	10.223	-2.0871	0	0.0322581	0.232904	0.029718	0	2.4129	0.2681	0.434516	0.967742	yes
BUD13	no	none	163	PDPSPRRARHDTPDPSPLRGARHDSDTSPPR	0.0322581	0.354839	11.984	-1.97742	0	0.0322581	0.25654	0.023915	0.0322581	2.52258	0.280287	0.480323	0.967742	yes
BUD13	no	none	175	PDPSPLRGARHDSDTSPPRRIRHDSSDTSPP	0	0.322581	10.953	-1.74516	0	0.0645161	0.312574	0.0222721	0	2.75484	0.306093	0.451935	0.935484	yes
BUD13	no	none	185	HDSDTSPPRRIRHDSSDTSPPRRARHDSPDP	0	0.387097	10.801	-2.16452	0	0.0322581	0.322989	0.0323009	0	2.33548	0.259498	0.436129	0.967742	yes
BUD13	no	none	187	SDTSPPRRIRHDSSDTSPPRRARHDSPDPSP	0.0322581	0.354839	11.634	-2.02581	0	0.0322581	0.342559	0.035042	0.0322581	2.47419	0.27491	0.46	0.967742	yes
BUD13	no	none	188	DTSPPRRIRHDSSDTSPPRRARHDSPDPSPP	0.0322581	0.354839	12.28	-2.05161	0	0.0322581	0.342559	0.037191	0.0322581	2.44839	0.272043	0.484516	0.967742	yes
BUD13	no	none	214	DPSPPRRPQHNSSGASPRRVRHDSPDPSPPR	0.0967742	0.290323	13.621	-2.08065	0	0.0322581	0.327111	0.242662	0.0967742	2.41935	0.268817	0.506774	0.935484	yes
BUD13	no	none	235	HDSPDPSPPRRARHGSSDISSPRRVHNNSPD	0.0322581	0.290323	10.519	-1.87742	0	0.0645161	0.436028	0.112641	0.0322581	2.62258	0.291398	0.425806	0.870968	yes
BUD13	no	none	240	PSPPRRARHGSSDISSPRRVHNNSPDTSRRT	0.16129	0.290323	9.323	-1.83226	0	0.0645161	0.282289	0.0929915	0.16129	2.66774	0.296416	0.412903	0.870968	yes
BUD13	no	none	248	HGSSDISSPRRVHNNSPDTSRRTLGSSDTQQ	0.0322581	0.225806	6.83	-1.57742	0	0.0967742	0.402908	0.0977225	0.0322581	2.92258	0.324731	0.34129	0.83871	yes
BUD13	no	none	354	KKQLDSKGDCQKATDSDLSSPRHKQSPGHQD	0.0322581	0.354839	9.446	-1.89355	0	0.0967742	0.147138	0.0172934	0.0322581	2.60645	0.289606	0.389677	0.903226	yes
BUD13	no	none	357	LDSKGDCQKATDSDLSSPRHKQSPGHQDSDS	-0.0645161	0.322581	8.83	-1.69355	0	0.0967742	0.207609	0.0177411	0.0645161	2.80645	0.311828	0.361613	0.903226	yes
BUD13	no	none	358	DSKGDCQKATDSDLSSPRHKQSPGHQDSDSD	-0.0967742	0.354839	9.348	-1.92903	0	0.0645161	0.210545	0.0201926	0.0967742	2.57097	0.285663	0.363548	0.935484	yes
BUD13	no	none	364	QKATDSDLSSPRHKQSPGHQDSDSDLSPPRN	-0.0322581	0.290323	10.027	-1.88387	0	0.0645161	0.395835	0.0172934	0.0322581	2.61613	0.290681	0.407097	0.903226	yes
BUD13	no	none	370	DLSSPRHKQSPGHQDSDSDLSPPRNRPRHRS	0.0645161	0.322581	10.642	-2.15806	0	0.0645161	0.455962	0.0376227	0.0645161	2.34194	0.260215	0.415484	0.903226	yes
BUD13	no	none	372	SSPRHKQSPGHQDSDSDLSPPRNRPRHRSSD	0.0645161	0.322581	11.309	-2.30645	0	0.0322581	0.468872	0.0373456	0.0645161	2.19355	0.243728	0.415484	0.935484	yes
BUD13	no	none	375	RHKQSPGHQDSDSDLSPPRNRPRHRSSDSDL	0.0322581	0.354839	9.847	-2.21935	0	0.0645161	0.398889	0.0378997	0.0322581	2.28065	0.253405	0.392903	0.903226	yes
CAV1	no	none	37	GNIYKPNNKAMADELSEKQVYDAHTKEIDLV	-0.0645161	0.322581	4.22	-0.890323	0.0645161	0.225806	0.184249	0.0259135	0.0645161	3.60968	0.401075	0.375484	0.612903	yes
CBX5	no	none	11	MGKKTKRTADSSSSEDEEEYVVEKVL	-0.0769231	0.461538	6.7	-1.18462	0.0384615	0.192308	0.589927	0.0797172	0.0769231	3.31538	0.368376	0.363077	0.769231	yes
CBX5	no	none	12	MGKKTKRTADSSSSEDEEEYVVEKVLD	-0.111111	0.481481	6.892	-1.27037	0.037037	0.185185	0.52305	0.0763817	0.111111	3.22963	0.358848	0.360741	0.777778	yes
CBX5	no	none	13	MGKKTKRTADSSSSEDEEEYVVEKVLDR	-0.0714286	0.5	7.072	-1.38571	0.0357143	0.178571	0.477124	0.0730973	0.0714286	3.11429	0.346032	0.361429	0.785714	yes
CBX5	no	none	14	MGKKTKRTADSSSSEDEEEYVVEKVLDRR	-0.0344828	0.517241	7.252	-1.4931	0.0344828	0.172414	0.439111	0.0696201	0.0344828	3.0069	0.3341	0.362069	0.793103	yes
CCDC86	no	soluble	24	RRLGGLRPESPESLTSVSRTRRALVEFESNP	0.0645161	0.322581	6.964	-0.880645	0.0322581	0.193548	0.342591	0.106908	0.0645161	3.61935	0.402151	0.374516	0.741935	yes
CCDC86	no	soluble	80	TSPGSPRLQQGAGLESPQGQPEPGAASPQRQ	0	0.129032	11.443	-1.27419	0	0.0645161	0.463941	0.143844	0	3.22581	0.358423	0.46129	0.935484	yes
CCDC86	no	soluble	91	AGLESPQGQPEPGAASPQRQQDLHLESPQRQ	-0.0645161	0.193548	10.947	-1.46774	0	0.0967742	0.234372	0.0259371	0.0645161	3.03226	0.336918	0.457097	0.903226	yes
CCDC86	no	none	109	RQQDLHLESPQRQPEYSPESPRCQPKPSEEA	-0.0645161	0.322581	13.095	-1.97742	0.0322581	0.0967742	0.155294	0.0303223	0.0645161	2.52258	0.280287	0.492258	0.870968	yes
CCDC86	yes	soluble	110	QQDLHLESPQRQPEYSPESPRCQPKPSEEAP	-0.0967742	0.290323	13.902	-1.88387	0.0322581	0.0967742	0.187107	0.0303223	0.0967742	2.61613	0.290681	0.512258	0.870968	yes
CCPG1	no	soluble	184	NQPSPAFRRRRARKKTVSASESEDRLVAEQE	0.0967742	0.419355	8.403	-1.53871	0.0322581	0.0967742	0.549702	0.0811898	0.0967742	2.96129	0.329032	0.408387	0.83871	yes
CCPG1	no	soluble	186	PSPAFRRRRARKKTVSASESEDRLVAEQETE	0.0645161	0.451613	8.873	-1.44839	0.0322581	0.0967742	0.542894	0.0809127	0.0645161	3.05161	0.339068	0.406452	0.870968	yes
CCPG1	no	soluble	188	PAFRRRRARKKTVSASESEDRLVAEQETEPS	0.0645161	0.451613	8.873	-1.44839	0.0322581	0.0967742	0.566636	0.0811898	0.0645161	3.05161	0.339068	0.406452	0.870968	yes
CCPG1	no	soluble	190	FRRRRARKKTVSASESEDRLVAEQETEPSKE	0.0645161	0.516129	9.148	-1.69355	0.0322581	0.0967742	0.42748	0.0819316	0.0645161	2.80645	0.311828	0.393871	0.870968	yes
CDC5L	yes	insoluble	407	FSGVTPQRQVVQTPNTVLSTPFRTPSNGAEG	0.0322581	0.0967742	5.684	-0.5	0.0645161	0.16129	0.490737	0.174465	0.0322581	4	0.444444	0.404194	0.709677	no
CDC5L	yes	insoluble	410	VTPQRQVVQTPNTVLSTPFRTPSNGAEGLTP	0.0322581	0.0967742	6.594	-0.503226	0.0322581	0.193548	0.588929	0.144676	0.0322581	3.99677	0.444086	0.437097	0.709677	no
CDC5L	yes	insoluble	411	TPQRQVVQTPNTVLSTPFRTPSNGAEGLTPR	0.0645161	0.129032	6.895	-0.783871	0.0322581	0.16129	0.268563	0.149619	0.0645161	3.71613	0.412903	0.436774	0.741935	yes
CDC5L	yes	insoluble	417	VQTPNTVLSTPFRTPSNGAEGLTPRSGTTPK	0.0645161	0.129032	7.352	-0.735484	0.0322581	0.129032	0.291608	0.118429	0.0645161	3.76452	0.41828	0.418065	0.774194	yes
CDC5L	yes	insoluble	427	PFRTPSNGAEGLTPRSGTTPKPVINSTPGRT	0.0967742	0.16129	8.269	-0.922581	0.0322581	0.0967742	0.176907	0.0710672	0.0967742	3.57742	0.397491	0.431613	0.806452	yes
CDC5L	yes	insoluble	430	TPSNGAEGLTPRSGTTPKPVINSTPGRTPLR	0.0967742	0.16129	8.64	-0.890323	0	0.129032	0.218083	0.0714161	0.0967742	3.60968	0.401075	0.433871	0.806452	yes
CDYL	no	none	88	KKGKTEYLVRWKGYDSEDDTWEPEQHLVNCE	-0.0967742	0.419355	5.524	-1.57419	0.129032	0.16129	0.359822	0.0934347	0.0967742	2.92581	0.32509	0.363548	0.677419	yes
CENPC	no	insoluble	600	TKGNQRVQKFLNAEGSGGIVGHDEISRCSLS	0.0322581	0.225806	3.919	-0.590323	0.0322581	0.225806	0.373906	0.218866	0.0322581	3.90968	0.434409	0.309032	0.677419	no
CENPC	no	insoluble	610	LNAEGSGGIVGHDEISRCSLSEPLESDEADL	-0.225806	0.290323	5.845	-0.383871	0	0.258065	0.255151	0.198676	0.225806	4.11613	0.457348	0.312581	0.709677	yes
CENPC	no	insoluble	709	LMSGKNDVDDEEVHGSSDDSKQSKVIPKNRI	-0.0645161	0.387097	6.557	-1.20645	0	0.225806	0.445229	0.0619138	0.0645161	3.29355	0.36595	0.362581	0.709677	yes
CENPC	no	insoluble	710	MSGKNDVDDEEVHGSSDDSKQSKVIPKNRIH	-0.0645161	0.387097	7.186	-1.43226	0	0.193548	0.457114	0.0551295	0.0645161	3.06774	0.34086	0.36129	0.741935	yes
CENPC	no	insoluble	763	LEYWRGERIDYQGRPSGGFVISGVLSPDTIS	-0.0322581	0.225806	1.988	-0.364516	0.129032	0.225806	0.0813403	0.318809	0.0322581	4.13548	0.459498	0.335161	0.645161	no
CENPC	no	insoluble	773	YQGRPSGGFVISGVLSPDTISSKRKAKENIG	0.0967742	0.225806	4.766	-0.503226	0.0645161	0.193548	0.410277	0.319903	0.0967742	3.99677	0.444086	0.358387	0.709677	yes
CEP131	no	none	89	RRSNSTTQVSQPRSGSPRPTEPTDFLMLFEG	0.0322581	0.225806	6.684	-1.0871	0.0645161	0.129032	0.269323	0.266843	0.0322581	3.4129	0.379211	0.396774	0.774194	yes
CEP131	no	none	105	PRPTEPTDFLMLFEGSPSGKKRPASLSTAPS	0.0322581	0.225806	8.683	-0.687097	0.0645161	0.129032	0.54886	0.162672	0.0322581	3.8129	0.423656	0.43871	0.806452	yes
CHAF1A	no	none	120	RIETSIGQSTVIIDLTEDSNEQPDSLVDHNK	-0.16129	0.290323	4.551	-0.754839	0	0.258065	0.292327	0.283924	0.16129	3.74516	0.416129	0.357097	0.677419	yes
CHAF1A	no	none	141	QPDSLVDHNKLNSEASPSREAINGQREDTGD	-0.129032	0.322581	7.472	-1.4871	0	0.129032	0.0917493	0.0621586	0.129032	3.0129	0.334767	0.367419	0.774194	yes
CHAF1A	no	none	255	VVLQDILAVRPPQIKSLPATPQGKNMTPESE	0	0.193548	7.288	-0.312903	0	0.290323	0.323993	0.0420072	0	4.1871	0.465233	0.468387	0.677419	no
CHAF1A	no	none	259	DILAVRPPQIKSLPATPQGKNMTPESEVLES	-0.0322581	0.225806	8.168	-0.474194	0	0.258065	0.370636	0.0224071	0.0322581	4.02581	0.447312	0.46	0.709677	no
CHAF1B	no	none	410	PDTAKKTKSQTHRGSSPGPRPVEGTPASRTQ	0.129032	0.258065	11.256	-1.62903	0	0.0322581	0.252038	0.0481361	0.129032	2.87097	0.318996	0.447742	0.967742	yes
CHAF1B	no	none	419	QTHRGSSPGPRPVEGTPASRTQDPSSPGTTP	0.0322581	0.16129	11.919	-1.45161	0	0.0322581	0.254637	0.0371394	0.0322581	3.04839	0.33871	0.458065	0.967742	yes
CHAF1B	no	none	428	PRPVEGTPASRTQDPSSPGTTPPQARQAPAP	0.0322581	0.16129	13.015	-1.29032	0	0.0322581	0.229477	0.0250055	0.0322581	3.20968	0.356631	0.534839	0.967742	yes
CHAF1B	no	none	429	RPVEGTPASRTQDPSSPGTTPPQARQAPAPT	0.0322581	0.16129	12.087	-1.26129	0	0.0322581	0.229477	0.0200345	0.0322581	3.23871	0.359857	0.512903	0.967742	yes
CHAMP1	no	none	204	KSVPVCESQKLAPVPSPEPQKPAPVSPESVK	0.0322581	0.225806	13.998	-0.612903	0	0.225806	0.144131	0.0269342	0.0322581	3.8871	0.4319	0.546452	0.774194	no
CHAMP1	no	none	214	LAPVPSPEPQKPAPVSPESVKATLSNPKPQK	0.0645161	0.193548	13.93	-0.832258	0	0.16129	0.194692	0.0708081	0.0645161	3.66774	0.407527	0.562903	0.806452	yes
CHAMP1	no	none	284	KSARTTSPEPRKPSPSESPEPWKPFPAVSPE	0.0322581	0.290323	14.527	-1.47097	0.0645161	0.0322581	0.205578	0.113693	0.0322581	3.02903	0.336559	0.540323	0.903226	yes
CHAMP1	no	none	286	ARTTSPEPRKPSPSESPEPWKPFPAVSPEPR	0.0322581	0.290323	14.767	-1.51613	0.0645161	0.0322581	0.181106	0.105467	0.0322581	2.98387	0.331541	0.559032	0.903226	yes
CHAMP1	no	none	297	SPSESPEPWKPFPAVSPEPRRPAPAVSPGSW	0	0.193548	12.709	-0.96129	0.0967742	0.0645161	0.320164	0.129036	0	3.53871	0.39319	0.539032	0.83871	yes
CHAMP1	no	none	308	FPAVSPEPRRPAPAVSPGSWKPGPPGSPRPW	0.0967742	0.16129	12.054	-0.906452	0.0967742	0.0645161	0.209881	0.118654	0.0967742	3.59355	0.399283	0.549355	0.83871	yes
CHAMP1	no	none	319	APAVSPGSWKPGPPGSPRPWKSNPSASSGPW	0.0967742	0.0967742	10.7	-0.983871	0.0967742	0.0322581	0.362945	0.0768652	0.0967742	3.51613	0.390681	0.490968	0.83871	yes
CHAMP1	no	none	382	SASWKSSSVSPSSWKSPPASPESWKSGPPEL	0.0322581	0.16129	10.431	-0.948387	0.0967742	0.0645161	0.279796	0.0786395	0.0322581	3.55161	0.394624	0.440323	0.83871	yes
CHAMP1	no	none	386	KSSSVSPSSWKSPPASPESWKSGPPELRKTA	0.0967742	0.225806	11.458	-1.16129	0.0645161	0.0645161	0.106612	0.072583	0.0967742	3.33871	0.370968	0.457419	0.870968	yes
CHAMP1	no	none	389	SVSPSSWKSPPASPESWKSGPPELRKTAPTL	0.0645161	0.193548	10.91	-0.935484	0.0645161	0.0967742	0.22672	0.0355534	0.0645161	3.56452	0.396057	0.474194	0.83871	yes
CHAMP1	no	none	427	VPPVSPELRKPGPPLSPEIRSPAGSPELRKP	0.0645161	0.258065	13.84	-0.829032	0	0.193548	0.117713	0.0331286	0.0645161	3.67097	0.407885	0.548387	0.806452	yes
CHAMP1	no	none	432	PELRKPGPPLSPEIRSPAGSPELRKPSGSPD	0.0322581	0.290323	13.794	-1.2	0	0.129032	0.154624	0.0329704	0.0322581	3.3	0.366667	0.512581	0.870968	yes
CHAMP1	no	none	436	KPGPPLSPEIRSPAGSPELRKPSGSPDLWKL	0.0645161	0.258065	11.267	-0.922581	0.0322581	0.16129	0.129705	0.0196636	0.0645161	3.57742	0.397491	0.488387	0.806452	yes
CHAMP1	no	none	445	IRSPAGSPELRKPSGSPDLWKLSPDQRKTSP	0.0967742	0.290323	9.807	-1.23548	0.0322581	0.129032	0.128926	0.0227448	0.0967742	3.26452	0.362724	0.455484	0.83871	yes
CHAMP1	no	none	452	PELRKPSGSPDLWKLSPDQRKTSPASLDFPE	0	0.322581	9.511	-1.20968	0.0645161	0.129032	0.160529	0.0325723	0	3.29032	0.365591	0.455161	0.806452	yes
CHAMP1	no	none	542	KPALFPEPAKTAPPASPEARKRALFPEPRKH	0.129032	0.322581	12.005	-1.06774	0.0645161	0.0645161	0.149452	0.0491729	0.129032	3.43226	0.381362	0.530323	0.870968	yes
CHAMP1	no	none	652	IKTDLDAMDIKGQESSSDQEQVDVESIDFSK	-0.193548	0.387097	4.942	-0.858065	0.0322581	0.225806	0.219444	0.0154339	0.193548	3.64194	0.404659	0.357097	0.741935	yes
CHAMP1	no	none	653	KTDLDAMDIKGQESSSDQEQVDVESIDFSKE	-0.225806	0.419355	6.164	-1.11613	0.0322581	0.193548	0.181506	0.0177678	0.225806	3.38387	0.375986	0.358065	0.774194	yes
CHD1	no	none	216	NGKKILGQKKRQIDSSEEDDDEEDYDNDKRS	-0.129032	0.580645	7.775	-2.34516	0.0322581	0.0967742	0.614787	0.190114	0.129032	2.15484	0.239427	0.360968	0.806452	yes
CHD1	no	insoluble	225	KRQIDSSEEDDDEEDYDNDKRSSRRQATVNV	-0.16129	0.548387	7.075	-2.21935	0.0322581	0.0967742	0.630257	0.261084	0.16129	2.28065	0.253405	0.357742	0.806452	yes
CHD1	yes	insoluble	1098	NGSEGRRSRSRRYSGSDSDSISEGKRPKKRG	0.193548	0.451613	8.43	-2.17742	0.0322581	0.0322581	0.394769	0.114989	0.193548	2.32258	0.258065	0.330968	0.903226	yes
CHD1	yes	insoluble	1100	SEGRRSRSRRYSGSDSDSISEGKRPKKRGRP	0.225806	0.483871	9.424	-2.24839	0.0322581	0.0322581	0.424482	0.124471	0.225806	2.25161	0.250179	0.362581	0.935484	yes
CHD1	no	none	1677	SDWQMDHRASSSGPRSPLDQRSPYGSRSPFE	0	0.258065	7.225	-1.53871	0.0967742	0.0645161	0.145561	0.0521438	0	2.96129	0.329032	0.384516	0.83871	yes
CHD1	no	none	1683	HRASSSGPRSPLDQRSPYGSRSPFEHSVEHK	0.0645161	0.258065	9.611	-1.54194	0.0645161	0.0645161	0.142714	0.052118	0.0645161	2.95806	0.328674	0.385484	0.870968	yes
CHD1	no	none	1689	GPRSPLDQRSPYGSRSPFEHSVEHKSTPEHT	0	0.258065	10.53	-1.6129	0.0645161	0.0645161	0.143635	0.0132503	0	2.8871	0.320789	0.412258	0.870968	yes
CHD2	no	insoluble	207	KKQPKTQRGKRKKQDSSDEDDDDDEAPKRQT	0.0322581	0.612903	11.73	-2.93871	0	0	0.619759	0.201455	0.0322581	1.56129	0.173477	0.443226	1	yes
CHD2	no	insoluble	208	KQPKTQRGKRKKQDSSDEDDDDDEAPKRQTR	0.0322581	0.612903	11.324	-2.95806	0	0	0.619759	0.200084	0.0322581	1.54194	0.171326	0.437419	1	yes
CHD2	no	insoluble	1085	LPRIRSSTKKAQTNDSDSDTESKRQAQRSSA	0.0967742	0.354839	7.67	-1.71935	0	0.0645161	0.397596	0.0300373	0.0967742	2.78065	0.308961	0.379355	0.903226	yes
CHD2	no	insoluble	1087	RIRSSTKKAQTNDSDSDTESKRQAQRSSASE	0.0645161	0.387097	8.086	-1.92903	0	0.0322581	0.339779	0.0385958	0.0645161	2.57097	0.285663	0.360645	0.935484	yes
CHD2	no	insoluble	1795	LHPAVSDPRSPPSQKSPHDSKSPLDHRSPLE	0	0.258065	12.328	-1.39677	0	0.129032	0.0773869	0.0222205	0	3.10323	0.344803	0.467419	0.870968	yes
CHD2	no	insoluble	1801	DPRSPPSQKSPHDSKSPLDHRSPLERSLEQK	0.0322581	0.354839	12.919	-1.93226	0	0.0967742	0.0379472	0.0112061	0.0322581	2.56774	0.285305	0.465161	0.903226	yes
CHD3	no	none	73	KENKPGKPRKRKKRDSEEEFGSERDEYREKS	0.0967742	0.677419	12.667	-2.89355	0.0645161	0	0.321058	0.254742	0.0967742	1.60645	0.178495	0.420323	0.903226	yes
CHD3	no	none	79	KPRKRKKRDSEEEFGSERDEYREKSESGGSE	0	0.645161	12.085	-2.65484	0.0645161	0	0.293249	0.25201	0	1.84516	0.205018	0.376452	0.935484	yes
CHD3	no	none	1601	NSRIGEKMETEADAPSPAPSLGERLEPRKIP	-0.0322581	0.354839	10.099	-1.09032	0	0.16129	0.138449	0.0362374	0.0322581	3.40968	0.378853	0.450323	0.806452	yes
CHD3	no	none	1605	GEKMETEADAPSPAPSLGERLEPRKIPLEDE	-0.16129	0.419355	11.395	-1.16774	0	0.16129	0.139431	0.0329704	0.16129	3.33226	0.370251	0.453548	0.83871	yes
CHD7	yes	insoluble	2272	PEAGAVSRGKNFDEESNASMSTARDETRDGF	-0.0967742	0.354839	5.955	-1.20645	0.0645161	0.0645161	0.215008	0.220146	0.0967742	3.29355	0.36595	0.334839	0.806452	yes
CHD7	yes	insoluble	2275	GAVSRGKNFDEESNASMSTARDETRDGFYME	-0.0967742	0.354839	4.001	-1.19355	0.0967742	0.0967742	0.217703	0.189705	0.0967742	3.30645	0.367384	0.310323	0.741935	yes
CIRBP	no	none	148	GGYGGSRDYYSSRSQSGGYSDRSSGGSYRDS	0.0322581	0.225806	3.802	-1.60323	0.16129	0	0.0863921	0.307545	0.0322581	2.89677	0.321864	0.246452	0.83871	yes
CKAP2	no	none	582	DNKTKDPTHDVKTPNTETRTSCLIKYNVSTT	0.0322581	0.290323	5.744	-1.3	0.0322581	0.16129	0.0933298	0.135834	0.0322581	3.2	0.355556	0.383871	0.709677	yes
COIL	yes	soluble	301	TKNTTADKLAIKLGFSLTPSKGKTSGTTSSS	0.129032	0.193548	5.032	-0.53871	0.0322581	0.129032	0.207859	0.293364	0.129032	3.96129	0.440143	0.337419	0.806452	yes
COIL	yes	soluble	303	NTTADKLAIKLGFSLTPSKGKTSGTTSSSSD	0.0645161	0.193548	4.92	-0.529032	0.0322581	0.129032	0.294896	0.336299	0.0645161	3.97097	0.441219	0.326452	0.806452	no
COIL	no	soluble	566	TVFWKELIDPRLIIESPSNTSSTEPA	-0.0769231	0.230769	3.923	-0.269231	0.0769231	0.230769	0.107789	0.115191	0.0769231	4.23077	0.470085	0.404615	0.653846	no
COIL	no	none	568	FWKELIDPRLIIESPSNTSSTEPA	-0.0833333	0.25	3.985	-0.4375	0.0833333	0.208333	0.1007	0.129056	0.0833333	4.0625	0.451389	0.40875	0.666667	no
COIL	no	none	570	KELIDPRLIIESPSNTSSTEPA	-0.0909091	0.272727	5.566	-0.563636	0	0.227273	0.0988645	0.152151	0.0909091	3.93636	0.437374	0.426818	0.727273	yes
COIL	no	soluble	571	ELIDPRLIIESPSNTSSTEPA	-0.142857	0.238095	4.98	-0.404762	0	0.238095	0.106773	0.160765	0.142857	4.09524	0.455026	0.420476	0.714286	yes
CWC22	no	insoluble	27	SGHDRRENLNSYQRNSSPEDRYEEQERSPRD	-0.0645161	0.451613	8.795	-2.64839	0.0645161	0.0322581	0.0667419	0.146441	0.0645161	1.85161	0.205735	0.368387	0.806452	yes
CWC22	no	none	64	SRSDYEHSRRGRSYDSSMESRNRDREKRRER	0.129032	0.580645	7.352	-2.8	0.0645161	0.0322581	0.100515	0.228835	0.129032	1.7	0.188889	0.325161	0.870968	yes
CWC22	no	none	829	NKHGDPKKKRGERRNSFSENEKHTHRIKDSE	0.129032	0.516129	9.712	-2.60323	0.0322581	0.0322581	0.133657	0.120782	0.129032	1.89677	0.210753	0.36871	0.83871	yes
CWC22	no	none	831	HGDPKKKRGERRNSFSENEKHTHRIKDSENF	0.0967742	0.483871	8.429	-2.3871	0.0645161	0.0322581	0.156984	0.122319	0.0967742	2.1129	0.234767	0.356129	0.806452	yes
DBN1	no	soluble	141	AGAIGQRLSNGLARLSSPVLHRLRLREDENA	0.0645161	0.258065	3.384	-0.425806	0	0.258065	0.260297	0.190332	0.0645161	4.07419	0.452688	0.326452	0.677419	no
DDR2	no	none	459	SLSLPSDSSMFNNNRSSSPSEQGSNSTYDRI	-0.0322581	0.16129	5.034	-1.11613	0.0645161	0.129032	0.274436	0.282132	0.0322581	3.38387	0.375986	0.326774	0.677419	yes
DDR2	no	none	467	SMFNNNRSSSPSEQGSNSTYDRIFPLRPDYQ	0	0.193548	4.274	-1.39677	0.129032	0.0967742	0.192244	0.220963	0	3.10323	0.344803	0.363226	0.645161	yes
DDX20	no	soluble	672	DSYSSRTSSQSKGNKSYLEGSSDNQLKDSES	-0.0322581	0.290323	7.106	-1.70968	0.0645161	0.0645161	0.187358	0.0825116	0.0322581	2.79032	0.310036	0.309677	0.806452	yes
DDX20	no	none	705	VDDRISLEQPPNGSDTPNPEKYQESPGIQMK	-0.0967742	0.290323	9.127	-1.45484	0.0322581	0.16129	0.0734895	0.0247667	0.0967742	3.04516	0.338351	0.455161	0.741935	yes
DDX20	no	none	714	PPNGSDTPNPEKYQESPGIQMKTRLKEGASQ	0	0.258065	10.221	-1.6129	0.0322581	0.0967742	0.229648	0.0295598	0	2.8871	0.320789	0.455161	0.806452	yes
DDX21	yes	soluble	121	VVSSKTKKVTKNEEPSEEEIDAPKPKKMKKE	0.0645161	0.516129	12.805	-1.64194	0	0.16129	0.466806	0.089213	0.0645161	2.85806	0.317563	0.476774	0.806452	yes
DDX21	no	soluble	171	HPEPDCNPSEAASEESNSEIEQEIPVEQKEG	-0.290323	0.354839	12.88	-1.50968	0	0.129032	0.118276	0.0159985	0.290323	2.99032	0.332258	0.441613	0.806452	yes
DDX21	no	soluble	173	EPDCNPSEAASEESNSEIEQEIPVEQKEGAF	-0.290323	0.354839	10.953	-1.20645	0.0322581	0.129032	0.131419	0.00919216	0.290323	3.29355	0.36595	0.420323	0.774194	yes
DDX24	no	soluble	287	APPGETRTEAGAETRSPGKAEAESDALPDDT	-0.16129	0.354839	10.6	-1.23548	0	0.0322581	0.198999	0.00900493	0.16129	3.26452	0.362724	0.417097	0.967742	yes
DDX24	no	soluble	302	SPGKAEAESDALPDDTVIESEALPSDIAAEA	-0.258065	0.322581	8.259	-0.358065	0	0.16129	0.156257	0.0101929	0.258065	4.14194	0.460215	0.403548	0.83871	yes
DDX41	no	none	21	PERKRARTDEVPAGGSRSEAEDEDDEDYVPY	-0.193548	0.516129	9.634	-1.84194	0.0645161	0.0645161	0.534897	0.183913	0.193548	2.65806	0.295341	0.404839	0.870968	yes
DDX41	no	none	23	RKRARTDEVPAGGSRSEAEDEDDEDYVPYVP	-0.16129	0.483871	8.777	-1.59355	0.0645161	0.0967742	0.580986	0.158687	0.16129	2.90645	0.322939	0.403871	0.83871	yes
DDX41	no	none	33	AGGSRSEAEDEDDEDYVPYVPLRQRRQLLLQ	-0.129032	0.387097	5.928	-1.20968	0.0645161	0.193548	0.808655	0.178391	0.129032	3.29032	0.365591	0.377742	0.741935	yes
DDX50	no	none	39	KKERQKSDRRKSRHHYDSDEKSETRENGVTD	0.0645161	0.580645	9.49	-2.75806	0.0322581	0.0322581	0.133281	0.0471504	0.0645161	1.74194	0.193548	0.359677	0.903226	yes
DDX50	no	none	41	ERQKSDRRKSRHHYDSDEKSETRENGVTDDL	-0.0322581	0.548387	8.184	-2.49677	0.0322581	0.0645161	0.157971	0.0415353	0.0322581	2.00323	0.222581	0.340968	0.870968	yes
DDX50	no	none	45	SDRRKSRHHYDSDEKSETRENGVTDDLDAPK	-0.0645161	0.516129	8.189	-2.23226	0.0322581	0.0645161	0.224982	0.034161	0.0645161	2.26774	0.251971	0.351935	0.870968	yes
DDX54	no	none	71	ARKLGPGRPLPTFPTSECTSDVEPDTREMVR	0	0.322581	8.175	-0.890323	0.0322581	0.193548	0.259086	0.0331264	0	3.60968	0.401075	0.43129	0.774194	yes
DDX54	no	none	74	LGPGRPLPTFPTSECTSDVEPDTREMVRAQN	-0.0645161	0.258065	7.734	-0.845161	0.0322581	0.193548	0.284174	0.0386108	0.0645161	3.65484	0.406093	0.426774	0.741935	yes
DDX54	no	none	75	GPGRPLPTFPTSECTSDVEPDTREMVRAQNK	-0.0322581	0.290323	8.646	-1.09355	0.0322581	0.16129	0.267203	0.0420098	0.0322581	3.40645	0.378495	0.437097	0.774194	yes
DDX54	no	none	782	LYQKWKQKQKIDDRDSDEEGASDRRGPERRG	0.0322581	0.548387	7.387	-2.35806	0.0645161	0.0645161	0.224678	0.0622159	0.0322581	2.14194	0.237993	0.382581	0.870968	yes
DDX54	no	none	788	QKQKIDDRDSDEEGASDRRGPERRGGKRDRG	0.0322581	0.612903	9.087	-2.6	0	0.0322581	0.160542	0.0531276	0.0322581	1.9	0.211111	0.366129	0.967742	yes
DDX55	no	none	544	EKKKKMNEKRKREEGSDIEDEDMEELLNDTR	-0.0967742	0.677419	9.36	-2.31935	0	0.16129	0.349314	0.172233	0.0967742	2.18065	0.242294	0.383226	0.774194	yes
DKC1	yes	insoluble	455	EAAKTAKRKRESESESDETPPAAPQLIKKEK	0.0322581	0.483871	12.392	-1.66774	0	0.0645161	0.315574	0.0620719	0.0322581	2.83226	0.314695	0.461613	0.935484	yes
DKC1	no	none	485	KKKSKKDKKAKAGLESGAEPGDGDSDTTKKK	0.16129	0.548387	11.332	-1.99032	0	0.0322581	0.242381	0.0834104	0.16129	2.50968	0.278853	0.400968	0.967742	yes
DKC1	no	none	494	AKAGLESGAEPGDGDSDTTKKKKKKKKAKEV	0.129032	0.516129	10.888	-1.64516	0	0.0645161	0.602678	0.207401	0.129032	2.85484	0.317204	0.403548	0.935484	yes
DKC1	no	none	496	AGLESGAEPGDGDSDTTKKKKKKKKAKEVEL	0.0645161	0.516129	10.652	-1.56774	0	0.0967742	0.607742	0.204428	0.0645161	2.93226	0.325806	0.394839	0.903226	yes
DKC1	no	none	513	KKKKKKKKAKEVELVSE	0.352941	0.705882	7.315	-1.90588	0	0.176471	0.727241	0.472678	0.352941	2.59412	0.288235	0.466471	0.823529	yes
DNTTIP2	no	soluble	83	KSRTTGSLPKGTEPSTDGETSEAESNYSVSE	-0.0967742	0.290323	9.488	-1.34839	0.0322581	0.0645161	0.314649	0.124888	0.0967742	3.15161	0.350179	0.357742	0.870968	yes
DNTTIP2	no	soluble	87	TGSLPKGTEPSTDGETSEAESNYSVSEHHDT	-0.193548	0.258065	9.179	-1.37097	0.0322581	0.0645161	0.211085	0.0993315	0.193548	3.12903	0.34767	0.342258	0.870968	yes
DNTTIP2	no	soluble	88	GSLPKGTEPSTDGETSEAESNYSVSEHHDTI	-0.193548	0.258065	8.634	-1.20323	0.0322581	0.0967742	0.213474	0.0993315	0.193548	3.29677	0.366308	0.344516	0.83871	yes
DNTTIP2	no	soluble	92	KGTEPSTDGETSEAESNYSVSEHHDTILRVT	-0.16129	0.290323	7.258	-1.14516	0.0322581	0.129032	0.263351	0.109055	0.16129	3.35484	0.37276	0.335484	0.806452	yes
DNTTIP2	no	soluble	117	TILRVTRRRQILIACSPVSSVRKKPKVTPTK	0.290323	0.290323	5.268	-0.303226	0	0.322581	0.351848	0.19621	0.290323	4.19677	0.466308	0.435484	0.677419	yes
DNTTIP2	no	none	129	IACSPVSSVRKKPKVTPTKESYTEEIVSEAE	0	0.322581	9.221	-0.577419	0.0322581	0.225806	0.499395	0.0727411	0	3.92258	0.435842	0.434194	0.741935	no
DNTTIP2	no	soluble	136	SVRKKPKVTPTKESYTEEIVSEAESHVSGIS	0	0.322581	8.964	-0.806452	0.0322581	0.193548	0.514609	0.162981	0	3.69355	0.410394	0.400323	0.774194	yes
DNTTIP2	no	soluble	184	KSLTDPSQESHTEAISDAETSSSDISFSGIA	-0.16129	0.225806	6.089	-0.56129	0.0322581	0.129032	0.196771	0.164519	0.16129	3.93871	0.437634	0.335161	0.83871	yes
DSP	no	none	165	RALYKAISVPRVRRASSKGGGGYTCQSGSGW	0.193548	0.193548	3.199	-0.545161	0.0967742	0.16129	0.285034	0.438934	0.193548	3.95484	0.439427	0.322258	0.741935	yes
DSP	no	none	166	ALYKAISVPRVRRASSKGGGGYTCQSGSGWD	0.129032	0.193548	3.211	-0.512903	0.0967742	0.16129	0.415337	0.435325	0.129032	3.9871	0.443011	0.319677	0.741935	yes
DSP	no	none	172	SVPRVRRASSKGGGGYTCQSGSGWDEFTKHV	0.0967742	0.225806	4.693	-0.867742	0.0967742	0.129032	0.470878	0.425955	0.0967742	3.63226	0.403584	0.315806	0.774194	yes
DSP	no	none	173	VPRVRRASSKGGGGYTCQSGSGWDEFTKHVT	0.0967742	0.225806	4.411	-0.864516	0.0967742	0.129032	0.460321	0.424719	0.0967742	3.63548	0.403943	0.318387	0.774194	yes
DSP	no	none	176	VRRASSKGGGGYTCQSGSGWDEFTKHVTSEC	0.0322581	0.225806	4.462	-0.86129	0.0967742	0.129032	0.325165	0.438221	0.0322581	3.63871	0.404301	0.290645	0.774194	yes
DSP	no	none	2209	PHTGLLLLSVQKRSMSFQGIRQPVTVTELVD	0.0322581	0.16129	2.943	0.0935484	0.0322581	0.354839	0.523002	0.409467	0.0322581	4.59355	0.510394	0.369355	0.612903	no
DSP	no	insoluble	2606	SKISTISSVRNLTIRSSSFSDTLEESSPIAA	0	0.193548	3.897	-0.0774194	0.0322581	0.225806	0.569608	0.193459	0	4.42258	0.491398	0.336452	0.709677	no
DSP	no	insoluble	2607	KISTISSVRNLTIRSSSFSDTLEESSPIAAI	0	0.193548	3.07	0.0935484	0.0322581	0.258065	0.557344	0.193459	0	4.59355	0.510394	0.34129	0.677419	no
DSP	no	insoluble	2608	ISTISSVRNLTIRSSSFSDTLEESSPIAAIF	-0.0322581	0.16129	1.787	0.309677	0.0645161	0.258065	0.726819	0.244193	0.0322581	4.80968	0.534409	0.32871	0.645161	no
DSP	no	none	2820	AASVSSKGLPSPYNMSSAPGSRSGSRSGSRS	0.129032	0.129032	7.676	-0.73871	0.0322581	0.0967742	0.228047	0.19809	0.129032	3.76129	0.417921	0.345806	0.83871	yes
DSP	no	none	2825	SKGLPSPYNMSSAPGSRSGSRSGSRSGSRSG	0.16129	0.16129	8.189	-1.16129	0.0322581	0.0645161	0.185732	0.119055	0.16129	3.33871	0.370968	0.33	0.870968	yes
EMD	no	none	49	YEKKIFEYETQRRRLSPPSSSAASSYSFSDL	0.0322581	0.290323	5.249	-1.02258	0.16129	0.0967742	0.277189	0.311145	0.0322581	3.47742	0.38638	0.364194	0.741935	yes
EMD	no	none	60	RRRLSPPSSSAASSYSFSDLNSTRGDADMYD	0	0.258065	4.177	-1.02903	0.0967742	0.0967742	0.248544	0.330798	0	3.47097	0.385663	0.329677	0.774194	yes
EME1	no	none	12	MALKKSSPSLDSGDSDSEELPTFAFLK	-0.0740741	0.296296	5.076	-0.444444	0.0740741	0.185185	0.583692	0.0558847	0.0740741	4.05556	0.450617	0.35963	0.740741	no
EME1	no	none	15	MALKKSSPSLDSGDSDSEELPTFAFLKKEPS	-0.0645161	0.322581	7.726	-0.703226	0.0645161	0.16129	0.437516	0.0556039	0.0645161	3.79677	0.421864	0.384839	0.774194	yes
EME1	no	none	17	ALKKSSPSLDSGDSDSEELPTFAFLKKEPSS	-0.0645161	0.322581	8.464	-0.790323	0.0645161	0.129032	0.417463	0.0556039	0.0645161	3.70968	0.412186	0.380968	0.806452	yes
EME1	no	none	84	EIAETVTQTQPVRLLSSESEDEEEFIPLAQR	-0.193548	0.322581	7.063	-0.645161	0.0322581	0.225806	0.580924	0.166203	0.193548	3.85484	0.428315	0.401935	0.741935	yes
EME1	no	none	85	IAETVTQTQPVRLLSSESEDEEEFIPLAQRL	-0.16129	0.290323	6.001	-0.409677	0.0322581	0.258065	0.684545	0.159175	0.16129	4.09032	0.45448	0.396129	0.709677	yes
EME1	no	none	87	ETVTQTQPVRLLSSESEDEEEFIPLAQRLTC	-0.16129	0.290323	6.506	-0.554839	0.0322581	0.258065	0.684545	0.159175	0.16129	3.94516	0.438351	0.39	0.709677	yes
ESF1	no	none	75	ISHSTTEDLKRFYDLSDSDSNLSGEDSKALS	-0.129032	0.322581	4.169	-0.925806	0.0645161	0.16129	0.207232	0.120009	0.129032	3.57419	0.397133	0.294839	0.741935	yes
ESF1	no	none	77	HSTTEDLKRFYDLSDSDSNLSGEDSKALSQK	-0.0967742	0.354839	5.218	-1.28387	0.0645161	0.129032	0.20927	0.0569456	0.0967742	3.21613	0.357348	0.309677	0.774194	yes
ESF1	no	none	79	TTEDLKRFYDLSDSDSNLSGEDSKALSQKKI	-0.0645161	0.387097	4.674	-1.13548	0.0645161	0.16129	0.202276	0.0583177	0.0645161	3.36452	0.373835	0.326129	0.741935	yes
ESF1	no	none	82	DLKRFYDLSDSDSNLSGEDSKALSQKKIKKK	0.0645161	0.451613	5.578	-1.35484	0.0645161	0.16129	0.301125	0.0723016	0.0645161	3.14516	0.349462	0.346129	0.741935	yes
ESF1	no	none	153	KKMKTSCKFKIDSNISPKKDSKEFTQKNKKE	0.225806	0.483871	8.36	-1.76129	0.0645161	0.129032	0.111791	0.0496705	0.225806	2.73871	0.304301	0.419355	0.741935	yes
ESF1	no	none	177	TQKNKKEKKNIVQHTTDSSLEEKQRTLDSGT	0.0645161	0.387097	7.784	-1.80968	0	0.129032	0.16674	0.19621	0.0645161	2.69032	0.298925	0.375484	0.806452	yes
ESF1	no	none	180	NKKEKKNIVQHTTDSSLEEKQRTLDSGTSEI	0	0.387097	7.412	-1.54194	0	0.16129	0.135615	0.204742	0	2.95806	0.328674	0.363871	0.774194	yes
ESF1	no	none	657	KKRLKRKQKALAEEASEEELPSDVDLNDPYF	-0.0322581	0.483871	8.075	-1.35484	0.0645161	0.16129	0.583074	0.0291687	0.0322581	3.14516	0.349462	0.410323	0.741935	yes
ESF1	no	none	663	KQKALAEEASEEELPSDVDLNDPYFAEEVKQ	-0.225806	0.419355	8.598	-1.08065	0.0645161	0.16129	0.308963	0.0101131	0.225806	3.41935	0.379928	0.410645	0.741935	yes
EZH2	no	none	366	GGRRRGRLPNNSSRPSTPTINVLESKDTDSD	0.0645161	0.322581	6.901	-1.50645	0	0.129032	0.336134	0.0730574	0.0645161	2.99355	0.332616	0.367742	0.774194	yes
EZH2	no	none	367	GRRRGRLPNNSSRPSTPTINVLESKDTDSDR	0.0967742	0.354839	6.915	-1.63871	0	0.129032	0.245801	0.0769424	0.0967742	2.86129	0.317921	0.375806	0.774194	yes
EZH2	no	none	412	EEEKKDETSSSSEANSRCQTPIKMKPNIEPP	-0.0645161	0.387097	11.946	-1.66774	0	0.129032	0.118605	0.201377	0.0645161	2.83226	0.314695	0.455161	0.806452	yes
EZH2	no	none	416	KDETSSSSEANSRCQTPIKMKPNIEPPENVE	-0.0645161	0.322581	10.51	-1.40645	0	0.16129	0.223412	0.0868113	0.0645161	3.09355	0.343728	0.444839	0.741935	yes
FAM83H	no	none	5	MARRSQSSSQGDNPLAPGYL	0.05	0.15	3.426	-0.92	0.05	0.15	0.731265	0.283	0.05	3.58	0.397778	0.372	0.75	yes
FAM83H	no	none	8	MARRSQSSSQGDNPLAPGYLPPH	0.0434783	0.130435	5.703	-1.07826	0.0434783	0.130435	0.731885	0.212583	0.0434783	3.42174	0.380193	0.41913	0.782609	yes
FAM83H	no	none	9	MARRSQSSSQGDNPLAPGYLPPHY	0.0416667	0.125	5.193	-1.0875	0.0833333	0.125	0.732048	0.201591	0.0416667	3.4125	0.379167	0.412083	0.75	yes
FAM83H	no	none	895	GSPTPGFSTRRGSPTTGFIEQKGSPTSAYPE	0.0322581	0.16129	8.171	-0.977419	0.0967742	0.0322581	0.402854	0.0699887	0.0322581	3.52258	0.391398	0.402903	0.870968	yes
FAM83H	no	none	903	TRRGSPTTGFIEQKGSPTSAYPERRGSPVPP	0.0967742	0.225806	9.528	-1.2129	0.0645161	0.0645161	0.144667	0.0822665	0.0967742	3.2871	0.365233	0.444516	0.870968	yes
FMNL2	no	none	171	STVESSVDKSKPWSRSIEDLHRGSNLPSPVG	0	0.258065	7.393	-0.851613	0.0322581	0.193548	0.212684	0.040582	0	3.64839	0.405376	0.373548	0.741935	yes
FTH1	no	none	179	SGLAEYLFDKHTLGDSDNES	-0.2	0.3	2.233	-0.865	0.1	0.15	0.251342	0.0525605	0.2	3.635	0.403889	0.279	0.7	yes
FTSJ3	no	soluble	333	YVAKKLKEQAKALDISLSSGEEDEGDEEDST	-0.193548	0.451613	7.686	-1.11613	0.0322581	0.16129	0.538647	0.140998	0.193548	3.38387	0.375986	0.35129	0.806452	yes
FTSJ3	no	soluble	335	AKKLKEQAKALDISLSSGEEDEGDEEDSTAG	-0.193548	0.451613	8.543	-1.16452	0	0.129032	0.533538	0.143731	0.193548	3.33548	0.370609	0.346774	0.870968	yes
FTSJ3	no	soluble	336	KKLKEQAKALDISLSSGEEDEGDEEDSTAGT	-0.193548	0.451613	8.542	-1.24516	0	0.129032	0.518213	0.16986	0.193548	3.25484	0.361649	0.345161	0.870968	yes
FXR2	no	none	446	GRGRGRRTGGPAYGPSSDVSTASETESEKRE	0.0322581	0.354839	8.963	-1.58387	0.0322581	0.0322581	0.315258	0.093252	0.0322581	2.91613	0.324014	0.347097	0.935484	yes
FXR2	no	none	447	RGRGRRTGGPAYGPSSDVSTASETESEKREE	0	0.387097	9.533	-1.68387	0.0322581	0.0322581	0.255398	0.124238	0	2.81613	0.312903	0.356452	0.935484	yes
FXR2	no	none	450	GRRTGGPAYGPSSDVSTASETESEKREEPNR	-0.0322581	0.354839	10.181	-1.69032	0.0322581	0.0322581	0.152977	0.183066	0.0322581	2.80968	0.312186	0.380968	0.903226	yes
FXR2	no	none	453	TGGPAYGPSSDVSTASETESEKREEPNRAGP	-0.0967742	0.290323	10.868	-1.39355	0.0322581	0.0322581	0.143276	0.177543	0.0967742	3.10645	0.345161	0.400645	0.903226	yes
FXR2	no	none	457	AYGPSSDVSTASETESEKREEPNRAGPGDRD	-0.129032	0.387097	10.22	-1.67742	0.0322581	0.0322581	0.0938655	0.170936	0.129032	2.82258	0.31362	0.385484	0.903226	yes
FXR2	no	soluble	598	QRRNRSRRRRNRGNRTDGSISGDRQPVTVAD	0.225806	0.419355	4.991	-2.09355	0	0.0967742	0.475686	0.079437	0.225806	2.40645	0.267384	0.350323	0.806452	yes
FXR2	no	none	610	GNRTDGSISGDRQPVTVADYISRAESQSRQR	0.0322581	0.290323	4.877	-1.25806	0.0322581	0.129032	0.082994	0.0669488	0.0322581	3.24194	0.360215	0.350323	0.806452	yes
FYN	no	none	21	CKDKEATKLTEERDGSLNQSSGYRYGTDPTP	-0.0322581	0.354839	7.366	-1.58065	0.0645161	0.0967742	0.0488083	0.250627	0.0322581	2.91935	0.324373	0.367419	0.806452	yes
FYN	no	none	25	EATKLTEERDGSLNQSSGYRYGTDPTPQHYP	-0.0645161	0.258065	7.08	-1.60645	0.0967742	0.0645161	0.0795394	0.239731	0.0645161	2.89355	0.321505	0.377419	0.806452	yes
FYN	no	none	420	KIADFGLARLIEDNEYTARQGAKFPIKWTAP	0.0322581	0.290323	2.125	-0.43871	0.129032	0.16129	0.330023	0.0476546	0.0322581	4.06129	0.451254	0.384516	0.677419	no
G3BP1	no	none	149	QDEVFGGFVTEPQEESEEEVEEPEERQQTPE	-0.387097	0.451613	12.471	-1.72903	0.0645161	0.0967742	0.365976	0.244114	0.387097	2.77097	0.307885	0.435161	0.83871	yes
G3BP1	no	none	232	PVLEETAPEDAQKSSSPAPADIAQTVQEDLR	-0.16129	0.290323	9.249	-0.777419	0	0.16129	0.218752	0.101742	0.16129	3.72258	0.41362	0.450645	0.83871	yes
GLYR1	no	none	130	EERSRPNSGDEKRKLSLSEGKVKKNMGEGKK	0.129032	0.516129	10.373	-1.98387	0	0.129032	0.129622	0.0649273	0.129032	2.51613	0.27957	0.377742	0.806452	yes
GLYR1	no	soluble	152	KKNMGEGKKRVSSGSSERGSKSPLKRAQEQS	0.193548	0.387097	10.161	-1.77419	0	0.0967742	0.165494	0.0904407	0.193548	2.72581	0.302867	0.375806	0.870968	yes
GLYR1	no	none	167	SERGSKSPLKRAQEQSPRKRGRPPKDEKDLT	0.16129	0.483871	12.169	-2.2	0	0.0645161	0.233681	0.200424	0.16129	2.3	0.255556	0.451935	0.935484	yes
GPATCH4	no	none	128	ATLTSGGEKPNKDLESCSDDDNQGSKSPKIL	-0.0645161	0.322581	7.827	-1.18387	0	0.16129	0.326866	0.141674	0.0645161	3.31613	0.368459	0.364839	0.774194	yes
GPATCH4	no	none	130	LTSGGEKPNKDLESCSDDDNQGSKSPKILTD	-0.0967742	0.354839	7.959	-1.35484	0	0.16129	0.277981	0.0548133	0.0967742	3.14516	0.349462	0.362581	0.774194	yes
GPATCH4	no	none	137	PNKDLESCSDDDNQGSKSPKILTDEMLLQAC	-0.129032	0.322581	6.316	-0.945161	0	0.258065	0.36834	0.0883506	0.129032	3.55484	0.394982	0.374516	0.677419	yes
GRWD1	no	none	119	MMLRMHNLHGTKPPPSEGSDEEEEEEDEEDE	-0.354839	0.483871	11.506	-1.88387	0	0.16129	0.792781	0.501681	0.354839	2.61613	0.290681	0.397742	0.806452	yes
GRWD1	no	none	122	RMHNLHGTKPPPSEGSDEEEEEEDEEDEEER	-0.387097	0.580645	14.278	-2.5	0	0.0645161	0.83465	0.609677	0.387097	2	0.222222	0.406129	0.903226	yes
GTPBP4	no	none	468	LEKEEELRTAAGEYDSVSESEDEEMLEIRQL	-0.290323	0.483871	7.558	-1.09032	0.0322581	0.225806	0.288527	0.0879063	0.290323	3.40968	0.378853	0.351935	0.741935	yes
GTPBP4	no	none	470	KEEELRTAAGEYDSVSESEDEEMLEIRQLAK	-0.225806	0.483871	7.794	-1.16774	0.0322581	0.193548	0.319189	0.057525	0.225806	3.33226	0.370251	0.360645	0.774194	yes
HMGA1	no	soluble	2	MSESSSKSSQPLASKQE	0	0.235294	5.991	-1.26471	0	0.117647	0.196254	0.0705654	0	3.23529	0.359477	0.392353	0.882353	yes
HMGA1	no	soluble	4	MSESSSKSSQPLASKQEKD	0	0.315789	6.769	-1.52105	0	0.105263	0.0950746	0.0884282	0	2.97895	0.330994	0.396316	0.894737	yes
HMGA1	no	soluble	5	MSESSSKSSQPLASKQEKDG	0	0.3	6.935	-1.465	0	0.1	0.0953961	0.0743255	0	3.035	0.337222	0.383	0.9	yes
HMGA1	no	soluble	99	RGRPKKLEKEEEEGISQESSEEEQ	-0.166667	0.583333	10.908	-2.32083	0	0.0833333	0.322418	0.18748	0.166667	2.17917	0.24213	0.412083	0.916667	yes
HMGA1	no	soluble	102	PKKLEKEEEEGISQESSEEEQ	-0.285714	0.571429	10.382	-2.20476	0	0.0952381	0.247202	0.209016	0.285714	2.29524	0.255026	0.428571	0.904762	yes
HMGA1	no	soluble	103	KKLEKEEEEGISQESSEEEQ	-0.3	0.6	9.395	-2.235	0	0.1	0.247471	0.220192	0.3	2.265	0.251667	0.4	0.9	yes
HMGN1	no	soluble	81	ANQETKEDLPAENGETKTEESPASDEAGEKE	-0.258065	0.451613	12.177	-1.85161	0	0.0322581	0.110983	0.0131943	0.258065	2.64839	0.294265	0.404839	0.903226	yes
HMGN1	no	soluble	83	QETKEDLPAENGETKTEESPASDEAGEKEAK	-0.225806	0.483871	12.756	-1.86452	0	0.0322581	0.113293	0.0121644	0.225806	2.63548	0.292832	0.414194	0.935484	yes
HMGN1	no	soluble	86	KEDLPAENGETKTEESPASDEAGEKEAKSD	-0.233333	0.5	12.176	-1.81333	0	0.0333333	0.112656	0.00877306	0.233333	2.68667	0.298519	0.403667	0.933333	yes
HMGN1	no	soluble	89	LPAENGETKTEESPASDEAGEKEAKSD	-0.222222	0.444444	10.662	-1.61111	0	0.037037	0.122459	0.00802709	0.222222	2.88889	0.320988	0.401111	0.925926	yes
HNRNPA1	yes	soluble	2	MSKSESPKEPEQLRKLF	0.0588235	0.411765	5.715	-1.38235	0.0588235	0.176471	0.0884693	0.122663	0.0588235	3.11765	0.346405	0.445882	0.764706	yes
HNRNPA1	yes	soluble	4	MSKSESPKEPEQLRKLFIG	0.0526316	0.368421	5.395	-1.02105	0.0526316	0.210526	0.143486	0.106408	0.0526316	3.47895	0.38655	0.426316	0.736842	yes
HNRNPA1	yes	soluble	6	MSKSESPKEPEQLRKLFIGGL	0.047619	0.333333	5.235	-0.761905	0.047619	0.238095	0.146077	0.2141	0.047619	3.7381	0.415344	0.403333	0.714286	yes
HNRNPA1	no	none	361	QYFAKPRNQGGYGGSSSSSSYGSGRRF	0.148148	0.148148	3.275	-1.25926	0.185185	0	0.343893	0.800578	0.148148	3.24074	0.360082	0.294444	0.777778	yes
HNRNPA1	yes	soluble	362	YFAKPRNQGGYGGSSSSSSYGSGRRF	0.153846	0.153846	2.957	-1.17308	0.192308	0	0.353215	0.824593	0.153846	3.32692	0.369658	0.285385	0.769231	yes
HNRNPA1	yes	soluble	365	KPRNQGGYGGSSSSSSYGSGRRF	0.173913	0.173913	4.104	-1.46957	0.130435	0	0.339215	0.911415	0.173913	3.03043	0.336715	0.288261	0.826087	yes
HNRNPA1	no	none	368	NQGGYGGSSSSSSYGSGRRF	0.1	0.1	2.351	-1.19	0.15	0	0.653061	0.843024	0.1	3.31	0.367778	0.2345	0.8	yes
HNRNPA2B1	no	none	85	SSMAEVDAAMAARPHSIDGRVVEPKRAVARE	0	0.322581	6.02	-0.351613	0	0.225806	0.192016	0.0583693	0	4.14839	0.460932	0.395161	0.774194	no
HNRNPA2B1	yes	soluble	212	QSSRSGRGGNFGFGDSRGGGGNFGPGPGSNF	0.0645161	0.129032	3.954	-1.02581	0.129032	0	0.364943	0.317661	0.0645161	3.47419	0.386022	0.265161	0.774194	yes
HNRNPA2B1	yes	soluble	236	PGPGSNFRGGSDGYGSGRGFGDGYNGYGGGP	0	0.129032	4.142	-1.1	0.16129	0	0.406587	0.216829	0	3.4	0.377778	0.275161	0.774194	yes
HNRNPA2B1	yes	insoluble	259	YNGYGGGPGGGNFGGSPGYGGGRGGYGGGGP	0.0322581	0.0322581	3.913	-0.874194	0.16129	0	1	0.423061	0.0322581	3.62581	0.402867	0.251613	0.774194	yes
HNRNPA2B1	yes	soluble	318	FGNYNQQPSNYGPMKSGNFGGSRNMGGPYGG	0.0645161	0.0645161	3.197	-1.23226	0.16129	0.0645161	0.422343	0.317514	0.0645161	3.26774	0.363082	0.324194	0.612903	yes
HNRNPA2B1	yes	soluble	324	QPSNYGPMKSGNFGGSRNMGGPYGGGNYGPG	0.0645161	0.0645161	4.888	-1.17419	0.129032	0.0645161	0.422343	0.267596	0.0645161	3.32581	0.369534	0.333548	0.677419	yes
HNRNPA2B1	yes	soluble	331	MKSGNFGGSRNMGGPYGGGNYGPGGSGGSGG	0.0645161	0.0645161	4.104	-0.880645	0.0967742	0.0645161	0.357183	0.425225	0.0645161	3.61935	0.402151	0.259677	0.741935	yes
HNRNPA2B1	no	none	341	NMGGPYGGGNYGPGGSGGSGGYGGRSRY	0.0714286	0.0714286	3.258	-1.08929	0.142857	0.0357143	0.602964	0.516954	0.0714286	3.41071	0.378968	0.257143	0.75	yes
HNRNPA2B1	yes	soluble	344	GPYGGGNYGPGGSGGSGGYGGRSRY	0.08	0.08	3.482	-1.14	0.16	0	0.6162	0.567388	0.08	3.36	0.373333	0.2576	0.8	yes
HNRNPA3	yes	soluble	14	MEVKPPPGRPQPDSGRRRRRRGEEGHDPK	0.137931	0.482759	12.054	-2.3931	0	0.0689655	0.3932	0.118946	0.137931	2.1069	0.2341	0.478621	0.931034	yes
HNRNPA3	yes	soluble	355	QSNYGPMKGGSFGGRSSGSPYGGGYGSGGGS	0.0645161	0.0645161	4.986	-0.922581	0.129032	0.0322581	0.422343	0.559657	0.0645161	3.57742	0.397491	0.270645	0.806452	yes
HNRNPA3	yes	soluble	366	FGGRSSGSPYGGGYGSGGGSGGYGSRRF	0.107143	0.107143	2.807	-0.835714	0.178571	0	0.35295	0.642194	0.107143	3.66429	0.407143	0.227143	0.821429	yes
HNRNPC	no	none	253	SSSSVKKDETNVKMESEGGADDSAEEGDLLD	-0.225806	0.419355	7.837	-1.14194	0	0.16129	0.260163	0.0417192	0.225806	3.35806	0.373118	0.324516	0.806452	yes
HNRNPC	no	none	260	DETNVKMESEGGADDSAEEGDLLDDDDNEDR	-0.419355	0.548387	7.113	-1.74516	0	0.129032	0.281888	0.0358265	0.419355	2.75484	0.306093	0.318065	0.806452	yes
HNRNPC	yes	insoluble	299	KDDEKEAEEGEDDRDSANGEDDS	-0.434783	0.695652	8.253	-2.61304	0	0	0.186065	0.195894	0.434783	1.88696	0.209662	0.342174	0.956522	yes
HNRNPD	no	none	80	GAKIDASKNEEDEGHSNSSPRHSEAATAQRE	-0.0967742	0.354839	9.431	-1.67097	0	0.0322581	0.241232	0.139071	0.0967742	2.82903	0.314337	0.357097	0.903226	yes
HNRNPD	no	none	82	KIDASKNEEDEGHSNSSPRHSEAATAQREEW	-0.129032	0.387097	9.057	-1.85806	0.0322581	0.0322581	0.207218	0.143622	0.129032	2.64194	0.293548	0.362581	0.870968	yes
HNRNPD	no	none	87	KNEEDEGHSNSSPRHSEAATAQREEWKMFIG	-0.0967742	0.354839	7.536	-1.63871	0.0645161	0.0645161	0.245541	0.149911	0.0967742	2.86129	0.317921	0.354516	0.806452	yes
HNRNPK	no	none	284	GGRPMPPSRRDYDDMSPRRGPPPPPPGRGGR	0.129032	0.322581	12.08	-1.91935	0.0322581	0.0645161	0.209619	0.119494	0.129032	2.58065	0.286738	0.509355	0.903226	yes
HNRNPL	no	none	52	AAGGGGGGGRYYGGGSEGGRAPKRLKTDNAG	0.0967742	0.225806	5.086	-1.02258	0.0645161	0.0322581	0.381223	0.315796	0.0967742	3.47742	0.38638	0.28129	0.870968	yes
HNRNPM	no	none	528	SGVERMGPAIERMGLSMERMVPAGMGAGLER	0	0.258065	4.131	-0.122581	0	0.322581	0.0449749	0.169961	0	4.37742	0.48638	0.355484	0.677419	no
HNRNPU	no	none	271	GYFEYIEENKYSRAKSPQPPVEEEDEHFDDT	-0.225806	0.419355	8.105	-1.70323	0.16129	0.0645161	0.499271	0.0646457	0.225806	2.79677	0.310753	0.403548	0.741935	yes
HNRNPUL2	yes	soluble	161	EQGLGKREEDEPEERSGDETPGSEVPGDKAA	-0.225806	0.483871	12.519	-1.81613	0	0.0645161	0.208398	0.266888	0.225806	2.68387	0.298208	0.402903	0.935484	yes
HNRNPUL2	no	none	185	VPGDKAAEEQGDDQDSEKSKPAGSDGERRGV	-0.129032	0.451613	10.423	-1.70968	0	0.0645161	0.230129	0.0129173	0.129032	2.79032	0.310036	0.385161	0.935484	yes
HNRNPUL2	no	none	188	DKAAEEQGDDQDSEKSKPAGSDGERRGVKRQ	-0.0645161	0.516129	10.475	-2.16452	0	0.0322581	0.26696	0.0124032	0.0645161	2.33548	0.259498	0.383548	0.967742	yes
ICE1	no	none	1692	VPPAMSPWPEDPRRASPPDPSPSPSAASASE	-0.0645161	0.193548	13.371	-0.980645	0.0322581	0.0645161	0.257764	0.197712	0.0645161	3.51935	0.391039	0.539677	0.903226	yes
ICE1	no	none	1699	WPEDPRRASPPDPSPSPSAASASERVVPSPL	-0.0322581	0.225806	12.454	-0.935484	0.0322581	0.0967742	0.165568	0.187608	0.0322581	3.56452	0.396057	0.516452	0.870968	yes
IGF2BP2	no	soluble	161	ENYSFKISYIPDEEVSSPSPPQRAQRGDHSS	-0.0645161	0.258065	8.235	-1.33226	0.0967742	0.0967742	0.411509	0.0432618	0.0645161	3.16774	0.351971	0.410645	0.774194	yes
IGF2BP2	no	soluble	164	SFKISYIPDEEVSSPSPPQRAQRGDHSSREQ	-0.0322581	0.290323	9.236	-1.43548	0.0645161	0.0967742	0.339391	0.0318265	0.0322581	3.06452	0.340502	0.423226	0.83871	yes
IGF2BP3	yes	soluble	184	RGRRGLGQRGSSRQGSPGSVSKQKPCDLPLR	0.225806	0.290323	7.981	-1.35161	0	0.16129	0.142452	0.0695426	0.225806	3.14839	0.349821	0.375161	0.83871	yes
IGF2BP3	yes	soluble	187	RGLGQRGSSRQGSPGSVSKQKPCDLPLRLLV	0.16129	0.225806	6.682	-0.667742	0	0.258065	0.147909	0.0566727	0.16129	3.83226	0.425806	0.374516	0.741935	yes
ILF3	no	none	812	GGSDYNYESKFNYSGSGGRSGGNSYGSGGAS	0	0.129032	3.426	-1.19032	0.16129	0	0.413118	0.685728	0	3.30968	0.367742	0.233226	0.741935	yes
INCENP	no	none	72	PKTPSQKNRRKKRRISYVQDENRDPIRRRLS	0.290323	0.483871	7.668	-2.20323	0.0322581	0.129032	0.469115	0.150406	0.290323	2.29677	0.255197	0.43871	0.774194	yes
INCENP	no	soluble	306	STPTGSRTDSQSVRHSPIAPSSPSPQVLAQK	0.0645161	0.129032	9.467	-0.86129	0	0.129032	0.179429	0.0649165	0.0645161	3.63871	0.404301	0.437742	0.870968	yes
INCENP	no	soluble	314	DSQSVRHSPIAPSSPSPQVLAQKYSLVAKQE	0.0322581	0.16129	8.359	-0.635484	0.0322581	0.193548	0.206997	0.0989054	0.0322581	3.86452	0.429391	0.439355	0.774194	no
INCENP	no	none	828	APPKINPDNYGMDLNSDDSTDDEAHPRKPIP	-0.129032	0.322581	8.308	-1.47742	0.0322581	0.129032	0.466714	0.0457542	0.129032	3.02258	0.335842	0.452581	0.741935	yes
INCENP	no	none	831	KINPDNYGMDLNSDDSTDDEAHPRKPIPTWA	-0.129032	0.322581	5.509	-1.42581	0.0645161	0.129032	0.469321	0.0466507	0.129032	3.07419	0.341577	0.406452	0.709677	yes
INCENP	no	none	832	INPDNYGMDLNSDDSTDDEAHPRKPIPTWAR	-0.129032	0.322581	5.103	-1.44516	0.0645161	0.129032	0.471959	0.0468895	0.129032	3.05484	0.339427	0.400645	0.709677	yes
ING5	no	insoluble	118	DLARFEADLKDKMEGSDFESSGGRGLKKGRG	0	0.451613	5.23	-1.15806	0.0645161	0.129032	0.215579	0.0358265	0	3.34194	0.371326	0.306452	0.806452	yes
ITPR3	no	none	2670	KRRQRLGFVDVQNCISR	0.235294	0.352941	0.917	-0.888235	0.0588235	0.294118	0.299394	0.296383	0.235294	3.61176	0.401307	0.347647	0.588235	yes
JADE3	no	none	774	APYQENDGYCPDLELSDSEAESDGNKEKVRV	-0.193548	0.387097	7.687	-1.32903	0.0645161	0.16129	0.261524	0.00895335	0.193548	3.17097	0.35233	0.374194	0.709677	yes
JADE3	no	none	776	YQENDGYCPDLELSDSEAESDGNKEKVRVRK	-0.129032	0.451613	7.406	-1.60645	0.0645161	0.16129	0.304724	0.0101131	0.129032	2.89355	0.321505	0.360323	0.709677	yes
KAT7	no	none	52	RRSARVTRSSARLSQSSQDSSPVRNLQSFGT	0.16129	0.225806	5.102	-1.05484	0.0322581	0.129032	0.199051	0.228577	0.16129	3.44516	0.382796	0.34	0.806452	yes
KAT7	no	none	53	RSARVTRSSARLSQSSQDSSPVRNLQSFGTE	0.0967742	0.225806	5.658	-1.02258	0.0322581	0.129032	0.259386	0.227341	0.0967742	3.47742	0.38638	0.34129	0.806452	yes
KAT7	no	none	57	VTRSSARLSQSSQDSSPVRNLQSFGTEEPAY	0	0.193548	6.17	-0.912903	0.0645161	0.129032	0.46917	0.232816	0	3.5871	0.398566	0.362903	0.774194	yes
KAT7	no	none	99	PTPVTPKKYPLRQTRSSGSETEQVVDFSDRE	0	0.322581	8.758	-1.3129	0.0645161	0.129032	0.347204	0.0466507	0	3.1871	0.354122	0.431613	0.806452	yes
KAT7	no	none	100	TPVTPKKYPLRQTRSSGSETEQVVDFSDRET	0	0.322581	7.83	-1.28387	0.0645161	0.129032	0.347786	0.0431283	0	3.21613	0.357348	0.409677	0.806452	yes
KAT7	no	none	102	VTPKKYPLRQTRSSGSETEQVVDFSDRETKN	0.0322581	0.354839	7.377	-1.44839	0.0645161	0.129032	0.286513	0.0458694	0.0322581	3.05161	0.339068	0.393871	0.774194	yes
KAT7	no	none	104	PKKYPLRQTRSSGSETEQVVDFSDRETKNTA	0.0322581	0.354839	7.558	-1.52581	0.0645161	0.0967742	0.253277	0.0484524	0.0322581	2.97419	0.330466	0.393226	0.806452	yes
KAT7	no	none	111	QTRSSGSETEQVVDFSDRETKNTADHDESPP	-0.16129	0.354839	8.806	-1.67742	0.0322581	0.0645161	0.229176	0.0510354	0.16129	2.82258	0.31362	0.376129	0.870968	yes
KAT7	no	none	162	VSHDESIAKDMSLKDSGSDLSHRPKRRRFHE	0.0322581	0.419355	6.533	-1.42903	0.0322581	0.16129	0.352622	0.102	0.0322581	3.07097	0.341219	0.340968	0.806452	yes
KAT7	no	none	164	HDESIAKDMSLKDSGSDLSHRPKRRRFHESY	0.0322581	0.419355	6.144	-1.60645	0.0645161	0.129032	0.326411	0.104494	0.0322581	2.89355	0.321505	0.336452	0.806452	yes
KDM2A	no	soluble	550	IPITKPHTMKPAPRLTPVRPAAASPIVSGAR	0.16129	0.16129	7.826	-0.103226	0	0.225806	0.116737	0.0658964	0.16129	4.39677	0.48853	0.497742	0.774194	no
KDM2A	no	soluble	558	MKPAPRLTPVRPAAASPIVSGARRRRVRCRK	0.322581	0.322581	7.202	-0.651613	0	0.225806	0.380642	0.0882131	0.322581	3.84839	0.427599	0.462903	0.774194	yes
KDM2A	no	none	713	QAKVLRPLRSCDEPLTPPPHSPTSMLQLIHD	0	0.193548	7.817	-0.525806	0	0.290323	0.432325	0.185666	0	3.97419	0.441577	0.455484	0.709677	no
KDM2A	no	none	718	RPLRSCDEPLTPPPHSPTSMLQLIHDPVSPR	0	0.193548	9.674	-0.741935	0	0.258065	0.285984	0.187902	0	3.75806	0.417563	0.485161	0.741935	no
KDM2A	no	none	731	PHSPTSMLQLIHDPVSPRGMVTRSSPGAGPS	0.0322581	0.0967742	7.946	-0.429032	0	0.225806	0.624932	0.197756	0.0322581	4.07097	0.45233	0.425806	0.774194	no
KDM2A	no	none	740	LIHDPVSPRGMVTRSSPGAGPSDHHSASRDE	-0.0322581	0.225806	7.981	-0.903226	0	0.16129	0.192705	0.0650708	0.0322581	3.59677	0.399642	0.378065	0.83871	yes
KIAA1671	no	soluble	402	EEKAKLDPEPEKAAESPSPRLGRGLELAEVK	-0.0645161	0.451613	11.825	-1.12258	0	0.16129	0.113913	0.0976994	0.0645161	3.37742	0.375269	0.445484	0.83871	yes
KIAA1671	no	soluble	404	KAKLDPEPEKAAESPSPRLGRGLELAEVKSR	0.0322581	0.419355	10.874	-1.06774	0	0.16129	0.129415	0.0973591	0.0322581	3.43226	0.381362	0.438387	0.83871	yes
KIAA1671	no	none	1701	MFKDSTEEKSPRKEESDEEETASKAERTPVS	-0.129032	0.516129	11.737	-1.81935	0.0322581	0.0645161	0.262341	0.0901946	0.129032	2.68065	0.297849	0.412258	0.903226	yes
KIAA1671	no	soluble	1757	VDSPGETPSWAPQPKSPKSPFQPGVLGSRVL	0.0322581	0.16129	9.551	-0.629032	0.0645161	0.16129	0.469014	0.0683067	0.0322581	3.87097	0.430108	0.471935	0.774194	no
KIAA1671	no	soluble	1760	PGETPSWAPQPKSPKSPFQPGVLGSRVLPSS	0.0645161	0.129032	10.808	-0.729032	0.0645161	0.129032	0.4606	0.0707171	0.0645161	3.77097	0.418996	0.489677	0.806452	yes
KIDINS220	no	none	1359	RHSNLSWQSQTRRTPSLSSLNSQDSSIEISK	0.0645161	0.193548	5.006	-1.18065	0.0322581	0.16129	0.348196	0.456416	0.0645161	3.31935	0.368817	0.34	0.741935	yes
KIDINS220	no	none	1361	SNLSWQSQTRRTPSLSSLNSQDSSIEISKLT	0.0322581	0.16129	4.256	-0.832258	0.0322581	0.193548	0.514829	0.461596	0.0322581	3.66774	0.407527	0.339355	0.709677	yes
KIDINS220	no	none	1365	WQSQTRRTPSLSSLNSQDSSIEISKLTDKVQ	0.0322581	0.225806	4.868	-1.00645	0.0322581	0.193548	0.290474	0.2326	0.0322581	3.49355	0.388172	0.364839	0.741935	yes
KIDINS220	no	none	1521	DLKLKGSGLRYQKLPSDEDESGTEESDNTPL	-0.129032	0.387097	7.789	-1.37097	0.0322581	0.16129	0.484232	0.042962	0.129032	3.12903	0.34767	0.360645	0.774194	yes
KIDINS220	no	none	1526	GSGLRYQKLPSDEDESGTEESDNTPLLKDDK	-0.16129	0.419355	8.307	-1.60645	0.0322581	0.129032	0.389427	0.0404268	0.16129	2.89355	0.321505	0.362581	0.806452	yes
KIDINS220	no	soluble	1593	LDKKDSSDSGVRSSESSPNHSLHNEVADDSQ	-0.129032	0.322581	8.11	-1.45484	0	0.129032	0.160179	0.122868	0.129032	3.04516	0.338351	0.33	0.806452	yes
KIDINS220	no	soluble	1598	SSDSGVRSSESSPNHSLHNEVADDSQLEKAN	-0.129032	0.258065	7.943	-1.27097	0	0.129032	0.250918	0.113231	0.129032	3.22903	0.358781	0.326774	0.774194	yes
KIF23	no	soluble	911	ETLKQESPNGSRKRRSSTVAPAQPDGAESEW	0	0.322581	9.456	-1.54194	0.0322581	0.0645161	0.470519	0.0591727	0	2.95806	0.328674	0.408387	0.870968	yes
KIF23	no	soluble	912	TLKQESPNGSRKRRSSTVAPAQPDGAESEWT	0.0322581	0.290323	8.779	-1.45161	0.0322581	0.0645161	0.576242	0.0559332	0.0322581	3.04839	0.33871	0.405161	0.870968	yes
KMT2A	no	insoluble	351	GTPPLTKEDKTVVRQSPRRIKPVRIIPSSKR	0.225806	0.354839	8.644	-1.01935	0	0.225806	0.198405	0.0336805	0.225806	3.48065	0.386738	0.476774	0.774194	yes
KMT2A	no	insoluble	1056	KSLKQTDQPKAQGQESDSSETSVRGPRIKHV	0.0645161	0.322581	9.27	-1.50645	0	0.129032	0.293023	0.026248	0.0645161	2.99355	0.332616	0.407742	0.870968	yes
KMT2A	no	insoluble	1059	KQTDQPKAQGQESDSSETSVRGPRIKHVCRR	0.0967742	0.354839	9.049	-1.6871	0	0.129032	0.276067	0.0292436	0.0967742	2.8129	0.312545	0.406774	0.870968	yes
KMT2A	no	soluble	1839	IPAPKPKGPGEPDSPTPLHPPTPPILSTDRS	0	0.193548	13.6	-0.983871	0	0.129032	0.405865	0.0383243	0	3.51613	0.390681	0.557742	0.870968	yes
KMT2A	no	soluble	1845	KGPGEPDSPTPLHPPTPPILSTDRSREDSPE	-0.0967742	0.290323	13.651	-1.46774	0	0.0967742	0.129209	0.0348839	0.0967742	3.03226	0.336918	0.507419	0.903226	yes
KMT2A	no	insoluble	2196	PLLSSGLRSIGSRRHSTSSLSPQRSKLRIMS	0.193548	0.193548	4.883	-0.512903	0	0.258065	0.240846	0.231364	0.193548	3.9871	0.443011	0.339032	0.741935	yes
KMT2A	no	insoluble	2391	RNDRDQHTDSTQSANSSPDEDTEVKTLKLSG	-0.0967742	0.354839	7.298	-1.73226	0	0.0967742	0.299824	0.211341	0.0967742	2.76774	0.307527	0.350645	0.83871	yes
KMT2A	no	insoluble	2392	NDRDQHTDSTQSANSSPDEDTEVKTLKLSGM	-0.129032	0.322581	6.721	-1.52581	0	0.129032	0.33077	0.209299	0.129032	2.97419	0.330466	0.35	0.806452	yes
KNOP1	no	insoluble	42	TRYSVLNNDDYFADVSPLRATSPSKSVAHGQ	0	0.193548	3.568	-0.654839	0.0967742	0.16129	0.5	0.183502	0	3.84516	0.42724	0.35129	0.677419	no
KNOP1	no	insoluble	48	NNDDYFADVSPLRATSPSKSVAHGQAPEMPL	-0.0645161	0.193548	5.992	-0.651613	0.0645161	0.16129	0.382921	0.141065	0.0645161	3.84839	0.427599	0.401935	0.709677	yes
KNOP1	no	none	308	KRKESGVAGDPWKEETDTDLEVVLEKKGNMD	-0.0967742	0.483871	7.273	-1.32258	0.0322581	0.193548	0.16402	0.0592886	0.0967742	3.17742	0.353047	0.375806	0.741935	yes
KNOP1	no	none	310	KESGVAGDPWKEETDTDLEVVLEKKGNMDEA	-0.193548	0.451613	7.303	-1.10645	0.0322581	0.193548	0.16783	0.0564844	0.193548	3.39355	0.377061	0.370968	0.741935	yes
KRI1	no	none	136	KVILEKAGKYVDEENSDGETSNHRLQETSSQ	-0.0967742	0.354839	6.939	-1.36452	0.0322581	0.16129	0.296061	0.0384591	0.0967742	3.13548	0.348387	0.344839	0.741935	yes
KRI1	no	none	628	QRQLPALDGSLMGPESPPAQEEEAPVSPHKK	-0.0645161	0.258065	11.706	-1.07742	0	0.16129	0.41273	0.0626715	0.0645161	3.42258	0.380287	0.478387	0.83871	yes
KRI1	no	none	639	MGPESPPAQEEEAPVSPHKKPAPQKRRRAKK	0.129032	0.387097	14.832	-1.84194	0	0.0645161	0.572306	0.0347807	0.129032	2.65806	0.295341	0.539355	0.935484	yes
LARP1	no	none	517	CPEFVPRQHYQKETESAPGSPRAVTPVPTKT	0.0322581	0.225806	10.255	-1.02258	0.0645161	0.129032	0.191165	0.0132503	0.0322581	3.47742	0.38638	0.479677	0.806452	yes
LARP1	no	none	521	VPRQHYQKETESAPGSPRAVTPVPTKTEEVS	0	0.258065	10.901	-1.14516	0.0322581	0.129032	0.158301	0.0130921	0	3.35484	0.37276	0.467742	0.83871	yes
LARP1	no	none	622	FLFDEEMEQMDGRKNTFTAWSDEESDYEIDD	-0.322581	0.451613	2.594	-1.3129	0.16129	0.129032	0.35607	0.134302	0.322581	3.1871	0.354122	0.323871	0.677419	yes
LARP1	no	none	627	EMEQMDGRKNTFTAWSDEESDYEIDDRDVNK	-0.225806	0.483871	4.23	-1.75161	0.0967742	0.129032	0.289627	0.146014	0.225806	2.74839	0.305376	0.343226	0.709677	yes
LARP1	no	none	631	MDGRKNTFTAWSDEESDYEIDDRDVNKILIV	-0.16129	0.419355	1.418	-0.925806	0.0967742	0.225806	0.34514	0.158371	0.16129	3.57419	0.397133	0.332903	0.612903	yes
LARP1	no	none	766	ANKLFGAPEPSTIARSLPTTVPESPNYRNTR	0.0645161	0.193548	6.693	-0.816129	0.0645161	0.129032	0.256795	0.0425305	0.0645161	3.68387	0.409319	0.428065	0.709677	yes
LARP1	no	none	774	EPSTIARSLPTTVPESPNYRNTRTPRTPRTP	0.0967742	0.225806	9.348	-1.35484	0.0322581	0.0967742	0.326853	0.0392764	0.0967742	3.14516	0.349462	0.48	0.806452	yes
LARP1	yes	soluble	823	RTLDAKMPRKRKTRHSSNPPLESHVGWVMDS	0.129032	0.322581	6.308	-1.26452	0.0322581	0.193548	0.514069	0.201869	0.129032	3.23548	0.359498	0.394194	0.741935	yes
LARP1	no	none	847	VGWVMDSREHRPRTASISSSPSEGTPTVGSY	0	0.193548	5.95	-0.719355	0.0645161	0.16129	0.225001	0.203247	0	3.78065	0.420072	0.364516	0.774194	no
LARP1	no	none	850	VMDSREHRPRTASISSSPSEGTPTVGSYGCT	0	0.193548	7.034	-0.767742	0.0322581	0.16129	0.200473	0.309088	0	3.73226	0.414695	0.362258	0.806452	no
LARP1	no	none	851	MDSREHRPRTASISSSPSEGTPTVGSYGCTP	0	0.193548	8.142	-0.954839	0.0322581	0.129032	0.199903	0.312275	0	3.54516	0.393907	0.381935	0.83871	yes
LARP1	no	none	856	HRPRTASISSSPSEGTPTVGSYGCTPQSLPK	0.0645161	0.129032	8.996	-0.812903	0.0322581	0.129032	0.327133	0.316079	0.0645161	3.6871	0.409677	0.41	0.83871	yes
LARP1	no	none	868	SEGTPTVGSYGCTPQSLPKFQHPSHELLKEN	-0.0322581	0.16129	8.33	-0.919355	0.0645161	0.16129	0.168066	0.201356	0.0322581	3.58065	0.397849	0.393548	0.741935	yes
LARP4B	no	none	599	PSVPASCAVSATYERSPSPAHLPDDPKVAEK	-0.0322581	0.225806	10.318	-0.554839	0.0322581	0.16129	0.104451	0.268922	0.0322581	3.94516	0.438351	0.465161	0.806452	no
LARP4B	no	none	601	VPASCAVSATYERSPSPAHLPDDPKVAEKQR	0	0.258065	9.488	-0.735484	0.0322581	0.16129	0.0868323	0.26198	0	3.76452	0.41828	0.454516	0.806452	no
LARP4B	no	none	736	AMGKRLSREQSTPPKSPQ	0.166667	0.277778	6.45	-1.56111	0	0.111111	0.292253	0.0109069	0.166667	2.93889	0.326543	0.472222	0.888889	yes
LEMD2	no	none	134	GLAYPARPAQLRRRASVRGSSEEDEDARTPD	0	0.387097	7.574	-1.3129	0.0322581	0.0967742	0.517096	0.0744732	0	3.1871	0.354122	0.394839	0.870968	yes
LEMD2	no	none	147	RASVRGSSEEDEDARTPDRATQGPGLAARRW	0	0.387097	6.764	-1.40645	0.0322581	0.0645161	0.365337	0.103577	0	3.09355	0.343728	0.369355	0.903226	yes
LEMD2	no	none	499	GEDMLVWRWTKPSSFSDSER	-0.05	0.35	2.069	-1.095	0.15	0.15	0.274137	0.0603055	0.05	3.405	0.378333	0.3415	0.7	yes
LEMD2	no	none	501	DMLVWRWTKPSSFSDSER	0	0.333333	1.167	-1	0.166667	0.166667	0.274619	0.0700849	0	3.5	0.388889	0.348889	0.666667	yes
LIMA1	no	none	368	QQPVHPKPLSPDSRASSLSESSPPKAMKKFQ	0.0967742	0.225806	11.271	-1.15806	0.0322581	0.129032	0.293307	0.0606328	0.0967742	3.34194	0.371326	0.482258	0.83871	yes
LIMA1	no	none	490	LERPAQLANARETPHSPGVEDAPIAKVGVLA	-0.0322581	0.225806	7.187	-0.209677	0	0.225806	0.249585	0.122236	0.0322581	4.29032	0.476703	0.425806	0.741935	no
LIMA1	no	none	609	AASFQSTSVKSPKTVSPPIRKGWSMSEQSEE	0.0322581	0.225806	8.169	-0.851613	0.0645161	0.129032	0.472408	0.260521	0.0322581	3.64839	0.405376	0.411613	0.806452	yes
LIMA1	no	soluble	671	KESKGETGKRSKEGHSLEMENENLVENGADS	-0.0967742	0.419355	9.169	-1.67097	0	0.129032	0.203871	0.0387689	0.0967742	2.82903	0.314337	0.33129	0.774194	yes
LIMA1	no	soluble	692	ENLVENGADSDEDDNSFLKQQSPQEPKSLNW	-0.193548	0.322581	6.75	-1.54194	0.0645161	0.129032	0.444556	0.0603787	0.193548	2.95806	0.328674	0.376129	0.677419	yes
LMNA	no	soluble	12	METPSQRRATRSGAQASSTPLSPTRIT	0.111111	0.185185	6.19	-0.948148	0	0.111111	0.453646	0.234803	0.111111	3.55185	0.39465	0.408519	0.888889	yes
LMNA	no	soluble	22	RRATRSGAQASSTPLSPTRITRLQEKEDLQE	0.0645161	0.322581	7.296	-1.26452	0	0.129032	0.188094	0.202886	0.0645161	3.23548	0.359498	0.393548	0.870968	yes
LMNA	no	none	395	LEGEEERLRLSPSPTSQRSRGRASSHSSQTQ	0.0322581	0.290323	9.335	-1.57419	0	0.0967742	0.386563	0.234084	0.0322581	2.92581	0.32509	0.363871	0.903226	yes
LMNA	no	none	403	RLSPSPTSQRSRGRASSHSSQTQGGGSVTKK	0.193548	0.193548	8.646	-1.4129	0	0.0645161	0.291487	0.508206	0.193548	3.0871	0.343011	0.357097	0.935484	yes
LMNA	no	none	406	PSPTSQRSRGRASSHSSQTQGGGSVTKKRKL	0.225806	0.225806	8.891	-1.5129	0	0.0645161	0.430416	0.497661	0.225806	2.9871	0.3319	0.367419	0.935484	yes
LMNA	no	none	409	TSQRSRGRASSHSSQTQGGGSVTKKRKLEST	0.193548	0.258065	7.712	-1.54516	0	0.0645161	0.427913	0.50925	0.193548	2.95484	0.328315	0.326774	0.935484	yes
LMNA	no	none	414	RGRASSHSSQTQGGGSVTKKRKLESTESRSS	0.16129	0.290323	8.412	-1.54839	0	0.0645161	0.333249	0.500358	0.16129	2.95161	0.327957	0.320645	0.935484	yes
LMNA	no	none	428	GSVTKKRKLESTESRSSFSQHARTSGRVAVE	0.129032	0.322581	6.937	-1.05161	0.0322581	0.129032	0.321723	0.16449	0.129032	3.44839	0.383154	0.335806	0.83871	yes
LMNA	no	none	429	SVTKKRKLESTESRSSFSQHARTSGRVAVEE	0.0967742	0.354839	7.507	-1.15161	0.0322581	0.129032	0.296521	0.169695	0.0967742	3.34839	0.372043	0.345161	0.83871	yes
LMNA	no	none	571	EDGDDLLHHHHGSHCSSSGDPAEYNLRSRTV	-0.129032	0.258065	5.842	-1.23871	0.0322581	0.16129	0.379059	0.450949	0.129032	3.26129	0.362366	0.289032	0.774194	yes
LMNA	no	none	613	ASASGSGAQVGGPISSGSSASSVTVTRSYRS	0.0645161	0.0645161	5.245	-0.106452	0.0322581	0.129032	0.612441	0.688914	0.0645161	4.39355	0.488172	0.306774	0.83871	no
LMNA	no	none	615	ASGSGAQVGGPISSGSSASSVTVTRSYRSVG	0.0645161	0.0645161	4.889	-0.016129	0.0322581	0.16129	0.712715	0.690663	0.0645161	4.48387	0.498208	0.303871	0.806452	no
LMNB1	no	soluble	20	TPVPPRMGSRAGGPTTPLSPTRLSRLQEKEE	0.0645161	0.258065	10.075	-1.05161	0	0.16129	0.191435	0.0424875	0.0645161	3.44839	0.383154	0.454839	0.83871	yes
LMNB1	no	soluble	23	PPRMGSRAGGPTTPLSPTRLSRLQEKEELRE	0.0645161	0.322581	9.74	-1.24839	0	0.16129	0.133577	0.0586629	0.0645161	3.25161	0.36129	0.433226	0.83871	yes
LMNB1	no	insoluble	404	KLSPSPSSRVTVSRASSSRSVRTTRGKRKRV	0.322581	0.322581	7.654	-1.0871	0	0.16129	0.250588	0.0719272	0.322581	3.4129	0.379211	0.379355	0.83871	yes
LMNB2	no	soluble	34	ATMATPLPGRAGGPATPLSPTRLSRLQEKEE	0.0322581	0.225806	8.542	-0.667742	0	0.16129	0.180876	0.0545542	0.0322581	3.83226	0.425806	0.433548	0.83871	no
LMNB2	no	soluble	39	PLPGRAGGPATPLSPTRLSRLQEKEELRELN	0.0322581	0.290323	8.972	-0.925806	0	0.193548	0.130446	0.0427263	0.0322581	3.57419	0.397133	0.427419	0.774194	yes
LMNB2	no	soluble	409	LLEGEEERLKLSPSPSSRVTVSRATSSSSGS	0	0.258065	8.418	-0.625806	0	0.193548	0.360297	0.208399	0	3.87419	0.430466	0.348065	0.806452	no
LMNB2	no	soluble	419	LSPSPSSRVTVSRATSSSSGSLSATGRLGRS	0.129032	0.129032	6.361	-0.345161	0	0.16129	0.215742	0.458065	0.129032	4.15484	0.461649	0.322258	0.83871	no
LMNB2	no	soluble	420	SPSPSSRVTVSRATSSSSGSLSATGRLGRSK	0.16129	0.16129	7.273	-0.593548	0	0.129032	0.196602	0.431357	0.16129	3.90645	0.43405	0.332581	0.870968	yes
LMNB2	no	soluble	422	SPSSRVTVSRATSSSSGSLSATGRLGRSKRK	0.225806	0.225806	6.711	-0.787097	0	0.129032	0.266132	0.422878	0.225806	3.7129	0.412545	0.322903	0.870968	yes
LMNB2	no	soluble	424	SSRVTVSRATSSSSGSLSATGRLGRSKRKRL	0.258065	0.258065	5.237	-0.732258	0	0.16129	0.390221	0.422371	0.258065	3.76774	0.418638	0.302903	0.83871	yes
LMO7	no	none	990	EVAATEEDVTRLPSPTSPFSSLSQDQAATSK	-0.0967742	0.225806	7.886	-0.622581	0.0322581	0.129032	0.349221	0.143732	0.0967742	3.87742	0.430824	0.402903	0.83871	yes
LMO7	no	none	991	VAATEEDVTRLPSPTSPFSSLSQDQAATSKA	-0.0645161	0.193548	7.21	-0.451613	0.0322581	0.129032	0.475077	0.145236	0.0645161	4.04839	0.449821	0.40129	0.83871	no
LMO7	no	none	1018	TSKATLSSTSGLDLMSESGEGEISPQREVSR	-0.0645161	0.258065	6.868	-0.690323	0	0.193548	0.280177	0.247878	0.0645161	3.80968	0.423297	0.333226	0.806452	yes
LMO7	no	none	1026	TSGLDLMSESGEGEISPQREVSRSQDQFSDM	-0.16129	0.290323	6.015	-0.974194	0.0322581	0.193548	0.187636	0.0385972	0.16129	3.52581	0.391756	0.337742	0.774194	yes
LMO7	no	none	1129	TGHLVMDVRRYGKAGSPETKWIDATSGIYNS	0.0322581	0.225806	2.092	-0.596774	0.0967742	0.193548	0.262493	0.283538	0.0322581	3.90323	0.433692	0.329677	0.677419	no
LMO7	no	none	1493	TPLHNDNSWIRQRSASVNKEPVSLPGIMRRG	0.0967742	0.225806	4.505	-0.896774	0.0322581	0.225806	0.246795	0.0758078	0.0967742	3.60323	0.400358	0.383871	0.645161	yes
LMO7	no	soluble	1510	NKEPVSLPGIMRRGESLDNLDSPRSNSWRQP	0.0322581	0.290323	6.62	-1.29032	0.0322581	0.193548	0.219049	0.0329704	0.0322581	3.20968	0.356631	0.400968	0.677419	yes
LMO7	no	soluble	1516	LPGIMRRGESLDNLDSPRSNSWRQPPWLNQP	0.0322581	0.225806	5.173	-1.23226	0.0645161	0.193548	0.342924	0.0223297	0.0322581	3.26774	0.363082	0.414194	0.645161	yes
LMO7	no	none	1593	TTGVATTQSPTPRSHSPSASQSGSQLRNRSV	0.0967742	0.0967742	7.672	-0.980645	0	0.0967742	0.407952	0.512056	0.0967742	3.51935	0.391039	0.37871	0.870968	yes
LRRFIP2	no	none	328	ASATTPLSGNSSRRGSGDTSSLIDPDTSLSE	-0.0645161	0.193548	6.112	-0.690323	0	0.129032	0.443444	0.169357	0.0645161	3.80968	0.423297	0.323548	0.83871	yes
LRRFIP2	no	none	340	RRGSGDTSSLIDPDTSLSELRDIYDLKDQIQ	-0.0967742	0.354839	3.52	-0.945161	0.0322581	0.225806	0.118892	0.0658448	0.0967742	3.55484	0.394982	0.337419	0.741935	yes
LSR	no	none	432	PSRPGPPSGRVERAMSEVTSLHEDDWRSRPS	0	0.322581	9.378	-1.37097	0.0322581	0.129032	0.210705	0.0677269	0	3.12903	0.34767	0.41871	0.83871	yes
LSR	no	none	436	GPPSGRVERAMSEVTSLHEDDWRSRPSRGPA	0	0.322581	8.276	-1.24839	0.0322581	0.129032	0.264918	0.063146	0	3.25161	0.36129	0.394839	0.83871	yes
LSR	no	none	464	GPALTPIRDEEWGGHSPRSPRGWDQEPAREQ	-0.0645161	0.322581	8.867	-1.64516	0.0645161	0.0645161	0.206851	0.065451	0.0645161	2.85484	0.317204	0.427419	0.870968	yes
LSR	no	soluble	528	PTSNGGRSRAYMPPRSRSRDDLYDQDDSRDF	0	0.387097	5.234	-1.85806	0.0967742	0.0645161	0.30036	0.0601197	0	2.64194	0.293548	0.364516	0.806452	yes
LSR	no	none	530	SNGGRSRAYMPPRSRSRDDLYDQDDSRDFPR	0.0322581	0.419355	5.355	-1.98065	0.0967742	0.0645161	0.265969	0.0297384	0.0322581	2.51935	0.279928	0.366452	0.806452	yes
LYAR	no	none	276	EEEAHVGAGKRKRRHSEVETDSKKKKMKLPE	0.0967742	0.548387	11.071	-1.89355	0	0.129032	0.467214	0.137154	0.0967742	2.60645	0.289606	0.401935	0.870968	yes
MAP7	no	soluble	200	MNLSKYVDPVISKRLSSSSATLLNSPDRARR	0.129032	0.258065	3.891	-0.548387	0.0322581	0.258065	0.147285	0.324286	0.129032	3.95161	0.439068	0.363226	0.645161	yes
MAP7	no	soluble	209	VISKRLSSSSATLLNSPDRARRLQLSPWESS	0.0967742	0.225806	4.66	-0.535484	0.0322581	0.225806	0.318524	0.322702	0.0967742	3.96452	0.440502	0.356452	0.709677	yes
MAP7D1	no	none	70	MKNATSSKQLPLEPESPSGQVGPRPAPPQEE	-0.0322581	0.225806	12.871	-1.25484	0	0.129032	0.316322	0.12257	0.0322581	3.24516	0.360573	0.501613	0.83871	yes
MAP7D1	no	none	86	PSGQVGPRPAPPQEESPSSEAKSRGPTPPAM	0	0.193548	14.597	-1.26452	0	0.0645161	0.46713	0.0531261	0	3.23548	0.359498	0.529355	0.935484	yes
MAP7D1	no	none	93	RPAPPQEESPSSEAKSRGPTPPAMGPRDARP	0.0322581	0.290323	14.505	-1.59355	0	0.0322581	0.212418	0.0166609	0.0322581	2.90645	0.322939	0.533871	0.967742	yes
MAP7D1	no	none	97	PQEESPSSEAKSRGPTPPAMGPRDARPPRRS	0.0645161	0.322581	13.979	-1.77097	0	0.0322581	0.225227	0.0574173	0.0645161	2.72903	0.303226	0.509677	0.967742	yes
MAP7D1	no	none	118	PRDARPPRRSSQPSPTAVPASDSPPTKQEVK	0.0967742	0.290323	13.305	-1.53871	0	0.0645161	0.192842	0.0764648	0.0967742	2.96129	0.329032	0.530645	0.935484	yes
MAP7D1	no	none	123	PPRRSSQPSPTAVPASDSPPTKQEVKKAGER	0.0967742	0.290323	13.434	-1.48065	0	0.0645161	0.121141	0.0232989	0.0967742	3.01935	0.335484	0.512258	0.935484	yes
MAP7D1	no	none	452	LKKRQSLPASPRARLSASTASELSPKSKARP	0.225806	0.290323	9.508	-0.93871	0	0.129032	0.223041	0.156458	0.225806	3.56129	0.395699	0.436129	0.870968	yes
MAP7D1	no	none	460	ASPRARLSASTASELSPKSKARPSSPSTSWH	0.129032	0.193548	8.991	-0.906452	0.0322581	0.0645161	0.406289	0.179758	0.129032	3.59355	0.399283	0.403226	0.903226	yes
MAP7D1	no	none	544	SKRRASNEKESAAPASPAPSPAPSPTPAPPQ	0.0645161	0.193548	14.737	-1.22903	0	0	0.252045	0.012393	0.0645161	3.27097	0.363441	0.544194	0.967742	yes
MAP7D1	no	none	548	ASNEKESAAPASPAPSPAPSPTPAPPQKEQP	-0.0322581	0.16129	16.077	-1.19032	0	0	0.037425	0.0163053	0.0322581	3.30968	0.367742	0.574839	0.967742	yes
MAP7D1	no	none	552	KESAAPASPAPSPAPSPTPAPPQKEQPPAET	-0.0322581	0.16129	16.775	-1.12581	0	0	0.0942648	0.0199406	0.0322581	3.37419	0.37491	0.600968	1	yes
MATR3	no	none	164	RTEEGPTLSYGRDGRSATREPPYRVPRDDWE	-0.0322581	0.419355	7.614	-1.82258	0.0967742	0.0645161	0.0774206	0.0821704	0.0322581	2.67742	0.297491	0.40129	0.83871	yes
MATR3	no	none	208	GPSLNPVLDYDHGSRSQESGYYDRMDYEDDR	-0.16129	0.354839	4.418	-1.63871	0.129032	0.129032	0.177991	0.0553948	0.16129	2.86129	0.317921	0.334194	0.709677	yes
MATR3	no	none	596	NRGIDLLKKDKSRKRSYSPDGKESPSDKKSK	0.193548	0.516129	9.443	-2.05484	0.0322581	0.0967742	0.121291	0.038927	0.193548	2.44516	0.271685	0.397742	0.83871	yes
MATR3	no	none	598	GIDLLKKDKSRKRSYSPDGKESPSDKKSKTD	0.129032	0.516129	9.507	-1.93226	0.0322581	0.0967742	0.145995	0.038927	0.129032	2.56774	0.285305	0.396774	0.870968	yes
MATR3	no	none	604	KDKSRKRSYSPDGKESPSDKKSKTDGSQKTE	0.129032	0.516129	11.907	-2.48387	0.0322581	0	0.140161	0.0323009	0.129032	2.01613	0.224014	0.407742	0.967742	yes
MATR3	no	none	606	KSRKRSYSPDGKESPSDKKSKTDGSQKTESS	0.129032	0.451613	11.811	-2.29677	0.0322581	0	0.156251	0.0229921	0.129032	2.20323	0.244803	0.395484	0.967742	yes
MDC1	no	none	168	VQGETQPQRLLLAEDSEEEVDFLSERRMVKK	-0.0967742	0.419355	6.659	-0.96129	0.0322581	0.258065	0.45844	0.0422486	0.0967742	3.53871	0.39319	0.384839	0.709677	yes
MDC1	no	soluble	292	GAGNGVVPAGVILERSQPPGEDSDTDVDDDS	-0.225806	0.290323	6.826	-0.667742	0	0.193548	0.45898	0.181555	0.225806	3.83226	0.425806	0.369032	0.774194	yes
MDC1	no	none	447	EEDMPQRVVLLQRSQTTTERDSDTDVEEEEL	-0.258065	0.451613	7.581	-1.37419	0	0.225806	0.28762	0.129253	0.258065	3.12581	0.347312	0.383226	0.774194	yes
MDC1	no	none	448	EDMPQRVVLLQRSQTTTERDSDTDVEEEELP	-0.225806	0.419355	7.832	-1.3129	0	0.225806	0.338175	0.133472	0.225806	3.1871	0.354122	0.401935	0.774194	yes
MDC1	no	none	455	VLLQRSQTTTERDSDTDVEEEELPVENREAV	-0.225806	0.419355	7.414	-1.12903	0	0.225806	0.367386	0.090258	0.225806	3.37097	0.374552	0.378065	0.741935	yes
MDC1	no	none	495	LVRAHSEKDQPPFGDSDDSVEADKSSPGIHL	-0.129032	0.322581	7.749	-0.948387	0.0322581	0.16129	0.257945	0.0360647	0.129032	3.55161	0.394624	0.380323	0.806452	yes
MDC1	no	none	498	AHSEKDQPPFGDSDDSVEADKSSPGIHLERS	-0.16129	0.354839	9.273	-1.34516	0.0322581	0.0967742	0.214799	0.0316602	0.16129	3.15484	0.350538	0.38129	0.870968	yes
MDC1	no	none	504	QPPFGDSDDSVEADKSSPGIHLERSQASTTV	-0.129032	0.258065	7.771	-0.912903	0.0322581	0.129032	0.348101	0.136479	0.129032	3.5871	0.398566	0.383871	0.83871	yes
MDC1	no	none	981	TPEPGVGAGDLPGPTSAPVPSGSQSGGRGSP	-0.0322581	0.0967742	11.038	-0.612903	0	0.0967742	0.475058	0.179214	0.0322581	3.8871	0.4319	0.428065	0.903226	no
MDC1	no	none	986	VGAGDLPGPTSAPVPSGSQSGGRGSPVSPRR	0.0645161	0.129032	9.67	-0.593548	0	0.129032	0.292849	0.150788	0.0645161	3.90645	0.43405	0.412581	0.870968	yes
MFAP1	no	none	52	KRYVSGKRPDYAPMESSDEEDEEFQFIKKAK	-0.0322581	0.483871	7.729	-1.57419	0.129032	0.0967742	0.512681	0.101874	0.0322581	2.92581	0.32509	0.408387	0.774194	yes
MFAP1	no	none	53	RYVSGKRPDYAPMESSDEEDEEFQFIKKAKE	-0.0967742	0.483871	7.879	-1.56129	0.129032	0.0967742	0.496282	0.104607	0.0967742	2.93871	0.326523	0.403871	0.774194	yes
MFAP1	no	none	116	LARHRKIVEPEVVGESDSEVEGDAWRMERED	-0.16129	0.483871	6.881	-1.10968	0.0322581	0.225806	0.273485	0.0160283	0.16129	3.39032	0.376703	0.367742	0.741935	yes
MFAP1	no	none	118	RHRKIVEPEVVGESDSEVEGDAWRMEREDSS	-0.16129	0.483871	7.829	-1.34194	0.0322581	0.193548	0.234695	0.0193865	0.16129	3.15806	0.350896	0.363548	0.774194	yes
MFAP1	no	none	132	DSEVEGDAWRMEREDSSEEEEEEIDDEEIER	-0.483871	0.677419	9.943	-2.04194	0.0322581	0.129032	0.481168	0.119247	0.483871	2.45806	0.273118	0.358065	0.83871	yes
MFAP1	no	none	133	SEVEGDAWRMEREDSSEEEEEEIDDEEIERR	-0.419355	0.677419	9.931	-2.07419	0.0322581	0.129032	0.485824	0.123189	0.419355	2.42581	0.269534	0.360645	0.83871	yes
MISP	no	none	214	QFLSLEQANKGAPHSSPARGTPAGTTPGASQ	0.0322581	0.0967742	7.87	-0.741935	0.0322581	0.0645161	0.513015	0.0897033	0.0322581	3.75806	0.417563	0.39871	0.870968	yes
MISP	no	none	278	AVPTWASVQVVDDPGSLASVESPGTPKETPI	-0.0967742	0.16129	7.447	-0.0548387	0.0322581	0.225806	0.30907	0.264462	0.0967742	4.44516	0.493907	0.440323	0.741935	no
MISP	no	none	281	TWASVQVVDDPGSLASVESPGTPKETPIERE	-0.129032	0.258065	8.173	-0.567742	0.0322581	0.193548	0.15774	0.254974	0.129032	3.93226	0.436918	0.422903	0.774194	yes
MISP	no	soluble	395	WVSEGPQPGLRRALSSDSILSPAPDARAADP	-0.0322581	0.225806	6.973	-0.503226	0.0322581	0.16129	0.276947	0.0423851	0.0322581	3.99677	0.444086	0.420968	0.806452	no
MISP	no	none	397	SEGPQPGLRRALSSDSILSPAPDARAADPAP	-0.0322581	0.225806	9.025	-0.603226	0	0.129032	0.273198	0.0434815	0.0322581	3.89677	0.432975	0.444516	0.870968	no
MISP	no	none	400	PQPGLRRALSSDSILSPAPDARAADPAPEVR	0	0.258065	8.577	-0.574194	0	0.16129	0.255918	0.0496198	0	3.92581	0.436201	0.457419	0.83871	no
MISP	no	none	675	HKNAMAERWESRIYASEEDD	-0.15	0.45	3.169	-1.63	0.1	0.1	0.195922	0.0597205	0.15	2.87	0.318889	0.3455	0.75	yes
MKI67	no	soluble	575	KQESGSEIHVEVKAQSLVISPPAPSPRKTPV	0.0322581	0.225806	10.288	-0.541935	0	0.225806	0.313404	0.156613	0.0322581	3.95806	0.439785	0.469355	0.774194	no
MKI67	no	soluble	579	GSEIHVEVKAQSLVISPPAPSPRKTPVASDQ	0	0.193548	9.218	-0.358065	0	0.225806	0.386476	0.147827	0	4.14194	0.460215	0.459355	0.774194	no
MKI67	no	soluble	584	VEVKAQSLVISPPAPSPRKTPVASDQRRRSC	0.129032	0.258065	9.059	-0.629032	0	0.225806	0.236531	0.148018	0.129032	3.87097	0.430108	0.467419	0.774194	yes
MKI67	no	none	827	SAQNAAKQPSDKCSASPPLRRQCIRENGNVA	0.0967742	0.225806	7.513	-1.00645	0	0.16129	0.227054	0.115129	0.0967742	3.49355	0.388172	0.414194	0.741935	yes
MKI67	no	soluble	2223	DKPTTHEKTTKIACRSPQPDPVGTPTIFKPQ	0.0645161	0.258065	9.656	-1.14516	0.0322581	0.129032	0.162586	0.0360654	0.0645161	3.35484	0.37276	0.48871	0.83871	yes
MKI67	no	soluble	2231	TTKIACRSPQPDPVGTPTIFKPQSKRSLRKA	0.193548	0.258065	8.096	-0.880645	0.0322581	0.16129	0.247057	0.0334448	0.193548	3.61935	0.402151	0.465806	0.806452	yes
MKI67	no	soluble	2502	VKVDMKEEPLAVSKLTRTSGETTQTHTEPTG	-0.0322581	0.290323	7.744	-0.870968	0	0.193548	0.175858	0.128166	0.0322581	3.62903	0.403226	0.39129	0.806452	yes
MMTAG2	no	none	217	KKKDKEHRRPAEATSSPTSPERPRHHHHDSD	0.0645161	0.451613	12.913	-2.51613	0	0	0.0649067	0.17204	0.0645161	1.98387	0.22043	0.427742	1	yes
MMTAG2	no	none	219	KDKEHRRPAEATSSPTSPERPRHHHHDSDSN	0	0.387097	12.089	-2.40323	0	0	0.108156	0.109253	0	2.09677	0.232975	0.408065	0.967742	yes
MMTAG2	no	soluble	220	DKEHRRPAEATSSPTSPERPRHHHHDSDSNS	-0.0322581	0.354839	11.844	-2.30323	0	0	0.131063	0.105034	0.0322581	2.19677	0.244086	0.397742	0.967742	yes
MPHOSPH10	no	soluble	167	AENSSKSDLRKSPVFSDEDSDLDFDISKLEQ	-0.16129	0.419355	6.078	-1.10968	0.0645161	0.16129	0.325315	0.0148978	0.16129	3.39032	0.376703	0.34871	0.741935	yes
MPHOSPH10	no	soluble	171	SKSDLRKSPVFSDEDSDLDFDISKLEQQSKV	-0.0967742	0.419355	6.058	-1.04516	0.0645161	0.193548	0.34349	0.0148978	0.0967742	3.45484	0.383871	0.362258	0.741935	yes
MPHOSPH6	no	none	110	HKAEEVEDETVELDVSDEEMARRYETLVGTI	-0.258065	0.451613	5.988	-0.8	0.0322581	0.258065	0.393273	0.0939092	0.258065	3.7	0.411111	0.35129	0.709677	yes
MPHOSPH8	no	none	85	EGGKVLYKVRWKGYTSDDDTWEPEIHLEDCK	-0.0967742	0.419355	4.335	-1.21613	0.129032	0.193548	0.404509	0.0289299	0.0967742	3.28387	0.364875	0.350645	0.677419	yes
MPHOSPH8	no	none	182	DLKKKKAKAGKLKDKSKPDLESSLESLVFDL	0.0967742	0.483871	7.377	-0.9	0.0322581	0.225806	0.301134	0.0853413	0.0967742	3.6	0.4	0.384194	0.741935	yes
MPHOSPH8	no	soluble	188	AKAGKLKDKSKPDLESSLESLVFDLRTKKRI	0.129032	0.451613	6.272	-0.825806	0.0322581	0.225806	0.208334	0.0687675	0.129032	3.67419	0.408244	0.378065	0.741935	yes
MPHOSPH8	no	soluble	264	NRKTKKEKFVESQVESESSVLNDSPFPEDDS	-0.0967742	0.419355	9.108	-1.46129	0.0645161	0.129032	0.268054	0.102507	0.0967742	3.03871	0.337634	0.393548	0.741935	yes
MPHOSPH8	no	soluble	266	KTKKEKFVESQVESESSVLNDSPFPEDDSEG	-0.16129	0.419355	9.823	-1.32903	0.0645161	0.129032	0.259114	0.102507	0.16129	3.17097	0.35233	0.390323	0.774194	yes
MPHOSPH8	no	insoluble	392	KLMPVSAQTPKGRRLSGEERGLWSTDSAEED	-0.0322581	0.354839	7.052	-1.11613	0.0322581	0.16129	0.301221	0.102828	0.0322581	3.38387	0.375986	0.371613	0.806452	yes
MTDH	no	none	308	LSSQISAGEEKWNSVSPASAGKRKTEPSAWS	0.0322581	0.225806	7.103	-0.867742	0.0645161	0.0967742	0.303369	0.226072	0.0322581	3.63226	0.403584	0.374839	0.806452	yes
MTDH	no	none	311	QISAGEEKWNSVSPASAGKRKTEPSAWSQDT	0	0.258065	7.316	-1.1871	0.0645161	0.0645161	0.261679	0.126111	0	3.3129	0.3681	0.38871	0.83871	yes
MTDH	no	none	339	QDTGDANTNGKDWGRSWSDRSIFSGIGSTAE	-0.0645161	0.258065	2.177	-1.14194	0.0967742	0.0645161	0.107604	0.315988	0.0645161	3.35806	0.373118	0.290645	0.774194	yes
MTDH	no	none	426	SLLKSQEPIPDDQKVSDDDKEKGEGALPTGK	-0.0967742	0.419355	9.75	-1.34516	0	0.16129	0.100998	0.128759	0.0967742	3.15484	0.350538	0.416774	0.83871	yes
MYBBP1A	no	none	1159	VQRPKLEKKDAKEIPSATQSPISKKRKKKGF	0.258065	0.451613	10.147	-1.5	0.0322581	0.129032	0.410744	0.182588	0.258065	3	0.333333	0.467419	0.83871	yes
MYBBP1A	no	none	1161	RPKLEKKDAKEIPSATQSPISKKRKKKGFLP	0.258065	0.451613	10.611	-1.45161	0.0322581	0.129032	0.414848	0.177227	0.258065	3.04839	0.33871	0.477742	0.83871	yes
MYBBP1A	no	none	1163	KLEKKDAKEIPSATQSPISKKRKKKGFLPET	0.193548	0.451613	10.239	-1.39032	0.0322581	0.129032	0.409627	0.168317	0.193548	3.10968	0.34552	0.457097	0.83871	yes
MYBBP1A	no	none	1166	KKDAKEIPSATQSPISKKRKKKGFLPETKKR	0.290323	0.483871	10.595	-1.67097	0.0322581	0.0967742	0.38482	0.157032	0.290323	2.82903	0.314337	0.466129	0.870968	yes
MYH9	no	none	1943	FVVPRRMARKGAGDGSDEEVDGKADGAEAKP	-0.0322581	0.419355	7.262	-0.948387	0.0322581	0.129032	0.42109	0.0171365	0.0322581	3.55161	0.394624	0.378065	0.83871	yes
MYO18A	no	none	98	SDSNRGSVILDSGHLSTASSSDDLKGEEGSF	-0.129032	0.258065	4.886	-0.674194	0.0322581	0.16129	0.128437	0.320129	0.129032	3.82581	0.42509	0.273871	0.774194	yes
MYO18A	no	none	99	DSNRGSVILDSGHLSTASSSDDLKGEEGSFR	-0.0967742	0.290323	4.725	-0.793548	0.0322581	0.16129	0.128878	0.31648	0.0967742	3.70645	0.411828	0.278387	0.774194	yes
MYO18A	no	none	101	NRGSVILDSGHLSTASSSDDLKGEEGSFRGS	-0.0645161	0.258065	4.699	-0.693548	0.0322581	0.16129	0.174551	0.320858	0.0645161	3.80645	0.422939	0.272903	0.774194	yes
MYO18A	no	none	102	RGSVILDSGHLSTASSSDDLKGEEGSFRGSV	-0.0645161	0.258065	4.571	-0.445161	0.0322581	0.193548	0.174551	0.320858	0.0645161	4.05484	0.450538	0.276774	0.774194	no
MYO18A	no	none	140	GSLAKQNSQMIVKRFSFSQRSRDESASETST	0.0645161	0.258065	4.745	-0.980645	0.0645161	0.129032	0.302832	0.189002	0.0645161	3.51935	0.391039	0.335806	0.774194	yes
MYO18A	no	none	1069	WAGEPRSASSRRVSSSSELDLPSGDHCEAGL	-0.0645161	0.258065	6.852	-0.722581	0.0322581	0.16129	0.38935	0.054223	0.0645161	3.77742	0.419713	0.33	0.806452	yes
MYO18A	no	none	1076	ASSRRVSSSSELDLPSGDHCEAGLLQLDVPL	-0.0967742	0.225806	5.664	-0.177419	0	0.290323	0.411564	0.132825	0.0967742	4.32258	0.480287	0.334839	0.709677	no
MYO18A	no	none	1998	VKSWLSKNKGPSKAASDDGSLKSSSPTSYWK	0.129032	0.258065	6.41	-1.08065	0.0967742	0.0967742	0.251489	0.047851	0.129032	3.41935	0.379928	0.365484	0.774194	yes
MYO18A	no	none	2002	LSKNKGPSKAASDDGSLKSSSPTSYWKSLAP	0.0967742	0.225806	7.55	-0.932258	0.0645161	0.0967742	0.330758	0.0495199	0.0967742	3.56774	0.396416	0.37871	0.806452	yes
MYO18A	no	none	2020	SSSPTSYWKSLAPDRSDDEHDPLDNTSRPRY	-0.0645161	0.322581	7.089	-1.69677	0.0967742	0.0645161	0.357811	0.0806562	0.0645161	2.80323	0.31147	0.387419	0.806452	yes
NBR1	no	insoluble	622	IEEENEGAGFKALPDSMVSVKRKAENIASVE	-0.0967742	0.354839	6.387	-0.490323	0.0322581	0.225806	0.332426	0.105094	0.0967742	4.00968	0.44552	0.374194	0.677419	yes
NCL	no	none	28	DPKKMAPPPKEVEEDSEDEEMSEDEEDDSSG	-0.387097	0.580645	14.157	-2.07742	0	0.0967742	0.578548	0.137621	0.387097	2.42258	0.269176	0.446129	0.903226	yes
NCL	no	none	34	PPPKEVEEDSEDEEMSEDEEDDSSGEEVVIP	-0.483871	0.548387	13.874	-1.64194	0	0.16129	0.390649	0.138815	0.483871	2.85806	0.317563	0.441613	0.83871	yes
NCL	no	none	41	EDSEDEEMSEDEEDDSSGEEVVIPQKKGKKA	-0.322581	0.580645	11.864	-1.84194	0	0.129032	0.6007	0.103186	0.322581	2.65806	0.295341	0.392581	0.870968	yes
NCL	no	none	42	DSEDEEMSEDEEDDSSGEEVVIPQKKGKKAA	-0.290323	0.548387	11.188	-1.67097	0	0.129032	0.625517	0.10044	0.290323	2.82903	0.314337	0.390968	0.870968	yes
NCL	no	none	67	KGKKAAATSAKKVVVSPTKKVAVATPAKKAA	0.290323	0.290323	8.208	-0.167742	0	0.16129	0.157255	0.128785	0.290323	4.33226	0.481362	0.448065	0.83871	yes
NCL	no	none	184	EIEPAAMKAAAAAPASEDEDDEDDEDDEDDD	-0.516129	0.580645	9.57	-1.50323	0	0.0645161	0.779054	0.539259	0.516129	2.99677	0.332975	0.401613	0.935484	yes
NCL	no	none	563	IEGRAIRLELQGPRGSPNARSQPSKTLFVKG	0.129032	0.258065	6.066	-0.703226	0.0322581	0.193548	0.126024	0.0236397	0.129032	3.79677	0.421864	0.392581	0.741935	yes
NCOA5	no	none	126	RDMRDSRDPMYRREGSYDRYLRMDDYCRRKD	0.0645161	0.580645	2.584	-2.23226	0.129032	0.16129	0.0393907	0.015305	0.0645161	2.26774	0.251971	0.344516	0.709677	yes
NCOA5	no	none	151	YCRRKDDSYFDRYRDSFDGRGPPGPESQSRA	0.0322581	0.419355	5.659	-1.89032	0.16129	0.0322581	0.085553	0.049184	0.0322581	2.60968	0.289964	0.366129	0.806452	yes
NCOA5	no	none	377	KIINYLRERKERLMRSSTDSLPGPISRQPLG	0.129032	0.322581	5.108	-0.903226	0.0322581	0.258065	0.0674496	0.13747	0.129032	3.59677	0.399642	0.394839	0.677419	yes
NCOA5	no	none	381	YLRERKERLMRSSTDSLPGPISRQPLGATSG	0.0967742	0.290323	6.113	-0.958065	0.0322581	0.193548	0.0859373	0.177765	0.0967742	3.54194	0.393548	0.377097	0.774194	yes
NGRN	no	none	41	GVAGPGPIGREPDPDSDWEPEERELQEVEST	-0.258065	0.387097	10.868	-1.34839	0.0322581	0.129032	0.250967	0.189928	0.258065	3.15161	0.350179	0.434839	0.83871	yes
NIFK	yes	insoluble	223	QVLRKKKKKVSGTLDTPEKTVDSQGPTPVCT	0.129032	0.322581	8.606	-0.941935	0	0.225806	0.673886	0.142636	0.129032	3.55806	0.395341	0.433871	0.774194	yes
NIFK	yes	insoluble	230	KKVSGTLDTPEKTVDSQGPTPVCTPTFLERR	0.0322581	0.290323	7.916	-0.829032	0.0322581	0.193548	0.099324	0.0785396	0.0322581	3.67097	0.407885	0.423871	0.774194	yes
NIPBL	no	none	274	GDSSTMRNAASFPLRSPQPVCSPAGSEGTPK	0.0322581	0.16129	8.455	-0.7	0.0322581	0.129032	0.254637	0.0841601	0.0322581	3.8	0.422222	0.413871	0.806452	yes
NIPBL	no	none	284	SFPLRSPQPVCSPAGSEGTPKGSRPPLILQS	0.0645161	0.129032	9.628	-0.454839	0.0322581	0.193548	0.447552	0.0533975	0.0645161	4.04516	0.449462	0.459355	0.774194	no
NIPBL	no	none	1089	RKRSTVNEKPKYAEISSDEDNDSDEAFESSR	-0.0967742	0.483871	8.158	-1.83871	0.0645161	0.0645161	0.376217	0.0319885	0.0967742	2.66129	0.295699	0.366452	0.806452	yes
NIPBL	no	none	1090	KRSTVNEKPKYAEISSDEDNDSDEAFESSRK	-0.0967742	0.483871	8.564	-1.81935	0.0645161	0.0645161	0.350357	0.0319885	0.0967742	2.68065	0.297849	0.372258	0.806452	yes
NIPBL	no	none	1096	EKPKYAEISSDEDNDSDEAFESSRKRHKKDD	-0.129032	0.580645	9.551	-2.24839	0.0645161	0.0322581	0.383114	0.03857	0.129032	2.25161	0.250179	0.376774	0.870968	yes
NIPBL	no	none	1150	HEGRRSSGGGRYRNRSPSDSDMEDYSPPPSL	0	0.322581	8.514	-1.84516	0.0645161	0.0645161	0.481064	0.0456641	0	2.65484	0.294982	0.368065	0.83871	yes
NIPBL	no	none	1152	GRRSSGGGRYRNRSPSDSDMEDYSPPPSLSE	0	0.322581	8.552	-1.76774	0.0645161	0.0645161	0.485138	0.0456641	0	2.73226	0.303584	0.369355	0.83871	yes
NIPBL	no	none	1154	RSSGGGRYRNRSPSDSDMEDYSPPPSLSEVA	-0.0322581	0.290323	8.145	-1.41613	0.0645161	0.0967742	0.531072	0.053216	0.0322581	3.08387	0.342652	0.377419	0.806452	yes
NIPBL	no	none	1160	RYRNRSPSDSDMEDYSPPPSLSEVARKMKKK	0.0967742	0.419355	8.912	-1.76774	0.0645161	0.129032	0.413999	0.0217914	0.0967742	2.73226	0.303584	0.433226	0.774194	yes
NIPBL	no	insoluble	2490	DKRKERKSSPSKENESSDSEEEVSRPRKSRK	0.0967742	0.612903	13.804	-2.67097	0	0.0322581	0.27815	0.139471	0.0967742	1.82903	0.203226	0.418065	0.935484	yes
NIPBL	no	insoluble	2491	KRKERKSSPSKENESSDSEEEVSRPRKSRKR	0.16129	0.612903	13.792	-2.70323	0	0.0322581	0.309703	0.0990709	0.16129	1.79677	0.199642	0.420645	0.935484	yes
NIPBL	no	insoluble	2493	KERKSSPSKENESSDSEEEVSRPRKSRKRVD	0.0645161	0.580645	13.097	-2.40968	0	0.0645161	0.358084	0.0298105	0.0645161	2.09032	0.232258	0.412581	0.903226	yes
NIPBL	no	none	2658	TNARNKAITSLLGGGSPKNNTAAETEDDESD	-0.0967742	0.290323	6.01	-1.16129	0	0.0967742	0.63855	0.313609	0.0967742	3.33871	0.370968	0.338065	0.774194	yes
NIPBL	no	none	2667	SLLGGGSPKNNTAAETEDDESDGEDRGGGTS	-0.193548	0.322581	7.65	-1.35161	0	0.0645161	0.59519	0.202422	0.193548	3.14839	0.349821	0.303548	0.870968	yes
NIPBL	no	none	2672	GSPKNNTAAETEDDESDGEDRGGGTSGSLRR	-0.129032	0.387097	8.17	-1.75161	0	0.0322581	0.516973	0.236352	0.129032	2.74839	0.305376	0.316129	0.903226	yes
NKAP	no	soluble	5	MAPVSGSRSPDREASGSGGR	0.05	0.25	5.413	-0.98	0	0.1	0.0833742	0.213696	0.05	3.52	0.391111	0.3535	0.9	yes
NKAP	no	soluble	7	MAPVSGSRSPDREASGSGGRRR	0.136364	0.318182	5.773	-1.3	0	0.0909091	0.140435	0.197722	0.136364	3.2	0.355556	0.355909	0.909091	yes
NKAP	no	none	9	MAPVSGSRSPDREASGSGGRRRSS	0.125	0.291667	6.455	-1.25833	0	0.0833333	0.296105	0.164725	0.125	3.24167	0.360185	0.34625	0.916667	yes
NKRF	no	none	429	PTYPSVKSSQCHTGSSPRGSGKKKDIKDLVV	0.129032	0.258065	8.073	-0.896774	0.0322581	0.193548	0.181794	0.242907	0.129032	3.60323	0.400358	0.396129	0.774194	yes
NKTR	no	none	463	CRRHKQTKKRRILIPSDIESSKSSTRRMKSS	0.290323	0.419355	6.89	-1.51935	0	0.193548	0.359672	0.0215557	0.290323	2.98065	0.331183	0.382903	0.806452	yes
NKTR	no	none	468	QTKKRRILIPSDIESSKSSTRRMKSSCDRER	0.193548	0.451613	6.929	-1.51613	0	0.193548	0.32398	0.0289073	0.193548	2.98387	0.331541	0.381613	0.806452	yes
NKTR	no	insoluble	887	GSKPKRKNYAGSKWDSESNSERDVTKNSKND	0.0967742	0.419355	7.921	-2.19355	0.0645161	0.0322581	0.277651	0.0885612	0.0967742	2.30645	0.256272	0.361935	0.774194	yes
NKTR	no	insoluble	889	KPKRKNYAGSKWDSESNSERDVTKNSKNDSH	0.0967742	0.419355	8.058	-2.28387	0.0645161	0.0322581	0.214553	0.0816646	0.0967742	2.21613	0.246237	0.364194	0.774194	yes
NKTR	no	insoluble	891	KRKNYAGSKWDSESNSERDVTKNSKNDSHPS	0.0645161	0.387097	7.813	-2.18387	0.0645161	0.0322581	0.152005	0.0501217	0.0645161	2.31613	0.257348	0.353871	0.774194	yes
NOC2L	yes	soluble	22	RKRRLAELTVDEFLASGFDSESESESENSPQ	-0.129032	0.387097	7.136	-1.13226	0.0645161	0.129032	0.406083	0.101584	0.129032	3.36774	0.374194	0.345161	0.774194	yes
NOC2L	no	none	30	TVDEFLASGFDSESESESENSPQAETREARE	-0.258065	0.387097	8.613	-1.29677	0.0645161	0.0645161	0.193779	0.0948001	0.258065	3.20323	0.355914	0.34871	0.83871	yes
NOC2L	no	none	49	NSPQAETREAREAARSPDKPGGSPSASRRKG	0.0967742	0.354839	11.307	-1.76129	0	0	0.11545	0.0395957	0.0967742	2.73871	0.304301	0.423871	0.967742	yes
NOC2L	no	none	58	AREAARSPDKPGGSPSASRRKGRASEHKDQL	0.129032	0.387097	10.273	-1.68065	0	0.0322581	0.226308	0.0362374	0.129032	2.81935	0.313262	0.400968	0.967742	yes
NOL8	no	insoluble	296	LPFKTSGLETAKKRNSISDDDTDSEDELRMM	-0.0967742	0.419355	5.092	-1.13548	0.0322581	0.193548	0.495337	0.0449821	0.0967742	3.36452	0.373835	0.35129	0.741935	yes
NOL8	no	none	365	SLIGLGIKNRVSCHDSDDDIMRNDREYDSGD	-0.129032	0.387097	2.267	-1.01935	0.0322581	0.258065	0.292721	0.15031	0.129032	3.48065	0.386738	0.297097	0.645161	yes
NOL8	no	none	378	HDSDDDIMRNDREYDSGDTDEIIAMKKNVAK	-0.16129	0.483871	3.587	-1.44516	0.0322581	0.193548	0.31106	0.0190797	0.16129	3.05484	0.339427	0.342581	0.709677	yes
NOL8	no	none	381	DDDIMRNDREYDSGDTDEIIAMKKNVAKVKN	-0.0967742	0.483871	3.223	-1.30645	0.0322581	0.225806	0.251319	0.0193568	0.0967742	3.19355	0.354839	0.358065	0.645161	yes
NOL8	no	none	1082	KPGKIVWQEDPRLQDSSSEEEDVTEETDHRN	-0.193548	0.451613	9.005	-1.84194	0.0322581	0.129032	0.372653	0.0392889	0.193548	2.65806	0.295341	0.396129	0.806452	yes
NOL8	no	none	1083	PGKIVWQEDPRLQDSSSEEEDVTEETDHRNS	-0.225806	0.419355	8.76	-1.74194	0.0322581	0.129032	0.38125	0.0395659	0.225806	2.75806	0.306452	0.385806	0.806452	yes
NOL8	no	none	1084	GKIVWQEDPRLQDSSSEEEDVTEETDHRNSS	-0.225806	0.419355	8.114	-1.71613	0.0322581	0.129032	0.382199	0.0405801	0.225806	2.78387	0.309319	0.36129	0.806452	yes
NOLC1	no	none	582	EEEKKKAAVVVSKSGSLKKRKQNEAAKEAET	0.0967742	0.483871	10.468	-1.34839	0	0.129032	0.230285	0.199408	0.0967742	3.15161	0.350179	0.406774	0.83871	yes
NOLC1	no	soluble	607	AKEAETPQAKKIKLQTPNTFPKRKKGEKRAS	0.225806	0.419355	10.275	-1.64516	0.0322581	0.0645161	0.268805	0.0817736	0.225806	2.85484	0.317204	0.465806	0.870968	yes
NOLC1	no	soluble	610	AETPQAKKIKLQTPNTFPKRKKGEKRASSPF	0.225806	0.354839	9.524	-1.45161	0.0645161	0.0645161	0.31719	0.0845778	0.225806	3.04839	0.33871	0.467742	0.83871	yes
NOLC1	no	insoluble	693	KRGSYRGGSISVQVNSIKFDSE	0.0909091	0.272727	2.567	-0.777273	0.0909091	0.181818	0.17272	0.535985	0.0909091	3.72273	0.413636	0.316818	0.681818	yes
NOM1	no	none	320	GKRVRFAEDEEKSENSSEDGDITDKSLCGSG	-0.129032	0.451613	7.451	-1.36774	0.0322581	0.129032	0.29129	0.122771	0.129032	3.13226	0.348029	0.318065	0.806452	yes
NOM1	no	none	321	KRVRFAEDEEKSENSSEDGDITDKSLCGSGE	-0.16129	0.483871	8.021	-1.46774	0.0322581	0.129032	0.23463	0.131353	0.16129	3.03226	0.336918	0.327419	0.806452	yes
NOP14	no	none	146	GQSLADIEKHNDIVDSDSDAEDRGTLSAELT	-0.225806	0.354839	4.677	-0.822581	0	0.193548	0.207603	0.0845805	0.225806	3.67742	0.408602	0.318065	0.774194	yes
NOP14	no	none	148	SLADIEKHNDIVDSDSDAEDRGTLSAELTAA	-0.225806	0.354839	4.313	-0.580645	0	0.193548	0.205984	0.0645179	0.225806	3.91935	0.435484	0.320645	0.774194	yes
NOP2	no	none	181	ARKQKAREAAAGIQWSEEETEDEEEEKEVTP	-0.193548	0.516129	10.727	-1.72903	0.0322581	0.0645161	0.509471	0.365181	0.193548	2.77097	0.307885	0.415806	0.903226	yes
NOP2	no	none	185	KAREAAAGIQWSEEETEDEEEEKEVTPESGP	-0.290323	0.483871	11.813	-1.60645	0.0322581	0.0645161	0.480477	0.365181	0.290323	2.89355	0.321505	0.414194	0.903226	yes
NOP2	no	none	195	WSEEETEDEEEEKEVTPESGPPKVEEADGGL	-0.387097	0.516129	13.255	-1.7	0.0322581	0.0967742	0.414428	0.200501	0.387097	2.8	0.311111	0.416452	0.870968	yes
NOP2	no	soluble	776	PEQPFEKAAFQKQNDTPKGPQPPTVSPIRSS	0.0322581	0.225806	11.216	-1.34516	0.0645161	0.0645161	0.145884	0.0266741	0.0322581	3.15484	0.350538	0.514194	0.83871	yes
NOP2	no	soluble	786	QKQNDTPKGPQPPTVSPIRSSRPPPAKRKKS	0.225806	0.290323	13.62	-1.86452	0	0.0645161	0.287989	0.0432008	0.225806	2.63548	0.292832	0.547742	0.903226	yes
NOP2	no	soluble	812	KRKKSQSRGNSQLLLS	0.3125	0.3125	3.313	-1.4625	0	0.1875	0.471606	0.549457	0.3125	3.0375	0.3375	0.34875	0.75	yes
NOP56	no	none	511	MEDPSISFSKPKKKKSFSKEELMSSDLEETA	-0.0322581	0.419355	8.734	-1.1	0.0645161	0.16129	0.485561	0.133603	0.0322581	3.4	0.377778	0.39871	0.774194	yes
NOP56	yes	soluble	513	DPSISFSKPKKKKSFSKEELMSSDLEETAGS	0	0.387097	8.902	-1.0871	0.0645161	0.129032	0.537681	0.135373	0	3.4129	0.379211	0.385484	0.806452	yes
NOP56	yes	soluble	525	KSFSKEELMSSDLEETAGSTSIPKRKKSTPK	0.0645161	0.387097	9.364	-1.22903	0.0322581	0.129032	0.455145	0.177674	0.0645161	3.27097	0.363441	0.395484	0.83871	yes
NOP58	no	soluble	502	KKKRGKKKHIKEEPLSEEEPCTSTAIASPEK	0.0967742	0.483871	12.697	-1.6129	0	0.129032	0.446783	0.206265	0.0967742	2.8871	0.320789	0.454194	0.870968	yes
NOP58	no	soluble	514	EPLSEEEPCTSTAIASPEKKKKKKKKRENED	0.0322581	0.548387	13.649	-1.98065	0	0.0967742	0.484592	0.532036	0.0322581	2.51935	0.279928	0.462903	0.870968	yes
NOTCH2	no	none	1841	PDGCTPLMLASLRGGSSDLSDEDEDAEDSSA	-0.258065	0.322581	6.616	-0.674194	0	0.193548	0.596682	0.186206	0.258065	3.82581	0.42509	0.33129	0.806452	yes
NOTCH2	no	none	1842	DGCTPLMLASLRGGSSDLSDEDEDAEDSSAN	-0.258065	0.322581	5.636	-0.735484	0	0.193548	0.598272	0.17717	0.258065	3.76452	0.41828	0.307742	0.774194	yes
NOTCH2	no	none	2070	HHDIVRLLDEYNVTPSPPGTVLTSALSPVIC	-0.0645161	0.129032	4.037	0.251613	0.0322581	0.354839	0.308475	0.252659	0.0645161	4.75161	0.527957	0.38871	0.580645	no
NOTCH2	no	none	2077	LDEYNVTPSPPGTVLTSALSPVICGPNRSFL	-0.0322581	0.0967742	4.65	0.177419	0.0645161	0.290323	0.517364	0.250187	0.0322581	4.67742	0.519713	0.399355	0.580645	no
NPM1	no	none	4	MEDSMDMDMSPLRPQNYLF	-0.157895	0.263158	1.026	-0.715789	0.105263	0.315789	0.469238	0.0633448	0.157895	3.78421	0.420468	0.385263	0.526316	yes
NPM1	no	none	10	MEDSMDMDMSPLRPQNYLFGCELKA	-0.12	0.28	2.268	-0.532	0.08	0.32	0.323288	0.179471	0.12	3.968	0.440889	0.3716	0.56	yes
NPM1	no	none	70	DELHIVEAEAMNYEGSPIKVTLATLKMSVQP	-0.0967742	0.225806	4.439	-0.0387097	0.0322581	0.322581	0.281031	0.119924	0.0967742	4.46129	0.495699	0.390323	0.612903	no
NPM1	no	soluble	106	GFEITPPVVLRLKCGSGPVHISGQHLVAVEE	-0.0322581	0.16129	5.092	0.354839	0.0322581	0.354839	0.418734	0.336678	0.0322581	4.85484	0.539427	0.377097	0.612903	no
NPM1	no	soluble	219	AQKSNQNGKDSKPSSTPRSKGQESFKKQEKT	0.16129	0.354839	11.065	-2.22258	0.0322581	0	0.0774155	0.0591727	0.16129	2.27742	0.253047	0.41871	0.903226	yes
NPM1	no	soluble	254	KGPSSVEDIKAKMQASIEKGGSLPKVEAKFI	0.0645161	0.322581	7.13	-0.409677	0.0322581	0.225806	0.12034	0.0498366	0.0645161	4.09032	0.45448	0.407419	0.741935	no
NPM1	no	soluble	260	EDIKAKMQASIEKGGSLPKVEAKFINYVKNC	0.0645161	0.322581	4.819	-0.480645	0.0645161	0.258065	0.0934809	0.0943053	0.0645161	4.01935	0.446595	0.389032	0.612903	no
NUCKS1	no	none	19	PVRNRKVVDYSQFQESDDADEDYGRDSGPPT	-0.129032	0.387097	6.748	-1.6129	0.0967742	0.0967742	0.474261	0.0722231	0.129032	2.8871	0.320789	0.392903	0.774194	yes
NUCKS1	no	none	50	KKIRSSPREAKNKRRSGKNSQEDSEDSEDKD	0.0645161	0.580645	11.053	-2.59355	0	0.0322581	0.365168	0.0324477	0.0645161	1.90645	0.211828	0.392258	0.903226	yes
NUCKS1	no	none	73	SEDSEDKDVKTKKDDSHSAEDSEDEKEDHKN	-0.258065	0.645161	11.784	-2.6129	0	0.0322581	0.183557	0.130115	0.258065	1.8871	0.209677	0.362258	0.935484	yes
NUCKS1	no	soluble	177	PERKEKKMPKPRLKATVTPSPVKGKGKVGRP	0.290323	0.419355	12.553	-1.43871	0	0.16129	0.178993	0.170288	0.290323	3.06129	0.340143	0.511935	0.83871	yes
NUCKS1	no	soluble	179	RKEKKMPKPRLKATVTPSPVKGKGKVGRPTA	0.322581	0.387097	10.949	-1.23871	0	0.16129	0.149575	0.0897804	0.322581	3.26129	0.362366	0.488387	0.83871	yes
NUCKS1	no	soluble	181	EKKMPKPRLKATVTPSPVKGKGKVGRPTASK	0.290323	0.354839	11.11	-1.11935	0	0.16129	0.171613	0.0584157	0.290323	3.38065	0.375627	0.483871	0.83871	yes
NUCKS1	no	none	240	PPEKSGDEGSEDEAPSGED	-0.368421	0.473684	9.384	-2.02632	0	0	0.254649	0.0123089	0.368421	2.47368	0.274854	0.423158	1	yes
NUFIP2	no	none	212	YITNGYMGKGADNDGSGSESGYTTPKKRKAR	0.0967742	0.290323	4.728	-1.43548	0.0967742	0.0645161	0.519308	0.265646	0.0967742	3.06452	0.340502	0.330968	0.774194	yes
NUFIP2	no	none	214	TNGYMGKGADNDGSGSESGYTTPKKRKARRN	0.129032	0.322581	5.911	-1.79677	0.0645161	0.0322581	0.591708	0.191759	0.129032	2.70323	0.300358	0.33129	0.806452	yes
NUFIP2	no	none	216	GYMGKGADNDGSGSESGYTTPKKRKARRNSA	0.129032	0.322581	6.246	-1.62903	0.0645161	0.0322581	0.636252	0.121496	0.129032	2.87097	0.318996	0.331935	0.83871	yes
NUFIP2	no	none	218	MGKGADNDGSGSESGYTTPKKRKARRNSAKG	0.16129	0.354839	7.342	-1.7129	0.0322581	0.0322581	0.56264	0.121334	0.16129	2.7871	0.309677	0.341935	0.870968	yes
NUFIP2	no	none	219	GKGADNDGSGSESGYTTPKKRKARRNSAKGC	0.16129	0.354839	7.759	-1.69355	0.0322581	0.0322581	0.562917	0.125175	0.16129	2.80645	0.311828	0.338387	0.870968	yes
NUMA1	no	soluble	1789	YFTPIPARSQAPLESSLDSLGDVFLDSGRKT	-0.0322581	0.225806	3.997	-0.309677	0.0967742	0.193548	0.325521	0.0394614	0.0322581	4.19032	0.465591	0.365806	0.709677	no
NUMA1	no	soluble	1792	PIPARSQAPLESSLDSLGDVFLDSGRKTRSA	0	0.258065	5.726	-0.448387	0.0322581	0.193548	0.444859	0.0420072	0	4.05161	0.450179	0.373871	0.774194	no
NUMA1	no	soluble	1800	PLESSLDSLGDVFLDSGRKTRSARRRTTQII	0.0645161	0.322581	3.283	-0.625806	0.0322581	0.225806	0.539335	0.066292	0.0645161	3.87419	0.430466	0.335484	0.741935	yes
NUP107	no	none	86	LRQPDISCILGTGGKSPRLTQSSGFFGNLSM	0.0645161	0.129032	2.361	-0.106452	0.0645161	0.258065	0.371466	0.691653	0.0645161	4.39355	0.488172	0.326774	0.645161	no
NUP133	no	none	27	GTGSRRGPLAGLGPGSTPRTASRKGLPLGSA	0.16129	0.16129	6.999	-0.522581	0	0.129032	0.312237	0.0720284	0.16129	3.97742	0.441935	0.358387	0.870968	yes
NUP133	no	none	28	TGSRRGPLAGLGPGSTPRTASRKGLPLGSAV	0.16129	0.16129	6.712	-0.374194	0	0.16129	0.316626	0.0953242	0.16129	4.12581	0.458423	0.366774	0.83871	yes
NUP133	no	none	41	GSTPRTASRKGLPLGSAVSSPVLFSPVGRRS	0.16129	0.16129	6.505	-0.209677	0.0322581	0.193548	0.307677	0.163945	0.16129	4.29032	0.476703	0.378065	0.774194	no
NUP133	no	soluble	45	RTASRKGLPLGSAVSSPVLFSPVGRRSSLSS	0.16129	0.16129	5.649	-0.0516129	0.0322581	0.225806	0.349236	0.191375	0.16129	4.44839	0.494265	0.354516	0.741935	no
NUP153	no	none	203	SSRASDKDITVSKNTSLPPLWSPEAERSHSL	0	0.258065	7.156	-0.880645	0.0322581	0.16129	0.100865	0.0368831	0	3.61935	0.402151	0.381935	0.774194	yes
NUP153	no	none	209	KDITVSKNTSLPPLWSPEAERSHSLSQHTAT	0	0.193548	6.841	-0.832258	0.0322581	0.16129	0.157585	0.282593	0	3.66774	0.407527	0.38871	0.774194	yes
NUP153	no	none	330	LEKMSSPLADAKRIPSIVSSPLNSPLDRSGI	0.0322581	0.225806	6	-0.154839	0	0.290323	0.121185	0.0676935	0.0322581	4.34516	0.482796	0.406452	0.677419	no
NUP153	no	none	333	MSSPLADAKRIPSIVSSPLNSPLDRSGIDIT	0	0.193548	4.769	-0.0290323	0	0.290323	0.17042	0.0714343	0	4.47097	0.496774	0.399677	0.677419	no
NUP153	no	none	334	SSPLADAKRIPSIVSSPLNSPLDRSGIDITD	-0.0322581	0.225806	5.358	-0.203226	0	0.258065	0.163742	0.069642	0.0322581	4.29677	0.477419	0.397742	0.709677	no
NUP153	no	none	338	ADAKRIPSIVSSPLNSPLDRSGIDITDFQAK	0	0.258065	4.282	-0.312903	0.0322581	0.225806	0.173204	0.0747661	0	4.1871	0.465233	0.394839	0.709677	no
NUP153	no	none	516	PINSSQALTNKVQMTSPSSTGSPMFKFSSPI	0.0645161	0.0645161	5.294	-0.287097	0.0645161	0.193548	0.422343	0.28548	0.0645161	4.2129	0.4681	0.405484	0.677419	no
NUP153	no	none	522	ALTNKVQMTSPSSTGSPMFKFSSPIVKSTEA	0.0645161	0.129032	5.447	-0.196774	0.0645161	0.193548	0.242042	0.100321	0.0645161	4.30323	0.478136	0.393548	0.709677	no
NUP153	no	soluble	614	PAEILKEGSVLDILKSPGFASPKIDSVAAQP	-0.0322581	0.225806	6.441	0.119355	0.0322581	0.258065	0.113588	0.0657686	0.0322581	4.61935	0.513262	0.425484	0.709677	no
NUP153	no	soluble	619	KEGSVLDILKSPGFASPKIDSVAAQPTATSP	0	0.193548	6.976	-0.106452	0.0322581	0.193548	0.145177	0.0806508	0	4.39355	0.488172	0.42	0.774194	no
NVL	no	soluble	134	MNSSLLSLYRKGNPDSVSNTPEMEQRETTSS	-0.0322581	0.225806	5.986	-1.1	0.0322581	0.193548	0.296833	0.254482	0.0322581	3.4	0.377778	0.357097	0.677419	yes
NVL	no	soluble	138	LLSLYRKGNPDSVSNTPEMEQRETTSSTPRI	0	0.258065	6.434	-1.07097	0.0322581	0.193548	0.260846	0.0963492	0	3.42903	0.381004	0.38871	0.709677	yes
NVL	yes	soluble	178	KTPAKDSEGGWFIDKTPSVKKDSFFLDLSCE	-0.0322581	0.354839	4.804	-0.677419	0.129032	0.16129	0.119328	0.0698419	0.0322581	3.82258	0.424731	0.365806	0.709677	yes
NVL	yes	soluble	180	PAKDSEGGWFIDKTPSVKKDSFFLDLSCEKS	-0.0322581	0.354839	5.086	-0.680645	0.129032	0.16129	0.108855	0.0698419	0.0322581	3.81935	0.424373	0.363226	0.709677	yes
NVL	no	soluble	185	EGGWFIDKTPSVKKDSFFLDLSCEKSNPKKP	0.0322581	0.354839	6.073	-0.890323	0.129032	0.16129	0.141497	0.0690905	0.0322581	3.60968	0.401075	0.392903	0.677419	yes
NVL	no	soluble	191	DKTPSVKKDSFFLDLSCEKSNPKKPITEIQD	0	0.387097	7.405	-1.02903	0.0645161	0.193548	0.172666	0.0407039	0	3.47097	0.385663	0.420645	0.709677	yes
PALM	no	none	116	GDSAPATAKENAAAPSPVRAPAPSPAKEERK	0.0322581	0.290323	12.114	-0.996774	0	0.0322581	0.0633459	0.0637848	0.0322581	3.50323	0.389247	0.489032	0.935484	yes
PALM	no	none	124	KENAAAPSPVRAPAPSPAKEERKTEVVMNSQ	0.0322581	0.290323	11.011	-1	0	0.129032	0.0581257	0.146672	0.0322581	3.5	0.388889	0.483226	0.806452	yes
PBRM1	no	none	9	MGSKRRRATSPSSSVSGDFDDGHH	0.0416667	0.291667	4.743	-1.32917	0.0416667	0.0833333	0.91315	0.151532	0.0416667	3.17083	0.352315	0.31	0.875	yes
PBRM1	no	none	351	AVQGGRLSAITMALQYGSESEEDAALAAARY	-0.0645161	0.193548	2.454	-0.016129	0.0645161	0.193548	0.779402	0.493314	0.0645161	4.48387	0.498208	0.326774	0.741935	no
PBRM1	no	none	353	QGGRLSAITMALQYGSESEEDAALAAARYEE	-0.129032	0.258065	3.987	-0.435484	0.0645161	0.16129	0.428819	0.447144	0.129032	4.06452	0.451613	0.329355	0.774194	yes
PBRM1	no	none	1453	QQERERAAQQQQPSASPRAGTPVGALMGVVP	0.0322581	0.16129	8.321	-0.777419	0	0.16129	0.104825	0.271867	0.0322581	3.72258	0.41362	0.450645	0.83871	yes
PDCD11	no	none	1493	SEQERVSKKPKKAGLSEEDDSLVDVYYREGK	-0.0322581	0.483871	8.572	-1.49032	0.0645161	0.16129	0.398618	0.0696702	0.0322581	3.00968	0.334409	0.381613	0.774194	yes
PDCD11	no	none	1498	VSKKPKKAGLSEEDDSLVDVYYREGKEEAEE	-0.129032	0.516129	9.265	-1.37419	0.0645161	0.16129	0.36089	0.0878761	0.129032	3.12581	0.347312	0.383548	0.774194	yes
PHC3	no	none	263	NKTTVTSSKISQRDPSPESNKKGESPSLESR	0.0645161	0.322581	10.535	-1.62258	0	0.0967742	0.113113	0.118563	0.0645161	2.87742	0.319713	0.408387	0.83871	yes
PHC3	no	none	609	EEMPEESDECVRMDRTPPPPTLSPAAITVGR	-0.129032	0.322581	9.843	-0.809677	0	0.225806	0.34411	0.146747	0.129032	3.69032	0.410036	0.46871	0.774194	yes
PHC3	no	none	614	ESDECVRMDRTPPPPTLSPAAITVGRGEDLT	-0.0967742	0.290323	7.872	-0.619355	0	0.225806	0.0974032	0.131365	0.0967742	3.88065	0.431183	0.429677	0.774194	yes
PHC3	no	none	616	DECVRMDRTPPPPTLSPAAITVGRGEDLTSE	-0.0967742	0.290323	7.872	-0.619355	0	0.225806	0.088315	0.131603	0.0967742	3.88065	0.431183	0.429677	0.774194	yes
PHC3	no	none	764	PELQNNTKHADNSSDTEMEDMIAEETLEEMD	-0.322581	0.387097	6.785	-1.40323	0	0.193548	0.201743	0.0636902	0.322581	3.09677	0.344086	0.366774	0.709677	yes
PHF14	no	none	280	EGGCKKKKSKVLSRNSADDEELTNDSLTLSQ	0	0.387097	7.036	-1.22581	0	0.193548	0.65897	0.126348	0	3.27419	0.363799	0.338065	0.741935	yes
PHF14	no	none	292	SRNSADDEELTNDSLTLSQSKSNEDSLILEK	-0.16129	0.354839	5.852	-1.16129	0	0.193548	0.364175	0.162821	0.16129	3.33871	0.370968	0.322581	0.709677	yes
PHF14	no	none	598	AELMGISTDIFPVDNSDTSSSVDGRRKHKQP	-0.0322581	0.290323	5.219	-0.845161	0.0322581	0.193548	0.408165	0.149979	0.0322581	3.65484	0.406093	0.364516	0.741935	yes
PHF14	no	none	600	LMGISTDIFPVDNSDTSSSVDGRRKHKQPAL	0	0.258065	4.157	-0.609677	0.0322581	0.225806	0.509543	0.134404	0	3.89032	0.432258	0.35871	0.709677	no
PHF14	no	none	835	KKIPIRNTRTRGRKRSFVPEEEKHEERVPRE	0.16129	0.548387	10.005	-2	0.0322581	0.129032	0.265865	0.0676935	0.16129	2.5	0.277778	0.439677	0.806452	yes
PIK3C2A	no	none	338	VNGKSLSVATVTRSQSLNIRTTQLAKAQGHI	0.129032	0.129032	2.602	-0.190323	0	0.258065	0.0970926	0.320269	0.129032	4.30968	0.478853	0.338387	0.677419	no
PKP2	no	none	293	QPVTQNRASRSSWHQSSFHSTRTLREAGPSV	0.0967742	0.16129	5.698	-1.14516	0.0645161	0.0967742	0.269531	0.354179	0.0967742	3.35484	0.37276	0.359677	0.806452	yes
PKP2	no	none	297	QNRASRSSWHQSSFHSTRTLREAGPSVAVDS	0.0645161	0.193548	4.927	-1.03871	0.0645161	0.0967742	0.250644	0.354179	0.0645161	3.46129	0.384588	0.329355	0.806452	yes
PKP4	no	none	290	YSQRPASPTAIRRIGSVTSRQTSNPNGPTPQ	0.129032	0.129032	7.413	-1.14839	0.0322581	0.0967742	0.275896	0.115528	0.129032	3.35161	0.372401	0.437097	0.806452	yes
PLEC	no	none	4391	NAGGFRSRSSSVGSSSSYPISPAVSRTQLAS	0.0967742	0.0967742	5.066	-0.348387	0.0645161	0.129032	0.427478	0.442377	0.0967742	4.15161	0.46129	0.33	0.774194	no
PLEC	no	none	4396	RSRSSSVGSSSSYPISPAVSRTQLASWSDPT	0.0645161	0.129032	6.059	-0.6	0.0645161	0.129032	0.276327	0.401535	0.0645161	3.9	0.433333	0.363548	0.806452	yes
PLEC	no	soluble	4616	LEAAAQSTKGYYSPYSVSGSGSTAGSRTGSR	0.0645161	0.129032	4.985	-0.667742	0.0967742	0.0645161	0.292849	0.425997	0.0645161	3.83226	0.425806	0.311613	0.83871	yes
PLEC	no	soluble	4623	TKGYYSPYSVSGSGSTAGSRTGSRTGSRAGS	0.129032	0.129032	5.049	-0.9	0.0967742	0.0322581	0.240756	0.402502	0.129032	3.6	0.4	0.288065	0.870968	yes
PLEC	no	soluble	4626	YYSPYSVSGSGSTAGSRTGSRTGSRAGSRRG	0.16129	0.16129	4.764	-1.04194	0.0967742	0.0322581	0.256034	0.397931	0.16129	3.45806	0.384229	0.284194	0.870968	yes
PLEC	no	soluble	4642	RTGSRTGSRAGSRRGSFDATGSGFSMTFSSS	0.129032	0.193548	3.025	-0.790323	0.0967742	0.0322581	0.312912	0.475948	0.129032	3.70968	0.412186	0.259032	0.870968	yes
PLEC	no	soluble	4651	AGSRRGSFDATGSGFSMTFSSSSYSSSGYGR	0.0645161	0.129032	2.209	-0.590323	0.16129	0.0322581	0.404219	0.889799	0.0645161	3.90968	0.434409	0.245484	0.806452	yes
PLEC	no	soluble	4657	SFDATGSGFSMTFSSSSYSSSGYGRRYASGS	0.0322581	0.0967742	1.694	-0.5	0.193548	0.0322581	0.908407	0.847217	0.0322581	4	0.444444	0.244839	0.774194	no
PNN	no	none	96	GAVSRLGGERRTRRESRQESDPEDDDVKKPA	0	0.516129	9.388	-1.87097	0	0.0967742	0.268842	0.151183	0	2.62903	0.292115	0.387097	0.903226	yes
PNN	no	none	100	RLGGERRTRRESRQESDPEDDDVKKPALQSS	0	0.516129	9.616	-2.06774	0	0.0967742	0.277239	0.157032	0	2.43226	0.270251	0.390968	0.903226	yes
PNN	yes	soluble	658	DRKHRRSVDRKRRDTSGLERSHKSSKGGSSR	0.258065	0.516129	8.199	-2.30645	0	0.0645161	0.117108	0.125093	0.258065	2.19355	0.243728	0.323226	0.935484	yes
PNN	yes	soluble	690	TKGSKDKNSRSDRKRSISESSRSGKRSSRSE	0.225806	0.483871	9.529	-2.25161	0	0.0322581	0.142582	0.0297682	0.225806	2.24839	0.249821	0.335484	0.935484	yes
PNN	yes	soluble	694	KDKNSRSDRKRSISESSRSGKRSSRSERDRK	0.258065	0.580645	9.515	-2.59355	0	0.0322581	0.108778	0.0617556	0.258065	1.90645	0.211828	0.347419	0.935484	yes
POM121C	no	insoluble	322	QIFLDGQENKRRRHDSSGSGHSAFEPLVASG	0	0.258065	5.054	-0.967742	0.0645161	0.129032	0.361897	0.266772	0	3.53226	0.392473	0.320323	0.774194	yes
POM121C	no	insoluble	323	IFLDGQENKRRRHDSSGSGHSAFEPLVASGV	0	0.258065	4.615	-0.719355	0.0645161	0.16129	0.354402	0.308287	0	3.78065	0.420072	0.315806	0.741935	no
POM121C	no	insoluble	328	QENKRRRHDSSGSGHSAFEPLVASGVPASFV	0.0322581	0.225806	6.336	-0.745161	0.0645161	0.129032	0.347921	0.317173	0.0322581	3.75484	0.417204	0.346129	0.774194	yes
POM121C	no	none	370	SQSSDDHLNKRSRSSSMSSLTGAYTSGIPSS	0.0322581	0.16129	5.502	-0.935484	0.0322581	0.129032	0.83955	0.59227	0.0322581	3.56452	0.396057	0.308065	0.806452	yes
POM121C	no	none	372	SSDDHLNKRSRSSSMSSLTGAYTSGIPSSSR	0.0645161	0.193548	5.364	-0.967742	0.0322581	0.129032	0.518527	0.53639	0.0645161	3.53226	0.392473	0.303226	0.806452	yes
PPAN	no	none	359	RKKSLEGMKKARVGGSDEEASGIPSRTASLE	0.0645161	0.387097	7.959	-0.996774	0	0.16129	0.321074	0.0410356	0.0645161	3.50323	0.389247	0.359032	0.83871	yes
PPHLN1	no	none	92	HRGDESGYRWTRDDHSASRQPEYRDMRDGFR	0	0.451613	4.245	-2.21935	0.129032	0.0322581	0.0657297	0.0331264	0	2.28065	0.253405	0.322903	0.83871	yes
PPHLN1	no	none	133	RERSPYKRDNTFFRESPVGRKDSPHSRSGSS	0.129032	0.387097	8.132	-1.9	0.0967742	0.0322581	0.0677126	0.0362077	0.129032	2.6	0.288889	0.372581	0.83871	yes
PPHLN1	no	none	147	ESPVGRKDSPHSRSGSSVSSRSYSPERSKSY	0.0967742	0.290323	9.982	-1.57742	0.0645161	0.0645161	0.0943426	0.161781	0.0967742	2.92258	0.324731	0.367742	0.870968	yes
PPHLN1	no	none	151	GRKDSPHSRSGSSVSSRSYSPERSKSYSFHQ	0.129032	0.258065	8.304	-1.67419	0.0967742	0.0322581	0.0795034	0.229375	0.129032	2.82581	0.313978	0.338387	0.870968	yes
PPHLN1	no	soluble	200	GNPERDKERPVQSLKTSRDTSPSSGSAVSSS	0.0322581	0.290323	9.865	-1.37097	0	0.0967742	0.0570111	0.407997	0.0322581	3.12903	0.34767	0.385484	0.870968	yes
PPHLN1	no	soluble	201	NPERDKERPVQSLKTSRDTSPSSGSAVSSSK	0.0645161	0.322581	10.285	-1.48387	0	0.0967742	0.0500842	0.418793	0.0645161	3.01613	0.335125	0.399355	0.870968	yes
PPHLN1	no	none	205	DKERPVQSLKTSRDTSPSSGSAVSSSKVLDK	0.0645161	0.322581	8.706	-1.04194	0	0.16129	0.0594244	0.285869	0.0645161	3.45806	0.384229	0.380645	0.83871	yes
PPHLN1	no	none	208	RPVQSLKTSRDTSPSSGSAVSSSKVLDKPSR	0.129032	0.258065	8.7	-0.912903	0	0.16129	0.0662646	0.254202	0.129032	3.5871	0.398566	0.391613	0.83871	yes
PPIG	no	none	256	HKKEKKKRKKSKKSASSESEAENLEAQPQST	0.16129	0.483871	13.026	-2.21613	0	0.0322581	0.527541	0.260248	0.16129	2.28387	0.253763	0.424516	0.935484	yes
PPIG	no	none	257	KKEKKKRKKSKKSASSESEAENLEAQPQSTV	0.16129	0.483871	12.602	-1.97742	0	0.0645161	0.523659	0.260248	0.16129	2.52258	0.280287	0.430645	0.903226	yes
PPIG	no	none	259	EKKKRKKSKKSASSESEAENLEAQPQSTVRP	0.129032	0.451613	12.597	-1.92258	0	0.0645161	0.559236	0.174077	0.129032	2.57742	0.28638	0.439032	0.903226	yes
PPIG	no	none	687	NSSNNSREKKADRDQSPFSKIKQSSQDNELK	0.0645161	0.387097	8.245	-2.09032	0.0322581	0.0645161	0.121275	0.123218	0.0645161	2.40968	0.267742	0.38129	0.774194	yes
PPIG	no	none	744	ENDHVHEKNKKFDHESSPGTDEDKSG	-0.153846	0.461538	8.562	-2.25769	0.0384615	0.0384615	0.142762	0.0245094	0.153846	2.24231	0.249145	0.350769	0.846154	yes
PPIG	no	none	745	NDHVHEKNKKFDHESSPGTDEDKSG	-0.12	0.44	7.826	-2.208	0.04	0.04	0.156436	0.0252579	0.12	2.292	0.254667	0.348	0.84	yes
PPIG	no	none	748	VHEKNKKFDHESSPGTDEDKSG	-0.0909091	0.454545	7.324	-2.04545	0.0454545	0.0454545	0.168097	0.0254503	0.0909091	2.45455	0.272727	0.360455	0.863636	yes
PPP1R18	no	none	145	RDQSPKGRESREERLSPRETRERRLGIGGAQ	0.0967742	0.483871	9.176	-1.99677	0	0.0967742	0.0417513	0.172	0.0967742	2.50323	0.278136	0.382581	0.903226	yes
PPP1R18	no	soluble	195	GDRSSRLSEAWKWRLSPGETPERSLRLAESR	0.0645161	0.387097	6.261	-1.31935	0.0645161	0.129032	0.116623	0.0156143	0.0645161	3.18065	0.353405	0.356129	0.806452	yes
PPP1R18	no	soluble	199	SRLSEAWKWRLSPGETPERSLRLAESREQSP	0.0322581	0.354839	7.764	-1.32581	0.0645161	0.129032	0.116438	0.0124032	0.0322581	3.17419	0.352688	0.392903	0.806452	yes
PRKRA	no	none	18	QSRHRAEAPPLEREDSGTFSLGKMITAKPGK	0.0645161	0.322581	7.867	-1.08065	0.0322581	0.129032	0.152544	0.175825	0.0645161	3.41935	0.379928	0.399032	0.83871	yes
PRPF3	no	none	619	WDEQTSNTKGDDDEESDEEAVKKTNKCVLVW	-0.193548	0.451613	5.964	-1.49355	0.0645161	0.16129	0.531725	0.154291	0.193548	3.00645	0.33405	0.355161	0.709677	yes
PRPF31	no	insoluble	439	LQRTLQKQSVVYGGKSTIRDRSSGTASSVAF	0.129032	0.193548	2.991	-0.43871	0.0645161	0.193548	0.142459	0.456027	0.129032	4.06129	0.451254	0.327097	0.741935	yes
PRPF31	no	insoluble	440	QRTLQKQSVVYGGKSTIRDRSSGTASSVAFT	0.129032	0.193548	3.376	-0.583871	0.0645161	0.16129	0.14157	0.4999	0.129032	3.91613	0.435125	0.329677	0.774194	yes
PRPF31	yes	insoluble	450	YGGKSTIRDRSSGTASSVAFTPLQGLEIVNP	0.0322581	0.16129	3.766	-0.248387	0.0645161	0.193548	0.208502	0.352398	0.0322581	4.25161	0.472401	0.345806	0.709677	no
PRPF31	yes	insoluble	455	TIRDRSSGTASSVAFTPLQGLEIVNPQAAEK	0	0.193548	4.777	-0.264516	0.0322581	0.193548	0.0950717	0.340311	0	4.23548	0.470609	0.376129	0.741935	no
PRPF38A	no	none	193	EPRVSALEEDMDDVESSEEEEEEDEKLERVP	-0.419355	0.612903	12.191	-1.63226	0	0.193548	0.507418	0.236505	0.419355	2.86774	0.318638	0.408387	0.806452	yes
PRPF38A	no	none	194	PRVSALEEDMDDVESSEEEEEEDEKLERVPS	-0.387097	0.580645	11.796	-1.54516	0	0.193548	0.548271	0.237957	0.387097	2.95484	0.328315	0.402581	0.806452	yes
PRPF38A	no	none	209	SEEEEEEDEKLERVPSPDHRRRSYRDLDKPR	-0.129032	0.645161	11.912	-2.47419	0.0322581	0.0967742	0.333256	0.254618	0.129032	2.02581	0.22509	0.419355	0.870968	yes
PRPF6	no	insoluble	275	DSVSGQTVVDPKGYLTDLNSMIPTHGGDIND	-0.129032	0.193548	3.125	-0.470968	0.0322581	0.258065	0.115979	0.232939	0.129032	4.02903	0.44767	0.340968	0.645161	yes
PRPF6	no	insoluble	279	GQTVVDPKGYLTDLNSMIPTHGGDINDIKKA	-0.0322581	0.225806	3.118	-0.490323	0.0322581	0.258065	0.180425	0.106622	0.0322581	4.00968	0.44552	0.363871	0.645161	no
PSIP1	no	soluble	105	VKFSSQQAATKQSNASSDVEVEEKETSVSKE	-0.0645161	0.322581	8.681	-1.05161	0.0322581	0.129032	0.220285	0.2825	0.0645161	3.44839	0.383154	0.376129	0.806452	yes
PSIP1	no	soluble	106	KFSSQQAATKQSNASSDVEVEEKETSVSKED	-0.0967742	0.354839	8.994	-1.3	0.0322581	0.0967742	0.178908	0.286635	0.0967742	3.2	0.355556	0.373226	0.83871	yes
PSIP1	no	soluble	118	NASSDVEVEEKETSVSKEDTDHEEKASNEDV	-0.290323	0.483871	10.19	-1.57742	0	0.129032	0.165816	0.0395659	0.290323	2.92258	0.324731	0.35871	0.806452	yes
PSIP1	no	none	129	ETSVSKEDTDHEEKASNEDVTKAVDITTPKA	-0.16129	0.419355	8.738	-1.25161	0	0.129032	0.150529	0.0279778	0.16129	3.24839	0.360932	0.387097	0.83871	yes
PSIP1	no	none	177	AGVVTTATASVNLKVSPKRGRPAATEVKIPK	0.16129	0.225806	6.541	-0.106452	0	0.225806	0.313841	0.409027	0.16129	4.39355	0.488172	0.423871	0.741935	no
PSIP1	no	none	272	VESKRKNLAKTGVTSTSDSEEEGDDQEGEKK	-0.0967742	0.483871	9.958	-1.77419	0	0.0967742	0.455537	0.178019	0.0967742	2.72581	0.302867	0.358065	0.870968	yes
PTBP1	no	soluble	141	IYIQFSNHKELKTDSSPNQARAQAALQAVNS	0.0322581	0.16129	3.634	-0.683871	0.0645161	0.16129	0.138694	0.525834	0.0322581	3.81613	0.424014	0.372581	0.677419	yes
PTBP3	yes	insoluble	56	NGNDSKKFKRDRPPCSPSRVLHLRKIPCDVT	0.16129	0.354839	7.116	-1.15806	0.0322581	0.225806	0.192477	0.116127	0.16129	3.34194	0.371326	0.415806	0.677419	yes
PWP1	no	none	55	KEKLQEEGGGSDEEETGSPSEDGMQSARTQA	-0.193548	0.387097	10.538	-1.71613	0	0.0645161	0.336568	0.0715972	0.193548	2.78387	0.309319	0.361935	0.935484	yes
PWP1	no	none	57	KLQEEGGGSDEEETGSPSEDGMQSARTQARP	-0.16129	0.354839	10.383	-1.67419	0	0.0645161	0.424142	0.0714391	0.16129	2.82581	0.313978	0.374839	0.935484	yes
RACGAP1	no	insoluble	203	RQFVDGPPGPVKKTRSIGSAVDQGNESIVAK	0.0645161	0.258065	6.555	-0.612903	0.0322581	0.193548	0.382936	0.124967	0.0645161	3.8871	0.4319	0.406452	0.741935	yes
RACGAP1	no	insoluble	206	VDGPPGPVKKTRSIGSAVDQGNESIVAKTTV	0.0322581	0.225806	6.751	-0.354839	0	0.225806	0.511528	0.13064	0.0322581	4.14516	0.460573	0.404839	0.741935	no
RAI14	no	none	293	PPISPTQLSDVSSPRSITSTPLSGKESVFFA	0	0.129032	6.818	-0.109677	0.0645161	0.193548	0.30494	0.0974105	0	4.39032	0.487814	0.417742	0.741935	no
RAI14	no	none	297	PTQLSDVSSPRSITSTPLSGKESVFFAEPPF	-0.0322581	0.16129	7.002	-0.251613	0.0967742	0.16129	0.254637	0.098415	0.0322581	4.24839	0.472043	0.416452	0.741935	no
RAI14	no	none	329	AEISSIRENKDRLSDSTTGADSLLDISSEAD	-0.16129	0.354839	4.536	-0.693548	0	0.193548	0.0848595	0.0943843	0.16129	3.80645	0.422939	0.316129	0.774194	yes
RAI14	no	none	340	RLSDSTTGADSLLDISSEADQQDLLSLLQAK	-0.129032	0.258065	3.158	-0.322581	0	0.258065	0.260941	0.184979	0.129032	4.17742	0.464158	0.317419	0.741935	no
RALY	yes	soluble	135	RDDFYDRLFDYRGRLSPVPVPRAVPVKRPRV	0.129032	0.387097	4.445	-0.812903	0.129032	0.225806	0.175279	0.0156112	0.129032	3.6871	0.409677	0.433226	0.645161	yes
RALY	yes	soluble	286	GEARTRDDGDEEGLLTHSEEELEHSQDTDAD	-0.354839	0.483871	8.087	-1.75161	0	0.0967742	0.286801	0.114712	0.354839	2.74839	0.305376	0.313548	0.903226	yes
RALY	yes	soluble	298	GLLTHSEEELEHSQDTDADDGALQ	-0.333333	0.333333	4.902	-1.1	0	0.166667	0.24125	0.120906	0.333333	3.4	0.377778	0.309167	0.833333	yes
RBBP6	no	none	728	RSYSRSFSRSHSRSYSRSPPYPRRGRGKSRN	0.322581	0.322581	6.992	-2.12258	0.129032	0	0.127377	0.0657477	0.322581	2.37742	0.264158	0.355806	0.83871	yes
RBBP6	no	none	861	AAGAQPRPSANRENFSPERFLPLNIRNSPFT	0.0645161	0.193548	5.732	-0.848387	0.0967742	0.0967742	0.16937	0.0482734	0.0645161	3.65161	0.405735	0.419355	0.677419	yes
RBBP6	no	none	1703	SRNQSHSSPSVSPSRSHSPSGSQTRSHSSSA	0.0967742	0.0967742	10.332	-1.46774	0	0.0322581	0.213749	0.221526	0.0967742	3.03226	0.336918	0.350968	0.935484	yes
RBBP6	no	none	1705	NQSHSSPSVSPSRSHSPSGSQTRSHSSSASS	0.0645161	0.0645161	10.493	-1.34839	0	0.0322581	0.422343	0.379489	0.0645161	3.15161	0.350179	0.346452	0.935484	yes
RBBP6	yes	insoluble	1707	SHSSPSVSPSRSHSPSGSQTRSHSSSASSAE	0.0322581	0.0967742	10.964	-1.17742	0	0.0322581	0.45278	0.287622	0.0322581	3.32258	0.369176	0.346129	0.967742	yes
RBM12B	no	soluble	562	FRQPDRHPPEDFRHSSEDFRFPPEDFRHSPE	-0.0967742	0.419355	9.299	-1.9871	0.16129	0	0.0713842	0.0533281	0.0967742	2.5129	0.279211	0.434839	0.83871	yes
RBM12B	no	soluble	575	HSSEDFRFPPEDFRHSPEDFRRPREEDFRRP	-0.0645161	0.516129	8.787	-2.12258	0.16129	0	0.078448	0.167098	0.0645161	2.37742	0.264158	0.417097	0.83871	yes
RBM12B	no	none	710	PEDDFRRPPEEDFRHSPEEDFRQSPQEHFRR	-0.129032	0.516129	10.335	-2.38065	0.129032	0	0.128984	0.159215	0.129032	2.11935	0.235484	0.439355	0.870968	yes
RBM12B	no	none	718	PEEDFRHSPEEDFRQSPQEHFRRPPQEHFRR	-0.0645161	0.451613	10.572	-2.37097	0.129032	0	0.143237	0.0323703	0.0645161	2.12903	0.236559	0.443548	0.870968	yes
RBM12B	no	soluble	839	DEDFRSPQEEDFRCPSDEDFRQLPEEDLREA	-0.290323	0.548387	8.64	-1.82581	0.0967742	0.0967742	0.139929	0.0277111	0.290323	2.67419	0.297133	0.400323	0.806452	yes
RBM14	no	none	206	FGNSTGGFDGQARQPTPPFFGRDRSPLRRSP	0.0967742	0.225806	5.779	-1.19355	0.129032	0.0322581	0.193068	0.188102	0.0967742	3.30645	0.367384	0.39129	0.806452	yes
RBM14	no	none	579	GAVANANSTPPPYERTRLSPPRASYDDPYKK	0.0645161	0.258065	8.338	-1.33226	0.0967742	0.0645161	0.156333	0.230073	0.0645161	3.16774	0.351971	0.457097	0.774194	yes
RBM14	no	none	582	ANANSTPPPYERTRLSPPRASYDDPYKKAVA	0.0645161	0.258065	8.232	-1.26129	0.0967742	0.0645161	0.229751	0.096165	0.0645161	3.23871	0.359857	0.464839	0.774194	yes
RBM15B	no	none	229	VEPVYLRGGGGSSRRSSSSSAAASTPPPGPP	0.0645161	0.129032	9.917	-0.625806	0.0322581	0.0967742	0.532643	0.356616	0.0645161	3.87419	0.430466	0.413871	0.870968	yes
RBM15B	no	none	230	EPVYLRGGGGSSRRSSSSSAAASTPPPGPPA	0.0645161	0.129032	10.098	-0.703226	0.0322581	0.0645161	0.516121	0.356616	0.0645161	3.79677	0.421864	0.413226	0.903226	yes
RBM15B	no	none	231	PVYLRGGGGSSRRSSSSSAAASTPPPGPPAP	0.0967742	0.0967742	10.349	-0.641935	0.0322581	0.0645161	0.494192	0.356147	0.0967742	3.85806	0.428674	0.431935	0.903226	yes
RBM15B	no	none	237	GGGSSRRSSSSSAAASTPPPGPPAPADPLGY	0.0322581	0.0967742	10.542	-0.687097	0.0322581	0.0322581	0.984321	0.295101	0.0322581	3.8129	0.423656	0.42871	0.935484	yes
RBM15B	no	none	238	GGSSRRSSSSSAAASTPPPGPPAPADPLGYL	0.0322581	0.0967742	10.05	-0.551613	0.0322581	0.0645161	0.984321	0.271555	0.0322581	3.94839	0.43871	0.432258	0.903226	no
RBM15B	no	none	265	LGYLPLHGGYQYKQRSLSPVAAPPLREPRAR	0.129032	0.193548	5.995	-0.7	0.0967742	0.193548	0.168654	0.187539	0.129032	3.8	0.422222	0.421935	0.709677	yes
RBM15B	no	none	267	YLPLHGGYQYKQRSLSPVAAPPLREPRARHA	0.129032	0.193548	6.518	-0.854839	0.0967742	0.16129	0.2128	0.176768	0.129032	3.64516	0.405018	0.428387	0.741935	yes
RBM15B	no	none	552	LYSDRDRTFLEGDWTSPSKSSDRRNSLEGYS	-0.0322581	0.354839	3.798	-1.45484	0.129032	0.0967742	0.113185	0.028581	0.0322581	3.04516	0.338351	0.31	0.741935	yes
RBM15B	no	none	554	SDRDRTFLEGDWTSPSKSSDRRNSLEGYSRS	0	0.387097	5.155	-1.70645	0.0967742	0.0645161	0.103174	0.0347258	0	2.79355	0.310394	0.314194	0.806452	yes
RBM15B	no	none	562	EGDWTSPSKSSDRRNSLEGYSRSVRSRSGER	0.0645161	0.387097	7.037	-1.83226	0.0645161	0.0645161	0.147641	0.0334448	0.0645161	2.66774	0.296416	0.321613	0.83871	yes
RBM15B	no	none	631	RTKGSGQQSERGSDRTPERSRKENHSSEGTK	0.0967742	0.419355	10.614	-2.43548	0	0	0.0447725	0.138264	0.0967742	2.06452	0.229391	0.355161	0.967742	yes
RBM34	no	none	14	MALEGMSKRKRKRSVQEGENPDDGVRGSP	0.0689655	0.413793	7.754	-1.50345	0	0.172414	0.64331	0.122173	0.0689655	2.99655	0.33295	0.386552	0.793103	yes
RBM34	no	none	28	RSVQEGENPDDGVRGSPPEDYRLGQVASSLF	-0.0967742	0.290323	6.794	-1.00323	0.0645161	0.16129	0.286262	0.233821	0.0967742	3.49677	0.38853	0.372581	0.741935	yes
RBMX	yes	soluble	116	RSRGPPRGLRGGRGGSGGTRGPPSRGGHMDD	0.16129	0.290323	8.08	-1.60968	0	0.0645161	0.184085	0.120477	0.16129	2.89032	0.321147	0.339677	0.935484	yes
RBMX	no	none	249	YAPPPRDYTYRDYGHSSSRDDYPSRGYSDRD	-0.0322581	0.354839	5.399	-2.08387	0.193548	0	0.0380142	0.127965	0.0322581	2.41613	0.268459	0.372581	0.806452	yes
RBMX	yes	soluble	273	RGYSDRDGYGRDRDYSDHPSGGSYRDSYESY	-0.0645161	0.387097	3.894	-2.14194	0.193548	0	0.0521885	0.0523884	0.0645161	2.35806	0.262007	0.287419	0.806452	yes
RBMX	yes	soluble	287	YSDHPSGGSYRDSYESYGNSRSAPPTRGPPP	0	0.193548	9.022	-1.66452	0.129032	0	0.264608	0.104269	0	2.83548	0.315054	0.403871	0.83871	yes
RBMX	yes	soluble	323	SRYDDYSSSRDGYGGSRDSYSSSRSDLYSSG	-0.0322581	0.290323	3.56	-1.59355	0.16129	0.0322581	0.0991989	0.106814	0.0322581	2.90645	0.322939	0.255161	0.806452	yes
RBMX	yes	soluble	326	DDYSSSRDGYGGSRDSYSSSRSDLYSSGRDR	-0.0322581	0.354839	4.101	-1.78387	0.129032	0.0322581	0.0590764	0.115793	0.0322581	2.71613	0.301792	0.26129	0.83871	yes
RBMX	no	soluble	330	SSRDGYGGSRDSYSSSRSDLYSSGRDRVGRQ	0.0645161	0.322581	4.429	-1.62581	0.0967742	0.0645161	0.05317	0.108728	0.0645161	2.87419	0.319355	0.272258	0.83871	yes
RFC1	no	none	69	FKQKQPSKKKRIIYDSDSESEETLQVKNAKK	0.129032	0.451613	8.265	-1.69032	0.0645161	0.129032	0.488698	0.0401498	0.129032	2.80968	0.312186	0.42129	0.774194	yes
RFC1	no	none	71	QKQPSKKKRIIYDSDSESEETLQVKNAKKPP	0.0967742	0.419355	10.35	-1.75806	0.0322581	0.129032	0.560446	0.0435081	0.0967742	2.74194	0.304659	0.462258	0.806452	yes
RFC1	no	none	73	QPSKKKRIIYDSDSESEETLQVKNAKKPPEK	0.0645161	0.451613	10.768	-1.75806	0.0322581	0.129032	0.490541	0.112695	0.0645161	2.74194	0.304659	0.45871	0.806452	yes
RFC1	no	none	76	KKKRIIYDSDSESEETLQVKNAKKPPEKLPV	0.0645161	0.451613	9.662	-1.36129	0.0322581	0.193548	0.381184	0.116858	0.0645161	3.13871	0.348746	0.454194	0.741935	yes
RFC1	no	none	108	SKPGKISRQDPVTYISETDEEDDFMCKKAAS	-0.0645161	0.387097	6.883	-1.08387	0.0645161	0.16129	0.581176	0.0895134	0.0645161	3.41613	0.37957	0.396129	0.774194	yes
RFC1	no	none	110	PGKISRQDPVTYISETDEEDDFMCKKAASKS	-0.0645161	0.387097	6.883	-1.08387	0.0645161	0.16129	0.582661	0.0924856	0.0645161	3.41613	0.37957	0.396129	0.774194	yes
RHBDF2	no	none	90	SFLPKRKNPAYLKSVSLQEPRSRWQESSEKR	0.16129	0.354839	7.792	-1.49032	0.0967742	0.129032	0.216555	0.0821704	0.16129	3.00968	0.334409	0.417419	0.741935	yes
RHBDF2	no	none	113	WQESSEKRPGFRRQASLSQSIRKGAAQWFGV	0.129032	0.258065	3.911	-1.02903	0.129032	0.0967742	0.315603	0.340502	0.129032	3.47097	0.385663	0.36	0.774194	yes
RHBDF2	no	none	117	SEKRPGFRRQASLSQSIRKGAAQWFGVSGDW	0.129032	0.258065	3.215	-0.929032	0.129032	0.0967742	0.298897	0.433321	0.129032	3.57097	0.396774	0.343226	0.774194	yes
RHBDF2	no	none	323	ESPPLSASYFRGIPHSASPVSPDGVQIPLKE	-0.0322581	0.16129	8.398	-0.345161	0.0645161	0.193548	0.204317	0.126567	0.0322581	4.15484	0.461649	0.442258	0.741935	no
RHBDF2	no	none	325	PPLSASYFRGIPHSASPVSPDGVQIPLKEYG	0	0.129032	6.977	-0.26129	0.0967742	0.193548	0.300823	0.120149	0	4.23871	0.470968	0.433226	0.709677	no
RIC8A	no	soluble	436	AARGLMAGGRPEGQYSEDEDTDTDEYKEAKA	-0.16129	0.419355	6.965	-1.45484	0.0645161	0.0645161	0.405146	0.11983	0.16129	3.04516	0.338351	0.356774	0.870968	yes
RIC8A	no	soluble	441	MAGGRPEGQYSEDEDTDTDEYKEAKASINPV	-0.193548	0.387097	7.553	-1.44516	0.0645161	0.0967742	0.435434	0.0474767	0.193548	3.05484	0.339427	0.382581	0.806452	yes
RIC8A	no	soluble	523	TSLQDAMCETMEQQLSSDPDSDPD	-0.291667	0.291667	5.476	-1.12917	0	0.208333	0.120694	0.130639	0.291667	3.37083	0.374537	0.389583	0.791667	yes
RIC8A	no	soluble	524	SLQDAMCETMEQQLSSDPDSDPD	-0.304348	0.304348	5.417	-1.14783	0	0.217391	0.121921	0.135853	0.304348	3.35217	0.372464	0.392609	0.782609	yes
RIC8A	no	soluble	528	AMCETMEQQLSSDPDSDPD	-0.315789	0.315789	4.892	-1.17895	0	0.210526	0.148918	0.164158	0.315789	3.32105	0.369006	0.406316	0.789474	yes
RNF169	no	none	247	PLVLKTNLERCPARLSDSENEEPSRGQMTQT	-0.0322581	0.290323	7.497	-1.06452	0	0.225806	0.335731	0.100802	0.0322581	3.43548	0.38172	0.400645	0.709677	yes
RNF169	no	none	249	VLKTNLERCPARLSDSENEEPSRGQMTQTHR	0	0.322581	7.319	-1.38387	0	0.193548	0.281809	0.145618	0	3.11613	0.346237	0.379355	0.741935	yes
RPL18A	no	none	71	KSSGEIVYCGQVFEKSPLRVKNFGIWLRYDS	0.0645161	0.258065	1.691	-0.335484	0.16129	0.258065	0.188286	0.26987	0.0645161	4.16452	0.462724	0.33871	0.548387	no
RPL22L1	no	none	118	TYELRYFQISQDEDESESED	-0.35	0.45	3.625	-1.705	0.15	0.1	0.50519	0.203233	0.35	2.795	0.310556	0.339	0.75	yes
RPL22L1	no	none	120	ELRYFQISQDEDESESED	-0.388889	0.5	4.076	-1.78333	0.111111	0.111111	0.477798	0.24874	0.388889	2.71667	0.301852	0.345	0.777778	yes
RPL23A	no	none	42	AVLKGVHSHKKKKIRTSPTFRRPKTLRLRRQ	0.387097	0.387097	6.176	-1.24839	0.0322581	0.193548	0.217038	0.0819316	0.387097	3.25161	0.36129	0.405484	0.774194	yes
RPL23A	no	none	43	VLKGVHSHKKKKIRTSPTFRRPKTLRLRRQP	0.387097	0.387097	7.103	-1.35806	0.0322581	0.193548	0.21039	0.0769706	0.387097	3.14194	0.349104	0.425806	0.774194	yes
RPL30	no	soluble	10	MVAAKKTKKSLESINSRLQLVMKSG	0.2	0.28	3.38	-0.284	0	0.32	0.354084	0.0943415	0.2	4.216	0.468444	0.3664	0.64	yes
RPL37	no	soluble	96	GTTPKPKRAAVAASSSS	0.176471	0.176471	5.093	-0.535294	0	0.0588235	0.793396	0.648894	0.176471	3.96471	0.440523	0.417647	0.941176	yes
RPL37	no	soluble	97	TTPKPKRAAVAASSSS	0.1875	0.1875	4.927	-0.54375	0	0.0625	0.822157	0.735782	0.1875	3.95625	0.439583	0.435625	0.9375	yes
RPS2	no	insoluble	281	YQEFTDHLVKTHTRVSVQRTQAPAVATT	0.0357143	0.178571	3.279	-0.567857	0.0714286	0.178571	0.49157	0.086533	0.0357143	3.93214	0.436905	0.375714	0.75	no
RPS28	no	soluble	23	PIKLARVTKVLGRTGSQGQCTQVRVEFMDDT	0.0645161	0.258065	3.212	-0.348387	0.0322581	0.290323	0.361245	0.287185	0.0645161	4.15161	0.46129	0.366452	0.677419	no
RPS29	no	none	9	MGHQQLYWSHPRKFGQGSRSCRVC	0.166667	0.166667	2.299	-1	0.125	0.208333	0.316116	0.491663	0.166667	3.5	0.388889	0.331667	0.666667	yes
RPS6	no	insoluble	236	KEKRQEQIAKRRRLSSLRASTSKSESSQK	0.241379	0.448276	8.42	-1.84828	0	0.103448	0.231348	0.0749324	0.241379	2.65172	0.294636	0.384828	0.896552	yes
RPS6	no	insoluble	241	EQIAKRRRLSSLRASTSKSESSQK	0.208333	0.375	6.014	-1.42917	0	0.125	0.382493	0.0649103	0.208333	3.07083	0.341204	0.362917	0.875	yes
RPS7	no	none	119	PTRKSRTKNKQKRPRSRTLTAVHDAILEDLV	0.193548	0.387097	6.298	-1.24194	0	0.193548	0.511536	0.13232	0.193548	3.25806	0.362007	0.404839	0.774194	yes
RPS7	no	none	121	RKSRTKNKQKRPRSRTLTAVHDAILEDLVFP	0.193548	0.387097	5.542	-1.12903	0.0322581	0.193548	0.476683	0.13232	0.193548	3.37097	0.374552	0.4	0.741935	yes
RPS9	no	soluble	163	IVRLDSQKHIDFSLRSPYGGGRPGRVKRKNA	0.193548	0.322581	4.318	-0.977419	0.0645161	0.193548	0.295109	0.0287099	0.193548	3.52258	0.391398	0.362903	0.709677	yes
RREB1	no	none	1175	RSRPRANSGGVDLDSSGEFASIEKMLATTDT	-0.0322581	0.290323	4.375	-0.674194	0.0322581	0.16129	0.303467	0.140618	0.0322581	3.82581	0.42509	0.327742	0.774194	no
RRP15	no	none	266	DDFMMGASMKDWDKESDGPDDSRPESASDSD	-0.258065	0.451613	6.252	-1.56129	0.0645161	0.0967742	0.108416	0.167054	0.258065	2.93871	0.326523	0.354194	0.83871	yes
RRP15	no	none	276	DWDKESDGPDDSRPESASDSDT	-0.318182	0.5	6.662	-2.15	0.0454545	0	0.123902	0.0464881	0.318182	2.35	0.261111	0.370455	0.954545	yes
RRP15	no	none	278	DKESDGPDDSRPESASDSDT	-0.3	0.5	7.354	-2.145	0	0	0.142511	0.0476522	0.3	2.355	0.261667	0.38	1	yes
RRP15	no	none	280	ESDGPDDSRPESASDSDT	-0.333333	0.444444	6.576	-1.97222	0	0	0.179694	0.0583196	0.333333	2.52778	0.280864	0.374444	1	yes
RRP1B	no	soluble	392	EKEKGSRVFCVEEEDSESSLQKRRRKKKKKH	0.16129	0.612903	10.922	-2.14516	0.0322581	0.129032	0.620436	0.257035	0.16129	2.35484	0.261649	0.389677	0.83871	yes
RRP1B	no	soluble	395	KGSRVFCVEEEDSESSLQKRRRKKKKKHHLQ	0.193548	0.516129	9.159	-1.8871	0.0322581	0.16129	0.816344	0.268661	0.193548	2.6129	0.290323	0.375806	0.806452	yes
RRP8	yes	soluble	223	PDQAPAEAPTEKTEVSPVPRTDSHEARAGAL	-0.0967742	0.290323	10.647	-0.958065	0	0.0967742	0.118491	0.0126389	0.0967742	3.54194	0.393548	0.456129	0.903226	yes
RRP9	no	soluble	57	GGKMNEEISSDSESESLAPRKPEEEEEEELE	-0.322581	0.516129	12.919	-1.72581	0	0.129032	0.459537	0.321249	0.322581	2.77419	0.308244	0.392581	0.83871	yes
RSF1	no	soluble	1247	RGKEIRRVHKRRLSSSESEESYLSKNSEDDE	0	0.516129	8.552	-1.93226	0.0322581	0.129032	0.336115	0.0435081	0	2.56774	0.285305	0.338387	0.806452	yes
RSF1	no	soluble	1252	RRVHKRRLSSSESEESYLSKNSEDDELAKES	-0.0322581	0.483871	8.767	-1.76452	0.0322581	0.129032	0.425597	0.0437851	0.0322581	2.73548	0.303943	0.336774	0.806452	yes
RSF1	no	none	1278	LAKESKRSVRKRGRSTDEYSEADEEEEEEEG	-0.16129	0.612903	11.14	-2.13226	0.0322581	0.0645161	0.616306	0.181825	0.16129	2.36774	0.263082	0.36	0.903226	yes
RSF1	no	none	1281	ESKRSVRKRGRSTDEYSEADEEEEEEEGKPS	-0.16129	0.612903	12.734	-2.39032	0.0322581	0.0322581	0.618177	0.189856	0.16129	2.10968	0.234409	0.380323	0.935484	yes
RSF1	no	soluble	1325	SCDNAHGDANQPARDSQPRVLPSEQESTKKP	-0.0322581	0.290323	10.141	-1.60645	0	0.0967742	0.181768	0.0436397	0.0322581	2.89355	0.321505	0.430645	0.83871	yes
RSF1	no	soluble	1359	ESDEEEDFENVGKVGSPLDYSLVDLPSTNGQ	-0.258065	0.322581	6.713	-0.925806	0.0645161	0.193548	0.487328	0.119904	0.258065	3.57419	0.397133	0.351935	0.677419	yes
RSF1	no	soluble	1375	PLDYSLVDLPSTNGQSPGKAIENLIGKPTEK	-0.0322581	0.225806	6.686	-0.603226	0.0322581	0.225806	0.158212	0.122693	0.0322581	3.89677	0.432975	0.409355	0.677419	no
RSL1D1	no	none	361	KKRGRGKAQVKATNESEDEIPQLVPIGKKTP	0.129032	0.387097	9.417	-1.3	0	0.16129	0.474099	0.0499475	0.129032	3.2	0.355556	0.445806	0.806452	yes
SAFB	yes	soluble	384	PKESSTSEGADQKMSSPEDDSDTKRLSKEEK	-0.0967742	0.483871	11.858	-2.00323	0	0.0645161	0.220931	0.0422486	0.0967742	2.49677	0.277419	0.400968	0.935484	yes
SCAF1	no	none	612	SRRSRSREKRRRRRRSASPPPATSSSSSSRR	0.387097	0.451613	10.373	-2.32581	0	0	0.495677	0.395228	0.387097	2.17419	0.241577	0.394839	1	yes
SCAF1	no	none	614	RSRSREKRRRRRRSASPPPATSSSSSSRRER	0.354839	0.483871	10.768	-2.4129	0	0	0.42795	0.395857	0.354839	2.0871	0.2319	0.400645	1	yes
SCAF1	no	none	724	RLDKSDPRGPSPAPASSPKREVLYDSEGLSG	0	0.322581	9.75	-1.12581	0.0322581	0.129032	0.144623	0.039843	0	3.37419	0.37491	0.417097	0.83871	yes
SCAF1	yes	soluble	734	SPAPASSPKREVLYDSEGLSGEERGGKSSQK	0	0.322581	10.421	-1.27742	0.0322581	0.0967742	0.21758	0.0347258	0	3.22258	0.358065	0.387419	0.870968	yes
SCAF1	yes	soluble	738	ASSPKREVLYDSEGLSGEERGGKSSQKDRRR	0.0645161	0.451613	8.778	-1.75484	0.0322581	0.0967742	0.14164	0.065451	0.0645161	2.74516	0.305018	0.349677	0.870968	yes
SCAF1	no	none	872	AGLGSIGVKFSRDRESRSPFLKPDERAPTEM	0.0322581	0.354839	6.436	-0.832258	0.0645161	0.16129	0.0601121	0.236979	0.0322581	3.66774	0.407527	0.382903	0.774194	yes
SCAF1	no	none	874	LGSIGVKFSRDRESRSPFLKPDERAPTEMAK	0.0645161	0.387097	6.856	-0.945161	0.0645161	0.16129	0.0539381	0.149589	0.0645161	3.55484	0.394982	0.396774	0.774194	yes
SCAF1	no	soluble	936	SKTRKKVRSGGGSGGSGGQVSLKKSKADSCS	0.225806	0.290323	7.847	-1.05806	0	0.129032	0.462233	0.453748	0.225806	3.44194	0.382437	0.314194	0.870968	yes
SCAF1	no	soluble	941	KVRSGGGSGGSGGQVSLKKSKADSCSQAAGT	0.129032	0.193548	6.758	-0.645161	0	0.129032	0.324862	0.67343	0.129032	3.85484	0.428315	0.303226	0.870968	yes
SCAF1	yes	soluble	965	CSQAAGTKGAEETSWSGEERAAKVPSTPPPK	0	0.258065	10.502	-1.02581	0.0322581	0.0645161	0.221892	0.16913	0	3.47419	0.386022	0.429677	0.903226	yes
SCAF1	no	soluble	1195	PTPTGLAATSDKREGSSSSEGRGDTDKYLKK	0.0322581	0.354839	8.289	-1.4129	0.0322581	0.0645161	0.0466811	0.181674	0.0322581	3.0871	0.343011	0.361613	0.903226	yes
SCAF1	no	soluble	1197	PTGLAATSDKREGSSSSEGRGDTDKYLKKLH	0.0322581	0.354839	7.22	-1.31935	0.0322581	0.0967742	0.0922007	0.171463	0.0322581	3.18065	0.353405	0.333226	0.870968	yes
SDAD1	no	none	585	AAPGKSQKRKYIEIDSDEEPRGELLSLRDIE	-0.0645161	0.451613	7.375	-1.15806	0.0322581	0.193548	0.336829	0.068281	0.0645161	3.34194	0.371326	0.393871	0.774194	yes
SENP3	yes	insoluble	307	MAEEAERPGEKAGQHSPLREEHVTCVQSILD	-0.129032	0.322581	8.266	-0.864516	0	0.225806	0.0951402	0.27588	0.129032	3.63548	0.403943	0.388065	0.774194	yes
SERBP1	no	none	197	GDGFDSRGKREFDRHSGSDRSSFSHYSGLKH	0.0322581	0.354839	4.595	-1.6	0.129032	0.0322581	0.0801981	0.233735	0.0322581	2.9	0.322222	0.264194	0.83871	yes
SERBP1	no	soluble	219	FSHYSGLKHEDKRGGSGSHNWGTVKDELTES	-0.0322581	0.290323	5.235	-1.34839	0.0967742	0.0967742	0.123833	0.437839	0.0322581	3.15161	0.350179	0.284516	0.774194	yes
SERBP1	no	soluble	234	SGSHNWGTVKDELTESPKYIQKQISYNYSDL	-0.0322581	0.225806	3.55	-1.11935	0.129032	0.16129	0.262213	0.369108	0.0322581	3.38065	0.375627	0.344194	0.645161	yes
SERBP1	no	none	328	EGADGQWKKGFVLHKSKSEEAHAEDSVMDHH	-0.0967742	0.354839	6.549	-1.24516	0.0645161	0.129032	0.304402	0.0563986	0.0967742	3.25484	0.361649	0.328065	0.806452	yes
SERBP1	no	none	330	ADGQWKKGFVLHKSKSEEAHAEDSVMDHHFR	-0.0322581	0.354839	5.13	-1.17419	0.0967742	0.129032	0.309481	0.0563986	0.0322581	3.32581	0.369534	0.328065	0.774194	yes
SF3B1	yes	insoluble	125	PKIADREDEYKKHRRTMIISPERLDPFADGG	0	0.451613	6.182	-1.29677	0.0645161	0.16129	0.201988	0.105804	0	3.20323	0.355914	0.406774	0.774194	yes
SF3B1	yes	insoluble	142	IISPERLDPFADGGKTPDPKMNARTYMDVMR	0	0.322581	4.265	-0.770968	0.0645161	0.225806	0.103348	0.0555643	0	3.72903	0.414337	0.417419	0.677419	no
SF3B1	yes	insoluble	207	PPSKRKRRWDQTADQTPGATPKKLSSWDQAE	0.0967742	0.354839	8.55	-1.85484	0.0645161	0.0322581	0.484212	0.105618	0.0967742	2.64516	0.293907	0.45	0.903226	yes
SF3B1	yes	insoluble	211	RKRRWDQTADQTPGATPKKLSSWDQAETPGH	0.0645161	0.322581	7.164	-1.79032	0.0645161	0.0322581	0.280765	0.0521792	0.0645161	2.70968	0.301075	0.412903	0.903226	yes
SF3B1	yes	insoluble	217	QTADQTPGATPKKLSSWDQAETPGHTPSLRW	0	0.193548	7.087	-1.23871	0.0645161	0.0645161	0.496848	0.0390293	0	3.26129	0.362366	0.41871	0.870968	yes
SF3B1	yes	insoluble	223	PGATPKKLSSWDQAETPGHTPSLRWDETPGR	0	0.258065	8.401	-1.37097	0.0645161	0.0645161	0.323469	0.0332867	0	3.12903	0.34767	0.424516	0.870968	yes
SF3B1	yes	insoluble	227	PKKLSSWDQAETPGHTPSLRWDETPGRAKGS	0.0322581	0.290323	8.282	-1.44839	0.0645161	0.0645161	0.274503	0.0334448	0.0322581	3.05161	0.339068	0.407742	0.870968	yes
SF3B1	no	none	267	KIWDPTPSHTPAGAATPGRGDTPGHATPGHG	0	0.129032	8.483	-0.983871	0.0322581	0.0322581	0.177882	0.0797866	0	3.51613	0.390681	0.415484	0.935484	yes
SF3B1	no	none	278	AGAATPGRGDTPGHATPGHGGATSSARKNRW	0.0967742	0.16129	6.448	-1.06129	0.0322581	0	0.420406	0.27828	0.0967742	3.43871	0.382079	0.34871	0.935484	yes
SF3B1	yes	insoluble	296	HGGATSSARKNRWDETPKTERDTPGHGSGWA	0.0322581	0.290323	6.656	-1.67742	0.0645161	0	0.193132	0.298874	0.0322581	2.82258	0.31362	0.342903	0.903226	yes
SF3B1	yes	insoluble	299	ATSSARKNRWDETPKTERDTPGHGSGWAETP	0	0.322581	7.803	-1.73548	0.0645161	0	0.181029	0.18489	0	2.76452	0.307168	0.384194	0.903226	yes
SF3B1	yes	insoluble	303	ARKNRWDETPKTERDTPGHGSGWAETPRTDR	0.0322581	0.419355	7.613	-2.14516	0.0645161	0	0.0777556	0.163973	0.0322581	2.35484	0.261649	0.390968	0.903226	yes
SF3B1	yes	insoluble	313	KTERDTPGHGSGWAETPRTDRGGDSIGETPT	-0.0645161	0.322581	7.896	-1.5871	0.0322581	0.0322581	0.0696101	0.161112	0.0645161	2.9129	0.323656	0.362903	0.935484	yes
SF3B1	yes	insoluble	326	AETPRTDRGGDSIGETPTPGASKRKSRWDET	0	0.387097	8.369	-1.67419	0.0322581	0.0322581	0.253119	0.0263801	0	2.82581	0.313978	0.387742	0.935484	yes
SF3B1	yes	insoluble	328	TPRTDRGGDSIGETPTPGASKRKSRWDETPA	0.0322581	0.354839	8.62	-1.6129	0.0322581	0.0322581	0.314101	0.0263801	0.0322581	2.8871	0.320789	0.406452	0.935484	yes
SIPA1L2	no	none	162	HSPQRGLHPIRQRSNSDVTISDIDAEDVLDQ	-0.0967742	0.290323	5.074	-1.00323	0	0.225806	0.491045	0.0347601	0.0967742	3.49677	0.38853	0.371935	0.741935	yes
SIPA1L2	no	none	165	QRGLHPIRQRSNSDVTISDIDAEDVLDQNAV	-0.0967742	0.290323	3.389	-0.741935	0	0.258065	0.498369	0.0439096	0.0967742	3.75806	0.417563	0.35871	0.677419	yes
SIPA1L2	no	none	1650	DPGSGKEFMDTTGERSPSPLTGKVNQLELIL	-0.0645161	0.258065	6.089	-0.616129	0.0322581	0.225806	0.138172	0.0494051	0.0645161	3.88387	0.431541	0.375161	0.709677	yes
SIPA1L2	no	none	1652	GSGKEFMDTTGERSPSPLTGKVNQLELILRQ	0	0.258065	5.408	-0.709677	0.0322581	0.225806	0.149521	0.0464801	0	3.79032	0.421147	0.362581	0.709677	no
SLC20A1	no	none	265	VCPRMKRKIEREIKCSPSESPLMEKKNSLKE	0.129032	0.451613	9.569	-1.17097	0	0.290323	0.184521	0.0326155	0.129032	3.32903	0.369892	0.441935	0.677419	yes
SLC20A1	no	none	267	PRMKRKIEREIKCSPSESPLMEKKNSLKEDH	0.0967742	0.483871	10.165	-1.60323	0	0.225806	0.151536	0.0300712	0.0967742	2.89677	0.321864	0.437419	0.741935	yes
SLC20A1	no	none	269	MKRKIEREIKCSPSESPLMEKKNSLKEDHEE	0	0.516129	10.47	-1.63226	0	0.225806	0.101736	0.0300712	0	2.86774	0.318638	0.42	0.741935	yes
SLTM	no	none	553	ESIKKSEEKKRISSKSPGHMVILDQTKGDHC	0.0645161	0.387097	8.013	-1.17742	0	0.225806	0.114543	0.154765	0.0645161	3.32258	0.369176	0.378065	0.774194	yes
SLTM	no	soluble	563	RISSKSPGHMVILDQTKGDHCRPSRRGRYEK	0.16129	0.354839	6.291	-1.38065	0.0322581	0.193548	0.189553	0.108685	0.16129	3.11935	0.346595	0.37	0.774194	yes
SLTM	no	soluble	909	RETRVERPERSGREVSGHSVRGAPPGNRSSA	0.0967742	0.354839	9.66	-1.51935	0	0.0967742	0.0395066	0.152029	0.0967742	2.98065	0.331183	0.379355	0.870968	yes
SLTM	no	soluble	1002	GRAGAGMITQHSSNASPINRIVQISGNSMPR	0.0967742	0.0967742	3.223	-0.396774	0	0.225806	0.222233	0.677885	0.0967742	4.10323	0.455914	0.355806	0.677419	no
SMC3	no	none	1067	KATLVMKKGDVEGSQSQDEGEGSGESERGSG	-0.0967742	0.354839	8.659	-1.26774	0	0.129032	0.278245	0.0787586	0.0967742	3.23226	0.35914	0.322581	0.870968	yes
SMC3	no	none	1074	KGDVEGSQSQDEGEGSGESERGSGSQSSVPS	-0.16129	0.290323	10.76	-1.50323	0	0.0645161	0.267451	0.216612	0.16129	2.99677	0.332975	0.325161	0.935484	yes
SNIP1	no	none	35	DVVLPAGVVVKQERLSPEVAPPAHRRPDHSG	0	0.258065	8.657	-0.435484	0	0.258065	0.128666	0.0701582	0	4.06452	0.451613	0.443226	0.741935	no
SNIP1	no	none	49	LSPEVAPPAHRRPDHSGGSPSPPTSEPARSG	0	0.193548	13.042	-1.17742	0	0.0645161	0.231167	0.0520862	0	3.32258	0.369176	0.47	0.935484	yes
SNIP1	no	none	54	APPAHRRPDHSGGSPSPPTSEPARSGHRGNR	0.0967742	0.225806	12.261	-1.76452	0	0	0.201351	0.0649273	0.0967742	2.73548	0.303943	0.44	0.967742	yes
SNIP1	no	none	153	SDRDRHRGHSHQRRTSNERPGSGQGQGRDRD	0.0967742	0.419355	8.054	-2.72903	0	0	0.0859091	0.187543	0.0967742	1.77097	0.196774	0.324194	0.967742	yes
SNIP1	no	none	159	RGHSHQRRTSNERPGSGQGQGRDRDTQNLQA	0.0967742	0.290323	7.102	-2.26452	0	0.0322581	0.11537	0.234547	0.0967742	2.23548	0.248387	0.339032	0.903226	yes
SNIP1	no	none	394	IDRKDDEDEEEEEEVSDS	-0.555556	0.777778	6.953	-2.40556	0	0.111111	0.769409	0.907797	0.555556	2.09444	0.232716	0.368889	0.888889	yes
SNW1	no	none	224	PPRFKINKKIPRGPPSPPAPVMHSPSRKMTV	0.225806	0.225806	10.68	-0.9	0.0322581	0.193548	0.296328	0.0362077	0.225806	3.6	0.4	0.543226	0.741935	yes
SNW1	no	none	232	KIPRGPPSPPAPVMHSPSRKMTVKEQQEWKI	0.129032	0.258065	10.44	-1.10968	0.0322581	0.193548	0.196793	0.0305993	0.129032	3.39032	0.376703	0.521613	0.774194	yes
SON	no	none	1780	RSAASPVVSSMPERASESSSEEKDDYEIFVK	-0.0967742	0.354839	8.025	-0.806452	0.0645161	0.16129	0.150345	0.121563	0.0967742	3.69355	0.410394	0.385484	0.774194	yes
SON	no	none	1782	AASPVVSSMPERASESSSEEKDDYEIFVKVK	-0.0967742	0.354839	7.969	-0.625806	0.0645161	0.193548	0.165689	0.114937	0.0967742	3.87419	0.430466	0.396129	0.741935	yes
SON	no	soluble	1948	TPSRRRRSRSVGRRRSFSISPSRRSRTPSRR	0.419355	0.419355	7.35	-1.96129	0.0322581	0.0645161	0.212248	0.0705311	0.419355	2.53871	0.282079	0.38129	0.903226	yes
SON	no	soluble	1950	SRRRRSRSVGRRRSFSISPSRRSRTPSRRSR	0.451613	0.451613	6.825	-2.05806	0.0322581	0.0645161	0.207671	0.0632307	0.451613	2.44194	0.271326	0.35871	0.903226	yes
SON	no	soluble	1952	RRRSRSVGRRRSFSISPSRRSRTPSRRSRTP	0.419355	0.419355	7.35	-1.96129	0.0322581	0.0645161	0.164066	0.0531261	0.419355	2.53871	0.282079	0.38129	0.903226	yes
SON	no	none	2009	TPSRRRRSRSVVRRRSFSISPVRLRRSRTPL	0.387097	0.387097	5.428	-1.23548	0.0322581	0.193548	0.24907	0.0708081	0.387097	3.26452	0.362724	0.39	0.774194	yes
SON	no	none	2011	SRRRRSRSVVRRRSFSISPVRLRRSRTPLRR	0.451613	0.451613	4.742	-1.45161	0.0322581	0.193548	0.22358	0.0635077	0.451613	3.04839	0.33871	0.371935	0.774194	yes
SON	no	none	2013	RRRSRSVVRRRSFSISPVRLRRSRTPLRRRF	0.451613	0.451613	3.704	-1.33548	0.0645161	0.193548	0.189452	0.0564844	0.451613	3.16452	0.351613	0.369677	0.741935	yes
SP100	no	none	407	RESFKKRVIGQDHDFSESSEEEAPAEASSGA	-0.129032	0.387097	8.557	-1.2	0.0645161	0.0645161	0.437786	0.0557621	0.129032	3.3	0.366667	0.355806	0.870968	yes
SP100	no	soluble	451	RSTSTWRIPSRKRRFSSSDFSDLSNGEELQE	0.0322581	0.354839	4.986	-1.41613	0.0967742	0.0967742	0.516548	0.0878082	0.0322581	3.08387	0.342652	0.33129	0.774194	yes
SP100	no	soluble	459	PSRKRRFSSSDFSDLSNGEELQETCSSSLRR	0.0322581	0.354839	6.332	-1.33226	0.0645161	0.129032	0.502606	0.138799	0.0322581	3.16774	0.351971	0.323871	0.774194	yes
SPATS2	no	none	141	KGGMNGYHVNGAINDTESVDSLSEGLETLSI	-0.129032	0.193548	2.775	-0.33871	0.0322581	0.258065	0.363705	0.475609	0.129032	4.16129	0.462366	0.288387	0.612903	no
SPATS2	no	none	143	GMNGYHVNGAINDTESVDSLSEGLETLSIDA	-0.193548	0.193548	2.275	-0.254839	0.0322581	0.258065	0.206772	0.435501	0.193548	4.24516	0.471685	0.287742	0.612903	yes
SPEN	yes	insoluble	188	PRERTLQHGLYYASRSRSPNRFDAHDPRYEP	0.0645161	0.322581	6.304	-1.74839	0.129032	0.0645161	0.151182	0.282243	0.0645161	2.75161	0.305735	0.394516	0.774194	yes
SPEN	no	none	725	ESDRDRDHERRPIERSQSPVHLRRPQSPGAS	0.0322581	0.419355	10.232	-2.0129	0	0.0967742	0.0803591	0.118083	0.0322581	2.4871	0.276344	0.419355	0.903226	yes
SPEN	no	none	727	DRDRDHERRPIERSQSPVHLRRPQSPGASPS	0.0645161	0.387097	10.483	-1.95161	0	0.0967742	0.0846049	0.107024	0.0645161	2.54839	0.283154	0.438065	0.903226	yes
SPEN	no	none	736	PIERSQSPVHLRRPQSPGASPSQAERLPSDS	0.0322581	0.225806	10.977	-1.22258	0	0.129032	0.204961	0.0437978	0.0322581	3.27742	0.364158	0.46	0.870968	yes
SPEN	no	none	740	SQSPVHLRRPQSPGASPSQAERLPSDSERRL	0.0645161	0.258065	10.33	-1.33871	0	0.129032	0.178857	0.0465389	0.0645161	3.16129	0.351254	0.435161	0.870968	yes
SPEN	no	none	749	PQSPGASPSQAERLPSDSERRLYSRSSDRSG	0.0322581	0.290323	9.699	-1.54839	0.0322581	0.0645161	0.108376	0.0399128	0.0322581	2.95161	0.327957	0.396452	0.903226	yes
SPEN	no	none	1261	RSSRQISEDSERTGGSPSVRHGSFHEDEDPI	-0.0967742	0.354839	8.292	-1.51935	0.0322581	0.0967742	0.377184	0.117994	0.0967742	2.98065	0.331183	0.347097	0.870968	yes
SPEN	no	none	1268	EDSERTGGSPSVRHGSFHEDEDPIGSPRLLS	-0.129032	0.322581	8.44	-1.2	0.0322581	0.129032	0.36828	0.108627	0.129032	3.3	0.366667	0.349355	0.83871	yes
SPEN	no	none	1278	SVRHGSFHEDEDPIGSPRLLSVKGSPKVDEK	-0.0322581	0.354839	8.474	-0.987097	0.0322581	0.193548	0.389308	0.119359	0.0322581	3.5129	0.390323	0.380645	0.774194	yes
SPEN	no	none	1380	LRKRSVRDLEPGEVPSDSDEDGEHKSHSPRA	-0.0645161	0.451613	10.374	-1.67742	0	0.129032	0.392999	0.0153755	0.0645161	2.82258	0.31362	0.387419	0.870968	yes
SPEN	no	none	1382	KRSVRDLEPGEVPSDSDEDGEHKSHSPRASA	-0.0967742	0.419355	10.921	-1.62258	0	0.0967742	0.359584	0.0168297	0.0967742	2.87742	0.319713	0.387097	0.903226	yes
SPEN	no	none	1390	PGEVPSDSDEDGEHKSHSPRASALYESSRLS	-0.129032	0.322581	9.93	-1.34516	0.0322581	0.0967742	0.422891	0.0625463	0.129032	3.15484	0.350538	0.365806	0.870968	yes
SPEN	no	none	2101	AVDKSASLKNVDAAVSPRGAAAQAGERESGV	0	0.258065	6.232	-0.283871	0	0.16129	0.109715	0.15245	0	4.21613	0.468459	0.362258	0.806452	no
SPTBN1	no	none	2138	KGEQVSQNGLPAEQGSPRMAETVDTSEMVNG	-0.0967742	0.225806	7.286	-0.909677	0	0.193548	0.238518	0.151547	0.0967742	3.59032	0.398925	0.380645	0.741935	yes
SPTBN1	no	soluble	2159	TVDTSEMVNGATEQRTSSKESSPIPSPTSDR	-0.0645161	0.258065	8.607	-1.13226	0	0.129032	0.150917	0.101476	0.0645161	3.36774	0.374194	0.396452	0.83871	yes
SPTBN1	no	soluble	2160	VDTSEMVNGATEQRTSSKESSPIPSPTSDRK	-0.0322581	0.290323	9.134	-1.23548	0	0.129032	0.119816	0.102309	0.0322581	3.26452	0.362724	0.404194	0.83871	yes
SPTBN1	no	none	2341	AQTLPTSVVTITSESSPGKREKDKEKDKEKR	0.0645161	0.451613	10.268	-1.54839	0	0.129032	0.0341396	0.611034	0.0645161	2.95161	0.327957	0.421935	0.870968	yes
SQSTM1	no	soluble	266	LGIEVDIDVEHGGKRSRLTPVSPESSSTEEK	-0.0967742	0.354839	8.207	-0.809677	0	0.225806	0.385697	0.0156751	0.0967742	3.69032	0.410036	0.369032	0.774194	yes
SQSTM1	no	soluble	276	HGGKRSRLTPVSPESSSTEEKSSSQPSSCCS	0.0322581	0.225806	11.116	-1.1871	0	0.129032	0.430908	0.0600421	0.0322581	3.3129	0.3681	0.372258	0.870968	yes
SQSTM1	no	none	288	PESSSTEEKSSSQPSSCCSDPSKPGGNVEGA	-0.0967742	0.225806	12.527	-1.2129	0	0.0967742	0.123913	0.0804372	0.0967742	3.2871	0.365233	0.395806	0.870968	yes
SQSTM1	no	none	291	SSTEEKSSSQPSSCCSDPSKPGGNVEGATQS	-0.0645161	0.193548	11.181	-1.18387	0	0.0967742	0.152483	0.100624	0.0645161	3.31613	0.368459	0.377419	0.870968	yes
SQSTM1	no	none	339	EQMESDNCSGGDDDWTHLSSKEVDPSTGELQ	-0.258065	0.322581	6.71	-1.35484	0.0322581	0.16129	0.185721	0.12896	0.258065	3.14516	0.349462	0.33	0.774194	yes
SQSTM1	no	none	355	HLSSKEVDPSTGELQSLQMPESEGPSSLDPS	-0.16129	0.225806	10.098	-0.906452	0	0.193548	0.140689	0.10325	0.16129	3.59355	0.399283	0.397097	0.806452	yes
SQSTM1	no	soluble	361	VDPSTGELQSLQMPESEGPSSLDPSQEGPTG	-0.193548	0.193548	10.549	-0.96129	0	0.16129	0.0923779	0.0995271	0.193548	3.53871	0.39319	0.417419	0.83871	yes
SQSTM1	no	soluble	365	TGELQSLQMPESEGPSSLDPSQEGPTGLKEA	-0.16129	0.225806	10.206	-0.964516	0	0.16129	0.142674	0.0960026	0.16129	3.53548	0.392832	0.406452	0.83871	yes
SQSTM1	no	none	366	GELQSLQMPESEGPSSLDPSQEGPTGLKEAA	-0.16129	0.225806	10.207	-0.883871	0	0.16129	0.145306	0.0905296	0.16129	3.61613	0.401792	0.408065	0.83871	yes
SRPK1	no	none	51	HSESDLPEQEEEILGSDDDEQEDPNDYCKGG	-0.387097	0.451613	9.703	-1.82581	0.0322581	0.129032	0.308324	0.0538897	0.387097	2.67419	0.297133	0.364839	0.806452	yes
SRPK1	no	none	309	KESGPGQKRPNKQEESESPVERPLKENPPNK	0.0322581	0.419355	15.193	-2.31613	0	0.0645161	0.205377	0.0201257	0.0322581	2.18387	0.242652	0.501935	0.83871	yes
SRPK1	no	none	311	SGPGQKRPNKQEESESPVERPLKENPPNKMT	0.0322581	0.354839	13.533	-2.03871	0	0.0967742	0.264827	0.0254831	0.0322581	2.46129	0.273477	0.492258	0.806452	yes
SRPK2	no	none	496	EESSPSHDRSRTVSASSTGDLPKAKTRAADL	0	0.322581	8.234	-1.10645	0	0.0967742	0.213569	0.185692	0	3.39355	0.377061	0.365161	0.903226	yes
SRPK2	no	none	498	SSPSHDRSRTVSASSTGDLPKAKTRAADLLV	0.0645161	0.258065	6.315	-0.622581	0	0.16129	0.262867	0.191732	0.0645161	3.87742	0.430824	0.358387	0.83871	yes
SRSF1	yes	soluble	201	ETAYIRVKVDGPRSPSYGRSRSRSRSRSRSR	0.258065	0.387097	6.539	-1.62581	0.0645161	0.0967742	0.242869	0.021078	0.258065	2.87419	0.319355	0.362581	0.83871	yes
SRSF1	no	none	205	IRVKVDGPRSPSYGRSRSRSRSRSRSRSRSN	0.322581	0.387097	7.063	-1.81613	0.0322581	0.0967742	0.218232	0.0079981	0.322581	2.68387	0.298208	0.355161	0.83871	yes
SRSF10	yes	insoluble	129	DRYRRSRSRSYERRRSRSRSFDYNYRRSYSP	0.290323	0.483871	3.755	-2.57097	0.193548	0	0.250098	0.0311534	0.290323	1.92903	0.214337	0.32871	0.774194	yes
SRSF10	yes	insoluble	131	YRRSRSRSYERRRSRSRSFDYNYRRSYSPRN	0.322581	0.451613	3.57	-2.57097	0.193548	0	0.217761	0.0280722	0.322581	1.92903	0.214337	0.327742	0.741935	yes
SRSF10	no	none	156	SYSPRNSRPTGRPRRSRSHSDNDRFKHRNRS	0.258065	0.387097	7.583	-2.52581	0.0645161	0	0.260896	0.023576	0.258065	1.97419	0.219355	0.365806	0.83871	yes
SRSF10	no	none	158	SPRNSRPTGRPRRSRSHSDNDRFKHRNRSFS	0.258065	0.387097	7.396	-2.39355	0.0645161	0	0.270097	0.0263801	0.258065	2.10645	0.23405	0.363226	0.83871	yes
SRSF10	no	none	160	RNSRPTGRPRRSRSHSDNDRFKHRNRSFSRS	0.290323	0.419355	6.589	-2.4871	0.0645161	0	0.223497	0.0294614	0.290323	2.0129	0.223656	0.343226	0.83871	yes
SRSF10	yes	soluble	256	SQSRSRSKSRSRSWTSPKSSGH	0.272727	0.272727	6.251	-2.00455	0.0454545	0	0.195313	0.0287922	0.272727	2.49545	0.277273	0.339545	0.954545	yes
SRSF10	no	none	259	RSRSKSRSRSWTSPKSSGH	0.315789	0.315789	5.251	-2.05263	0.0526316	0	0.188036	0.0293554	0.315789	2.44737	0.27193	0.34	0.947368	yes
SRSF4	no	none	78	ERVIVEHARGPRRDGSYGSGRSGYGYRRSGR	0.16129	0.354839	4.722	-1.5	0.0967742	0.0967742	0.157595	0.157618	0.16129	3	0.333333	0.307742	0.806452	yes
SRSF4	no	none	112	GPPTRTEYRLIVENLSSRCSWQDLKDYMRQA	0.0322581	0.290323	3.28	-1	0.0967742	0.225806	0.0782128	0.057001	0.0322581	3.5	0.388889	0.373226	0.645161	yes
SRSF4	no	none	113	PPTRTEYRLIVENLSSRCSWQDLKDYMRQAG	0.0322581	0.290323	3.28	-1	0.0967742	0.225806	0.0782128	0.0622996	0.0322581	3.5	0.388889	0.373226	0.645161	yes
SRSF6	no	none	81	IVEHARGPRRDRDGYSYGSRSGGGGYSSRRT	0.129032	0.322581	4.519	-1.53871	0.0967742	0.0645161	0.133203	0.353176	0.129032	2.96129	0.329032	0.297097	0.83871	yes
SRSF6	yes	soluble	301	KGDIKSKSRSRSQSRSNSPLPVPPSKARSVS	0.225806	0.290323	10.111	-1.30323	0	0.129032	0.215079	0.0265025	0.225806	3.19677	0.355197	0.424839	0.83871	yes
SRSF6	yes	soluble	310	SRSQSRSNSPLPVPPSKARSVSPPPKRATSR	0.225806	0.225806	11.986	-1.30968	0	0.0967742	0.174116	0.0654049	0.225806	3.19032	0.35448	0.485806	0.870968	yes
SRSF6	no	none	314	SRSNSPLPVPPSKARSVSPPPKRATSRSRSR	0.258065	0.258065	11.848	-1.34194	0	0.0967742	0.189908	0.0528193	0.258065	3.15806	0.350896	0.480968	0.870968	yes
SRSF6	no	none	316	SNSPLPVPPSKARSVSPPPKRATSRSRSRSR	0.258065	0.258065	11.848	-1.34194	0	0.0967742	0.218829	0.049461	0.258065	3.15806	0.350896	0.480968	0.870968	yes
SRSF7	yes	soluble	192	RRSRSGSIKGSRYFQSPSRSRSRSRSISRPR	0.354839	0.354839	6.582	-1.76452	0.0645161	0.0645161	0.12377	0.0559061	0.354839	2.73548	0.303943	0.354516	0.870968	yes
SRSF7	yes	soluble	194	SRSGSIKGSRYFQSPSRSRSRSRSISRPRSS	0.290323	0.290323	6.904	-1.52581	0.0645161	0.0645161	0.112862	0.0462295	0.290323	2.97419	0.330466	0.345484	0.870968	yes
SRSF7	no	none	231	PSPKRSRSPSGSPRRSASPERMD	0.173913	0.347826	9.565	-1.9	0	0.0434783	0.31413	0.0195924	0.173913	2.6	0.288889	0.466087	0.956522	yes
SRSF8	no	none	25	VDGMITLKVDNLTYRTSPDSLRRVFEKYGRV	0.0645161	0.322581	1.327	-0.470968	0.0967742	0.290323	0.098333	0.0675191	0.0645161	4.02903	0.44767	0.342903	0.580645	no
SRSF8	no	none	26	DGMITLKVDNLTYRTSPDSLRRVFEKYGRVG	0.0645161	0.322581	1.614	-0.619355	0.0967742	0.258065	0.104802	0.0639946	0.0645161	3.88065	0.431183	0.334516	0.612903	yes
SRSF9	no	none	187	SHEGETSYIRVYPERSTSYGYSRSRSGSRGR	0.0967742	0.290323	5.441	-1.55484	0.129032	0.0645161	0.241139	0.151258	0.0967742	2.94516	0.32724	0.309677	0.806452	yes
SRSF9	no	none	189	EGETSYIRVYPERSTSYGYSRSRSGSRGRDS	0.0645161	0.322581	5.33	-1.56452	0.129032	0.0645161	0.183116	0.155399	0.0645161	2.93548	0.326165	0.312903	0.806452	yes
SRSF9	no	none	193	SYIRVYPERSTSYGYSRSRSGSRGRDSPYQS	0.129032	0.258065	4.769	-1.53548	0.16129	0.0645161	0.173531	0.144314	0.129032	2.96452	0.329391	0.336452	0.774194	yes
SRSF9	no	soluble	208	SRSRSGSRGRDSPYQSRGSPHYFSPFRPY	0.172414	0.241379	6.143	-1.7069	0.172414	0	0.135003	0.0435881	0.172414	2.7931	0.310345	0.36931	0.827586	yes
SRSF9	no	soluble	216	GRDSPYQSRGSPHYFSPFRPY	0.0952381	0.190476	4.073	-1.54286	0.238095	0	0.156481	0.0629993	0.0952381	2.95714	0.328571	0.40381	0.761905	yes
SSRP1	no	soluble	437	KLNIKNRGLKEGMNPSYDEYADSDEDQHDAY	-0.129032	0.387097	4.804	-1.66774	0.0967742	0.129032	0.465048	0.0197182	0.129032	2.83226	0.314695	0.349032	0.677419	yes
SSRP1	no	none	668	SRQLSESFKSKEFVSSDESSSGENKSKKKRR	0.129032	0.451613	9.252	-1.8129	0.0645161	0.0645161	0.297253	0.0715882	0.129032	2.6871	0.298566	0.347742	0.83871	yes
SSRP1	no	none	671	LSESFKSKEFVSSDESSSGENKSKKKRRRSE	0.0967742	0.483871	9.67	-1.8129	0.0645161	0.0645161	0.423948	0.122289	0.0967742	2.6871	0.298566	0.344194	0.83871	yes
SSRP1	no	none	673	ESFKSKEFVSSDESSSGENKSKKKRRRSEDS	0.0645161	0.516129	10.188	-2.04839	0.0645161	0.0322581	0.391059	0.126508	0.0645161	2.45161	0.272401	0.346129	0.870968	yes
STAU2	yes	insoluble	488	TSSTAEAIGLKGSSPTPPCSPVQPSKQLEYL	0	0.129032	8.815	-0.406452	0.0322581	0.193548	0.345116	0.0721306	0	4.09355	0.454839	0.432903	0.774194	no
STAU2	yes	insoluble	492	AEAIGLKGSSPTPPCSPVQPSKQLEYLARIQ	0.0322581	0.16129	8.087	-0.364516	0.0322581	0.225806	0.203077	0.0439096	0.0322581	4.13548	0.459498	0.450645	0.741935	no
SUN2	no	none	107	DANWGEDLRVRRRRGTGGSESSRASGLVGRK	0.129032	0.387097	4.47	-1.30645	0.0322581	0.129032	0.377996	0.156162	0.129032	3.19355	0.354839	0.298065	0.806452	yes
SUZ12	no	none	583	SDTCLPLRPQEMEVDSEDEKDPEWLREKTIT	-0.193548	0.451613	8.008	-1.29677	0.0322581	0.225806	0.207196	0.141677	0.193548	3.20323	0.355914	0.417097	0.741935	yes
SVIL	no	insoluble	238	AAESSSTFSFSGRDSSFTEVPRSPKHAHSSS	0	0.193548	7.193	-0.825806	0.0967742	0.0322581	0.270965	0.314029	0	3.67419	0.408244	0.331613	0.870968	yes
SVIL	no	insoluble	245	FSFSGRDSSFTEVPRSPKHAHSSSLQQAASR	0.0645161	0.193548	6.206	-0.887097	0.0967742	0.0645161	0.216008	0.399382	0.0645161	3.6129	0.401434	0.346452	0.83871	yes
SVIL	no	none	261	PKHAHSSSLQQAASRSPSFGDPQLSPEARPS	0.0322581	0.16129	10.154	-1.09677	0.0322581	0.0645161	0.236077	0.359336	0.0322581	3.40323	0.378136	0.426129	0.903226	yes
SVIL	no	none	270	QQAASRSPSFGDPQLSPEARPSTGKPKHEWF	0.0322581	0.225806	9.06	-1.30968	0.0967742	0.0322581	0.234707	0.0435854	0.0322581	3.19032	0.35448	0.436452	0.870968	yes
SYNE2	no	none	4156	SSLWKHDKDMEEDRASSSSGTIVQEAYGKIS	-0.0645161	0.322581	5.031	-0.990323	0.0645161	0.16129	0.125557	0.303765	0.0645161	3.50968	0.389964	0.329677	0.774194	yes
SYNE2	no	none	4158	LWKHDKDMEEDRASSSSGTIVQEAYGKISTS	-0.0645161	0.322581	4.749	-0.987097	0.0645161	0.16129	0.127479	0.306805	0.0645161	3.5129	0.390323	0.332258	0.774194	yes
SYNPO	no	soluble	685	EASNFQQEPAPRDRASPAAAEEVVPEWASCL	-0.129032	0.258065	8.137	-0.648387	0.0645161	0.129032	0.186359	0.135256	0.129032	3.85161	0.427957	0.435161	0.774194	yes
SYNPO	no	soluble	702	AAAEEVVPEWASCLKSPRIQAKPKPKPNQNL	0.0645161	0.258065	9.055	-0.745161	0.0322581	0.193548	0.545614	0.127628	0.0645161	3.75484	0.417204	0.482581	0.709677	yes
SYNPO	no	none	756	ESSSHTPELARCPSPTMSLPSSWKYPTNAPG	0	0.129032	8.897	-0.851613	0.0645161	0.129032	0.315588	0.0634768	0	3.64839	0.405376	0.430645	0.774194	yes
SYNPO	no	none	758	SSHTPELARCPSPTMSLPSSWKYPTNAPGAF	0.0322581	0.0967742	7.183	-0.564516	0.0967742	0.129032	0.437101	0.0442289	0.0322581	3.93548	0.437276	0.426774	0.741935	no
SYNPO	no	soluble	779	KYPTNAPGAFRVASRSPARTPPASLYHGYLP	0.129032	0.129032	6.131	-0.6	0.129032	0.0967742	0.236108	0.196538	0.129032	3.9	0.433333	0.433226	0.741935	yes
SYNPO	no	soluble	783	NAPGAFRVASRSPARTPPASLYHGYLPENGV	0.0645161	0.129032	5.797	-0.46129	0.0967742	0.129032	0.498409	0.194366	0.0645161	4.03871	0.448746	0.403548	0.709677	no
TAF15	no	none	432	GYGGDRSGGGYGGDRSSGGGYSGDRSGGGYG	0	0.193548	3.437	-1.27742	0.129032	0	0.0684434	0.467109	0	3.22258	0.358065	0.203871	0.870968	yes
TAF15	no	none	438	SGGGYGGDRSSGGGYSGDRSGGGYGGDRSGG	0	0.193548	4.288	-1.26129	0.0967742	0	0.0613182	0.507216	0	3.23871	0.359857	0.203548	0.903226	yes
TAX1BP1	no	none	123	KGEIRGASTPFQFRASSPVEELLTMEDEGNS	-0.0967742	0.290323	6.167	-0.725806	0.0645161	0.16129	0.3703	0.0478291	0.0967742	3.77419	0.419355	0.361613	0.741935	yes
TAX1BP1	no	none	131	TPFQFRASSPVEELLTMEDEGNSDMLVVTTK	-0.129032	0.258065	4.349	-0.322581	0.0645161	0.258065	0.447988	0.114107	0.129032	4.17742	0.464158	0.37	0.645161	no
TAX1BP1	no	none	138	SSPVEELLTMEDEGNSDMLVVTTKAGLLELK	-0.16129	0.290323	4.709	-0.0548387	0	0.354839	0.339205	0.124597	0.16129	4.44516	0.493907	0.346129	0.612903	no
TCF20	yes	insoluble	574	SPAQGAQNEPPRLNASPAAREEATSPGAKDM	-0.0322581	0.225806	10.042	-1.1129	0	0.0645161	0.121134	0.11779	0.0322581	3.3871	0.376344	0.450645	0.870968	yes
TCF20	yes	insoluble	583	PPRLNASPAAREEATSPGAKDMPLSSDGNPK	0	0.258065	10.33	-1.08387	0	0.0967742	0.115285	0.0452178	0	3.41613	0.37957	0.454516	0.83871	yes
TCF20	yes	insoluble	1322	DIKSIPKRDSSKDLPSPDSRNCPAVTLTSPA	0.0322581	0.290323	8.387	-0.822581	0	0.193548	0.105983	0.111152	0.0322581	3.67742	0.408602	0.439677	0.774194	yes
TCF20	no	insoluble	1792	QRSLAAHPRFKRRHRSEDCGGGPRSLSRGLP	0.193548	0.322581	7.152	-1.34194	0.0322581	0.129032	0.379414	0.0720716	0.193548	3.15806	0.350896	0.362258	0.83871	yes
THRAP3	no	soluble	53	SRSRKRRLSSRSRSRSYSPAHNRERNHPRVY	0.322581	0.387097	7.037	-2.2	0.0645161	0.0645161	0.313535	0.0390376	0.322581	2.3	0.255556	0.359355	0.806452	yes
THRAP3	no	none	240	DATYGTGSASRASAVSELSPRERSPALKSPL	0.0322581	0.225806	7.279	-0.554839	0.0322581	0.129032	0.150238	0.280697	0.0322581	3.94516	0.438351	0.375161	0.83871	no
THRAP3	no	none	243	YGTGSASRASAVSELSPRERSPALKSPLQSV	0.0645161	0.193548	7.506	-0.480645	0.0322581	0.16129	0.170004	0.186942	0.0645161	4.01935	0.446595	0.380645	0.806452	no
THRAP3	no	none	248	ASRASAVSELSPRERSPALKSPLQSVVVRRR	0.16129	0.290323	7.582	-0.529032	0	0.225806	0.111356	0.157618	0.16129	3.97097	0.441219	0.408065	0.774194	yes
THRAP3	no	none	253	AVSELSPRERSPALKSPLQSVVVRRRSPRPS	0.16129	0.290323	9.436	-0.748387	0	0.225806	0.300836	0.131129	0.16129	3.75161	0.416846	0.44871	0.774194	yes
THRAP3	no	none	315	GQFDHGSGSLSPSKKSPVGKSPPSTGSTYGS	0.0645161	0.129032	9.048	-0.96129	0.0645161	0.0645161	0.600022	0.326116	0.0645161	3.53871	0.39319	0.365806	0.870968	yes
THRAP3	no	none	320	GSGSLSPSKKSPVGKSPPSTGSTYGSSQKEE	0.0645161	0.193548	11.483	-1.2	0.0322581	0.0645161	0.294249	0.340888	0.0645161	3.3	0.366667	0.392903	0.903226	yes
THRAP3	no	none	406	DSFAPKTDSEKPFRGSQSPKRYKLRDDFEKK	0.0967742	0.483871	8.297	-1.86452	0.129032	0.0322581	0.141819	0.0416681	0.0967742	2.63548	0.292832	0.414516	0.83871	yes
THRAP3	no	none	408	FAPKTDSEKPFRGSQSPKRYKLRDDFEKKMA	0.129032	0.451613	7.427	-1.60645	0.129032	0.0645161	0.145069	0.0452209	0.129032	2.89355	0.321505	0.420645	0.806452	yes
THRAP3	no	soluble	533	EKNFRVTAYKAVQEKSSSPPPRKTSESRDKL	0.129032	0.387097	9.324	-1.5129	0.0645161	0.0967742	0.0862413	0.0854089	0.129032	2.9871	0.3319	0.429677	0.806452	yes
THRAP3	no	none	575	SFSITREAQVNVRMDSFDEDLARPSGLLAQE	-0.0967742	0.290323	3.226	-0.441935	0.0645161	0.225806	0.286247	0.145187	0.0967742	4.05806	0.450896	0.346452	0.677419	no
THRAP3	no	none	672	YLKRGTEQEAAKNKKSPEIHRRIDISPSTFR	0.129032	0.387097	6.502	-1.38065	0.0645161	0.129032	0.178614	0.01585	0.129032	3.11935	0.346595	0.399355	0.774194	yes
THRAP3	no	none	682	AKNKKSPEIHRRIDISPSTFRKHGLAHDEMK	0.129032	0.387097	6.706	-1.32903	0.0322581	0.16129	0.192231	0.0525638	0.129032	3.17097	0.35233	0.390323	0.774194	yes
THRAP3	no	none	698	PSTFRKHGLAHDEMKSPREPGYKAEGKYKDD	0.0322581	0.419355	8.56	-1.76452	0.0967742	0.0645161	0.113327	0.0573155	0.0322581	2.73548	0.303943	0.397419	0.83871	yes
THRAP3	yes	insoluble	747	LKRGKSRESVDSRDSSHSRERSAEKTEKTHK	0.129032	0.516129	10.048	-2.16129	0	0.0645161	0.0798679	0.0120861	0.129032	2.33871	0.259857	0.349355	0.935484	yes
THRAP3	no	none	928	FRKSSTSPKWAHDKFSGEEGEIEDDESGTEN	-0.16129	0.419355	7.844	-1.66452	0.0967742	0.0322581	0.467925	0.0254831	0.16129	2.83548	0.315054	0.339677	0.83871	yes
THRAP3	no	none	939	HDKFSGEEGEIEDDESGTENREEKDNIQPTT	-0.290323	0.483871	9.318	-2.02258	0.0322581	0.0645161	0.339345	0.0738894	0.290323	2.47742	0.275269	0.358387	0.83871	yes
TMEM201	no	none	441	LPLANQQLFRSPRRTSPSSLPGRLSRALSLG	0.16129	0.16129	5.069	-0.409677	0.0322581	0.225806	0.306541	0.179048	0.16129	4.09032	0.45448	0.381935	0.709677	yes
TMEM201	no	none	444	ANQQLFRSPRRTSPSSLPGRLSRALSLGTIP	0.16129	0.16129	5.294	-0.532258	0.0322581	0.193548	0.306541	0.220563	0.16129	3.96774	0.44086	0.389355	0.741935	yes
TNIP1	no	none	434	LNKALEEALSIQTPPSSPPTAFGSPEGAGAL	-0.0645161	0.129032	7.847	-0.119355	0.0322581	0.16129	0.387609	0.146834	0.0645161	4.38065	0.486738	0.41871	0.774194	no
TNIP1	no	soluble	435	NKALEEALSIQTPPSSPPTAFGSPEGAGALL	-0.0645161	0.129032	7.847	-0.119355	0.0322581	0.16129	0.377611	0.190645	0.0645161	4.38065	0.486738	0.41871	0.774194	no
TNIP1	no	none	438	LEEALSIQTPPSSPPTAFGSPEGAGALLRKQ	-0.0322581	0.16129	8.278	-0.322581	0.0322581	0.16129	0.381947	0.188589	0.0322581	4.17742	0.464158	0.427419	0.806452	no
TOP2A	no	soluble	1297	FKPIKKGKKRNPWSDSESDRSSDESNFDVPP	0.0322581	0.419355	8.819	-1.76452	0.0967742	0.0645161	0.470252	0.0222721	0.0322581	2.73548	0.303943	0.421935	0.774194	yes
TOP2A	no	soluble	1302	KGKKRNPWSDSESDRSSDESNFDVPPRETEP	-0.0645161	0.451613	10.541	-2.14194	0.0645161	0.0322581	0.251628	0.0358697	0.0645161	2.35806	0.262007	0.417419	0.83871	yes
TOP2A	no	soluble	1303	GKKRNPWSDSESDRSSDESNFDVPPRETEPR	-0.0645161	0.451613	10.135	-2.16129	0.0645161	0.0322581	0.200094	0.0399128	0.0645161	2.33871	0.259857	0.411613	0.83871	yes
TOP2A	no	none	1374	KTSPKLSNKELKPQKSVVSDLEADDVKGSVP	0.0322581	0.354839	9.378	-0.896774	0	0.225806	0.284713	0.0291687	0.0322581	3.60323	0.400358	0.425806	0.741935	yes
TOP2A	no	none	1377	PKLSNKELKPQKSVVSDLEADDVKGSVPLSS	0	0.322581	8.748	-0.651613	0	0.258065	0.302064	0.0426539	0	3.84839	0.427599	0.412903	0.709677	no
TOP2A	no	soluble	1392	SDLEADDVKGSVPLSSSPPATHFPDETEITN	-0.193548	0.258065	7.911	-0.680645	0.0322581	0.16129	0.377073	0.0371394	0.193548	3.81935	0.424373	0.398065	0.774194	yes
TOP2A	no	soluble	1397	DDVKGSVPLSSSPPATHFPDETEITNPVPKK	-0.0645161	0.258065	9.933	-0.829032	0.0322581	0.16129	0.312777	0.0509266	0.0645161	3.67097	0.407885	0.460645	0.774194	yes
TOP2A	no	soluble	1495	KIVSKAVTSKKSKGESDDFHMDFDSAVAPRA	0.0322581	0.354839	5.434	-0.632258	0.0645161	0.16129	0.392881	0.0386474	0.0322581	3.86774	0.429749	0.367419	0.774194	no
TOP2A	no	soluble	1504	KKSKGESDDFHMDFDSAVAPRAKSVRAKKPI	0.0967742	0.419355	6.908	-1.04194	0.0645161	0.129032	0.371035	0.0232989	0.0967742	3.45806	0.384229	0.399355	0.806452	yes
TOP2A	no	soluble	1525	AKSVRAKKPIKYLEESDEDDLF	-0.0454545	0.5	4.631	-1.04091	0.0909091	0.181818	0.685536	0.0463005	0.0454545	3.45909	0.384343	0.394545	0.727273	yes
TOP2B	no	none	1336	SGKPSAKKVKKRNPWSDDESKSESDLEETEP	-0.0322581	0.483871	11.92	-1.97419	0.0322581	0.0645161	0.493398	0.0197182	0.0322581	2.52581	0.280645	0.424194	0.870968	yes
TOP2B	no	none	1340	SAKKVKKRNPWSDDESKSESDLEETEPVVIP	-0.0645161	0.451613	10.099	-1.39355	0.0322581	0.16129	0.525122	0.0217945	0.0645161	3.10645	0.345161	0.431935	0.774194	yes
TOP2B	no	none	1342	KKVKKRNPWSDDESKSESDLEETEPVVIPRD	-0.0645161	0.516129	10.07	-1.68387	0.0322581	0.16129	0.394954	0.017638	0.0645161	2.81613	0.312903	0.434194	0.774194	yes
TOP2B	no	none	1344	VKKRNPWSDDESKSESDLEETEPVVIPRDSL	-0.129032	0.451613	8.913	-1.33548	0.0322581	0.193548	0.339504	0.011448	0.129032	3.16452	0.351613	0.413548	0.741935	yes
TOP2B	no	none	1413	KASPITNDGEDEFVPSDGLDKDEYTFSPGKS	-0.16129	0.354839	7.097	-1.13548	0.0967742	0.0967742	0.301755	0.0380854	0.16129	3.36452	0.373835	0.376774	0.774194	yes
TOP2B	no	none	1422	EDEFVPSDGLDKDEYTFSPGKSKATPEKSLH	-0.129032	0.387097	8.517	-1.26129	0.0967742	0.0967742	0.157503	0.0230219	0.129032	3.23871	0.359857	0.387419	0.806452	yes
TOP2B	no	none	1550	TTPKGKGRGAKKRKASGSENEGDYNPGRKTS	0.193548	0.387097	9.514	-2.00645	0.0322581	0	0.505088	0.0215557	0.193548	2.49355	0.277061	0.375161	0.903226	yes
TOP2B	no	none	1552	PKGKGRGAKKRKASGSENEGDYNPGRKTSKT	0.225806	0.419355	10.041	-2.10968	0.0322581	0	0.456159	0.0227448	0.225806	2.39032	0.265591	0.382903	0.903226	yes
TOP2B	no	insoluble	1581	KTTSKKPKKTSFDQDSDVDIFPSDFPTEPPS	-0.0322581	0.354839	9.122	-1.34516	0.0967742	0.0645161	0.537092	0.0461028	0.0322581	3.15484	0.350538	0.452258	0.83871	yes
TPD52L2	no	none	166	ISRKLGDMRNSATFKSFEDRVGTIKSKVVGD	0.0967742	0.354839	2.791	-0.570968	0.0645161	0.225806	0.120862	0.0638201	0.0967742	3.92903	0.436559	0.329677	0.677419	yes
TPX2	no	none	121	EAAISRKTPAQPQRRSLRLSAQKDLEQKEKH	0.129032	0.387097	8.871	-1.54839	0	0.129032	0.192531	0.0314245	0.129032	2.95161	0.327957	0.428065	0.870968	yes
TPX2	no	none	125	SRKTPAQPQRRSLRLSAQKDLEQKEKHHVKM	0.193548	0.387097	8.872	-1.72903	0	0.16129	0.144821	0.0282135	0.193548	2.77097	0.307885	0.426774	0.83871	yes
TPX2	no	none	293	YKEVNFTSELRKHPSSPARVTKGCTIVKPFN	0.129032	0.258065	5.821	-0.709677	0.0967742	0.193548	0.158381	0.0854586	0.129032	3.79032	0.421147	0.4	0.645161	yes
TRA2A	no	none	14	MSDVEENNFEGRESRSQSKSPTGTPARVK	0	0.344828	8.033	-1.51034	0.0344828	0.103448	0.290498	0.0169075	0	2.98966	0.332184	0.382414	0.793103	yes
TRA2A	yes	soluble	16	MSDVEENNFEGRESRSQSKSPTGTPARVKSE	-0.0322581	0.354839	9.11	-1.55161	0.0322581	0.0967742	0.268084	0.0158332	0.0322581	2.94839	0.327599	0.379032	0.806452	yes
TRA2A	yes	soluble	213	KRAHTPTPGIYMGRPTHSGGGGGGGGGGGGG	0.0967742	0.0967742	6.188	-0.841935	0.0322581	0.0645161	0.286765	0.635125	0.0967742	3.65806	0.406452	0.298065	0.903226	yes
TRA2A	no	none	260	GYDRYEDYDYRYRRRSPSPYYSRYRSRSRSR	0.193548	0.451613	3.218	-2.50968	0.258065	0	0.333548	0.0193568	0.193548	1.99032	0.221147	0.344839	0.741935	yes
TRA2A	no	none	262	DRYEDYDYRYRRRSPSPYYSRYRSRSRSRSY	0.193548	0.451613	3.393	-2.52258	0.258065	0	0.358941	0.0193568	0.193548	1.97742	0.219713	0.348387	0.741935	yes
TRA2B	yes	insoluble	16	MSDSGEQNYGERESRSASRSGSAHGSGKSAR	0.0322581	0.290323	7.506	-1.59032	0.0322581	0.0322581	0.198434	0.20476	0.0322581	2.90968	0.323297	0.295806	0.903226	yes
TRA2B	yes	insoluble	18	DSGEQNYGERESRSASRSGSAHGSGKSARHT	0.0322581	0.290323	7.924	-1.75161	0.0322581	0	0.198434	0.20476	0.0322581	2.74839	0.305376	0.293226	0.935484	yes
TRA2B	yes	soluble	26	ERESRSASRSGSAHGSGKSARHTPARSRSKE	0.16129	0.354839	9.919	-1.78065	0	0	0.15447	0.209034	0.16129	2.71935	0.302151	0.335806	1	yes
TRA2B	yes	insoluble	102	SRDYRRRHSHSHSPMSTRRRHVGNRANPDPN	0.193548	0.322581	6.98	-2.24516	0.0322581	0.0645161	0.283821	0.130672	0.193548	2.25484	0.250538	0.363548	0.806452	yes
TRA2B	yes	soluble	215	HTPTPGIYMGRPTYGSSRRRDYYDRGYDRGY	0.0967742	0.290323	2.666	-1.69677	0.193548	0.0645161	0.118898	0.0819579	0.0967742	2.80323	0.31147	0.345806	0.741935	yes
TRIM24	no	none	767	NANYPRSILTSLLLNSSQSSTSEETVLRSDA	-0.0322581	0.16129	3.628	-0.43871	0.0322581	0.225806	0.375957	0.633501	0.0322581	4.06129	0.451254	0.325484	0.645161	no
TRIM24	no	none	768	ANYPRSILTSLLLNSSQSSTSEETVLRSDAP	-0.0322581	0.16129	4.608	-0.377419	0.0322581	0.225806	0.369357	0.580347	0.0322581	4.12258	0.458065	0.349032	0.677419	no
TRIM24	no	none	1019	LYPEKRFPKPEFRNESEDNKFSDDSDDDFVQ	-0.16129	0.483871	6.785	-1.79032	0.16129	0.0645161	0.285714	0.0530069	0.16129	2.70968	0.301075	0.395806	0.709677	yes
TRIM24	no	none	1025	FPKPEFRNESEDNKFSDDSDDDFVQPRKKRL	-0.0645161	0.516129	7.325	-1.90645	0.129032	0.0645161	0.371266	0.05583	0.0645161	2.59355	0.288172	0.404516	0.741935	yes
TRIM24	no	none	1028	PEFRNESEDNKFSDDSDDDFVQPRKKRLKSI	-0.0645161	0.516129	6.89	-1.82581	0.0967742	0.0967742	0.473134	0.0533742	0.0645161	2.67419	0.297133	0.387097	0.741935	yes
TRIP12	no	none	1317	LVVRGYGRVREDDEDSDDDGSDEEIDESLAA	-0.322581	0.516129	5.386	-1.14839	0.0322581	0.193548	0.539221	0.147856	0.322581	3.35161	0.372401	0.315484	0.774194	yes
TRIP12	no	none	1322	YGRVREDDEDSDDDGSDEEIDESLAAQFLNS	-0.354839	0.483871	5.251	-1.42258	0.0645161	0.129032	0.547101	0.332313	0.354839	3.07742	0.341935	0.312903	0.774194	yes
TRIP12	no	none	1376	QAVRQFSIQAEDERESTDDESNPLGRAGIWT	-0.129032	0.322581	4.661	-1.09355	0.0645161	0.129032	0.33771	0.170216	0.129032	3.40645	0.378495	0.359355	0.774194	yes
TTF1	no	none	478	EHNVETAEDSEIRYLSADSGDADDSDADLGS	-0.322581	0.387097	5.345	-1.06452	0.0322581	0.129032	0.224078	0.036237	0.322581	3.43548	0.38172	0.303226	0.806452	yes
UBTF	no	soluble	388	VLGEEKMLNINKKQATSPASKKPAQEGGKGG	0.0967742	0.290323	8.443	-1.02581	0	0.16129	0.231009	0.0549971	0.0967742	3.47419	0.386022	0.4	0.774194	yes
UPF1	yes	insoluble	1107	SYLGDEFKSQIDVALSQDSTYQGERAYQHGG	-0.0967742	0.225806	3.11	-0.96129	0.129032	0.129032	0.144972	0.184225	0.0967742	3.53871	0.39319	0.313548	0.741935	yes
UPF1	yes	insoluble	1110	GDEFKSQIDVALSQDSTYQGERAYQHGGVTG	-0.0967742	0.225806	3.709	-0.916129	0.0967742	0.129032	0.0793266	0.304696	0.0967742	3.58387	0.398208	0.317097	0.774194	yes
UPF3B	no	none	310	LDKREKAKKLDKENLSDERASGQSCTLPKRS	0.0967742	0.483871	8.577	-1.59677	0	0.16129	0.0840186	0.234652	0.0967742	2.90323	0.322581	0.38129	0.806452	yes
USP10	no	none	576	NHSVNEEEQEEQGEGSEDEWEQVGPRNKTSV	-0.258065	0.387097	10.18	-1.99355	0.0322581	0.0967742	0.521867	0.0509283	0.258065	2.50645	0.278495	0.37	0.774194	yes
USP36	no	none	611	LKGNDESAGLDRRGSSSSSPEHSASSDSTKA	-0.0322581	0.290323	8.372	-1.27419	0	0.0645161	0.1746	0.126521	0.0322581	3.22581	0.358423	0.315806	0.903226	yes
USP36	no	none	614	NDESAGLDRRGSSSSSPEHSASSDSTKAPQT	-0.0645161	0.258065	9.31	-1.44516	0	0.0322581	0.18418	0.126052	0.0645161	3.05484	0.339427	0.345484	0.935484	yes
USP36	no	none	618	AGLDRRGSSSSSPEHSASSDSTKAPQTPRSG	0.0322581	0.225806	9.708	-1.31613	0	0.0322581	0.178873	0.124718	0.0322581	3.18387	0.353763	0.362258	0.967742	yes
USP36	no	none	742	PVVASTWPVHRARAVSPAPQSSSRLQPPFSP	0.0967742	0.0967742	8.342	-0.345161	0.0645161	0.16129	0.427478	0.110858	0.0967742	4.15484	0.461649	0.479355	0.774194	no
UTP14A	no	soluble	389	PWMLRSCTSDTKEAATQEDPEQLPELEAHGV	-0.16129	0.290323	7.575	-0.887097	0.0322581	0.193548	0.28341	0.0494614	0.16129	3.6129	0.401434	0.404839	0.774194	yes
UTP14A	no	none	407	DPEQLPELEAHGVSESEGEERPVAEEEILLR	-0.290323	0.419355	10.596	-0.958065	0	0.225806	0.193841	0.068281	0.290323	3.54194	0.393548	0.406452	0.774194	yes
UTP18	no	soluble	121	LLRRLRGPRVQEHEDSGDSEVENEAKGNFPP	-0.0645161	0.387097	8.289	-1.39677	0.0322581	0.16129	0.483118	0.00536961	0.0645161	3.10323	0.344803	0.385806	0.741935	yes
UTP18	no	soluble	124	RLRGPRVQEHEDSGDSEVENEAKGNFPPQKK	-0.0322581	0.419355	10.251	-1.86129	0.0322581	0.0967742	0.368972	0.00845083	0.0322581	2.63871	0.29319	0.41129	0.806452	yes
UTP18	no	soluble	204	AMGGVPAWAETTKRKTSSDDESEEDEDDLLQ	-0.225806	0.419355	6.955	-1.27419	0.0322581	0.129032	0.760763	0.164867	0.225806	3.22581	0.358423	0.36	0.83871	yes
VIM	no	none	8	MSTRSVSSSSYRRMFGGPGTASR	0.173913	0.173913	2.648	-0.717391	0.0869565	0.130435	0.260447	0.231372	0.173913	3.78261	0.42029	0.31	0.782609	yes
VIM	no	none	9	MSTRSVSSSSYRRMFGGPGTASRP	0.166667	0.166667	3.635	-0.754167	0.0833333	0.125	0.252433	0.213672	0.166667	3.74583	0.416204	0.33875	0.791667	yes
VIM	no	soluble	25	SYRRMFGGPGTASRPSSSRSYVTTSTRTYSL	0.16129	0.16129	3.384	-0.845161	0.129032	0.0967742	0.145333	0.171963	0.16129	3.65484	0.406093	0.325484	0.774194	yes
VIM	no	soluble	34	GTASRPSSSRSYVTTSTRTYSLGSALRPSTS	0.129032	0.129032	5.117	-0.690323	0.0645161	0.0967742	0.110634	0.368121	0.129032	3.80968	0.423297	0.329355	0.83871	yes
VIM	no	soluble	47	TTSTRTYSLGSALRPSTSRSLYASSPGGVYA	0.0967742	0.0967742	3.586	-0.345161	0.0967742	0.129032	0.23606	0.368192	0.0967742	4.15484	0.461649	0.323226	0.774194	no
VIM	no	soluble	65	RSLYASSPGGVYATRSSAVRLRSSVPGVRLL	0.16129	0.16129	3.19	0.0516129	0.0645161	0.258065	0.184425	0.184722	0.16129	4.55161	0.505735	0.336129	0.677419	no
VIM	no	soluble	72	PGGVYATRSSAVRLRSSVPGVRLLQDSVDFS	0.0645161	0.193548	3.329	-0.0290323	0.0645161	0.258065	0.426658	0.115545	0.0645161	4.47097	0.496774	0.342903	0.677419	no
WBP4	yes	insoluble	262	PKIKFKEKNKNSDGGSDPETQKEKSIQKQNS	0.0967742	0.419355	10.315	-2.12258	0.0322581	0.0645161	0.144922	0.0376227	0.0967742	2.37742	0.264158	0.426774	0.806452	yes
WDR43	no	none	77	CTCLAWAPARLQAKESPQRKKRKSEAVGMSN	0.16129	0.290323	6.507	-0.854839	0.0322581	0.193548	0.478634	0.249075	0.16129	3.64516	0.405018	0.404839	0.741935	yes
WDR75	no	none	796	DSDEENDFTEKVQDTSNTGLGEDIIHQLSKS	-0.225806	0.354839	5.46	-1.25806	0.0322581	0.16129	0.307213	0.223889	0.225806	3.24194	0.360215	0.325806	0.741935	yes
WIZ	no	none	1127	KMMGGAGPGSSLEARSPSDLHISPLAKKLPP	0.0645161	0.193548	8.069	-0.358065	0	0.225806	0.266614	0.132563	0.0645161	4.14194	0.460215	0.415484	0.774194	no
WIZ	no	none	1134	PGSSLEARSPSDLHISPLAKKLPPPPGSPLG	0.0322581	0.16129	11.027	-0.458065	0	0.193548	0.428014	0.0612302	0.0322581	4.04194	0.449104	0.470323	0.806452	no
XPC	no	insoluble	397	KGKRNKGGRKKRSKPSSSEEDEGPGDKQEKA	0.16129	0.548387	13.109	-2.55806	0	0	0.487687	0.0324219	0.16129	1.94194	0.215771	0.409032	0.967742	yes
XPC	no	insoluble	398	GKRNKGGRKKRSKPSSSEEDEGPGDKQEKAT	0.129032	0.516129	12.582	-2.45484	0	0	0.502746	0.0358697	0.129032	2.04516	0.22724	0.40129	0.967742	yes
XPC	no	insoluble	399	KRNKGGRKKRSKPSSSEEDEGPGDKQEKATQ	0.129032	0.516129	12.734	-2.55484	0	0	0.479281	0.0360278	0.129032	1.94516	0.216129	0.414194	0.967742	yes
XPC	no	insoluble	883	KSEAAAPHTDAGGGLSSDEEEGTSSQAEAAR	-0.16129	0.290323	9.019	-1.02581	0	0.0322581	0.391309	0.230239	0.16129	3.47419	0.386022	0.340645	0.967742	yes
XPC	no	insoluble	884	SEAAAPHTDAGGGLSSDEEEGTSSQAEAARI	-0.193548	0.258065	7.947	-0.754839	0	0.0645161	0.386206	0.224857	0.193548	3.74516	0.416129	0.335161	0.935484	yes
XRN2	no	insoluble	470	SNPRQAAYEMRMQNNSSPSISPNTSFTSDGS	0	0.129032	5.558	-1.18065	0.0645161	0.0967742	0.258234	0.187617	0	3.31935	0.368817	0.373548	0.709677	yes
XRN2	no	none	478	EMRMQNNSSPSISPNTSFTSDGSPSPLGGIK	0	0.129032	6.536	-0.819355	0.0322581	0.16129	0.213941	0.185295	0	3.68065	0.408961	0.382581	0.709677	yes
XRN2	no	none	499	GSPSPLGGIKRKAEDSDSEPEPEDNVRLWEA	-0.129032	0.387097	9.582	-1.29355	0.0322581	0.129032	0.412676	0.119762	0.129032	3.20645	0.356272	0.41129	0.806452	yes
XRN2	no	none	501	PSPLGGIKRKAEDSDSEPEPEDNVRLWEAGW	-0.129032	0.387097	8.357	-1.29677	0.0645161	0.129032	0.416574	0.12959	0.129032	3.20323	0.355914	0.411613	0.774194	yes
YBX1	no	none	165	RRRGPPRNYQQNYQNSESGEKNEGSESAPEG	0	0.322581	9.997	-2.39677	0.0645161	0	0.243027	0.248714	0	2.10323	0.233692	0.393548	0.806452	yes
YBX3	no	none	201	RGPPRNYAGEEEEEGSGSSEGFDPPATDRQF	-0.16129	0.354839	9.741	-1.68065	0.0967742	0	0.491106	0.100329	0.16129	2.81935	0.313262	0.389677	0.870968	yes
YBX3	no	none	203	PPRNYAGEEEEEGSGSSEGFDPPATDRQFSG	-0.193548	0.322581	9.902	-1.56129	0.0967742	0	0.503914	0.0986689	0.193548	2.93871	0.326523	0.385161	0.870968	yes
YTHDC1	no	none	146	EKTCVRKRDPERRAKSPTPDGSERIGLEVDR	0.0645161	0.516129	9.477	-1.63871	0	0.16129	0.12439	0.179518	0.0645161	2.86129	0.317921	0.417742	0.83871	yes
YTHDC1	no	none	148	TCVRKRDPERRAKSPTPDGSERIGLEVDRRA	0.0967742	0.483871	8.395	-1.4871	0	0.16129	0.113324	0.184315	0.0967742	3.0129	0.334767	0.410323	0.83871	yes
YTHDC1	no	none	320	RGISPIVFDRSGSSASESYAGSEKKHEKLSS	0.0322581	0.290323	6.869	-0.832258	0.0645161	0.129032	0.0644517	0.146265	0.0322581	3.66774	0.407527	0.332903	0.806452	yes
YTHDC1	no	none	424	FQGFARLSSESHHGGSPIHWVLPAGMSAKML	0.0322581	0.0967742	2.595	0.00645161	0.0967742	0.225806	0.421422	0.172282	0.0322581	4.50645	0.500717	0.326774	0.677419	no
YTHDC2	no	none	1089	LQEPSSFRVDGIPNDSSDSEMEDKTTANLAA	-0.16129	0.290323	5.864	-0.83871	0.0322581	0.16129	0.237786	0.124486	0.16129	3.66129	0.40681	0.365806	0.741935	yes
YTHDC2	no	none	1090	QEPSSFRVDGIPNDSSDSEMEDKTTANLAAL	-0.16129	0.290323	5.864	-0.83871	0.0322581	0.16129	0.237569	0.169389	0.16129	3.66129	0.40681	0.365806	0.741935	yes
YTHDC2	no	soluble	1201	ELPLASSWRSNNSRKSSADTEFSDECTTAER	-0.0645161	0.322581	5.986	-1.20323	0.0645161	0.0967742	0.355678	0.0707183	0.0645161	3.29677	0.366308	0.336129	0.774194	yes
YTHDC2	no	none	1208	WRSNNSRKSSADTEFSDECTTAERVLMKSPS	0	0.322581	5.584	-1.2	0.0645161	0.129032	0.381237	0.0199407	0	3.3	0.366667	0.345161	0.741935	yes
ZC3H11A	no	none	758	SGPSSSQMSMKTRRLSSASTGKPPLSVEDDF	0.0322581	0.225806	7.246	-0.8	0.0322581	0.16129	0.603	0.264969	0.0322581	3.7	0.411111	0.374839	0.806452	yes
ZC3H11A	no	none	761	SSSQMSMKTRRLSSASTGKPPLSVEDDFEKL	0.0322581	0.290323	6.748	-0.825806	0.0322581	0.193548	0.512794	0.256769	0.0322581	3.67419	0.408244	0.37	0.774194	yes
ZC3H18	no	none	34	QPQGLSDDDILRDSGSDQDLDGAGVRASDLE	-0.225806	0.354839	4.81	-0.964516	0	0.193548	0.23253	0.0386216	0.225806	3.53548	0.392832	0.326774	0.806452	yes
ZC3H18	no	none	46	DSGSDQDLDGAGVRASDLEDEESAARGPSQE	-0.258065	0.387097	7.915	-1.26452	0	0.0967742	0.365226	0.0455531	0.258065	3.23548	0.359498	0.334516	0.903226	yes
ZC3H18	no	none	67	ESAARGPSQEEEDNHSDEEDRASEPKSQDQD	-0.290323	0.483871	12.347	-2.39677	0	0	0.275797	0.0484006	0.290323	2.10323	0.233692	0.395484	0.967742	yes
ZC3H18	no	none	74	SQEEEDNHSDEEDRASEPKSQDQDSEVNELS	-0.354839	0.483871	11.531	-2.29677	0	0.0645161	0.275226	0.049461	0.354839	2.20323	0.244803	0.373226	0.870968	yes
ZC3H18	no	none	94	QDQDSEVNELSRGPTSSPCEEEGDEGEEDRT	-0.322581	0.451613	11.186	-1.93548	0	0.0967742	0.375125	0.0474204	0.322581	2.56452	0.284946	0.371613	0.870968	yes
ZC3H18	no	none	95	DQDSEVNELSRGPTSSPCEEEGDEGEEDRTS	-0.322581	0.451613	11.209	-1.84839	0	0.0967742	0.369275	0.0476975	0.322581	2.65161	0.294624	0.362258	0.870968	yes
ZC3H18	no	none	109	SSPCEEEGDEGEEDRTSDLRDEASSVTRELD	-0.322581	0.516129	9.837	-1.63548	0	0.129032	0.309343	0.0752738	0.322581	2.86452	0.31828	0.341613	0.870968	yes
ZC3H18	no	none	110	SPCEEEGDEGEEDRTSDLRDEASSVTRELDE	-0.354839	0.548387	10.232	-1.72258	0	0.129032	0.291371	0.0743383	0.354839	2.77742	0.308602	0.347419	0.870968	yes
ZC3H18	no	none	117	DEGEEDRTSDLRDEASSVTRELDEHELDYDE	-0.387097	0.580645	7.833	-1.84839	0.0322581	0.129032	0.228753	0.0620719	0.387097	2.65161	0.294624	0.323226	0.83871	yes
ZC3H18	no	none	118	EGEEDRTSDLRDEASSVTRELDEHELDYDEE	-0.387097	0.580645	8.377	-1.84839	0.0322581	0.129032	0.217389	0.0580288	0.387097	2.65161	0.294624	0.327097	0.83871	yes
ZC3H18	no	none	532	DPWRRSKSPKKKLGVSVSPSRARRRRKTSAS	0.354839	0.419355	8.623	-1.64839	0.0322581	0.0967742	0.408386	0.155752	0.354839	2.85161	0.316846	0.416129	0.870968	yes
ZC3H18	no	none	534	WRRSKSPKKKLGVSVSPSRARRRRKTSASSA	0.387097	0.387097	7.845	-1.45161	0.0322581	0.0967742	0.378791	0.221523	0.387097	3.04839	0.33871	0.393871	0.870968	yes
ZC3H18	no	soluble	685	RKERPARTPPRRRTLSGSGSGSGSSYSGSSS	0.193548	0.258065	8.945	-1.49355	0.0322581	0.0322581	0.296	0.684683	0.193548	3.00645	0.33405	0.34871	0.935484	yes
ZC3H18	no	none	893	NSKAPAAPADRKRQLSPQSKSSSKVTSVPGK	0.193548	0.258065	10.357	-1.16774	0	0.0967742	0.115807	0.0595536	0.193548	3.33226	0.370251	0.445806	0.870968	yes
ZC3HAV1	no	soluble	267	RFFQGSQEFLASASASAERSCTPSPDQISHR	0	0.193548	5.404	-0.683871	0.0967742	0.0967742	0.171691	0.317032	0	3.81613	0.424014	0.357097	0.806452	no
ZC3HAV1	yes	soluble	271	GSQEFLASASASAERSCTPSPDQISHRASLE	-0.0645161	0.193548	7.111	-0.564516	0.0322581	0.129032	0.146088	0.25256	0.0645161	3.93548	0.437276	0.357742	0.83871	no
ZC3HAV1	no	none	284	ERSCTPSPDQISHRASLEDAPVDDLTRKFTY	-0.0645161	0.322581	6.163	-1.00968	0.0645161	0.16129	0.273626	0.0305456	0.0645161	3.49032	0.387814	0.389032	0.774194	yes
ZFC3H1	no	none	206	REPSPPRKSSKSFGRSPSRKQNYSSKNENCV	0.193548	0.322581	10.409	-1.92258	0.0645161	0.0645161	0.226919	0.0897835	0.193548	2.57742	0.28638	0.420968	0.774194	yes
ZFC3H1	no	none	651	LANKRAFKPEETSSNSDPPSPPVLNNSHPVP	0	0.193548	10.549	-1.08065	0.0322581	0.129032	0.492426	0.140053	0	3.41935	0.379928	0.47129	0.709677	yes
ZFC3H1	no	none	655	RAFKPEETSSNSDPPSPPVLNNSHPVPRSNL	0	0.193548	10.424	-1.18387	0.0322581	0.129032	0.258252	0.139737	0	3.31613	0.368459	0.46129	0.709677	yes
ZFC3H1	no	none	714	ISLPKHKSVVVTLNDSDDSESDGEASKSTNS	-0.0967742	0.290323	6.873	-0.845161	0	0.193548	0.586837	0.149961	0.0967742	3.65484	0.406093	0.340645	0.741935	yes
ZFC3H1	no	none	717	PKHKSVVVTLNDSDDSESDGEASKSTNSVFG	-0.0967742	0.290323	6.692	-0.874194	0.0322581	0.16129	0.550447	0.26356	0.0967742	3.62581	0.402867	0.334839	0.741935	yes
ZFC3H1	no	none	719	HKSVVVTLNDSDDSESDGEASKSTNSVFGGL	-0.129032	0.258065	4.959	-0.587097	0.0322581	0.193548	0.56093	0.366006	0.129032	3.9129	0.434767	0.296452	0.709677	yes
ZFC3H1	no	none	953	FGPNKMMRLDSSPVSSPRKHSAELIAMEKRR	0.129032	0.322581	6.257	-0.893548	0.0322581	0.225806	0.150834	0.0399128	0.129032	3.60645	0.400717	0.399677	0.709677	yes
ZFR	no	none	1054	SQRFNIHNNRKRRRDSDGVDGFEAEGKKDKK	0.129032	0.516129	5.951	-2.15806	0.0645161	0.0645161	0.260888	0.227539	0.129032	2.34194	0.260215	0.343226	0.774194	yes
ZMYND11	no	none	378	WKSKNEDRGEEEAESSISSTSNEQLKVTQEP	-0.129032	0.387097	9.492	-1.70968	0.0322581	0.0967742	0.205131	0.22356	0.129032	2.79032	0.310036	0.379032	0.806452	yes
ZMYND11	no	none	380	SKNEDRGEEEAESSISSTSNEQLKVTQEPRA	-0.129032	0.387097	10.03	-1.64194	0	0.0967742	0.197109	0.223402	0.129032	2.85806	0.317563	0.377097	0.83871	yes
ZNF106	no	none	590	GSLKIEFQVHALEDESDGETSDTEKHGTKIG	-0.16129	0.354839	6.42	-0.977419	0.0322581	0.16129	0.393088	0.0981256	0.16129	3.52258	0.391398	0.322581	0.806452	yes
ZNF106	no	none	595	EFQVHALEDESDGETSDTEKHGTKIGTLGSA	-0.193548	0.322581	6.439	-0.96129	0.0322581	0.129032	0.407802	0.216179	0.193548	3.53871	0.39319	0.314194	0.83871	yes
ZNF106	no	none	859	EGVSISSSPGLARKRSLSESSVIMDRAPSVY	0.0322581	0.225806	5.391	-0.183871	0.0322581	0.258065	0.417484	0.188157	0.0322581	4.31613	0.47957	0.356129	0.709677	no
ZNF106	no	none	864	SSSPGLARKRSLSESSVIMDRAPSVYSFFSE	0.0322581	0.225806	4.779	-0.296774	0.0967742	0.193548	0.417484	0.188157	0.0322581	4.20323	0.467025	0.345484	0.709677	no
ZNF106	no	none	1021	AEQNDGQSIRKKRRATGDGSSPELPSLERKN	0.0645161	0.387097	8.597	-1.73548	0	0.0967742	0.455176	0.0759871	0.0645161	2.76452	0.307168	0.385161	0.83871	yes
ZNF106	no	none	1370	LRKKKSLRAAHVPENSDTEQDVLTVKPVRKV	0.129032	0.387097	7.265	-0.883871	0	0.258065	0.46329	0.0449821	0.129032	3.61613	0.401792	0.416452	0.709677	yes
ZNF106	no	none	1372	KKKSLRAAHVPENSDTEQDVLTVKPVRKVKA	0.129032	0.387097	8.057	-0.929032	0	0.225806	0.404398	0.0392764	0.129032	3.57097	0.396774	0.426452	0.741935	yes
ZNF740	no	none	44	SQIASKQAENGERAGSPDVLRCSSQGHRKDS	0.0322581	0.290323	7.63	-1.28065	0	0.129032	0.115553	0.1305	0.0322581	3.21935	0.357706	0.353871	0.83871	yes
ZNF768	no	none	90	QSPRFEPESPGFESRSPGLVPPSPEFAPRSP	-0.0322581	0.225806	12.585	-1.05806	0.0967742	0.0645161	0.192716	0.0230219	0.0322581	3.44194	0.382437	0.501935	0.83871	yes
ZNF768	no	none	97	ESPGFESRSPGLVPPSPEFAPRSPESDSQSP	-0.0967742	0.225806	12.989	-1.11613	0.0645161	0.0645161	0.183297	0.0159985	0.0967742	3.38387	0.375986	0.477097	0.870968	yes
ZNF768	no	none	125	QSPEFESQSPRYEPQSPGYEPRSPGYEPRSP	-0.0645161	0.258065	13.221	-1.96774	0.129032	0	0.168521	0.0182486	0.0645161	2.53226	0.281362	0.498387	0.870968	yes
ZNF768	no	none	139	QSPGYEPRSPGYEPRSPGYESESSRYESQNT	-0.0645161	0.258065	10.702	-2.00645	0.129032	0	0.150666	0.0198764	0.0645161	2.49355	0.277061	0.418065	0.83871	yes
ZNF768	no	none	144	EPRSPGYEPRSPGYESESSRYESQNTELKTQ	-0.0645161	0.322581	10.773	-2.0129	0.0967742	0.0322581	0.114419	0.0294075	0.0645161	2.4871	0.276344	0.415484	0.83871	yes
ZNF800	no	none	419	SEIKVKVEPADSVESSPPSITHSPQNELKGT	-0.0645161	0.258065	10.199	-0.812903	0	0.193548	0.180372	0.0512672	0.0645161	3.6871	0.409677	0.433226	0.774194	yes
ZNF800	no	none	422	KVKVEPADSVESSPPSITHSPQNELKGTNHS	-0.0322581	0.225806	10.259	-1.06129	0	0.16129	0.232851	0.0819342	0.0322581	3.43871	0.382079	0.422258	0.774194	yes
ZNF800	no	none	426	EPADSVESSPPSITHSPQNELKGTNHSNEKK	-0.0645161	0.258065	11.244	-1.55806	0	0.0967742	0.153799	0.136738	0.0645161	2.94194	0.326882	0.419355	0.806452	yes
