# Supplementary material for: Systematic discovery of biomolecular condensate-specific protein phosphorylation
Source: Nat Chem Biol. 2022 Jul 21;18(10):1104–14. doi: 10.1038/s41589-022-01062-y (PMC9512703; doi:10.1038/s41589-022-01062-y)
Supplement: Source Data Fig. 4 — Statistical analysis source data. [file 41589_2022_1062_MOESM12_ESM.xlsx]

## Sheet: Fig.4A
gene_name	protein_id	sequence	mod_seq	phospho_site_STY	phospho_loc	phospho_prob	Ppeptide_preserved_rep1	Ppeptide_preserved_rep2	Ppeptide_preserved_rep3	preserved_Ppeptide_median	protein_preserved_rep1	protein_preserved_rep2	protein_preserved_rep3	preserved_protein_median	annotation
HNRNPA1	F8W6I7|P09651|P09651-2	MSKSESPKEPEQLR	MSKSpESpPKEPEQLR	2	TRUE	MS(0.487)KS(0.571)ES(0.942)PKEPEQLR	0.36881	0.431187	0.388315	0.388315	0.184891	0.186094	0.21517	0.186094	Soluble
HNRNPA1	F8W6I7|P09651|P09651-2	SESPKEPEQLR	SESpPKEPEQLR	1	TRUE	S(0.007)ES(0.993)PKEPEQLR	0.326384	0.41857	0.342274	0.342274	0.184891	0.186094	0.21517	0.186094	Soluble
HNRNPA1	F8W6I7|P09651|P09651-2	SKSESPKEPEQLR	SpKSESpPKEPEQLR	2	TRUE	S(0.966)KS(0.2)ES(0.835)PKEPEQLR	0.3496	0.363022	0.309501	0.3496	0.184891	0.186094	0.21517	0.186094	Soluble
HNRNPA1	F8W6I7|P09651|P09651-2	SKSESPKEPEQLR	SpKSpESPKEPEQLR	2	TRUE	S(0.794)KS(0.628)ES(0.579)PKEPEQLR	0.339368	0.263044	0.39166	0.339368	0.184891	0.186094	0.21517	0.186094	Soluble
HNRNPA1	F8W6I7|P09651|P09651-2	NQGGYGGSSSSSSYGSGR	NQGGYGGSSSpSSSpYGSGR	2	TRUE	NQGGY(0.003)GGS(0.094)S(0.393)S(0.467)S(0.075)S(0.143)S(0.785)Y(0.015)GS(0.025)GR	0.272738	0.521909	0.400864	0.400864	0.184891	0.186094	0.21517	0.186094	Soluble
HNRNPA1	F8W6I7|P09651|P09651-2	NQGGYGGSSSSSSYGSGR	NQGGYGGSSSSSSYGSpGR	1	TRUE	NQGGYGGS(0.005)S(0.004)S(0.004)S(0.003)S(0.018)S(0.12)YGS(0.848)GR	0.238731	0.230818	0.238395	0.238395	0.184891	0.186094	0.21517	0.186094	none
HNRNPA1	F8W6I7|P09651|P09651-2	NQGGYGGSSSSSSYGSGR	NQGGYGGSSpSSSSYGSGR	1	TRUE	NQGGYGGS(0.113)S(0.866)S(0.02)S(0.001)SSYGSGR	0.213018	0.275675	0.207578	0.213018	0.184891	0.186094	0.21517	0.186094	none

## Sheet: Fig.4C
gene_name	rep	mutant	phospho	residues	rel.solubility
HisGFP	1	S2A_S4A_S6A	deficient	2,4,6	0.995463
HisGFP	2	S2A_S4A_S6A	deficient	2,4,6	1.05951
HisGFP	3	S2A_S4A_S6A	deficient	2,4,6	0.917688
HisGFP	1	S2D_S4D_S6D	mimetic	2,4,6	2.17767
HisGFP	2	S2D_S4D_S6D	mimetic	2,4,6	1.76934
HisGFP	3	S2D_S4D_S6D	mimetic	2,4,6	1.77005
HisGFP	1	S361A_S362A_S363A_S364A_S365A_S368A	deficient	361, 362, 363, 364, 365, 368	1.35419
HisGFP	2	S361A_S362A_S363A_S364A_S365A_S368A	deficient	361, 362, 363, 364, 365, 368	1.01272
HisGFP	3	S361A_S362A_S363A_S364A_S365A_S368A	deficient	361, 362, 363, 364, 365, 368	1.25427
HisGFP	1	S361D_S362D_S363D_S364D_S365D_S368D	mimetic	361, 362, 363, 364, 365, 368	4.2632
HisGFP	2	S361D_S362D_S363D_S364D_S365D_S368D	mimetic	361, 362, 363, 364, 365, 368	2.78279
HisGFP	3	S361D_S362D_S363D_S364D_S365D_S368D	mimetic	361, 362, 363, 364, 365, 368	4.66385
HisGFP	1	S362A_S365A	deficient	362365	1.47745
HisGFP	2	S362A_S365A	deficient	362365	0.937392
HisGFP	3	S362A_S365A	deficient	362365	1.16788
HisGFP	1	S362D_S365D	mimetic	362365	2.13901
HisGFP	2	S362D_S365D	mimetic	362365	1.31051
HisGFP	3	S362D_S365D	mimetic	362365	1.61117

## Sheet: Fig.4E 
Id	filename	rep	residues	phospho	CV
0	wt	1	wt	wt	1.38938
1	wt	1	wt	wt	10.3077
2	wt	1	wt	wt	1.96273
3	wt	1	wt	wt	4.14493
4	wt	1	wt	wt	0.814286
5	wt	1	wt	wt	1.35185
6	wt	1	wt	wt	1.48276
7	wt	1	wt	wt	13.4
8	wt	1	wt	wt	0.254902
10	wt	1	wt	wt	0.10101
11	wt	1	wt	wt	2.81081
12	wt	1	wt	wt	0.577713
13	wt	1	wt	wt	4.03797
14	wt	1	wt	wt	1.23423
15	wt	1	wt	wt	5.05172
16	wt	1	wt	wt	1.59116
17	wt	1	wt	wt	1.52885
18	wt	1	wt	wt	2.96923
20	wt	1	wt	wt	0.313433
21	wt	1	wt	wt	0.0978261
22	wt	1	wt	wt	1.28105
23	wt	1	wt	wt	1.61074
24	wt	1	wt	wt	0.507692
25	wt	1	wt	wt	0.8
26	wt	1	wt	wt	1.05
28	wt	1	wt	wt	0.595745
29	wt	1	wt	wt	0.214724
30	wt	1	wt	wt	1.06512
31	wt	1	wt	wt	2.75641
32	wt	1	wt	wt	2.63636
33	wt	1	wt	wt	0.159864
36	wt	1	wt	wt	6.725
37	wt	1	wt	wt	0.514754
40	wt	1	wt	wt	2.3
41	wt	1	wt	wt	1.43373
42	wt	1	wt	wt	0.0223048
43	wt	1	wt	wt	0.019084
44	wt	1	wt	wt	0.28869
45	wt	1	wt	wt	4.7027
46	wt	1	wt	wt	0.846667
47	wt	1	wt	wt	0.58427
48	wt	1	wt	wt	9.5625
49	wt	1	wt	wt	0.890173
50	wt	1	wt	wt	0.918567
51	n2a	1	2,4,6	deficient	1.49083
52	n2a	1	2,4,6	deficient	1.2125
53	n2a	1	2,4,6	deficient	1.50265
54	n2a	1	2,4,6	deficient	5.7931
55	n2a	1	2,4,6	deficient	0.322275
56	n2a	1	2,4,6	deficient	0.401198
57	n2a	1	2,4,6	deficient	2.62857
58	n2a	1	2,4,6	deficient	1.08929
60	n2a	1	2,4,6	deficient	2.20339
61	n2a	1	2,4,6	deficient	1.24648
62	n2a	1	2,4,6	deficient	1.14523
63	n2a	1	2,4,6	deficient	0.584416
64	n2a	1	2,4,6	deficient	1.85567
66	n2a	1	2,4,6	deficient	0.596567
67	n2a	1	2,4,6	deficient	1.7093
68	n2a	1	2,4,6	deficient	1.63333
69	n2a	1	2,4,6	deficient	1.45033
70	n2a	1	2,4,6	deficient	0.157534
71	n2a	1	2,4,6	deficient	76
72	n2a	1	2,4,6	deficient	0.634783
74	n2a	1	2,4,6	deficient	0.212575
76	n2a	1	2,4,6	deficient	0.272059
77	n2a	1	2,4,6	deficient	0.297214
78	n2a	1	2,4,6	deficient	0.877301
79	n2a	1	2,4,6	deficient	0.794118
80	n2a	1	2,4,6	deficient	11.16
81	n2a	1	2,4,6	deficient	0.295302
83	n2a	1	2,4,6	deficient	3.81481
85	n2a	1	2,4,6	deficient	12.9091
86	n2a	1	2,4,6	deficient	0.509036
87	n2a	1	2,4,6	deficient	4.15152
88	n2a	1	2,4,6	deficient	0.444444
89	n2a	1	2,4,6	deficient	1.25352
90	n2a	1	2,4,6	deficient	0.973262
91	n2a	1	2,4,6	deficient	0.664062
92	n2a	1	2,4,6	deficient	47.8
93	n2a	1	2,4,6	deficient	7.8125
94	n2a	1	2,4,6	deficient	28.6667
95	n2a	1	2,4,6	deficient	36
96	n2a	1	2,4,6	deficient	11.6154
97	n2a	1	2,4,6	deficient	7.48571
99	n2a	1	2,4,6	deficient	4.86842
100	n2a	1	2,4,6	deficient	1.11647
101	n2a	1	2,4,6	deficient	0.357988
104	n2a	1	2,4,6	deficient	2.95238
105	n2a	1	2,4,6	deficient	1.37652
106	n2a	1	2,4,6	deficient	1.39095
107	n2a	1	2,4,6	deficient	1.744
108	n2a	1	2,4,6	deficient	4.91667
109	n2a	1	2,4,6	deficient	2.43519
110	n2a	1	2,4,6	deficient	0.446009
111	n2a	1	2,4,6	deficient	1.88462
112	n2a	1	2,4,6	deficient	1.84722
113	n2a	1	2,4,6	deficient	0.240175
114	n2a	1	2,4,6	deficient	0.320588
118	n2a	1	2,4,6	deficient	10.913
119	n2a	1	2,4,6	deficient	2.31298
120	n2a	1	2,4,6	deficient	9.53571
121	n2d	1	2,4,6	mimetic	1.36095
122	n2d	1	2,4,6	mimetic	0.840909
123	n2d	1	2,4,6	mimetic	1.05556
124	n2d	1	2,4,6	mimetic	1.19388
125	n2d	1	2,4,6	mimetic	1.19412
127	n2d	1	2,4,6	mimetic	0.509494
128	n2d	1	2,4,6	mimetic	15.9286
129	n2d	1	2,4,6	mimetic	0.316129
130	n2d	1	2,4,6	mimetic	0.27044
131	n2d	1	2,4,6	mimetic	0.405941
132	n2d	1	2,4,6	mimetic	0.506667
133	n2d	1	2,4,6	mimetic	0.896552
134	n2d	1	2,4,6	mimetic	19.5556
136	n2d	1	2,4,6	mimetic	0.601286
138	n2d	1	2,4,6	mimetic	7.16667
139	n2d	1	2,4,6	mimetic	30.875
140	n2d	1	2,4,6	mimetic	0.608414
141	n2d	1	2,4,6	mimetic	5.01887
142	n2d	1	2,4,6	mimetic	1.4604
143	n2d	1	2,4,6	mimetic	1.53535
144	n2d	1	2,4,6	mimetic	5.83929
145	n2d	1	2,4,6	mimetic	1.27358
146	n2d	1	2,4,6	mimetic	1.58763
147	n2d	1	2,4,6	mimetic	3.89394
148	n2d	1	2,4,6	mimetic	4.06349
150	n2d	1	2,4,6	mimetic	1.47403
151	n2d	1	2,4,6	mimetic	0.175758
152	n2d	1	2,4,6	mimetic	8.82353
153	n2d	1	2,4,6	mimetic	2.09412
154	n2d	1	2,4,6	mimetic	1.07339
155	n2d	1	2,4,6	mimetic	0.729167
156	n2d	1	2,4,6	mimetic	0.599078
157	n2d	1	2,4,6	mimetic	1.5814
158	n2d	1	2,4,6	mimetic	1.07035
159	c2a	1	362365	deficient	1.68333
160	c2a	1	362365	deficient	1.11585
161	c2a	1	362365	deficient	1.56364
162	c2a	1	362365	deficient	0.517483
163	c2a	1	362365	deficient	0.200627
164	c2a	1	362365	deficient	1.84831
165	c2a	1	362365	deficient	0.190635
166	c2a	1	362365	deficient	19.7333
168	c2a	1	362365	deficient	2.92857
169	c2a	1	362365	deficient	1.54918
170	c2a	1	362365	deficient	0.40597
172	c2a	1	362365	deficient	0.179577
174	c2a	1	362365	deficient	0.752613
175	c2a	1	362365	deficient	0.0945946
176	c2a	1	362365	deficient	0.108303
177	c2a	1	362365	deficient	0.615894
178	c2a	1	362365	deficient	0.959064
179	c2a	1	362365	deficient	0.557971
180	c2a	1	362365	deficient	0.553936
181	c2a	1	362365	deficient	1.25
182	c2a	1	362365	deficient	0.407895
183	c2a	1	362365	deficient	1.56391
184	c2a	1	362365	deficient	33
185	c2a	1	362365	deficient	23.3
186	c2a	1	362365	deficient	0.143369
187	c2a	1	362365	deficient	0.0319635
188	c2d	1	362365	mimetic	1.58571
190	c2d	1	362365	mimetic	7.84211
191	c2d	1	362365	mimetic	2.4434
193	c2d	1	362365	mimetic	57.5
194	c2d	1	362365	mimetic	9.16667
195	c2d	1	362365	mimetic	1.11828
197	c2d	1	362365	mimetic	0.070922
198	c2d	1	362365	mimetic	0.25816
199	c2d	1	362365	mimetic	0.868421
200	c2d	1	362365	mimetic	0.642857
201	c2d	1	362365	mimetic	2.04854
203	c2d	1	362365	mimetic	0.168919
204	c2d	1	362365	mimetic	1.25455
205	c2d	1	362365	mimetic	5.88889
208	c2d	1	362365	mimetic	4.15217
210	c2d	1	362365	mimetic	2.95789
212	c2d	1	362365	mimetic	0.171429
213	c2d	1	362365	mimetic	1.45078
214	c2d	1	362365	mimetic	3.8961
215	c2d	1	362365	mimetic	2.76087
216	c2d	1	362365	mimetic	1.0084
217	c2d	1	362365	mimetic	10.0556
218	c2d	1	362365	mimetic	0.8
219	c2d	1	362365	mimetic	0.8125
220	c2d	1	362365	mimetic	0.952586
221	c2d	1	362365	mimetic	0.194888
222	c2d	1	362365	mimetic	3.41935
223	c2d	1	362365	mimetic	0.465753
224	c2d	1	362365	mimetic	0.154971
226	c2d	1	362365	mimetic	2.69767
228	c2d	1	362365	mimetic	2.77027
229	c2d	1	362365	mimetic	4.70588
230	c2d	1	362365	mimetic	0.531847
231	c2d	1	362365	mimetic	0.624242
232	c2d	1	362365	mimetic	0.234234
234	c2d	1	362365	mimetic	2.67213
235	c6a	1	361, 362, 363, 364, 365, 368	deficient	0.306122
236	c6a	1	361, 362, 363, 364, 365, 368	deficient	4.85185
237	c6a	1	361, 362, 363, 364, 365, 368	deficient	1.92683
238	c6a	1	361, 362, 363, 364, 365, 368	deficient	1.83942
239	c6a	1	361, 362, 363, 364, 365, 368	deficient	1.84615
240	c6a	1	361, 362, 363, 364, 365, 368	deficient	0.582857
241	c6a	1	361, 362, 363, 364, 365, 368	deficient	0.364444
242	c6a	1	361, 362, 363, 364, 365, 368	deficient	1.48611
244	c6a	1	361, 362, 363, 364, 365, 368	deficient	1.64567
246	c6a	1	361, 362, 363, 364, 365, 368	deficient	1.38462
247	c6a	1	361, 362, 363, 364, 365, 368	deficient	2.33871
248	c6a	1	361, 362, 363, 364, 365, 368	deficient	1.61905
249	c6a	1	361, 362, 363, 364, 365, 368	deficient	2.75
250	c6a	1	361, 362, 363, 364, 365, 368	deficient	1.36694
251	c6a	1	361, 362, 363, 364, 365, 368	deficient	0.68323
252	c6a	1	361, 362, 363, 364, 365, 368	deficient	0.448718
253	c6a	1	361, 362, 363, 364, 365, 368	deficient	1.34959
254	c6a	1	361, 362, 363, 364, 365, 368	deficient	8.09524
255	c6a	1	361, 362, 363, 364, 365, 368	deficient	1.37872
256	c6a	1	361, 362, 363, 364, 365, 368	deficient	3.59091
257	c6a	1	361, 362, 363, 364, 365, 368	deficient	0.356667
258	c6a	1	361, 362, 363, 364, 365, 368	deficient	2.34752
259	c6a	1	361, 362, 363, 364, 365, 368	deficient	0.909375
261	c6a	1	361, 362, 363, 364, 365, 368	deficient	42.4286
263	c6a	1	361, 362, 363, 364, 365, 368	deficient	9.04167
265	c6a	1	361, 362, 363, 364, 365, 368	deficient	2.70732
266	c6a	1	361, 362, 363, 364, 365, 368	deficient	4.31579
267	c6a	1	361, 362, 363, 364, 365, 368	deficient	5.20339
269	c6a	1	361, 362, 363, 364, 365, 368	deficient	1.26699
273	c6a	1	361, 362, 363, 364, 365, 368	deficient	0.45679
274	c6a	1	361, 362, 363, 364, 365, 368	deficient	0.292063
275	c6a	1	361, 362, 363, 364, 365, 368	deficient	0.644231
276	c6a	1	361, 362, 363, 364, 365, 368	deficient	0.253731
279	c6a	1	361, 362, 363, 364, 365, 368	deficient	2.31325
280	c6a	1	361, 362, 363, 364, 365, 368	deficient	5.46341
284	c6a	1	361, 362, 363, 364, 365, 368	deficient	1.19915
285	c6d	1	361, 362, 363, 364, 365, 368	mimetic	0.659341
286	c6d	1	361, 362, 363, 364, 365, 368	mimetic	2.27419
288	c6d	1	361, 362, 363, 364, 365, 368	mimetic	1.35526
289	c6d	1	361, 362, 363, 364, 365, 368	mimetic	1.16923
291	c6d	1	361, 362, 363, 364, 365, 368	mimetic	1.12217
292	c6d	1	361, 362, 363, 364, 365, 368	mimetic	2.03409
294	c6d	1	361, 362, 363, 364, 365, 368	mimetic	1.19318
295	c6d	1	361, 362, 363, 364, 365, 368	mimetic	1.69149
297	c6d	1	361, 362, 363, 364, 365, 368	mimetic	1.3285
298	c6d	1	361, 362, 363, 364, 365, 368	mimetic	0.0839161
299	c6d	1	361, 362, 363, 364, 365, 368	mimetic	1.47568
300	c6d	1	361, 362, 363, 364, 365, 368	mimetic	0.182692
301	c6d	1	361, 362, 363, 364, 365, 368	mimetic	0.208333
302	c6d	1	361, 362, 363, 364, 365, 368	mimetic	0.675824
303	c6d	1	361, 362, 363, 364, 365, 368	mimetic	1.12617
304	c6d	1	361, 362, 363, 364, 365, 368	mimetic	0.62439
305	c6d	1	361, 362, 363, 364, 365, 368	mimetic	0.695067
308	c6d	1	361, 362, 363, 364, 365, 368	mimetic	1.72316
309	c6d	1	361, 362, 363, 364, 365, 368	mimetic	1.44019
310	c6d	1	361, 362, 363, 364, 365, 368	mimetic	1.22
311	c6d	1	361, 362, 363, 364, 365, 368	mimetic	2.12687
312	c6d	1	361, 362, 363, 364, 365, 368	mimetic	0.278481
313	c6d	1	361, 362, 363, 364, 365, 368	mimetic	0.755
314	c6d	1	361, 362, 363, 364, 365, 368	mimetic	3.82353
317	c6d	1	361, 362, 363, 364, 365, 368	mimetic	0.33913
318	c6d	1	361, 362, 363, 364, 365, 368	mimetic	1.3125
320	c6d	1	361, 362, 363, 364, 365, 368	mimetic	0.0546075
321	c6d	1	361, 362, 363, 364, 365, 368	mimetic	0.0465116
322	c6d	1	361, 362, 363, 364, 365, 368	mimetic	0.150838
324	c6d	1	361, 362, 363, 364, 365, 368	mimetic	0.389381
330	c6d	1	361, 362, 363, 364, 365, 368	mimetic	0.472803
331	c6d	1	361, 362, 363, 364, 365, 368	mimetic	0.404959
332	c6d	1	361, 362, 363, 364, 365, 368	mimetic	0.0385965
333	c6d	1	361, 362, 363, 364, 365, 368	mimetic	0.0777385
334	c6d	1	361, 362, 363, 364, 365, 368	mimetic	2.65
335	c6d	1	361, 362, 363, 364, 365, 368	mimetic	0.985222
336	c6d	1	361, 362, 363, 364, 365, 368	mimetic	2.36905
337	c6d	1	361, 362, 363, 364, 365, 368	mimetic	0.52356
338	c6d	1	361, 362, 363, 364, 365, 368	mimetic	1.8595
339	c6d	1	361, 362, 363, 364, 365, 368	mimetic	0.672043
340	c6d	1	361, 362, 363, 364, 365, 368	mimetic	0.597122
341	c6d	1	361, 362, 363, 364, 365, 368	mimetic	0.0677419
0	c2a	2	362365	deficient	1.14359
1	c2a	2	362365	deficient	1.01211
2	c2a	2	362365	deficient	1.62877
3	c2a	2	362365	deficient	0.0744681
4	c2a	2	362365	deficient	1.30549
6	c2a	2	362365	deficient	2.26471
7	c2a	2	362365	deficient	1.36788
8	c2a	2	362365	deficient	1.3253
9	c2a	2	362365	deficient	0.846784
10	c2a	2	362365	deficient	0.140698
11	c2a	2	362365	deficient	3.19101
12	c2a	2	362365	deficient	1.02004
13	c2a	2	362365	deficient	0.772727
14	c2a	2	362365	deficient	0.381963
15	c2a	2	362365	deficient	1.29039
17	c2a	2	362365	deficient	3.11475
18	c2a	2	362365	deficient	1.19471
19	c2a	2	362365	deficient	1.23988
20	c2a	2	362365	deficient	1.35597
24	c2a	2	362365	deficient	0.350236
29	c2a	2	362365	deficient	11.2857
30	c2a	2	362365	deficient	1.23022
31	c2a	2	362365	deficient	1.31864
32	c2a	2	362365	deficient	1.42535
34	c2a	2	362365	deficient	1.34763
35	c2a	2	362365	deficient	0.102815
37	c2a	2	362365	deficient	1.03935
38	c2a	2	362365	deficient	0.313569
40	c2a	2	362365	deficient	1.34211
41	c2a	2	362365	deficient	0.132319
42	c2a	2	362365	deficient	1.50096
43	c2a	2	362365	deficient	3.784
44	c2a	2	362365	deficient	4.42308
45	c2a	2	362365	deficient	3.85185
46	c2a	2	362365	deficient	0.714599
47	c2a	2	362365	deficient	2.77186
48	c2a	2	362365	deficient	1.13573
49	c2a	2	362365	deficient	0.471698
50	c2a	2	362365	deficient	0.301402
51	c2a	2	362365	deficient	18.3235
52	c2a	2	362365	deficient	0.34375
53	c2a	2	362365	deficient	0.697039
54	c2a	2	362365	deficient	2.12676
55	c2a	2	362365	deficient	134
56	c2a	2	362365	deficient	0.325967
57	c2a	2	362365	deficient	1.875
58	c2a	2	362365	deficient	1.1707
59	c2a	2	362365	deficient	1.86239
61	c2a	2	362365	deficient	1.41524
62	c2a	2	362365	deficient	0.847716
63	c2a	2	362365	deficient	1.17573
64	c2a	2	362365	deficient	1.83032
65	c2a	2	362365	deficient	3.73077
66	c2a	2	362365	deficient	0.859848
67	c2a	2	362365	deficient	0.88535
71	c2a	2	362365	deficient	1.13653
72	c2a	2	362365	deficient	2.77444
73	c2a	2	362365	deficient	0.016129
74	c2a	2	362365	deficient	2.13305
75	c2a	2	362365	deficient	4.9375
76	c2a	2	362365	deficient	0.737374
77	c2a	2	362365	deficient	0.587859
78	c2a	2	362365	deficient	2.07113
80	c2a	2	362365	deficient	1.15039
81	c2a	2	362365	deficient	0.968037
82	c2a	2	362365	deficient	1.04425
84	c2a	2	362365	deficient	2.26255
85	c2a	2	362365	deficient	1.14286
86	c2a	2	362365	deficient	3.2233
87	c2a	2	362365	deficient	1.33333
88	c2a	2	362365	deficient	1.87617
89	c2a	2	362365	deficient	1.17634
90	c2a	2	362365	deficient	1.37571
92	c2a	2	362365	deficient	0.265101
94	c2a	2	362365	deficient	13.7143
95	c2a	2	362365	deficient	31.2667
96	c2a	2	362365	deficient	62.5
98	c2a	2	362365	deficient	1.40268
100	c2a	2	362365	deficient	0.161692
101	c2a	2	362365	deficient	1.3321
102	c2a	2	362365	deficient	0.0148305
104	c2a	2	362365	deficient	0.380022
105	c2a	2	362365	deficient	3.34722
108	c2a	2	362365	deficient	1.12621
109	c2a	2	362365	deficient	1.44113
110	c2a	2	362365	deficient	1.0457
111	c2a	2	362365	deficient	3.35294
115	c2a	2	362365	deficient	1.50781
117	c2a	2	362365	deficient	1.45351
119	c2a	2	362365	deficient	2.73776
120	c2a	2	362365	deficient	1.28145
122	c2a	2	362365	deficient	0.711832
123	c2a	2	362365	deficient	0.92487
124	c2a	2	362365	deficient	7.78571
125	c2a	2	362365	deficient	2.75261
126	c2a	2	362365	deficient	2.4686
127	c2a	2	362365	deficient	4.145
128	c2a	2	362365	deficient	5.52381
129	c2a	2	362365	deficient	13.3636
130	c2d	2	362365	mimetic	0.301952
132	c2d	2	362365	mimetic	0.270983
133	c2d	2	362365	mimetic	4.30539
134	c2d	2	362365	mimetic	0.219457
136	c2d	2	362365	mimetic	13.34
137	c2d	2	362365	mimetic	0.160963
139	c2d	2	362365	mimetic	1.33835
140	c2d	2	362365	mimetic	2.23699
141	c2d	2	362365	mimetic	2.37255
142	c2d	2	362365	mimetic	0.375982
143	c2d	2	362365	mimetic	1.3734
144	c2d	2	362365	mimetic	0.179587
145	c2d	2	362365	mimetic	0.402552
146	c2d	2	362365	mimetic	1.83854
147	c2d	2	362365	mimetic	1.28896
148	c2d	2	362365	mimetic	1.38298
149	c2d	2	362365	mimetic	4.57143
150	c2d	2	362365	mimetic	1.4003
151	c2d	2	362365	mimetic	0.192171
152	c2d	2	362365	mimetic	0.454198
153	c2d	2	362365	mimetic	1.40625
155	c2d	2	362365	mimetic	0.0921348
156	c2d	2	362365	mimetic	0.0591195
158	c2d	2	362365	mimetic	0.7061
159	c2d	2	362365	mimetic	1.3311
160	c2d	2	362365	mimetic	1.47783
161	c2d	2	362365	mimetic	1.30938
162	c2d	2	362365	mimetic	1.01047
163	c2d	2	362365	mimetic	1.44928
164	c2d	2	362365	mimetic	1.24531
166	c2d	2	362365	mimetic	0.509677
167	c2d	2	362365	mimetic	0.116685
168	c2d	2	362365	mimetic	0.289037
169	c2d	2	362365	mimetic	31.1429
171	c2d	2	362365	mimetic	17.9231
172	c2d	2	362365	mimetic	0.12922
174	c2d	2	362365	mimetic	0.868035
176	c2d	2	362365	mimetic	16.9
177	c2d	2	362365	mimetic	0.0297619
179	c2d	2	362365	mimetic	2.46512
181	c2d	2	362365	mimetic	2.33624
182	c2d	2	362365	mimetic	1.33461
183	c2d	2	362365	mimetic	1.25459
189	c2d	2	362365	mimetic	0.464891
190	c2d	2	362365	mimetic	1.17279
191	c2d	2	362365	mimetic	1.14504
193	c2d	2	362365	mimetic	1.32779
194	c2d	2	362365	mimetic	1.80233
195	c2d	2	362365	mimetic	0.0261708
197	c2d	2	362365	mimetic	2.71315
198	c2d	2	362365	mimetic	1.40918
200	c2d	2	362365	mimetic	1.22721
201	c2d	2	362365	mimetic	1.04213
202	c2d	2	362365	mimetic	6.75
203	c2d	2	362365	mimetic	0.0166667
204	c2d	2	362365	mimetic	3.96552
207	c2d	2	362365	mimetic	2.73333
208	c2d	2	362365	mimetic	2.0101
209	c2d	2	362365	mimetic	0.547107
210	c2d	2	362365	mimetic	64.625
211	c2d	2	362365	mimetic	1.42633
212	c2d	2	362365	mimetic	2.17935
213	c2d	2	362365	mimetic	0.897275
215	c2d	2	362365	mimetic	0.206161
216	c2d	2	362365	mimetic	2.19303
218	c2d	2	362365	mimetic	1.3255
219	c2d	2	362365	mimetic	0.605324
220	c2d	2	362365	mimetic	0.482063
221	c2d	2	362365	mimetic	1.71672
222	c2d	2	362365	mimetic	1.47986
223	c2d	2	362365	mimetic	1.87438
225	c2d	2	362365	mimetic	0.0725624
227	c2d	2	362365	mimetic	1.04719
228	c2d	2	362365	mimetic	1.35357
229	c2d	2	362365	mimetic	1.62011
230	c2d	2	362365	mimetic	1.25977
231	c2d	2	362365	mimetic	1.81928
232	c2d	2	362365	mimetic	3.94819
233	c2d	2	362365	mimetic	0.014885
234	c2d	2	362365	mimetic	11.2692
235	c2d	2	362365	mimetic	1.01911
236	c2d	2	362365	mimetic	0.527316
237	c2d	2	362365	mimetic	2.58511
238	c2d	2	362365	mimetic	1.26261
239	c2d	2	362365	mimetic	0.113586
243	c2d	2	362365	mimetic	0.503722
244	c2d	2	362365	mimetic	4.01613
245	c2d	2	362365	mimetic	29.4
247	c2d	2	362365	mimetic	14.5122
248	c2d	2	362365	mimetic	0.772036
249	c2d	2	362365	mimetic	0.359571
251	c2d	2	362365	mimetic	4.62295
252	c2d	2	362365	mimetic	0.313725
253	c2d	2	362365	mimetic	1.63095
254	c2d	2	362365	mimetic	0.0235602
255	c2d	2	362365	mimetic	2.28221
256	c2d	2	362365	mimetic	0.808068
257	c2d	2	362365	mimetic	0.833534
258	c2d	2	362365	mimetic	3.72727
260	c2d	2	362365	mimetic	1.35139
261	c2d	2	362365	mimetic	0.440171
262	c2d	2	362365	mimetic	0.00162602
263	c2d	2	362365	mimetic	0.112172
264	c2d	2	362365	mimetic	1.42661
266	c2d	2	362365	mimetic	1.29907
267	c2d	2	362365	mimetic	1.35
268	c2d	2	362365	mimetic	0.262857
269	c6a	2	361, 362, 363, 364, 365, 368	deficient	1.41391
270	c6a	2	361, 362, 363, 364, 365, 368	deficient	1.3266
271	c6a	2	361, 362, 363, 364, 365, 368	deficient	1.34365
272	c6a	2	361, 362, 363, 364, 365, 368	deficient	5.79808
273	c6a	2	361, 362, 363, 364, 365, 368	deficient	1.67419
274	c6a	2	361, 362, 363, 364, 365, 368	deficient	1.38797
275	c6a	2	361, 362, 363, 364, 365, 368	deficient	1.64336
276	c6a	2	361, 362, 363, 364, 365, 368	deficient	2.77011
277	c6a	2	361, 362, 363, 364, 365, 368	deficient	0.0721649
278	c6a	2	361, 362, 363, 364, 365, 368	deficient	0.387387
279	c6a	2	361, 362, 363, 364, 365, 368	deficient	0.228443
280	c6a	2	361, 362, 363, 364, 365, 368	deficient	1.32842
281	c6a	2	361, 362, 363, 364, 365, 368	deficient	1.04659
283	c6a	2	361, 362, 363, 364, 365, 368	deficient	21.2188
284	c6a	2	361, 362, 363, 364, 365, 368	deficient	6.32743
285	c6a	2	361, 362, 363, 364, 365, 368	deficient	1.46677
288	c6a	2	361, 362, 363, 364, 365, 368	deficient	0.591257
289	c6a	2	361, 362, 363, 364, 365, 368	deficient	1.4847
290	c6a	2	361, 362, 363, 364, 365, 368	deficient	2.21399
291	c6a	2	361, 362, 363, 364, 365, 368	deficient	1.43899
292	c6a	2	361, 362, 363, 364, 365, 368	deficient	4.36364
293	c6a	2	361, 362, 363, 364, 365, 368	deficient	4.00613
294	c6a	2	361, 362, 363, 364, 365, 368	deficient	1.29778
295	c6a	2	361, 362, 363, 364, 365, 368	deficient	3.57851
297	c6a	2	361, 362, 363, 364, 365, 368	deficient	6.0458
298	c6a	2	361, 362, 363, 364, 365, 368	deficient	0.91369
299	c6a	2	361, 362, 363, 364, 365, 368	deficient	0.731567
301	c6a	2	361, 362, 363, 364, 365, 368	deficient	0.698257
302	c6a	2	361, 362, 363, 364, 365, 368	deficient	9.60714
304	c6a	2	361, 362, 363, 364, 365, 368	deficient	1.93949
305	c6a	2	361, 362, 363, 364, 365, 368	deficient	3.80303
306	c6a	2	361, 362, 363, 364, 365, 368	deficient	3.51142
307	c6a	2	361, 362, 363, 364, 365, 368	deficient	1.32206
308	c6a	2	361, 362, 363, 364, 365, 368	deficient	1.38254
309	c6a	2	361, 362, 363, 364, 365, 368	deficient	0.00763359
311	c6a	2	361, 362, 363, 364, 365, 368	deficient	0.37033
312	c6a	2	361, 362, 363, 364, 365, 368	deficient	9.48333
314	c6a	2	361, 362, 363, 364, 365, 368	deficient	1.44282
316	c6a	2	361, 362, 363, 364, 365, 368	deficient	1.28258
318	c6a	2	361, 362, 363, 364, 365, 368	deficient	1.4189
319	c6a	2	361, 362, 363, 364, 365, 368	deficient	3.70149
320	c6a	2	361, 362, 363, 364, 365, 368	deficient	1.32006
322	c6a	2	361, 362, 363, 364, 365, 368	deficient	2.66667
323	c6a	2	361, 362, 363, 364, 365, 368	deficient	4.29592
324	c6a	2	361, 362, 363, 364, 365, 368	deficient	2.79487
325	c6a	2	361, 362, 363, 364, 365, 368	deficient	0.849234
326	c6a	2	361, 362, 363, 364, 365, 368	deficient	10.1525
330	c6a	2	361, 362, 363, 364, 365, 368	deficient	1.78367
331	c6a	2	361, 362, 363, 364, 365, 368	deficient	1.32731
332	c6a	2	361, 362, 363, 364, 365, 368	deficient	5.02484
334	c6a	2	361, 362, 363, 364, 365, 368	deficient	0.0261097
335	c6a	2	361, 362, 363, 364, 365, 368	deficient	0.92381
336	c6a	2	361, 362, 363, 364, 365, 368	deficient	1.3905
338	c6a	2	361, 362, 363, 364, 365, 368	deficient	2.95215
339	c6a	2	361, 362, 363, 364, 365, 368	deficient	0.142384
340	c6a	2	361, 362, 363, 364, 365, 368	deficient	0.809412
342	c6a	2	361, 362, 363, 364, 365, 368	deficient	1.67556
343	c6a	2	361, 362, 363, 364, 365, 368	deficient	10.9474
344	c6a	2	361, 362, 363, 364, 365, 368	deficient	0.218506
345	c6a	2	361, 362, 363, 364, 365, 368	deficient	0.097867
346	c6a	2	361, 362, 363, 364, 365, 368	deficient	0.793814
347	c6a	2	361, 362, 363, 364, 365, 368	deficient	0.244541
349	c6a	2	361, 362, 363, 364, 365, 368	deficient	1.73518
351	c6a	2	361, 362, 363, 364, 365, 368	deficient	0.623529
352	c6a	2	361, 362, 363, 364, 365, 368	deficient	1.46645
353	c6a	2	361, 362, 363, 364, 365, 368	deficient	0.173141
354	c6a	2	361, 362, 363, 364, 365, 368	deficient	1.45215
355	c6a	2	361, 362, 363, 364, 365, 368	deficient	1.24426
356	c6a	2	361, 362, 363, 364, 365, 368	deficient	0.165701
358	c6a	2	361, 362, 363, 364, 365, 368	deficient	0.73125
359	c6a	2	361, 362, 363, 364, 365, 368	deficient	2.48718
360	c6a	2	361, 362, 363, 364, 365, 368	deficient	0.426106
361	c6a	2	361, 362, 363, 364, 365, 368	deficient	1.50735
363	c6a	2	361, 362, 363, 364, 365, 368	deficient	1.18254
364	c6a	2	361, 362, 363, 364, 365, 368	deficient	1.85211
365	c6a	2	361, 362, 363, 364, 365, 368	deficient	6.97297
366	c6a	2	361, 362, 363, 364, 365, 368	deficient	1.71973
367	c6a	2	361, 362, 363, 364, 365, 368	deficient	1.33284
368	c6a	2	361, 362, 363, 364, 365, 368	deficient	1.61707
369	c6a	2	361, 362, 363, 364, 365, 368	deficient	0.0941935
370	c6a	2	361, 362, 363, 364, 365, 368	deficient	0.39527
371	c6a	2	361, 362, 363, 364, 365, 368	deficient	1.45324
373	c6a	2	361, 362, 363, 364, 365, 368	deficient	0.566783
374	c6a	2	361, 362, 363, 364, 365, 368	deficient	0.86445
376	c6a	2	361, 362, 363, 364, 365, 368	deficient	1.42079
377	c6a	2	361, 362, 363, 364, 365, 368	deficient	2.77778
380	c6a	2	361, 362, 363, 364, 365, 368	deficient	0.524064
381	c6a	2	361, 362, 363, 364, 365, 368	deficient	0.356164
382	c6a	2	361, 362, 363, 364, 365, 368	deficient	0.16506
383	c6a	2	361, 362, 363, 364, 365, 368	deficient	1.85253
384	c6a	2	361, 362, 363, 364, 365, 368	deficient	1.05409
385	c6a	2	361, 362, 363, 364, 365, 368	deficient	1.44948
386	c6a	2	361, 362, 363, 364, 365, 368	deficient	1.02041
387	c6a	2	361, 362, 363, 364, 365, 368	deficient	2.37086
388	c6a	2	361, 362, 363, 364, 365, 368	deficient	4.95763
389	c6a	2	361, 362, 363, 364, 365, 368	deficient	2.67373
392	c6a	2	361, 362, 363, 364, 365, 368	deficient	0.900596
393	c6d	2	361, 362, 363, 364, 365, 368	mimetic	2.38767
396	c6d	2	361, 362, 363, 364, 365, 368	mimetic	1.30074
398	c6d	2	361, 362, 363, 364, 365, 368	mimetic	1.76471
399	c6d	2	361, 362, 363, 364, 365, 368	mimetic	0.527621
400	c6d	2	361, 362, 363, 364, 365, 368	mimetic	0.0621951
401	c6d	2	361, 362, 363, 364, 365, 368	mimetic	0.104551
402	c6d	2	361, 362, 363, 364, 365, 368	mimetic	0.430649
404	c6d	2	361, 362, 363, 364, 365, 368	mimetic	1.24251
409	c6d	2	361, 362, 363, 364, 365, 368	mimetic	5.36585
410	c6d	2	361, 362, 363, 364, 365, 368	mimetic	1.26799
412	c6d	2	361, 362, 363, 364, 365, 368	mimetic	0.437158
414	c6d	2	361, 362, 363, 364, 365, 368	mimetic	1.21792
415	c6d	2	361, 362, 363, 364, 365, 368	mimetic	0.555556
416	c6d	2	361, 362, 363, 364, 365, 368	mimetic	1.25948
417	c6d	2	361, 362, 363, 364, 365, 368	mimetic	1.71429
418	c6d	2	361, 362, 363, 364, 365, 368	mimetic	2.47468
419	c6d	2	361, 362, 363, 364, 365, 368	mimetic	0.0718954
420	c6d	2	361, 362, 363, 364, 365, 368	mimetic	3.42735
421	c6d	2	361, 362, 363, 364, 365, 368	mimetic	0.0550576
422	c6d	2	361, 362, 363, 364, 365, 368	mimetic	0.0197628
423	c6d	2	361, 362, 363, 364, 365, 368	mimetic	0.203791
424	c6d	2	361, 362, 363, 364, 365, 368	mimetic	0.683432
425	c6d	2	361, 362, 363, 364, 365, 368	mimetic	0.794444
426	c6d	2	361, 362, 363, 364, 365, 368	mimetic	0.155844
427	c6d	2	361, 362, 363, 364, 365, 368	mimetic	3.58407
428	c6d	2	361, 362, 363, 364, 365, 368	mimetic	0.490119
430	c6d	2	361, 362, 363, 364, 365, 368	mimetic	0.277926
432	c6d	2	361, 362, 363, 364, 365, 368	mimetic	0.5
433	c6d	2	361, 362, 363, 364, 365, 368	mimetic	0.636139
435	c6d	2	361, 362, 363, 364, 365, 368	mimetic	19.2
436	c6d	2	361, 362, 363, 364, 365, 368	mimetic	0.12635
438	c6d	2	361, 362, 363, 364, 365, 368	mimetic	0.331754
439	c6d	2	361, 362, 363, 364, 365, 368	mimetic	0.0775444
440	c6d	2	361, 362, 363, 364, 365, 368	mimetic	1.39075
441	c6d	2	361, 362, 363, 364, 365, 368	mimetic	1.25401
443	c6d	2	361, 362, 363, 364, 365, 368	mimetic	1.12162
444	c6d	2	361, 362, 363, 364, 365, 368	mimetic	0.90303
445	c6d	2	361, 362, 363, 364, 365, 368	mimetic	1.8453
446	c6d	2	361, 362, 363, 364, 365, 368	mimetic	1.89308
448	c6d	2	361, 362, 363, 364, 365, 368	mimetic	0.739796
449	c6d	2	361, 362, 363, 364, 365, 368	mimetic	4.15556
451	c6d	2	361, 362, 363, 364, 365, 368	mimetic	0.971831
452	c6d	2	361, 362, 363, 364, 365, 368	mimetic	0.79646
453	c6d	2	361, 362, 363, 364, 365, 368	mimetic	1.25048
454	c6d	2	361, 362, 363, 364, 365, 368	mimetic	0.54026
455	c6d	2	361, 362, 363, 364, 365, 368	mimetic	1.36012
456	c6d	2	361, 362, 363, 364, 365, 368	mimetic	0.0858525
457	c6d	2	361, 362, 363, 364, 365, 368	mimetic	0.37883
458	c6d	2	361, 362, 363, 364, 365, 368	mimetic	1.36084
459	c6d	2	361, 362, 363, 364, 365, 368	mimetic	2.75701
461	c6d	2	361, 362, 363, 364, 365, 368	mimetic	0.13431
462	c6d	2	361, 362, 363, 364, 365, 368	mimetic	1.25727
464	c6d	2	361, 362, 363, 364, 365, 368	mimetic	0.853846
465	c6d	2	361, 362, 363, 364, 365, 368	mimetic	2.48603
466	c6d	2	361, 362, 363, 364, 365, 368	mimetic	1.13617
467	c6d	2	361, 362, 363, 364, 365, 368	mimetic	26.5
469	c6d	2	361, 362, 363, 364, 365, 368	mimetic	0.224747
470	c6d	2	361, 362, 363, 364, 365, 368	mimetic	3.07547
471	c6d	2	361, 362, 363, 364, 365, 368	mimetic	0.482911
472	c6d	2	361, 362, 363, 364, 365, 368	mimetic	2.74497
473	c6d	2	361, 362, 363, 364, 365, 368	mimetic	0.93
474	c6d	2	361, 362, 363, 364, 365, 368	mimetic	0.955882
477	c6d	2	361, 362, 363, 364, 365, 368	mimetic	6.82609
478	c6d	2	361, 362, 363, 364, 365, 368	mimetic	1.82036
479	c6d	2	361, 362, 363, 364, 365, 368	mimetic	1.37705
480	c6d	2	361, 362, 363, 364, 365, 368	mimetic	1.32681
481	c6d	2	361, 362, 363, 364, 365, 368	mimetic	1.18182
482	c6d	2	361, 362, 363, 364, 365, 368	mimetic	0.543233
483	c6d	2	361, 362, 363, 364, 365, 368	mimetic	2.13312
484	c6d	2	361, 362, 363, 364, 365, 368	mimetic	1.17518
485	c6d	2	361, 362, 363, 364, 365, 368	mimetic	2.61538
487	c6d	2	361, 362, 363, 364, 365, 368	mimetic	0.925054
488	c6d	2	361, 362, 363, 364, 365, 368	mimetic	1.02687
490	c6d	2	361, 362, 363, 364, 365, 368	mimetic	0.0978261
491	c6d	2	361, 362, 363, 364, 365, 368	mimetic	11.525
493	c6d	2	361, 362, 363, 364, 365, 368	mimetic	0.288194
494	c6d	2	361, 362, 363, 364, 365, 368	mimetic	1.22446
495	c6d	2	361, 362, 363, 364, 365, 368	mimetic	1.07568
496	c6d	2	361, 362, 363, 364, 365, 368	mimetic	0.125551
497	c6d	2	361, 362, 363, 364, 365, 368	mimetic	1.35331
499	c6d	2	361, 362, 363, 364, 365, 368	mimetic	0.121137
500	c6d	2	361, 362, 363, 364, 365, 368	mimetic	1.52439
501	c6d	2	361, 362, 363, 364, 365, 368	mimetic	0.0645161
502	c6d	2	361, 362, 363, 364, 365, 368	mimetic	0.726148
503	c6d	2	361, 362, 363, 364, 365, 368	mimetic	0.930864
505	c6d	2	361, 362, 363, 364, 365, 368	mimetic	1.41534
507	c6d	2	361, 362, 363, 364, 365, 368	mimetic	0.865449
508	c6d	2	361, 362, 363, 364, 365, 368	mimetic	1.47579
509	c6d	2	361, 362, 363, 364, 365, 368	mimetic	1.27495
510	c6d	2	361, 362, 363, 364, 365, 368	mimetic	0.880309
512	c6d	2	361, 362, 363, 364, 365, 368	mimetic	1.53527
513	c6d	2	361, 362, 363, 364, 365, 368	mimetic	2.67857
514	c6d	2	361, 362, 363, 364, 365, 368	mimetic	200.667
515	c6d	2	361, 362, 363, 364, 365, 368	mimetic	1.70149
519	c6d	2	361, 362, 363, 364, 365, 368	mimetic	0.717647
520	c6d	2	361, 362, 363, 364, 365, 368	mimetic	12.2292
521	c6d	2	361, 362, 363, 364, 365, 368	mimetic	1.67478
522	c6d	2	361, 362, 363, 364, 365, 368	mimetic	1.33562
524	c6d	2	361, 362, 363, 364, 365, 368	mimetic	0.578261
526	c6d	2	361, 362, 363, 364, 365, 368	mimetic	1.43605
528	c6d	2	361, 362, 363, 364, 365, 368	mimetic	0.23676
529	c6d	2	361, 362, 363, 364, 365, 368	mimetic	0.292906
533	c6d	2	361, 362, 363, 364, 365, 368	mimetic	0.411908
534	c6d	2	361, 362, 363, 364, 365, 368	mimetic	4.78125
537	c6d	2	361, 362, 363, 364, 365, 368	mimetic	1.34096
538	c6d	2	361, 362, 363, 364, 365, 368	mimetic	0.142506
539	c6d	2	361, 362, 363, 364, 365, 368	mimetic	0.0610212
540	c6d	2	361, 362, 363, 364, 365, 368	mimetic	1.12972
543	c6d	2	361, 362, 363, 364, 365, 368	mimetic	0.674336
544	c6d	2	361, 362, 363, 364, 365, 368	mimetic	1.375
545	c6d	2	361, 362, 363, 364, 365, 368	mimetic	0.586207
546	c6d	2	361, 362, 363, 364, 365, 368	mimetic	2.25455
549	c6d	2	361, 362, 363, 364, 365, 368	mimetic	0.0187166
550	c6d	2	361, 362, 363, 364, 365, 368	mimetic	0.211346
551	c6d	2	361, 362, 363, 364, 365, 368	mimetic	0.0857503
552	c6d	2	361, 362, 363, 364, 365, 368	mimetic	0.485374
553	c6d	2	361, 362, 363, 364, 365, 368	mimetic	6.03614
554	c6d	2	361, 362, 363, 364, 365, 368	mimetic	3.17647
555	c6d	2	361, 362, 363, 364, 365, 368	mimetic	1.17683
556	c6d	2	361, 362, 363, 364, 365, 368	mimetic	0.0703704
557	c6d	2	361, 362, 363, 364, 365, 368	mimetic	1.44444
558	n2a	2	2,4,6	deficient	0.897993
559	n2a	2	2,4,6	deficient	0.810484
561	n2a	2	2,4,6	deficient	0.968932
562	n2a	2	2,4,6	deficient	1.4689
563	n2a	2	2,4,6	deficient	1.38612
564	n2a	2	2,4,6	deficient	2.30566
565	n2a	2	2,4,6	deficient	5.86239
566	n2a	2	2,4,6	deficient	0.410026
567	n2a	2	2,4,6	deficient	4.7807
568	n2a	2	2,4,6	deficient	2.07951
569	n2a	2	2,4,6	deficient	2.19231
570	n2a	2	2,4,6	deficient	1.81282
571	n2a	2	2,4,6	deficient	2.07267
572	n2a	2	2,4,6	deficient	1.22493
573	n2a	2	2,4,6	deficient	1.60825
575	n2a	2	2,4,6	deficient	0.142202
576	n2a	2	2,4,6	deficient	1.44197
578	n2a	2	2,4,6	deficient	1.84887
579	n2a	2	2,4,6	deficient	1.95664
580	n2a	2	2,4,6	deficient	3.8535
581	n2a	2	2,4,6	deficient	1.34102
582	n2a	2	2,4,6	deficient	0.22335
585	n2a	2	2,4,6	deficient	2.40157
591	n2a	2	2,4,6	deficient	2.1341
592	n2a	2	2,4,6	deficient	5.66406
595	n2a	2	2,4,6	deficient	0.829843
599	n2a	2	2,4,6	deficient	7.91781
600	n2a	2	2,4,6	deficient	1.3856
601	n2a	2	2,4,6	deficient	0.916851
602	n2a	2	2,4,6	deficient	2.32345
604	n2a	2	2,4,6	deficient	0.228221
606	n2a	2	2,4,6	deficient	1.87459
608	n2a	2	2,4,6	deficient	22.75
618	n2a	2	2,4,6	deficient	1.91691
619	n2a	2	2,4,6	deficient	2.62069
620	n2a	2	2,4,6	deficient	1.66
621	n2a	2	2,4,6	deficient	1.21053
622	n2a	2	2,4,6	deficient	0.317215
623	n2a	2	2,4,6	deficient	1.9303
624	n2a	2	2,4,6	deficient	0.510121
625	n2a	2	2,4,6	deficient	0.773292
626	n2a	2	2,4,6	deficient	1.25563
627	n2a	2	2,4,6	deficient	1.30616
628	n2a	2	2,4,6	deficient	2.32131
630	n2a	2	2,4,6	deficient	0.479452
631	n2a	2	2,4,6	deficient	1.41581
632	n2a	2	2,4,6	deficient	0.0405063
633	n2a	2	2,4,6	deficient	2.55253
636	n2a	2	2,4,6	deficient	1.81628
637	n2a	2	2,4,6	deficient	1.22609
638	n2a	2	2,4,6	deficient	12.6364
639	n2a	2	2,4,6	deficient	1.38378
640	n2a	2	2,4,6	deficient	0.326683
641	n2a	2	2,4,6	deficient	6.25984
643	n2a	2	2,4,6	deficient	0.580231
644	n2a	2	2,4,6	deficient	1.65241
645	n2a	2	2,4,6	deficient	0.0989446
646	n2d	2	2,4,6	mimetic	0.149068
647	n2d	2	2,4,6	mimetic	0.429194
648	n2d	2	2,4,6	mimetic	1.76279
649	n2d	2	2,4,6	mimetic	1.42055
650	n2d	2	2,4,6	mimetic	1.23391
651	n2d	2	2,4,6	mimetic	1.35072
653	n2d	2	2,4,6	mimetic	1.58456
654	n2d	2	2,4,6	mimetic	1.50954
658	n2d	2	2,4,6	mimetic	1.16726
659	n2d	2	2,4,6	mimetic	0.0571429
660	n2d	2	2,4,6	mimetic	0.288889
662	n2d	2	2,4,6	mimetic	1.73191
663	n2d	2	2,4,6	mimetic	0.280047
664	n2d	2	2,4,6	mimetic	6.07547
665	n2d	2	2,4,6	mimetic	0.201365
666	n2d	2	2,4,6	mimetic	1.24964
668	n2d	2	2,4,6	mimetic	0.255621
669	n2d	2	2,4,6	mimetic	0.0494148
670	n2d	2	2,4,6	mimetic	1.30112
671	n2d	2	2,4,6	mimetic	0.0280971
672	n2d	2	2,4,6	mimetic	1.58947
674	n2d	2	2,4,6	mimetic	3.61702
675	n2d	2	2,4,6	mimetic	1.42674
679	n2d	2	2,4,6	mimetic	1.01893
680	n2d	2	2,4,6	mimetic	0.566929
681	n2d	2	2,4,6	mimetic	0.168362
683	n2d	2	2,4,6	mimetic	2.67097
684	n2d	2	2,4,6	mimetic	1.42249
687	n2d	2	2,4,6	mimetic	0.597576
688	n2d	2	2,4,6	mimetic	40.5556
689	n2d	2	2,4,6	mimetic	1.86167
692	n2d	2	2,4,6	mimetic	1.20115
696	n2d	2	2,4,6	mimetic	7.3871
697	n2d	2	2,4,6	mimetic	1.81897
698	n2d	2	2,4,6	mimetic	1.56757
699	n2d	2	2,4,6	mimetic	1.29078
701	n2d	2	2,4,6	mimetic	1.09549
702	n2d	2	2,4,6	mimetic	1.1898
703	n2d	2	2,4,6	mimetic	11.3243
704	n2d	2	2,4,6	mimetic	1.65934
705	n2d	2	2,4,6	mimetic	1.2828
707	n2d	2	2,4,6	mimetic	1.43354
708	n2d	2	2,4,6	mimetic	0.842105
709	n2d	2	2,4,6	mimetic	0.586614
710	n2d	2	2,4,6	mimetic	2.09119
712	n2d	2	2,4,6	mimetic	1.17308
713	n2d	2	2,4,6	mimetic	4.64815
716	n2d	2	2,4,6	mimetic	5.10185
717	n2d	2	2,4,6	mimetic	0.690173
720	n2d	2	2,4,6	mimetic	2.5
721	n2d	2	2,4,6	mimetic	1.76119
722	n2d	2	2,4,6	mimetic	1.33283
723	n2d	2	2,4,6	mimetic	1.44757
724	n2d	2	2,4,6	mimetic	0.963801
726	n2d	2	2,4,6	mimetic	1.11957
728	n2d	2	2,4,6	mimetic	180
730	n2d	2	2,4,6	mimetic	0.0717131
731	n2d	2	2,4,6	mimetic	6.18966
732	n2d	2	2,4,6	mimetic	1.89256
735	n2d	2	2,4,6	mimetic	1.83978
736	n2d	2	2,4,6	mimetic	1.18613
738	n2d	2	2,4,6	mimetic	1.28521
739	n2d	2	2,4,6	mimetic	0.69883
740	n2d	2	2,4,6	mimetic	1.28947
742	n2d	2	2,4,6	mimetic	1.40437
744	n2d	2	2,4,6	mimetic	2.83784
745	n2d	2	2,4,6	mimetic	1.18545
746	n2d	2	2,4,6	mimetic	1.53957
747	n2d	2	2,4,6	mimetic	0.342391
749	n2d	2	2,4,6	mimetic	1.12081
750	n2d	2	2,4,6	mimetic	1.22611
751	n2d	2	2,4,6	mimetic	0.979742
754	n2d	2	2,4,6	mimetic	0.750865
755	n2d	2	2,4,6	mimetic	0.822993
756	n2d	2	2,4,6	mimetic	1.37788
757	n2d	2	2,4,6	mimetic	0.432049
758	n2d	2	2,4,6	mimetic	0.0679825
759	n2d	2	2,4,6	mimetic	1.97902
760	n2d	2	2,4,6	mimetic	0.689704
761	n2d	2	2,4,6	mimetic	10.5682
762	n2d	2	2,4,6	mimetic	1.35672
763	n2d	2	2,4,6	mimetic	2.15934
764	n2d	2	2,4,6	mimetic	4.06087
766	n2d	2	2,4,6	mimetic	0.286385
767	n2d	2	2,4,6	mimetic	1.27843
769	n2d	2	2,4,6	mimetic	1.69069
770	n2d	2	2,4,6	mimetic	2.08594
771	n2d	2	2,4,6	mimetic	1.71705
772	n2d	2	2,4,6	mimetic	5.52688
773	n2d	2	2,4,6	mimetic	1.99647
775	n2d	2	2,4,6	mimetic	6.07018
776	n2d	2	2,4,6	mimetic	1.47447
779	n2d	2	2,4,6	mimetic	1.00253
780	n2d	2	2,4,6	mimetic	2.08547
781	wt	2	wt	wt	0.689427
782	wt	2	wt	wt	1.07224
784	wt	2	wt	wt	1.20228
785	wt	2	wt	wt	5.14062
786	wt	2	wt	wt	0.548077
787	wt	2	wt	wt	2.71
788	wt	2	wt	wt	1.18791
789	wt	2	wt	wt	16.5238
790	wt	2	wt	wt	0.0353075
792	wt	2	wt	wt	3.08
793	wt	2	wt	wt	1.19383
794	wt	2	wt	wt	0.282916
796	wt	2	wt	wt	1.43434
797	wt	2	wt	wt	1.31278
798	wt	2	wt	wt	8.74074
799	wt	2	wt	wt	2.15205
800	wt	2	wt	wt	0.184
801	wt	2	wt	wt	1.79325
802	wt	2	wt	wt	1.40591
803	wt	2	wt	wt	0.0198265
805	wt	2	wt	wt	1.65799
806	wt	2	wt	wt	1.41994
807	wt	2	wt	wt	1.31746
808	wt	2	wt	wt	0.366972
809	wt	2	wt	wt	0.850769
811	wt	2	wt	wt	3.79213
812	wt	2	wt	wt	1.15991
813	wt	2	wt	wt	2.03529
814	wt	2	wt	wt	1.81646
815	wt	2	wt	wt	2.57895
816	wt	2	wt	wt	0.70684
818	wt	2	wt	wt	2.71749
819	wt	2	wt	wt	1.41113
821	wt	2	wt	wt	8.22368
823	wt	2	wt	wt	0.387528
825	wt	2	wt	wt	1.26492
826	wt	2	wt	wt	1.38073
827	wt	2	wt	wt	1.27467
828	wt	2	wt	wt	0.179487
830	wt	2	wt	wt	1.02439
833	wt	2	wt	wt	1.22046
834	wt	2	wt	wt	2.29236
835	wt	2	wt	wt	0.111111
837	wt	2	wt	wt	1.9798
838	wt	2	wt	wt	1.74596
839	wt	2	wt	wt	0.859091
841	wt	2	wt	wt	0.415751
842	wt	2	wt	wt	0.322989
843	wt	2	wt	wt	1.09568
844	wt	2	wt	wt	1.0089
847	wt	2	wt	wt	1.00375
848	wt	2	wt	wt	3.52326
849	wt	2	wt	wt	4.16495
851	wt	2	wt	wt	2.78409
852	wt	2	wt	wt	1.84577
853	wt	2	wt	wt	1.20719
854	wt	2	wt	wt	4.46341
855	wt	2	wt	wt	1.41365
856	wt	2	wt	wt	1.23715
857	wt	2	wt	wt	2.53629
859	wt	2	wt	wt	1.03916
860	wt	2	wt	wt	0.641248
863	wt	2	wt	wt	0.372365
864	wt	2	wt	wt	1.38288
865	wt	2	wt	wt	1.11093
866	wt	2	wt	wt	0.181477
868	wt	2	wt	wt	1.37455
869	wt	2	wt	wt	0.873563
870	wt	2	wt	wt	1.83422
871	wt	2	wt	wt	1.23138
872	wt	2	wt	wt	1.52809
873	wt	2	wt	wt	0.091638
874	wt	2	wt	wt	1.19602
876	wt	2	wt	wt	1.41294
877	wt	2	wt	wt	1.42901
879	wt	2	wt	wt	1.76699
880	wt	2	wt	wt	3.10821
881	wt	2	wt	wt	1.4023
883	wt	2	wt	wt	0.850181
884	wt	2	wt	wt	1.472
885	wt	2	wt	wt	1.51078
886	wt	2	wt	wt	1.45741
887	wt	2	wt	wt	3.70297
888	wt	2	wt	wt	2.44444
891	wt	2	wt	wt	1.54828
892	wt	2	wt	wt	4.30435
893	wt	2	wt	wt	1.22874
894	wt	2	wt	wt	0.747289
895	wt	2	wt	wt	0.293142
896	wt	2	wt	wt	0.268889
897	wt	2	wt	wt	4.04706
899	wt	2	wt	wt	0.610723
900	wt	2	wt	wt	9.09333
901	wt	2	wt	wt	1.4537
903	wt	2	wt	wt	0.404469
904	wt	2	wt	wt	1.7618
905	wt	2	wt	wt	4.35065
906	wt	2	wt	wt	2.26776
907	wt	2	wt	wt	0.209382
908	wt	2	wt	wt	1.17454
910	wt	2	wt	wt	1.494
911	wt	2	wt	wt	2.63682
912	wt	2	wt	wt	0.629189
913	wt	2	wt	wt	1.17873
914	wt	2	wt	wt	1.58824
915	wt	2	wt	wt	0.0484429
916	wt	2	wt	wt	0.435714
919	wt	2	wt	wt	14.0435
920	wt	2	wt	wt	2.08197
921	wt	2	wt	wt	1.1831
922	wt	2	wt	wt	21
923	wt	2	wt	wt	2.38356
924	wt	2	wt	wt	0.187229
