# Supplementary material for: Systematic discovery of biomolecular condensate-specific protein phosphorylation
Source: Nat Chem Biol. 2022 Jul 21;18(10):1104–14. doi: 10.1038/s41589-022-01062-y (PMC9512703; doi:10.1038/s41589-022-01062-y)
Supplement: Source Data Fig. 4 — Unprocessed confocal image data. [file 41589_2022_1062_MOESM13_ESM.zip]

Archive with 7 entries (7 files):
- HNRNPA1_Cterm_2sites_deficient.jpg
- HNRNPA1_Cterm_2sites_mimetic.jpg
- HNRNPA1_Cterm_6sites_deficient.jpg
- HNRNPA1_Cterm_6sites_mimetic.jpg
- HNRNPA1_N_deficient.jpg
- HNRNPA1_N_mimetic.jpg
- wt-HNRNPA1.jpg
