# Supplementary material for: Systematic discovery of biomolecular condensate-specific protein phosphorylation
Source: Nat Chem Biol. 2022 Jul 21;18(10):1104–14. doi: 10.1038/s41589-022-01062-y (PMC9512703; doi:10.1038/s41589-022-01062-y)
Supplement: Source Data Fig. 5 — Statistical analysis source data. [file 41589_2022_1062_MOESM14_ESM.xlsx]

## Sheet: Fig.5A
gene_name	protein_id	sequence	mod_seq	phospho_site_STY	phospho_loc	phospho_prob	Ppeptide_preserved_rep1	Ppeptide_preserved_rep2	Ppeptide_preserved_rep3	preserved_Ppeptide_median	protein_preserved_rep1	protein_preserved_rep2	protein_preserved_rep3	preserved_protein_median	p_value	FDR_limma	annotation
NPM1	P06748|P06748-3	DSKPSSTPR	DSKPSSTpPR	1	FALSE	DSKPS(0.042)S(0.353)T(0.605)PR	0.766283	0.832969	0.808463	0.808463	0.366816	0.304983	0.302121	0.304983	8.86457e-10	2.71939e-07	Soluble
NPM1	P06748|P06748-3	MQASIEK	MQASpIEK	1	TRUE	MQAS(1)IEK	0.733204	0.681544	0.706322	0.706322	0.366816	0.304983	0.302121	0.304983	1.95491e-06	5.39132e-05	Soluble
NPM1	P06748|P06748-3	MQASIEKGGSLPKVEAK	MQASpIEKGGSpLPKVEAK	2	TRUE	MQAS(1)IEKGGS(1)LPKVEAK	0.679802	0.625235	0.511478	0.625235	0.366816	0.304983	0.302121	0.304983	4.81499e-06	9.98281e-05	Soluble
NPM1	P06748|P06748-3	CGSGPVHISGQHLVAVEEDAESEDEEEEDVK	CGSpGPVHISGQHLVAVEEDAESpEDEEEEDVK	2	TRUE	CGS(0.963)GPVHIS(0.037)GQHLVAVEEDAES(1)EDEEEEDVK	0.515068	0.558949	0.54055	0.54055	0.366816	0.304983	0.302121	0.304983	7.17868e-06	0.000130973	Soluble
NPM1	P06748|P06748-3	MEDSMDMDMSPLRPQNYLFGCELK	MEDSpMDMDMSpPLRPQNYLFGCELK	2	TRUE	MEDS(1)MDMDMS(1)PLRPQNY(0.001)LFGCELK	0.418171	0.39418	0.556758	0.418171	0.366816	0.304983	0.302121	0.304983	0.00152939	0.00743877	none
NPM1	P06748|P06748-3	CGSGPVHISGQHLVAVEEDAESEDEEEEDVK	CGSGPVHISGQHLVAVEEDAESpEDEEEEDVK	1	TRUE	CGSGPVHISGQHLVAVEEDAES(1)EDEEEEDVK	0.413019	0.432392	0.390568	0.413019	0.366816	0.304983	0.302121	0.304983	0.00238112	0.0103895	none
NPM1	P06748|P06748-3	DELHIVEAEAMNYEGSPIK	DELHIVEAEAMNYEGSpPIK	1	TRUE	DELHIVEAEAMNY(0.246)EGS(0.754)PIK	0.129199	0.429746	0.371191	0.371191	0.366816	0.304983	0.302121	0.304983	0.600168	0.709254	none

## Sheet: Fig.5B
POS	AMINOACID	IUPRED	NCPR
1	M	0.9408	0
2	E	0.9055	0
3	D	0.8813	-0.4
4	S	0.8547	-0.6
5	M	0.8177	-0.4
6	D	0.7672	-0.4
7	M	0.7037	-0.4
8	D	0.6308	-0.4
9	M	0.5539	-0.2
10	S	0.4796	-0.2
11	P	0.4197	0.2
12	L	0.3704	0.2
13	R	0.344	0.2
14	P	0.338	0.2
15	Q	0.3417	0.2
16	N	0.342	0
17	Y	0.34	0
18	L	0.3325	0
19	F	0.3258	0
20	G	0.3081	-0.2
21	C	0.291	-0.2
22	E	0.2586	0
23	L	0.2302	0
24	K	0.2127	-0.2
25	A	0.2153	0.2
26	D	0.2322	0
27	K	0.2659	-0.2
28	D	0.2951	-0.2
29	Y	0.3362	0
30	H	0.3636	0
31	F	0.3953	0.2
32	K	0.4142	0
33	V	0.424	0
34	D	0.4105	-0.2
35	N	0.3892	-0.6
36	D	0.3641	-0.6
37	E	0.3468	-0.6
38	N	0.3348	-0.6
39	E	0.3383	-0.4
40	H	0.3447	-0.2
41	Q	0.3587	-0.2
42	L	0.383	0
43	S	0.4035	0.2
44	L	0.4242	0.2
45	R	0.4259	0.2
46	T	0.4095	0.2
47	V	0.3812	0.2
48	S	0.3356	0
49	L	0.3073	0
50	G	0.2761	0
51	A	0.2608	0
52	G	0.2467	0.2
53	A	0.2413	0
54	K	0.2474	-0.2
55	D	0.2614	-0.2
56	E	0.2796	-0.2
57	L	0.2973	-0.4
58	H	0.3098	-0.2
59	I	0.3235	-0.2
60	V	0.3283	-0.2
61	E	0.3295	-0.4
62	A	0.3278	-0.4
63	E	0.3081	-0.4
64	A	0.2839	-0.2
65	M	0.2549	-0.2
66	N	0.2234	-0.2
67	Y	0.2037	-0.2
68	E	0.182	-0.2
69	G	0.1809	-0.2
70	S	0.1759	-0.2
71	P	0.1757	0.2
72	I	0.183	0.2
73	K	0.1863	0.2
74	V	0.1994	0.2
75	T	0.1989	0.2
76	L	0.2014	0
77	A	0.2023	0
78	T	0.1936	0.2
79	L	0.1801	0.2
80	K	0.1604	0.2
81	M	0.1441	0.2
82	S	0.1323	0.2
83	V	0.1279	0
84	Q	0.1351	0
85	P	0.1483	0
86	T	0.1598	0
87	V	0.1771	0
88	S	0.1823	0
89	L	0.1898	0
90	G	0.1806	0
91	G	0.1662	-0.2
92	F	0.1505	-0.2
93	E	0.1359	-0.2
94	I	0.1397	-0.2
95	T	0.1436	-0.2
96	P	0.1589	0
97	P	0.1606	0
98	V	0.1633	0
99	V	0.1792	0.2
100	L	0.2044	0.2
101	R	0.232	0.4
102	L	0.2542	0.4
103	K	0.2633	0.4
104	C	0.2638	0.2
105	G	0.2572	0.2
106	S	0.2539	0
107	G	0.2534	0
108	P	0.2511	0
109	V	0.2616	0
110	H	0.2735	0
111	I	0.3072	0
112	S	0.3548	0
113	G	0.4054	0
114	Q	0.4502	0
115	H	0.4789	0
116	L	0.4964	0
117	V	0.5119	0
118	A	0.5359	-0.2
119	V	0.5585	-0.4
120	E	0.5773	-0.6
121	E	0.5879	-0.6
122	D	0.5873	-0.8
123	A	0.5824	-0.6
124	E	0.5806	-0.6
125	S	0.5771	-0.6
126	E	0.5742	-0.8
127	D	0.5688	-0.8
128	E	0.5634	-1
129	E	0.5669	-1
130	E	0.5737	-1
131	E	0.5856	-0.8
132	D	0.5911	-0.4
133	V	0.5988	-0.2
134	K	0.5984	0
135	L	0.5942	0.2
136	L	0.592	0.2
137	S	0.5881	0
138	I	0.5859	0
139	S	0.5819	0.2
140	G	0.5752	0.4
141	K	0.5647	0.4
142	R	0.5573	0.4
143	S	0.558	0.4
144	A	0.5626	0.2
145	P	0.567	0
146	G	0.574	0
147	G	0.5807	0
148	G	0.5905	0.2
149	S	0.5999	0.2
150	K	0.6135	0.2
151	V	0.6339	0.2
152	P	0.6552	0.4
153	Q	0.674	0.4
154	K	0.6847	0.4
155	K	0.6981	0.6
156	V	0.713	0.6
157	K	0.7228	0.4
158	L	0.7343	0.2
159	A	0.7406	0
160	A	0.7487	-0.4
161	D	0.7621	-0.6
162	E	0.7777	-0.8
163	D	0.7968	-1
164	D	0.8194	-1
165	D	0.8415	-1
166	D	0.8649	-1
167	D	0.8858	-1
168	D	0.9058	-1
169	E	0.9235	-1
170	E	0.9371	-1
171	D	0.9452	-1
172	D	0.9453	-1
173	D	0.9416	-1
174	E	0.9387	-1
175	D	0.9359	-1
176	D	0.935	-1
177	D	0.9341	-1
178	D	0.9328	-1
179	D	0.9285	-0.8
180	D	0.918	-0.8
181	F	0.9064	-0.8
182	D	0.8877	-0.8
183	D	0.8686	-0.8
184	E	0.8469	-0.8
185	E	0.8248	-0.8
186	A	0.8074	-0.8
187	E	0.7927	-0.4
188	E	0.7822	-0.2
189	K	0.7776	-0.2
190	A	0.7783	0
191	P	0.7809	0.4
192	V	0.7786	0.4
193	K	0.771	0.4
194	K	0.7648	0.4
195	S	0.7577	0.6
196	I	0.7497	0.2
197	R	0.7409	0
198	D	0.7316	0
199	T	0.7276	0
200	P	0.7251	0
201	A	0.7331	0.2
202	K	0.7418	0.2
203	N	0.7542	0.2
204	A	0.77	0.4
205	Q	0.7837	0.2
206	K	0.7984	0.2
207	S	0.8086	0.2
208	N	0.8192	0.2
209	Q	0.8299	0
210	N	0.8361	0.2
211	G	0.8373	0
212	K	0.8404	0
213	D	0.8425	0.2
214	S	0.8439	0.2
215	K	0.8435	0
216	P	0.8419	0.2
217	S	0.8351	0.2
218	S	0.8239	0
219	T	0.8181	0.2
220	P	0.8092	0.2
221	R	0.803	0.4
222	S	0.7982	0.4
223	K	0.7941	0.4
224	G	0.7951	0
225	Q	0.7938	0
226	E	0.798	-0.2
227	S	0.8016	0
228	F	0.8041	0.2
229	K	0.8071	0.4
230	K	0.8089	0.2
231	Q	0.8041	0.4
232	E	0.7937	0.2
233	K	0.7793	0
234	T	0.763	0.2
235	P	0.7438	0.4
236	K	0.7208	0.2
237	T	0.7041	0.4
238	P	0.6916	0.4
239	K	0.6833	0.2
240	G	0.6729	0.2
241	P	0.6621	0.2
242	S	0.6477	0
243	S	0.6334	-0.2
244	V	0.6198	-0.4
245	E	0.6003	-0.4
246	D	0.5846	-0.2
247	I	0.5664	-0.2
248	K	0.5485	0.2
249	A	0.5292	0.4
250	K	0.5093	0.4
251	M	0.4972	0.2
252	Q	0.4808	0.2
253	A	0.4676	0
254	S	0.4543	-0.2
255	I	0.4431	0
256	E	0.4255	0
257	K	0.4052	0
258	G	0.3804	0
259	G	0.3513	0.2
260	S	0.3166	0
261	L	0.285	0.2
262	P	0.2528	0.2
263	K	0.2219	0
264	V	0.1972	0
265	E	0.1744	0.2
266	A	0.1639	0
267	K	0.1542	0
268	F	0.1443	0.2
269	I	0.1408	0.2
270	N	0.1358	0
271	Y	0.1303	0.2
272	V	0.1263	0.2
273	K	0.1262	0.2
274	N	0.1182	0.2
275	C	0.1023	0.4
276	F	0.0922	0.2
277	R	0.0872	0.2
278	M	0.0871	0
279	T	0.084	0
280	D	0.0848	-0.4
281	Q	0.091	-0.4
282	E	0.0984	-0.4
283	A	0.1169	-0.2
284	I	0.153	-0.4
285	Q	0.1984	-0.2
286	D	0.2493	-0.2
287	L	0.3066	-0.2
288	W	0.3682	-0.2
289	Q	0.4318	0.2
290	W	0.4946	0.4
291	R	0.5537	0.4
292	K	0.6058	0.4
293	S	0.6479	0
294	L	0.6765	0

## Sheet: Fig.5F
residues	phospho	e	K_SNAP	K_GFP	median_norm_K_GFP	median_norm_K_SNAP
wt	wild type	e1	10.48	7.02885	1.00356	1.00161
wt	wild type	e10	10.8085	7.66989	1.03784	1.0665
wt	wild type	e11	10.6257	7.8344	1.03858	1.11409
wt	wild type	e12	10.1986	7.78557	1.00404	1.09262
wt	wild type	e13	9.32053	7.19698	1.00489	1.02401
wt	wild type	e14	9.68868	8.00757	1.05762	0.984201
wt	wild type	e15	10.4773	7.65977	1.02451	1.08403
wt	wild type	e16	12.5846	9.0521	1.02692	1.03844
wt	wild type	e2	11.4939	8.37043	1.01927	1.0396
wt	wild type	e3	10.3635	7.95738	0.998669	1.02324
wt	wild type	e4	12.405	8.49642	0.996552	0.995364
wt	wild type	e5	12.1279	8.53161	1.03581	1.00455
wt	wild type	e6	10.4766	8.05971	1.00277	1.01997
wt	wild type	e7	11.3327	8.71843	1.08616	1.18572
wt	wild type	e8	11.5635	8.3432	0.993716	1.00315
wt	wild type	e9	8.62184	6.81862	1.00047	1.02737
4,10	deficient	e10	10.9441	7.91162	1.07054	1.07987
4,10	deficient	e2	11.2448	7.8249	0.952844	1.01707
4,10	deficient	e9	10.1385	7.44648	1.09259	1.20809
4,10	mimetic	e10	10.8442	8.60658	1.16458	1.07002
4,10	mimetic	e2	10.3358	7.81884	0.952105	0.934855
4,10	mimetic	e4	11.7028	8.54837	1.00265	0.939014
218219	deficient	e6	12.6977	8.5514	1.06394	1.23621
218219	deficient	e7	12.3414	9.10234	1.13399	1.29126
218219	deficient	e8	11.4472	8.19634	0.976224	0.993068
218219	mimetic	e6	10.3857	8.27898	1.03005	1.01112
218219	mimetic	e7	10.8648	8.48193	1.0567	1.13676
218219	mimetic	e8	11.6471	8.19136	0.975631	1.0104
254260	deficient	e6	12.5228	8.70788	1.08341	1.21918
254260	deficient	e7	12.0619	8.61737	1.07357	1.26201
254260	deficient	e8	10.6819	7.90202	0.941168	0.926674
254260	mimetic	e6	4.78681	7.64244	0.950851	0.466028
254260	mimetic	e7	5.2752	8.52873	1.06253	0.551935
254260	mimetic	e8	4.78758	7.68734	0.915599	0.415332
218, 219, 254, 260	deficient	e1	12.1486	7.60557	1.0859	1.16109
218, 219, 254, 260	deficient	e7	12.5261	8.63622	1.07592	1.31058
218, 219, 254, 260	deficient	e9	9.86008	6.74773	0.990068	1.17492
218, 219, 254, 260	mimetic	e1	3.52023	7.56214	1.0797	0.336441
218, 219, 254, 260	mimetic	e4	4.36205	7.47061	0.876234	0.350005
218, 219, 254, 260	mimetic	e5	4.30744	7.43031	0.902106	0.356784
218, 219, 254, 260	mimetic	e7	4.71482	8.41053	1.04781	0.493304
4,10,218,219,254,260	deficient	e10	10.1393	8.20953	1.11086	1.00046
4,10,218,219,254,260	deficient	e3	12.284	8.5871	1.0777	1.21286
4,10,218,219,254,260	deficient	e9	11.1839	8.0567	1.18213	1.33267
4,10,218,219,254,260	mimetic	e3	4.08131	7.08592	0.889298	0.40297
4,10,218,219,254,260	mimetic	e5	3.79319	7.39832	0.898221	0.314189
4,10,218,219,254,260	mimetic	e9	4.21164	7.65357	1.12298	0.501856

## Sheet: Fig.5G
gene_name	cond	FC	rep	mutant	phospho	residues
SNAPtag	rel_sol_S4A_S10A_rep2	0.735188	2	S4A_S10A	deficient	4,10
SNAPtag	rel_sol_S4A_S10A_rep3	1.13357	3	S4A_S10A	deficient	4,10
SNAPtag	rel_sol_S4A_S10A_rep4	0.782761	4	S4A_S10A	deficient	4,10
SNAPtag	rel_sol_S4D_S10D_rep2	0.88545	2	S4D_S10D	mimetic	4,10
SNAPtag	rel_sol_S4D_S10D_rep3	0.884979	3	S4D_S10D	mimetic	4,10
SNAPtag	rel_sol_S4D_S10D_rep4	0.911131	4	S4D_S10D	mimetic	4,10
SNAPtag	rel_sol_S218A_T219A_S254A_S260A_rep2	0.705923	2	S218A_T219A_S254A_S260A	deficient	218, 219, 254, 260
SNAPtag	rel_sol_S218A_T219A_S254A_S260A_rep3	0.899584	3	S218A_T219A_S254A_S260A	deficient	218, 219, 254, 260
SNAPtag	rel_sol_S218A_T219A_S254A_S260A_rep4	0.878495	4	S218A_T219A_S254A_S260A	deficient	218, 219, 254, 260
SNAPtag	rel_sol_S218D_T219E_S254D_S260D_rep2	2.664	2	S218D_T219E_S254D_S260D	mimetic	218, 219, 254, 260
SNAPtag	rel_sol_S218D_T219E_S254D_S260D_rep3	2.72152	3	S218D_T219E_S254D_S260D	mimetic	218, 219, 254, 260
SNAPtag	rel_sol_S218D_T219E_S254D_S260D_rep4	2.29298	4	S218D_T219E_S254D_S260D	mimetic	218, 219, 254, 260
SNAPtag	rel_sol_S4A_S10A_S218A_T219A_S254A_S260A_rep2	0.948006	2	S4A_S10A_S218A_T219A_S254A_S260A	deficient	4,10,218,219,254,260
SNAPtag	rel_sol_S4A_S10A_S218A_T219A_S254A_S260A_rep3	0.993928	3	S4A_S10A_S218A_T219A_S254A_S260A	deficient	4,10,218,219,254,260
SNAPtag	rel_sol_S4A_S10A_S218A_T219A_S254A_S260A_rep4	0.821696	4	S4A_S10A_S218A_T219A_S254A_S260A	deficient	4,10,218,219,254,260
SNAPtag	rel_sol_S4D_S10D_S218D_T219E_S254D_S260D_rep2	2.50441	2	S4D_S10D_S218D_T219E_S254D_S260D	mimetic	4,10,218,219,254,260
SNAPtag	rel_sol_S4D_S10D_S218D_T219E_S254D_S260D_rep3	1.89102	3	S4D_S10D_S218D_T219E_S254D_S260D	mimetic	4,10,218,219,254,260
SNAPtag	rel_sol_S4D_S10D_S218D_T219E_S254D_S260D_rep4	2.73759	4	S4D_S10D_S218D_T219E_S254D_S260D	mimetic	4,10,218,219,254,260
SNAPtag	rel_sol_S218A_T219A_rep2	0.870509	2	S218A_T219A	deficient	218219
SNAPtag	rel_sol_S218A_T219A_rep3	1.02761	3	S218A_T219A	deficient	218219
SNAPtag	rel_sol_S218A_T219A_rep4	1.15098	4	S218A_T219A	deficient	218219
SNAPtag	rel_sol_S218D_T219E_rep2	1.13449	2	S218D_T219E	mimetic	218219
SNAPtag	rel_sol_S218D_T219E_rep3	0.797795	3	S218D_T219E	mimetic	218219
SNAPtag	rel_sol_S218D_T219E_rep4	1.43859	4	S218D_T219E	mimetic	218219
SNAPtag	rel_sol_S254A_S260A_rep2	1.27356	2	S254A_S260A	deficient	254260
SNAPtag	rel_sol_S254A_S260A_rep3	0.940793	3	S254A_S260A	deficient	254260
SNAPtag	rel_sol_S254A_S260A_rep4	1.06566	4	S254A_S260A	deficient	254260
SNAPtag	rel_sol_S254D_S260D_rep2	2.56262	2	S254D_S260D	mimetic	254260
SNAPtag	rel_sol_S254D_S260D_rep3	2.34662	3	S254D_S260D	mimetic	254260
SNAPtag	rel_sol_S254D_S260D_rep4	3.01422	4	S254D_S260D	mimetic	254260
