# Supplementary material for: Systematic discovery of biomolecular condensate-specific protein phosphorylation
Source: Nat Chem Biol. 2022 Jul 21;18(10):1104–14. doi: 10.1038/s41589-022-01062-y (PMC9512703; doi:10.1038/s41589-022-01062-y)
Supplement: Source Data Fig. 5 — Unprocessed confocal images. [file 41589_2022_1062_MOESM15_ESM.zip]

Archive with 11 entries (11 files):
- S218A-T219A-S254A-S260A.jpg
- S218A-T219A.jpg
- S218D-T219E-S254D-S260D.jpg
- S218D-T219E.jpg
- S254A-S260A.jpg
- S254D-S260D.jpg
- S4A-S10A-S218A-T219A-S254A-S260A.jpg
- S4A-S10A.jpg
- S4D-S10D-S218D-T219E-S254D-S260D.jpg
- S4D-S10D.jpg
- WT.jpg
