# Supplementary material for: Systematic discovery of biomolecular condensate-specific protein phosphorylation
Source: Nat Chem Biol. 2022 Jul 21;18(10):1104–14. doi: 10.1038/s41589-022-01062-y (PMC9512703; doi:10.1038/s41589-022-01062-y)
Supplement: Source Data Fig. 6 — Statistical analysis source data. [file 41589_2022_1062_MOESM16_ESM.xlsx]

## Sheet: Fig.6B
rep	band	construct	Area	residues	phospho	norm_FC	p-val	P-val values are computed using t_test function in R - compare deficient vs. mimetic for each construct
rep1	native	mut3	0.019	S218,T219,S254,S260	deficient	0.951725
rep2	native	mut3	0.019	S218,T219,S254,S260	deficient	1.11891
rep3	native	mut3	0.019	S218,T219,S254,S260	deficient	0.762295
rep1	native	mut11	0.019	S254,S260	deficient	1.13731
rep2	native	mut11	0.019	S254,S260	deficient	1.03229
rep3	native	mut11	0.019	S254,S260	deficient	1.29004
rep1	native	mut5	0.019	S4,S10,S218,T219,S254,S260	deficient	1.10371
rep2	native	mut5	0.019	S4,S10,S218,T219,S254,S260	deficient	0.883732
rep3	native	mut5	0.019	S4,S10,S218,T219,S254,S260	deficient	0.849236
rep1	native	mut4	0.019	S218,T219,S254,S260	mimetic	0.672204	0.0737
rep2	native	mut4	0.019	S218,T219,S254,S260	mimetic	0.680798
rep3	native	mut4	0.019	S218,T219,S254,S260	mimetic	0.424383
rep1	native	mut12	0.019	S254,S260	mimetic	0.469304	0.00152
rep2	native	mut12	0.019	S254,S260	mimetic	0.519662
rep3	native	mut12	0.019	S254,S260	mimetic	0.514933
rep1	native	mut6	0.019	S4,S10,S218,T219,S254,S260	mimetic	0.722175	0.0571
rep2	native	mut6	0.019	S4,S10,S218,T219,S254,S260	mimetic	0.493173
rep3	native	mut6	0.019	S4,S10,S218,T219,S254,S260	mimetic	0.403823

## Sheet: Fig.6C
RNA	mutant	Area	rep	FC	corr_factor	corr_FC	residues	phospho	p-value	P-val values are computed using t_test function in R - compare deficient vs. mimetic for each construct
28s	S254A_S260A	32.8	rep1	0.370203	0.713601	0.518781	254260	deficient
28s	S254A_S260A	84.1	rep2	1.05521	0.779201	1.35422	254260	deficient
28s	S254A_S260A	149.3	rep3	1.07954	1.00549	1.07364	254260	deficient
28s	S254A_S260A	57.4	rep4	0.49913	0.965073	0.517194	254260	deficient
28s	S218A_T219A_S254A_S260A	74.1	rep1	0.836343	0.695434	1.20262	218, 219, 254, 260	deficient
28s	S218A_T219A_S254A_S260A	77.3	rep2	0.969887	0.865487	1.12063	218, 219, 254, 260	deficient
28s	S218A_T219A_S254A_S260A	122.5	rep3	0.885756	1.05158	0.84231	218, 219, 254, 260	deficient
28s	S218A_T219A_S254A_S260A	87.3	rep4	0.75913	0.705955	1.07532	218, 219, 254, 260	deficient
28s	S4A_S10A_S218A_T219A_S254A_S260A	66.4	rep1	0.749436	0.568092	1.31921	4,10,218,219,254,260	deficient
28s	S4A_S10A_S218A_T219A_S254A_S260A	100.9	rep2	1.266	0.80067	1.58117	4,10,218,219,254,260	deficient
28s	S4A_S10A_S218A_T219A_S254A_S260A	131.4	rep3	0.950108	1.00038	0.949745	4,10,218,219,254,260	deficient
28s	S4A_S10A_S218A_T219A_S254A_S260A	103.9	rep4	0.903478	0.888349	1.01703	4,10,218,219,254,260	deficient
28s	S254D_S260D	8.1	rep1	0.0914221	1.40584	0.0650304	254260	mimetic	0.0333
28s	S254D_S260D	19.2	rep2	0.240903	1.84644	0.130469	254260	mimetic
28s	S254D_S260D	37.7	rep3	0.272596	2.25601	0.120831	254260	mimetic
28s	S254D_S260D	14	rep4	0.121739	2.70899	0.0449389	254260	mimetic
28s	S218D_T219E_S254D_S260D	24.1	rep1	0.272009	1.69328	0.16064	218, 219, 254, 260	mimetic	0.000669
28s	S218D_T219E_S254D_S260D	12	rep2	0.150565	1.95783	0.0769036	218, 219, 254, 260	mimetic
28s	S218D_T219E_S254D_S260D	34.3	rep3	0.248012	2.26253	0.109617	218, 219, 254, 260	mimetic
28s	S218D_T219E_S254D_S260D	18.5	rep4	0.16087	2.17946	0.0738115	218, 219, 254, 260	mimetic
28s	S4D_S10D_S218D_T219E_S254D_S260D	15.1	rep1	0.170429	0.607288	0.280639	4,10,218,219,254,260	mimetic	0.0023
28s	S4D_S10D_S218D_T219E_S254D_S260D	12.1	rep2	0.151819	2.58031	0.0588376	4,10,218,219,254,260	mimetic
28s	S4D_S10D_S218D_T219E_S254D_S260D	29.2	rep3	0.211135	2.6182	0.0806413	4,10,218,219,254,260	mimetic
28s	S4D_S10D_S218D_T219E_S254D_S260D	9.5	rep4	0.0826087	3.24429	0.0254628	4,10,218,219,254,260	mimetic

## Sheet: Fig.6D
gene_name	mutant	median_corr_FC	residues	phospho	outliers	p-val	P-val values are computed using t_test function in R - compare deficient vs. mimetic for each construct
FAU	S254A_S260A	0.99537	254260	deficient	no
NCL	S254A_S260A	1.08103	254260	deficient	no
NPM3	S254A_S260A	0.988403	254260	deficient	no
RPL10	S254A_S260A	1.11226	254260	deficient	no
RPL10A	S254A_S260A	1.15552	254260	deficient	no
RPL11	S254A_S260A	1.20751	254260	deficient	no
RPL12	S254A_S260A	1.11882	254260	deficient	no
RPL13	S254A_S260A	1.14492	254260	deficient	no
RPL13A	S254A_S260A	1.16665	254260	deficient	no
RPL14	S254A_S260A	1.00192	254260	deficient	no
RPL15	S254A_S260A	1.45737	254260	deficient	yes
RPL17|RPL17-C18orf32	S254A_S260A	1.16391	254260	deficient	no
RPL18	S254A_S260A	1.09462	254260	deficient	no
RPL18A	S254A_S260A	1.01356	254260	deficient	no
RPL21	S254A_S260A	1.06086	254260	deficient	no
RPL22	S254A_S260A	1.06506	254260	deficient	no
RPL23A	S254A_S260A	1.17979	254260	deficient	no
RPL24	S254A_S260A	1.13697	254260	deficient	no
RPL27	S254A_S260A	1.05512	254260	deficient	no
RPL27A	S254A_S260A	1.19016	254260	deficient	no
RPL28	S254A_S260A	1.23126	254260	deficient	no
RPL29	S254A_S260A	1.05179	254260	deficient	no
RPL3	S254A_S260A	1.11316	254260	deficient	no
RPL30	S254A_S260A	1.13838	254260	deficient	no
RPL31	S254A_S260A	1.21389	254260	deficient	no
RPL32	S254A_S260A	1.01648	254260	deficient	no
RPL35	S254A_S260A	1.09886	254260	deficient	no
RPL35A	S254A_S260A	1.18586	254260	deficient	no
RPL36	S254A_S260A	1.0652	254260	deficient	no
RPL4	S254A_S260A	1.08151	254260	deficient	no
RPL5	S254A_S260A	1.04491	254260	deficient	no
RPL6	S254A_S260A	1.10512	254260	deficient	no
RPL7	S254A_S260A	1.3031	254260	deficient	no
RPL7A	S254A_S260A	1.1115	254260	deficient	no
RPL8	S254A_S260A	1.03458	254260	deficient	no
RPL9	S254A_S260A	1.14183	254260	deficient	no
RPLP0	S254A_S260A	1.12476	254260	deficient	no
RPLP1	S254A_S260A	1.13074	254260	deficient	no
RPLP2	S254A_S260A	1.31114	254260	deficient	no
RPS11	S254A_S260A	1.19495	254260	deficient	no
RPS13	S254A_S260A	1.06517	254260	deficient	no
RPS15A	S254A_S260A	1.19373	254260	deficient	no
RPS23	S254A_S260A	1.07892	254260	deficient	no
RPS24	S254A_S260A	1.17775	254260	deficient	no
RPS26	S254A_S260A	1.12875	254260	deficient	no
RPS4X	S254A_S260A	1.17142	254260	deficient	no
RPS6	S254A_S260A	1.15959	254260	deficient	no
RPS8	S254A_S260A	1.12326	254260	deficient	no
SRP14	S254A_S260A	1.03079	254260	deficient	no
FAU	S218A_T219A_S254A_S260A	1.56266	218, 219, 254, 260	deficient	yes
NCL	S218A_T219A_S254A_S260A	1.08248	218, 219, 254, 260	deficient	no
NPM3	S218A_T219A_S254A_S260A	1.08364	218, 219, 254, 260	deficient	no
RPL10	S218A_T219A_S254A_S260A	1.05872	218, 219, 254, 260	deficient	no
RPL10A	S218A_T219A_S254A_S260A	1.11652	218, 219, 254, 260	deficient	no
RPL11	S218A_T219A_S254A_S260A	1.11543	218, 219, 254, 260	deficient	no
RPL12	S218A_T219A_S254A_S260A	0.967249	218, 219, 254, 260	deficient	no
RPL13	S218A_T219A_S254A_S260A	0.834723	218, 219, 254, 260	deficient	no
RPL13A	S218A_T219A_S254A_S260A	1.0869	218, 219, 254, 260	deficient	no
RPL14	S218A_T219A_S254A_S260A	1.0581	218, 219, 254, 260	deficient	no
RPL15	S218A_T219A_S254A_S260A	1.21912	218, 219, 254, 260	deficient	no
RPL17|RPL17-C18orf32	S218A_T219A_S254A_S260A	1.05095	218, 219, 254, 260	deficient	no
RPL18	S218A_T219A_S254A_S260A	0.834829	218, 219, 254, 260	deficient	no
RPL18A	S218A_T219A_S254A_S260A	0.905915	218, 219, 254, 260	deficient	no
RPL21	S218A_T219A_S254A_S260A	0.855798	218, 219, 254, 260	deficient	no
RPL22	S218A_T219A_S254A_S260A	1.14253	218, 219, 254, 260	deficient	no
RPL23A	S218A_T219A_S254A_S260A	1.20187	218, 219, 254, 260	deficient	no
RPL24	S218A_T219A_S254A_S260A	1.1896	218, 219, 254, 260	deficient	no
RPL27	S218A_T219A_S254A_S260A	1.00382	218, 219, 254, 260	deficient	no
RPL27A	S218A_T219A_S254A_S260A	0.91774	218, 219, 254, 260	deficient	no
RPL28	S218A_T219A_S254A_S260A	0.942688	218, 219, 254, 260	deficient	no
RPL29	S218A_T219A_S254A_S260A	0.736464	218, 219, 254, 260	deficient	no
RPL3	S218A_T219A_S254A_S260A	0.886466	218, 219, 254, 260	deficient	no
RPL30	S218A_T219A_S254A_S260A	0.993747	218, 219, 254, 260	deficient	no
RPL31	S218A_T219A_S254A_S260A	1.40432	218, 219, 254, 260	deficient	no
RPL32	S218A_T219A_S254A_S260A	0.809361	218, 219, 254, 260	deficient	no
RPL35	S218A_T219A_S254A_S260A	1.10461	218, 219, 254, 260	deficient	no
RPL35A	S218A_T219A_S254A_S260A	1.17726	218, 219, 254, 260	deficient	no
RPL36	S218A_T219A_S254A_S260A	0.784585	218, 219, 254, 260	deficient	no
RPL4	S218A_T219A_S254A_S260A	0.826926	218, 219, 254, 260	deficient	no
RPL5	S218A_T219A_S254A_S260A	0.946117	218, 219, 254, 260	deficient	no
RPL6	S218A_T219A_S254A_S260A	0.9033	218, 219, 254, 260	deficient	no
RPL7	S218A_T219A_S254A_S260A	1.069	218, 219, 254, 260	deficient	no
RPL7A	S218A_T219A_S254A_S260A	1.00427	218, 219, 254, 260	deficient	no
RPL8	S218A_T219A_S254A_S260A	0.978392	218, 219, 254, 260	deficient	no
RPL9	S218A_T219A_S254A_S260A	1.03619	218, 219, 254, 260	deficient	no
RPLP0	S218A_T219A_S254A_S260A	0.926068	218, 219, 254, 260	deficient	no
RPLP1	S218A_T219A_S254A_S260A	0.93411	218, 219, 254, 260	deficient	no
RPLP2	S218A_T219A_S254A_S260A	1.01328	218, 219, 254, 260	deficient	no
RPS11	S218A_T219A_S254A_S260A	1.21817	218, 219, 254, 260	deficient	no
RPS13	S218A_T219A_S254A_S260A	1.18262	218, 219, 254, 260	deficient	no
RPS15A	S218A_T219A_S254A_S260A	1.09366	218, 219, 254, 260	deficient	no
RPS23	S218A_T219A_S254A_S260A	1.11962	218, 219, 254, 260	deficient	no
RPS24	S218A_T219A_S254A_S260A	1.16057	218, 219, 254, 260	deficient	no
RPS26	S218A_T219A_S254A_S260A	1.188	218, 219, 254, 260	deficient	no
RPS4X	S218A_T219A_S254A_S260A	1.12816	218, 219, 254, 260	deficient	no
RPS6	S218A_T219A_S254A_S260A	1.11848	218, 219, 254, 260	deficient	no
RPS8	S218A_T219A_S254A_S260A	0.927471	218, 219, 254, 260	deficient	no
SRP14	S218A_T219A_S254A_S260A	1.0597	218, 219, 254, 260	deficient	no
FAU	S4A_S10A_S218A_T219A_S254A_S260A	0.993072	4,10,218,219,254,260	deficient	yes
NCL	S4A_S10A_S218A_T219A_S254A_S260A	1.23376	4,10,218,219,254,260	deficient	no
NPM3	S4A_S10A_S218A_T219A_S254A_S260A	1.04786	4,10,218,219,254,260	deficient	no
RPL10	S4A_S10A_S218A_T219A_S254A_S260A	1.22069	4,10,218,219,254,260	deficient	no
RPL10A	S4A_S10A_S218A_T219A_S254A_S260A	1.1684	4,10,218,219,254,260	deficient	no
RPL11	S4A_S10A_S218A_T219A_S254A_S260A	1.27165	4,10,218,219,254,260	deficient	no
RPL12	S4A_S10A_S218A_T219A_S254A_S260A	1.20907	4,10,218,219,254,260	deficient	no
RPL13	S4A_S10A_S218A_T219A_S254A_S260A	1.28189	4,10,218,219,254,260	deficient	no
RPL13A	S4A_S10A_S218A_T219A_S254A_S260A	1.22862	4,10,218,219,254,260	deficient	no
RPL14	S4A_S10A_S218A_T219A_S254A_S260A	1.12059	4,10,218,219,254,260	deficient	no
RPL15	S4A_S10A_S218A_T219A_S254A_S260A	1.89159	4,10,218,219,254,260	deficient	yes
RPL17|RPL17-C18orf32	S4A_S10A_S218A_T219A_S254A_S260A	1.14913	4,10,218,219,254,260	deficient	no
RPL18	S4A_S10A_S218A_T219A_S254A_S260A	1.16773	4,10,218,219,254,260	deficient	no
RPL18A	S4A_S10A_S218A_T219A_S254A_S260A	1.1332	4,10,218,219,254,260	deficient	no
RPL21	S4A_S10A_S218A_T219A_S254A_S260A	1.19701	4,10,218,219,254,260	deficient	no
RPL22	S4A_S10A_S218A_T219A_S254A_S260A	1.18747	4,10,218,219,254,260	deficient	no
RPL23A	S4A_S10A_S218A_T219A_S254A_S260A	1.21239	4,10,218,219,254,260	deficient	no
RPL24	S4A_S10A_S218A_T219A_S254A_S260A	1.51694	4,10,218,219,254,260	deficient	yes
RPL27	S4A_S10A_S218A_T219A_S254A_S260A	1.18847	4,10,218,219,254,260	deficient	no
RPL27A	S4A_S10A_S218A_T219A_S254A_S260A	1.32122	4,10,218,219,254,260	deficient	no
RPL28	S4A_S10A_S218A_T219A_S254A_S260A	1.25972	4,10,218,219,254,260	deficient	no
RPL29	S4A_S10A_S218A_T219A_S254A_S260A	1.29791	4,10,218,219,254,260	deficient	no
RPL3	S4A_S10A_S218A_T219A_S254A_S260A	1.2097	4,10,218,219,254,260	deficient	no
RPL30	S4A_S10A_S218A_T219A_S254A_S260A	1.23463	4,10,218,219,254,260	deficient	no
RPL31	S4A_S10A_S218A_T219A_S254A_S260A	1.30241	4,10,218,219,254,260	deficient	no
RPL32	S4A_S10A_S218A_T219A_S254A_S260A	1.45858	4,10,218,219,254,260	deficient	yes
RPL35	S4A_S10A_S218A_T219A_S254A_S260A	1.20713	4,10,218,219,254,260	deficient	no
RPL35A	S4A_S10A_S218A_T219A_S254A_S260A	1.24885	4,10,218,219,254,260	deficient	no
RPL36	S4A_S10A_S218A_T219A_S254A_S260A	1.17787	4,10,218,219,254,260	deficient	no
RPL4	S4A_S10A_S218A_T219A_S254A_S260A	1.13896	4,10,218,219,254,260	deficient	no
RPL5	S4A_S10A_S218A_T219A_S254A_S260A	1.19857	4,10,218,219,254,260	deficient	no
RPL6	S4A_S10A_S218A_T219A_S254A_S260A	1.1381	4,10,218,219,254,260	deficient	no
RPL7	S4A_S10A_S218A_T219A_S254A_S260A	1.16119	4,10,218,219,254,260	deficient	no
RPL7A	S4A_S10A_S218A_T219A_S254A_S260A	1.25127	4,10,218,219,254,260	deficient	no
RPL8	S4A_S10A_S218A_T219A_S254A_S260A	1.14546	4,10,218,219,254,260	deficient	no
RPL9	S4A_S10A_S218A_T219A_S254A_S260A	1.27185	4,10,218,219,254,260	deficient	no
RPLP0	S4A_S10A_S218A_T219A_S254A_S260A	1.2222	4,10,218,219,254,260	deficient	no
RPLP1	S4A_S10A_S218A_T219A_S254A_S260A	1.17772	4,10,218,219,254,260	deficient	no
RPLP2	S4A_S10A_S218A_T219A_S254A_S260A	1.25245	4,10,218,219,254,260	deficient	no
RPS11	S4A_S10A_S218A_T219A_S254A_S260A	1.30132	4,10,218,219,254,260	deficient	no
RPS13	S4A_S10A_S218A_T219A_S254A_S260A	1.22196	4,10,218,219,254,260	deficient	no
RPS15A	S4A_S10A_S218A_T219A_S254A_S260A	1.20289	4,10,218,219,254,260	deficient	no
RPS23	S4A_S10A_S218A_T219A_S254A_S260A	1.17997	4,10,218,219,254,260	deficient	no
RPS24	S4A_S10A_S218A_T219A_S254A_S260A	1.17271	4,10,218,219,254,260	deficient	no
RPS26	S4A_S10A_S218A_T219A_S254A_S260A	1.31383	4,10,218,219,254,260	deficient	no
RPS4X	S4A_S10A_S218A_T219A_S254A_S260A	1.23365	4,10,218,219,254,260	deficient	no
RPS6	S4A_S10A_S218A_T219A_S254A_S260A	1.17694	4,10,218,219,254,260	deficient	no
RPS8	S4A_S10A_S218A_T219A_S254A_S260A	1.21325	4,10,218,219,254,260	deficient	no
SRP14	S4A_S10A_S218A_T219A_S254A_S260A	1.28456	4,10,218,219,254,260	deficient	no
FAU	S254D_S260D	0.623727	254260	mimetic	yes	3.85e-43
NCL	S254D_S260D	0.380008	254260	mimetic	no
NPM3	S254D_S260D	0.756761	254260	mimetic	yes
RPL10	S254D_S260D	0.36467	254260	mimetic	no
RPL10A	S254D_S260D	0.366098	254260	mimetic	no
RPL11	S254D_S260D	0.373483	254260	mimetic	no
RPL12	S254D_S260D	0.35699	254260	mimetic	no
RPL13	S254D_S260D	0.443825	254260	mimetic	no
RPL13A	S254D_S260D	0.399824	254260	mimetic	no
RPL14	S254D_S260D	0.358082	254260	mimetic	no
RPL15	S254D_S260D	0.626295	254260	mimetic	yes
RPL17|RPL17-C18orf32	S254D_S260D	0.608766	254260	mimetic	yes
RPL18	S254D_S260D	0.380348	254260	mimetic	no
RPL18A	S254D_S260D	0.338797	254260	mimetic	no
RPL21	S254D_S260D	0.375763	254260	mimetic	no
RPL22	S254D_S260D	0.370186	254260	mimetic	no
RPL23A	S254D_S260D	0.60082	254260	mimetic	yes
RPL24	S254D_S260D	0.440325	254260	mimetic	no
RPL27	S254D_S260D	0.349626	254260	mimetic	no
RPL27A	S254D_S260D	0.363741	254260	mimetic	no
RPL28	S254D_S260D	0.395641	254260	mimetic	no
RPL29	S254D_S260D	0.304874	254260	mimetic	no
RPL3	S254D_S260D	0.353489	254260	mimetic	no
RPL30	S254D_S260D	0.337619	254260	mimetic	no
RPL31	S254D_S260D	0.414038	254260	mimetic	no
RPL32	S254D_S260D	0.467633	254260	mimetic	yes
RPL35	S254D_S260D	0.462681	254260	mimetic	yes
RPL35A	S254D_S260D	0.326201	254260	mimetic	no
RPL36	S254D_S260D	0.399528	254260	mimetic	no
RPL4	S254D_S260D	0.333734	254260	mimetic	no
RPL5	S254D_S260D	0.359258	254260	mimetic	no
RPL6	S254D_S260D	0.371923	254260	mimetic	no
RPL7	S254D_S260D	0.370284	254260	mimetic	no
RPL7A	S254D_S260D	0.360114	254260	mimetic	no
RPL8	S254D_S260D	0.3395	254260	mimetic	no
RPL9	S254D_S260D	0.379148	254260	mimetic	no
RPLP0	S254D_S260D	0.329565	254260	mimetic	no
RPLP1	S254D_S260D	0.293102	254260	mimetic	no
RPLP2	S254D_S260D	0.355701	254260	mimetic	no
RPS11	S254D_S260D	0.40575	254260	mimetic	no
RPS13	S254D_S260D	0.384076	254260	mimetic	no
RPS15A	S254D_S260D	0.348449	254260	mimetic	no
RPS23	S254D_S260D	0.385533	254260	mimetic	no
RPS24	S254D_S260D	0.370664	254260	mimetic	no
RPS26	S254D_S260D	0.400523	254260	mimetic	no
RPS4X	S254D_S260D	0.350278	254260	mimetic	no
RPS6	S254D_S260D	0.36485	254260	mimetic	no
RPS8	S254D_S260D	0.354808	254260	mimetic	no
SRP14	S254D_S260D	0.375028	254260	mimetic	no
FAU	S218D_T219E_S254D_S260D	0.717091	218, 219, 254, 260	mimetic	yes	7.33e-38
NCL	S218D_T219E_S254D_S260D	0.28912	218, 219, 254, 260	mimetic	no
NPM3	S218D_T219E_S254D_S260D	0.835533	218, 219, 254, 260	mimetic	yes
RPL10	S218D_T219E_S254D_S260D	0.345977	218, 219, 254, 260	mimetic	no
RPL10A	S218D_T219E_S254D_S260D	0.281301	218, 219, 254, 260	mimetic	no
RPL11	S218D_T219E_S254D_S260D	0.334714	218, 219, 254, 260	mimetic	no
RPL12	S218D_T219E_S254D_S260D	0.298112	218, 219, 254, 260	mimetic	no
RPL13	S218D_T219E_S254D_S260D	0.332597	218, 219, 254, 260	mimetic	no
RPL13A	S218D_T219E_S254D_S260D	0.296448	218, 219, 254, 260	mimetic	no
RPL14	S218D_T219E_S254D_S260D	0.282073	218, 219, 254, 260	mimetic	no
RPL15	S218D_T219E_S254D_S260D	0.408965	218, 219, 254, 260	mimetic	no
RPL17|RPL17-C18orf32	S218D_T219E_S254D_S260D	0.565783	218, 219, 254, 260	mimetic	yes
RPL18	S218D_T219E_S254D_S260D	0.300064	218, 219, 254, 260	mimetic	no
RPL18A	S218D_T219E_S254D_S260D	0.293792	218, 219, 254, 260	mimetic	no
RPL21	S218D_T219E_S254D_S260D	0.274342	218, 219, 254, 260	mimetic	no
RPL22	S218D_T219E_S254D_S260D	0.385004	218, 219, 254, 260	mimetic	no
RPL23A	S218D_T219E_S254D_S260D	0.798888	218, 219, 254, 260	mimetic	yes
RPL24	S218D_T219E_S254D_S260D	0.471969	218, 219, 254, 260	mimetic	no
RPL27	S218D_T219E_S254D_S260D	0.301708	218, 219, 254, 260	mimetic	no
RPL27A	S218D_T219E_S254D_S260D	0.331727	218, 219, 254, 260	mimetic	no
RPL28	S218D_T219E_S254D_S260D	0.30716	218, 219, 254, 260	mimetic	no
RPL29	S218D_T219E_S254D_S260D	0.244565	218, 219, 254, 260	mimetic	no
RPL3	S218D_T219E_S254D_S260D	0.322913	218, 219, 254, 260	mimetic	no
RPL30	S218D_T219E_S254D_S260D	0.308947	218, 219, 254, 260	mimetic	no
RPL31	S218D_T219E_S254D_S260D	0.360236	218, 219, 254, 260	mimetic	no
RPL32	S218D_T219E_S254D_S260D	0.311236	218, 219, 254, 260	mimetic	no
RPL35	S218D_T219E_S254D_S260D	0.438939	218, 219, 254, 260	mimetic	no
RPL35A	S218D_T219E_S254D_S260D	0.30155	218, 219, 254, 260	mimetic	no
RPL36	S218D_T219E_S254D_S260D	0.299275	218, 219, 254, 260	mimetic	no
RPL4	S218D_T219E_S254D_S260D	0.266905	218, 219, 254, 260	mimetic	no
RPL5	S218D_T219E_S254D_S260D	0.300385	218, 219, 254, 260	mimetic	no
RPL6	S218D_T219E_S254D_S260D	0.283427	218, 219, 254, 260	mimetic	no
RPL7	S218D_T219E_S254D_S260D	0.313926	218, 219, 254, 260	mimetic	no
RPL7A	S218D_T219E_S254D_S260D	0.304225	218, 219, 254, 260	mimetic	no
RPL8	S218D_T219E_S254D_S260D	0.329803	218, 219, 254, 260	mimetic	no
RPL9	S218D_T219E_S254D_S260D	0.305901	218, 219, 254, 260	mimetic	no
RPLP0	S218D_T219E_S254D_S260D	0.271229	218, 219, 254, 260	mimetic	no
RPLP1	S218D_T219E_S254D_S260D	0.285306	218, 219, 254, 260	mimetic	no
RPLP2	S218D_T219E_S254D_S260D	0.259314	218, 219, 254, 260	mimetic	no
RPS11	S218D_T219E_S254D_S260D	0.410784	218, 219, 254, 260	mimetic	no
RPS13	S218D_T219E_S254D_S260D	0.341121	218, 219, 254, 260	mimetic	no
RPS15A	S218D_T219E_S254D_S260D	0.338226	218, 219, 254, 260	mimetic	no
RPS23	S218D_T219E_S254D_S260D	0.395574	218, 219, 254, 260	mimetic	no
RPS24	S218D_T219E_S254D_S260D	0.378647	218, 219, 254, 260	mimetic	no
RPS26	S218D_T219E_S254D_S260D	0.356045	218, 219, 254, 260	mimetic	no
RPS4X	S218D_T219E_S254D_S260D	0.321759	218, 219, 254, 260	mimetic	no
RPS6	S218D_T219E_S254D_S260D	0.40322	218, 219, 254, 260	mimetic	no
RPS8	S218D_T219E_S254D_S260D	0.283497	218, 219, 254, 260	mimetic	no
SRP14	S218D_T219E_S254D_S260D	0.448689	218, 219, 254, 260	mimetic	no
FAU	S4D_S10D_S218D_T219E_S254D_S260D	0.472987	4,10,218,219,254,260	mimetic	yes	1.72e-37
NCL	S4D_S10D_S218D_T219E_S254D_S260D	0.229294	4,10,218,219,254,260	mimetic	no
NPM3	S4D_S10D_S218D_T219E_S254D_S260D	0.75123	4,10,218,219,254,260	mimetic	yes
RPL10	S4D_S10D_S218D_T219E_S254D_S260D	0.270891	4,10,218,219,254,260	mimetic	no
RPL10A	S4D_S10D_S218D_T219E_S254D_S260D	0.243978	4,10,218,219,254,260	mimetic	no
RPL11	S4D_S10D_S218D_T219E_S254D_S260D	0.271094	4,10,218,219,254,260	mimetic	no
RPL12	S4D_S10D_S218D_T219E_S254D_S260D	0.224207	4,10,218,219,254,260	mimetic	no
RPL13	S4D_S10D_S218D_T219E_S254D_S260D	0.262243	4,10,218,219,254,260	mimetic	no
RPL13A	S4D_S10D_S218D_T219E_S254D_S260D	0.244298	4,10,218,219,254,260	mimetic	no
RPL14	S4D_S10D_S218D_T219E_S254D_S260D	0.237485	4,10,218,219,254,260	mimetic	no
RPL15	S4D_S10D_S218D_T219E_S254D_S260D	0.366643	4,10,218,219,254,260	mimetic	no
RPL17|RPL17-C18orf32	S4D_S10D_S218D_T219E_S254D_S260D	0.510272	4,10,218,219,254,260	mimetic	yes
RPL18	S4D_S10D_S218D_T219E_S254D_S260D	0.245502	4,10,218,219,254,260	mimetic	no
RPL18A	S4D_S10D_S218D_T219E_S254D_S260D	0.202868	4,10,218,219,254,260	mimetic	no
RPL21	S4D_S10D_S218D_T219E_S254D_S260D	0.191984	4,10,218,219,254,260	mimetic	no
RPL22	S4D_S10D_S218D_T219E_S254D_S260D	0.210148	4,10,218,219,254,260	mimetic	no
RPL23A	S4D_S10D_S218D_T219E_S254D_S260D	0.833092	4,10,218,219,254,260	mimetic	yes
RPL24	S4D_S10D_S218D_T219E_S254D_S260D	0.391827	4,10,218,219,254,260	mimetic	yes
RPL27	S4D_S10D_S218D_T219E_S254D_S260D	0.241133	4,10,218,219,254,260	mimetic	no
RPL27A	S4D_S10D_S218D_T219E_S254D_S260D	0.352995	4,10,218,219,254,260	mimetic	no
RPL28	S4D_S10D_S218D_T219E_S254D_S260D	0.242058	4,10,218,219,254,260	mimetic	no
RPL29	S4D_S10D_S218D_T219E_S254D_S260D	0.18574	4,10,218,219,254,260	mimetic	no
RPL3	S4D_S10D_S218D_T219E_S254D_S260D	0.269224	4,10,218,219,254,260	mimetic	no
RPL30	S4D_S10D_S218D_T219E_S254D_S260D	0.237249	4,10,218,219,254,260	mimetic	no
RPL31	S4D_S10D_S218D_T219E_S254D_S260D	0.279313	4,10,218,219,254,260	mimetic	no
RPL32	S4D_S10D_S218D_T219E_S254D_S260D	0.18877	4,10,218,219,254,260	mimetic	no
RPL35	S4D_S10D_S218D_T219E_S254D_S260D	0.379736	4,10,218,219,254,260	mimetic	no
RPL35A	S4D_S10D_S218D_T219E_S254D_S260D	0.193024	4,10,218,219,254,260	mimetic	no
RPL36	S4D_S10D_S218D_T219E_S254D_S260D	0.259329	4,10,218,219,254,260	mimetic	no
RPL4	S4D_S10D_S218D_T219E_S254D_S260D	0.196811	4,10,218,219,254,260	mimetic	no
RPL5	S4D_S10D_S218D_T219E_S254D_S260D	0.223894	4,10,218,219,254,260	mimetic	no
RPL6	S4D_S10D_S218D_T219E_S254D_S260D	0.231891	4,10,218,219,254,260	mimetic	no
RPL7	S4D_S10D_S218D_T219E_S254D_S260D	0.266205	4,10,218,219,254,260	mimetic	no
RPL7A	S4D_S10D_S218D_T219E_S254D_S260D	0.231037	4,10,218,219,254,260	mimetic	no
RPL8	S4D_S10D_S218D_T219E_S254D_S260D	0.230053	4,10,218,219,254,260	mimetic	no
RPL9	S4D_S10D_S218D_T219E_S254D_S260D	0.246002	4,10,218,219,254,260	mimetic	no
RPLP0	S4D_S10D_S218D_T219E_S254D_S260D	0.220248	4,10,218,219,254,260	mimetic	no
RPLP1	S4D_S10D_S218D_T219E_S254D_S260D	0.189033	4,10,218,219,254,260	mimetic	no
RPLP2	S4D_S10D_S218D_T219E_S254D_S260D	0.22201	4,10,218,219,254,260	mimetic	no
RPS11	S4D_S10D_S218D_T219E_S254D_S260D	0.325188	4,10,218,219,254,260	mimetic	no
RPS13	S4D_S10D_S218D_T219E_S254D_S260D	0.280099	4,10,218,219,254,260	mimetic	no
RPS15A	S4D_S10D_S218D_T219E_S254D_S260D	0.230427	4,10,218,219,254,260	mimetic	no
RPS23	S4D_S10D_S218D_T219E_S254D_S260D	0.329743	4,10,218,219,254,260	mimetic	no
RPS24	S4D_S10D_S218D_T219E_S254D_S260D	0.33777	4,10,218,219,254,260	mimetic	no
RPS26	S4D_S10D_S218D_T219E_S254D_S260D	0.256196	4,10,218,219,254,260	mimetic	no
RPS4X	S4D_S10D_S218D_T219E_S254D_S260D	0.291975	4,10,218,219,254,260	mimetic	no
RPS6	S4D_S10D_S218D_T219E_S254D_S260D	0.327971	4,10,218,219,254,260	mimetic	no
RPS8	S4D_S10D_S218D_T219E_S254D_S260D	0.23424	4,10,218,219,254,260	mimetic	no
SRP14	S4D_S10D_S218D_T219E_S254D_S260D	0.299766	4,10,218,219,254,260	mimetic	no

## Sheet: Fig.6E
residues	FC	interaction
218, 219, 254, 260	0.204441	rRNA
254260	0.181321	rRNA
4,10,218,219,254,260	0.161124	rRNA
218, 219, 254, 260	0.672204	self
254260	0.514933	self
4,10,218,219,254,260	0.493173	self
218, 219, 254, 260	0.313926	r-proteins
254260	0.370664	r-proteins
4,10,218,219,254,260	0.245502	r-proteins
254260	0.466028	K
218, 219, 254, 260	0.353395	K
4,10,218,219,254,260	0.40297	K
