# Supplementary material for: Systematic discovery of biomolecular condensate-specific protein phosphorylation
Source: Nat Chem Biol. 2022 Jul 21;18(10):1104–14. doi: 10.1038/s41589-022-01062-y (PMC9512703; doi:10.1038/s41589-022-01062-y)
Supplement: Source Data Extended Data Fig. 1 — Statistical analysis source data. [file 41589_2022_1062_MOESM17_ESM.xlsx]

## Sheet: ED Fig.1B-F and 1I
gene_name	Uniprot_id	description	RNA_preserved_rep1	RNA_preserved_rep2	RNA_preserved_rep3	median_RNA_preserved	RNA_digested_rep1	RNA_digested_rep2	RNA_digested_rep3	median_RNA_digested	p_value	FDR_limma	RNase_sensitive
MRPS7	J3QLS3|Q9Y2R9	28S ribosomal protein S7, mitochondrial OS=Homo sapiens GN=MRPS7 PE=1 SV=1|28S ribosomal protein S7, mitochondrial OS=Homo sapiens GN=MRPS7 PE=1 SV=2	0.697406	0.661615	0.673227	0.685316	0.774484	0.771425	0.771895	0.773189	0.00251787	0.0315348	no
SKIV2L2	P42285	Superkiller viralicidic activity 2-like 2 OS=Homo sapiens GN=SKIV2L2 PE=1 SV=3	0.705757	0.695821	0.708325	0.707041	0.715107	0.704379	0.731496	0.723301	0.418313	0.657176	no
SNRNP200	O75643	U5 small nuclear ribonucleoprotein 200 kDa helicase OS=Homo sapiens GN=SNRNP200 PE=1 SV=2	0.71938	0.694781	0.702203	0.710791	0.864592	0.848146	0.845913	0.856369	0.000346385	0.00792282	no
POLR2A	A0A087WWE2|A0A0C4DGZ0|P24928	DNA-directed RNA polymerase subunit OS=Homo sapiens GN=POLR2A PE=1 SV=1|DNA-directed RNA polymerase subunit OS=Homo sapiens GN=POLR2A PE=1 SV=1|DNA-directed RNA polymerase II subunit RPB1 OS=Homo sapiens GN=POLR2A PE=1 SV=2	0.709762	0.672905	0.681171	0.695466	0.723465	0.720586	0.702895	0.722026	0.151161	0.400815	no
MRPS22	G5E9V5|G5E9W7|P82650	28S ribosomal protein S22, mitochondrial OS=Homo sapiens GN=MRPS22 PE=1 SV=1|28S ribosomal protein S22, mitochondrial OS=Homo sapiens GN=MRPS22 PE=1 SV=1|28S ribosomal protein S22, mitochondrial OS=Homo sapiens GN=MRPS22 PE=1 SV=1	0.722187	0.701898	0.706683	0.714435	0.765369	0.76236	0.755729	0.763865	0.0253559	0.15291	no
DARS	P14868	Aspartate--tRNA ligase, cytoplasmic OS=Homo sapiens GN=DARS PE=1 SV=2	0.715145	0.672893	0.682881	0.699013	0.787	0.750251	0.771664	0.779332	0.00441633	0.0462653	no
BBX	C9JA69|Q8WY36|Q8WY36-2	HMG box transcription factor BBX OS=Homo sapiens GN=BBX PE=1 SV=1|HMG box transcription factor BBX OS=Homo sapiens GN=BBX PE=1 SV=1|Isoform 2 of HMG box transcription factor BBX OS=Homo sapiens GN=BBX	0.697099	0.641141	0.680773	0.688936	0.804761	0.757294	0.78507	0.794915	0.0010691	0.0166903	no
ICT1	J3KS15|Q14197	Peptidyl-tRNA hydrolase ICT1, mitochondrial (Fragment) OS=Homo sapiens GN=ICT1 PE=1 SV=1|Peptidyl-tRNA hydrolase ICT1, mitochondrial OS=Homo sapiens GN=ICT1 PE=1 SV=1	0.684723	0.687675	0.676294	0.686199	0.777418	0.739787	0.724969	0.758603	0.0148081	0.108459	no
RPS27	P42677	40S ribosomal protein S27 OS=Homo sapiens GN=RPS27 PE=1 SV=3	0.687878	0.67956	0.679085	0.683719	0.727348	0.675827	0.710395	0.718871	0.252324	0.508356	no
UPF2	Q9HAU5	Regulator of nonsense transcripts 2 OS=Homo sapiens GN=UPF2 PE=1 SV=1	0.686466	0.687387	0.718872	0.70313	0.902475	0.906233	0.954512	0.930372	5.55519e-05	0.00251157	yes
NUP85	Q9BW27	Nuclear pore complex protein Nup85 OS=Homo sapiens GN=NUP85 PE=1 SV=1	0.687698	0.678169	0.688695	0.688197	0.671398	0.713024	0.682096	0.69756	0.839647	0.925599	no
NUP160	Q12769	Nuclear pore complex protein Nup160 OS=Homo sapiens GN=NUP160 PE=1 SV=3	0.668118	0.691548	0.705018	0.698283	0.666306	0.708782	0.685341	0.697062	0.93107	0.96804	no
POLR2B	C9J2Y9|P30876	DNA-directed RNA polymerase subunit beta OS=Homo sapiens GN=POLR2B PE=1 SV=2|DNA-directed RNA polymerase II subunit RPB2 OS=Homo sapiens GN=POLR2B PE=1 SV=1	0.724763	0.695376	0.691895	0.71007	0.721054	0.702376	0.685983	0.711715	0.956835	0.979331	no
PDS5B	Q9NTI5|Q9NTI5-2	Sister chromatid cohesion protein PDS5 homolog B OS=Homo sapiens GN=PDS5B PE=1 SV=1|Isoform 2 of Sister chromatid cohesion protein PDS5 homolog B OS=Homo sapiens GN=PDS5B	0.671987	0.712791	0.706047	0.709419	0.646576	0.690768	0.675486	0.683127	0.137479	0.382777	no
ZMAT2	Q96NC0	Zinc finger matrin-type protein 2 OS=Homo sapiens GN=ZMAT2 PE=1 SV=1	0.709606	0.678433	0.715144	0.712375	0.944822	0.941093	0.93007	0.942957	8.30385e-05	0.00317902	yes
EFTUD2	Q15029|Q15029-2	116 kDa U5 small nuclear ribonucleoprotein component OS=Homo sapiens GN=EFTUD2 PE=1 SV=1|Isoform 2 of 116 kDa U5 small nuclear ribonucleoprotein component OS=Homo sapiens GN=EFTUD2	0.731899	0.68965	0.681195	0.710774	0.884495	0.855464	0.846526	0.869979	0.000257431	0.006524	no
EIF2AK2	P19525	Interferon-induced, double-stranded RNA-activated protein kinase OS=Homo sapiens GN=EIF2AK2 PE=1 SV=2	0.716699	0.723505	0.697965	0.720102	0.826457	0.870027	0.845192	0.857609	0.000788964	0.0135201	no
RBM10	A0A0A0MR66	RNA binding motif protein 10, isoform CRA_d OS=Homo sapiens GN=RBM10 PE=1 SV=1	0.719875	0.733781	0.710367	0.726828	0.978642	0.960215	0.97953	0.979086	6.15318e-05	0.00272253	yes
DHX15	O43143	Pre-mRNA-splicing factor ATP-dependent RNA helicase DHX15 OS=Homo sapiens GN=DHX15 PE=1 SV=2	0.720459	0.665456	0.706245	0.713352	0.767638	0.73291	0.773477	0.770558	0.0137965	0.102722	no
TMEM185B	Q9H7F4	Transmembrane protein 185B OS=Homo sapiens GN=TMEM185B PE=1 SV=2	0.68542	0.688073	0.638225	0.686746	0.708441	0.718166	0.647098	0.713304	0.233717	0.492044	no
MRPL45	A0A087X2D5|Q9BRJ2	39S ribosomal protein L45, mitochondrial OS=Homo sapiens GN=MRPL45 PE=1 SV=1|39S ribosomal protein L45, mitochondrial OS=Homo sapiens GN=MRPL45 PE=1 SV=2	0.710094	0.680678	0.704975	0.707534	0.769206	0.706253	0.75025	0.759728	0.0479433	0.219879	no
PRR14L	Q5THK1|Q5THK1-4	Protein PRR14L OS=Homo sapiens GN=PRR14L PE=1 SV=1|Isoform 4 of Protein PRR14L OS=Homo sapiens GN=PRR14L	0.690812	0.736395	0.701762	0.719078	0.904492	0.924754	0.881746	0.914623	0.000153566	0.00469177	no
GLO1	Q04760|Q04760-2	Lactoylglutathione lyase OS=Homo sapiens GN=GLO1 PE=1 SV=4|Isoform 2 of Lactoylglutathione lyase OS=Homo sapiens GN=GLO1	0.715047	0.691858	0.690326	0.703452	0.76745	0.712675	0.76046	0.763955	0.0458348	0.215332	no
DHX57	Q6P158	Putative ATP-dependent RNA helicase DHX57 OS=Homo sapiens GN=DHX57 PE=1 SV=2	0.710536	0.673789	0.712214	0.711375	0.796825	0.732026	0.781546	0.789186	0.00755909	0.0677807	no
RBM22	Q9NW64	Pre-mRNA-splicing factor RBM22 OS=Homo sapiens GN=RBM22 PE=1 SV=1	0.704431	0.687149	0.722364	0.713397	0.855118	0.896949	0.883908	0.890429	0.000403555	0.00867885	no
AQR	O60306	Intron-binding protein aquarius OS=Homo sapiens GN=AQR PE=1 SV=4	0.692752	0.676661	0.702783	0.697767	0.787092	0.824613	0.774598	0.805852	0.0045908	0.0473827	no
LAMA5	O15230	Laminin subunit alpha-5 OS=Homo sapiens GN=LAMA5 PE=1 SV=8	0.695149	0.672096	0.721114	0.708131	0.746856	0.775466	0.799757	0.787611	0.00859901	0.0743869	no
BYSL	Q13895	Bystin OS=Homo sapiens GN=BYSL PE=1 SV=3	0.735681	0.684604	0.691126	0.713403	0.763246	0.75686	0.769561	0.766404	0.0254653	0.153246	no
GSN	A0A0A0MS51|A0A0A0MT01|P06396|P06396-2|P06396-3|P06396-4	Gelsolin OS=Homo sapiens GN=GSN PE=1 SV=1|Gelsolin OS=Homo sapiens GN=GSN PE=1 SV=1|Gelsolin OS=Homo sapiens GN=GSN PE=1 SV=1|Isoform 2 of Gelsolin OS=Homo sapiens GN=GSN|Isoform 3 of Gelsolin OS=Homo sapiens GN=GSN|Isoform 4 of Gelsolin OS=Homo sapiens GN=GSN	0.683015	0.70435	0.649442	0.693682	0.674159	0.732841	0.699349	0.716095	0.266587	0.520991	no
ITPR1	Q14643|Q14643-2|Q14643-3|Q14643-4|Q14643-5|Q14643-6|Q14643-7|Q14643-8	Inositol 1,4,5-trisphosphate receptor type 1 OS=Homo sapiens GN=ITPR1 PE=1 SV=3|Isoform 2 of Inositol 1,4,5-trisphosphate receptor type 1 OS=Homo sapiens GN=ITPR1|Isoform 3 of Inositol 1,4,5-trisphosphate receptor type 1 OS=Homo sapiens GN=ITPR1|Isoform 4 of Inositol 1,4,5-trisphosphate receptor type 1 OS=Homo sapiens GN=ITPR1|Isoform 5 of Inositol 1,4,5-trisphosphate receptor type 1 OS=Homo sapi…	0.714029	0.72431	0.751378	0.737844	0.765642	0.762969	0.796194	0.780918	0.0399849	0.197487	no
SF3B3	Q15393	Splicing factor 3B subunit 3 OS=Homo sapiens GN=SF3B3 PE=1 SV=4	0.740507	0.693807	0.702085	0.721296	0.886387	0.875918	0.845278	0.881152	0.000444181	0.00915282	no
RPA3	B5MC59|P35244	Replication protein A 14 kDa subunit OS=Homo sapiens GN=RPA3 PE=1 SV=1|Replication protein A 14 kDa subunit OS=Homo sapiens GN=RPA3 PE=1 SV=1	0.743622	0.721787	0.716317	0.732705	0.808751	0.798138	0.825153	0.816952	0.00650329	0.0606299	no
HNRNPF	P52597	Heterogeneous nuclear ribonucleoprotein F OS=Homo sapiens GN=HNRNPF PE=1 SV=3	0.743272	0.738269	0.739284	0.741278	0.973585	0.947803	0.983674	0.97863	7.99706e-05	0.00308344	yes
NUTF2	P61970	Nuclear transport factor 2 OS=Homo sapiens GN=NUTF2 PE=1 SV=1	0.691501	0.67885	0.707764	0.699633	0.765657	0.705833	0.779889	0.772773	0.025209	0.152463	no
SPTLC1	O15269	Serine palmitoyltransferase 1 OS=Homo sapiens GN=SPTLC1 PE=1 SV=1	0.705312	0.715639	0.71053	0.713085	0.694187	0.725824	0.752094	0.738959	0.500062	0.714231	no
MRM3	Q9HC36	rRNA methyltransferase 3, mitochondrial OS=Homo sapiens GN=MRM3 PE=1 SV=2	0.734802	0.671294	0.667655	0.703048	0.888909	0.83684	0.859921	0.874415	0.000294325	0.00712452	no
PCMT1	A0A0A0MRJ6|H7BY58|P22061|P22061-2	Protein-L-isoaspartate O-methyltransferase OS=Homo sapiens GN=PCMT1 PE=1 SV=1|Protein-L-isoaspartate O-methyltransferase OS=Homo sapiens GN=PCMT1 PE=1 SV=1|Protein-L-isoaspartate(D-aspartate) O-methyltransferase OS=Homo sapiens GN=PCMT1 PE=1 SV=4|Isoform 2 of Protein-L-isoaspartate(D-aspartate) O-methyltransferase OS=Homo sapiens GN=PCMT1	0.657559	0.6848	0.702862	0.693831	0.686194	0.702248	0.767662	0.734955	0.0881192	0.302395	no
GTPBP10	A4D1E9	GTP-binding protein 10 OS=Homo sapiens GN=GTPBP10 PE=1 SV=1	0.747143	0.695948	0.70791	0.727527	0.868277	0.856951	0.834999	0.862614	0.000843031	0.0140888	no
PLD1	Q13393|Q13393-2	Phospholipase D1 OS=Homo sapiens GN=PLD1 PE=1 SV=1|Isoform PLD1B of Phospholipase D1 OS=Homo sapiens GN=PLD1	0.6849	0.643783	0.708611	0.696755	0.731059	0.661594	0.709573	0.720316	0.256949	0.512056	no
PIH1D1	Q9NWS0	PIH1 domain-containing protein 1 OS=Homo sapiens GN=PIH1D1 PE=1 SV=1	0.757929	0.744303	0.750598	0.754264	0.832887	0.809627	0.826588	0.829738	0.00831122	0.0725954	no
EIF3F	O00303	Eukaryotic translation initiation factor 3 subunit F OS=Homo sapiens GN=EIF3F PE=1 SV=1	0.683835	0.716692	0.703673	0.710183	0.744616	0.767215	0.814024	0.790619	0.0128612	0.0984377	no
GTF3C3	Q9Y5Q9	General transcription factor 3C polypeptide 3 OS=Homo sapiens GN=GTF3C3 PE=1 SV=1	0.697083	0.741407	0.710087	0.725747	0.733338	0.798634	0.768278	0.783456	0.0281263	0.161517	no
FUS	H3BPE7|P35637|P35637-2	RNA-binding protein FUS OS=Homo sapiens GN=FUS PE=1 SV=1|RNA-binding protein FUS OS=Homo sapiens GN=FUS PE=1 SV=1|Isoform Short of RNA-binding protein FUS OS=Homo sapiens GN=FUS	0.757989	0.754624	0.728131	0.756307	0.836139	0.828895	0.808908	0.832517	0.00601405	0.0576622	no
PRNP	A2A2V1|P04156|P04156-2	Major prion protein (Fragment) OS=Homo sapiens GN=PRNP PE=1 SV=1|Major prion protein OS=Homo sapiens GN=PRNP PE=1 SV=1|Isoform 2 of Major prion protein OS=Homo sapiens GN=PRNP	0.692254	0.691494	0.694208	0.693231	0.732909	0.712402	0.664814	0.722656	0.634029	0.802048	no
GTF3C2	Q8WUA4	General transcription factor 3C polypeptide 2 OS=Homo sapiens GN=GTF3C2 PE=1 SV=2	0.752611	0.716432	0.722807	0.737709	0.820669	0.791485	0.830108	0.825389	0.00614641	0.0582398	no
TOP3B	O95985	DNA topoisomerase 3-beta-1 OS=Homo sapiens GN=TOP3B PE=1 SV=1	0.713559	0.663957	0.644829	0.688758	0.745355	0.729102	0.764239	0.754797	0.0239153	0.147915	no
UGCG	Q16739	Ceramide glucosyltransferase OS=Homo sapiens GN=UGCG PE=1 SV=1	0.656941	0.664477	0.70147	0.682973	0.651824	0.67792	0.628819	0.664872	0.371773	0.618418	no
RBM5	P52756	RNA-binding protein 5 OS=Homo sapiens GN=RBM5 PE=1 SV=2	0.68628	0.636768	0.706184	0.696232	0.877444	0.881274	0.859393	0.879359	0.000548325	0.0103838	no
EIF4A3	P38919	Eukaryotic initiation factor 4A-III OS=Homo sapiens GN=EIF4A3 PE=1 SV=4	0.700759	0.680671	0.73606	0.718409	0.871118	0.91529	0.906937	0.911114	0.000370704	0.00819607	no
UHRF1	A0A087WTW0|A0A087WVR3|Q96T88|Q96T88-2	E3 ubiquitin-protein ligase UHRF1 OS=Homo sapiens GN=UHRF1 PE=1 SV=1|E3 ubiquitin-protein ligase UHRF1 OS=Homo sapiens GN=UHRF1 PE=1 SV=1|E3 ubiquitin-protein ligase UHRF1 OS=Homo sapiens GN=UHRF1 PE=1 SV=1|Isoform 2 of E3 ubiquitin-protein ligase UHRF1 OS=Homo sapiens GN=UHRF1	0.739156	0.744505	0.735058	0.741831	0.768941	0.810768	0.764322	0.789855	0.068535	0.270038	no
RNASEH2B	A0A087WXR7|Q5TBB1	Ribonuclease H2 subunit B OS=Homo sapiens GN=RNASEH2B PE=1 SV=2|Ribonuclease H2 subunit B OS=Homo sapiens GN=RNASEH2B PE=1 SV=1	0.769427	0.748347	0.750081	0.759754	0.778546	0.749853	0.754763	0.766655	0.768068	0.883191	no
ERLIN1	O75477	Erlin-1 OS=Homo sapiens GN=ERLIN1 PE=1 SV=1	0.741184	0.669155	0.71403	0.727607	0.854641	0.792171	0.810456	0.832549	0.00146301	0.0209154	no
CGGBP1	Q9UFW8	CGG triplet repeat-binding protein 1 OS=Homo sapiens GN=CGGBP1 PE=1 SV=2	0.726489	0.670272	0.688343	0.707416	0.785037	0.750141	0.818856	0.801946	0.00770208	0.0683813	no
CHMP1B	Q7LBR1	Charged multivesicular body protein 1b OS=Homo sapiens GN=CHMP1B PE=1 SV=1	0.724807	0.712794	0.653864	0.718801	0.726406	0.738149	0.724876	0.732278	0.163644	0.414318	no
COLGALT1	Q8NBJ5	Procollagen galactosyltransferase 1 OS=Homo sapiens GN=COLGALT1 PE=1 SV=1	0.73306	0.689852	0.74467	0.738865	0.765787	0.723254	0.738176	0.751982	0.310978	0.564826	no
EED	O75530|O75530-2|O75530-3	Polycomb protein EED OS=Homo sapiens GN=EED PE=1 SV=2|Isoform 2 of Polycomb protein EED OS=Homo sapiens GN=EED|Isoform 3 of Polycomb protein EED OS=Homo sapiens GN=EED	0.742549	0.720768	0.697478	0.731659	0.748965	0.751046	0.692099	0.750005	0.573239	0.760033	no
TDRD3	Q9H7E2-3	Isoform 3 of Tudor domain-containing protein 3 OS=Homo sapiens GN=TDRD3	0.756034	0.683955	0.718909	0.737472	0.804669	0.772995	0.783011	0.79384	0.0139273	0.103553	no
MDN1	Q9NU22	Midasin OS=Homo sapiens GN=MDN1 PE=1 SV=2	0.765411	0.732687	0.747699	0.756555	0.763714	0.719787	0.746927	0.755321	0.759126	0.878953	no
SNCG	O76070	Gamma-synuclein OS=Homo sapiens GN=SNCG PE=1 SV=2	0.69114	0.728627	0.680843	0.709884	0.673219	0.727412	0.730131	0.728772	0.64122	0.807352	no
MRPS31	Q92665	28S ribosomal protein S31, mitochondrial OS=Homo sapiens GN=MRPS31 PE=1 SV=3	0.734313	0.671589	0.654815	0.702951	0.782041	0.730092	0.694172	0.756067	0.0269875	0.15861	no
MRPS34	C9JJ19|P82930	28S ribosomal protein S34, mitochondrial OS=Homo sapiens GN=MRPS34 PE=1 SV=2|28S ribosomal protein S34, mitochondrial OS=Homo sapiens GN=MRPS34 PE=1 SV=2	0.721034	0.713603	0.726871	0.723952	0.779512	0.728098	0.718186	0.753805	0.340126	0.590734	no
MRPS9	P82933	28S ribosomal protein S9, mitochondrial OS=Homo sapiens GN=MRPS9 PE=1 SV=2	0.729507	0.737336	0.66935	0.733421	0.765478	0.800175	0.73751	0.782826	0.0232311	0.144973	no
CAPZA1	P52907	F-actin-capping protein subunit alpha-1 OS=Homo sapiens GN=CAPZA1 PE=1 SV=3	0.693933	0.656016	0.673233	0.683583	0.672057	0.718249	0.74718	0.732714	0.182268	0.436312	no
SRSF2	J3KP15|Q01130	Serine/arginine-rich-splicing factor 2 (Fragment) OS=Homo sapiens GN=SRSF2 PE=1 SV=7|Serine/arginine-rich splicing factor 2 OS=Homo sapiens GN=SRSF2 PE=1 SV=4	0.749804	0.759692	0.732934	0.754748	0.998287	0.956262	0.940877	0.977274	0.0001365	0.00436109	no
RBFOX2	A0A0G2JRA5|B0QYV1|O43251|O43251-10|O43251-2|O43251-5|O43251-6|O43251-8	RNA-binding protein fox-1 homolog 2 (Fragment) OS=Homo sapiens GN=RBFOX2 PE=1 SV=1|RNA binding protein fox-1 homolog OS=Homo sapiens GN=RBFOX2 PE=1 SV=1|RNA binding protein fox-1 homolog 2 OS=Homo sapiens GN=RBFOX2 PE=1 SV=3|Isoform 10 of RNA binding protein fox-1 homolog 2 OS=Homo sapiens GN=RBFOX2|Isoform 2 of RNA binding protein fox-1 homolog 2 OS=Homo sapiens GN=RBFOX2|Isoform 5 of RNA bindin…	0.706673	0.6878	0.729135	0.717904	0.885203	0.905697	0.987652	0.946674	0.000161524	0.00483772	yes
MRPS11	P82912|P82912-2	28S ribosomal protein S11, mitochondrial OS=Homo sapiens GN=MRPS11 PE=1 SV=2|Isoform 2 of 28S ribosomal protein S11, mitochondrial OS=Homo sapiens GN=MRPS11	0.72508	0.734984	0.701366	0.730032	0.776081	0.761161	0.702092	0.768621	0.219595	0.478551	no
ZBTB7B	O15156|O15156-2	Zinc finger and BTB domain-containing protein 7B OS=Homo sapiens GN=ZBTB7B PE=1 SV=2|Isoform 2 of Zinc finger and BTB domain-containing protein 7B OS=Homo sapiens GN=ZBTB7B	0.720074	0.729894	0.69677	0.724984	0.802215	0.885152	0.826724	0.855938	0.00218237	0.0282504	no
HNRNPH1	G8JLB6|P31943	Heterogeneous nuclear ribonucleoprotein H OS=Homo sapiens GN=HNRNPH1 PE=1 SV=1|Heterogeneous nuclear ribonucleoprotein H OS=Homo sapiens GN=HNRNPH1 PE=1 SV=4	0.709655	0.762787	0.682282	0.736221	0.924052	0.952666	0.914322	0.938359	0.000160348	0.00483553	no
PTCD3	Q96EY7	Pentatricopeptide repeat domain-containing protein 3, mitochondrial OS=Homo sapiens GN=PTCD3 PE=1 SV=3	0.720719	0.73041	0.645744	0.725565	0.78163	0.796407	0.734256	0.789019	0.0086741	0.0747968	no
RING1	Q06587	E3 ubiquitin-protein ligase RING1 OS=Homo sapiens GN=RING1 PE=1 SV=2	0.692424	0.734945	0.728806	0.731876	0.812671	0.797201	0.767994	0.804936	0.0219938	0.140833	no
C8ORF33	Q9H7E9|Q9H7E9-2	UPF0488 protein C8orf33 OS=Homo sapiens GN=C8orf33 PE=1 SV=1|Isoform 2 of UPF0488 protein C8orf33 OS=Homo sapiens GN=C8orf33	0.677348	0.700145	0.661059	0.688747	0.731314	0.66611	0.646533	0.698712	0.964198	0.983305	no
PPIH	C9JQD4|O43447	Peptidyl-prolyl cis-trans isomerase (Fragment) OS=Homo sapiens GN=PPIH PE=1 SV=1|Peptidyl-prolyl cis-trans isomerase H OS=Homo sapiens GN=PPIH PE=1 SV=1	0.714977	0.720374	0.657769	0.717675	0.859968	0.817437	0.848113	0.85404	0.00209169	0.0272728	no
NOP9	Q86U38	Nucleolar protein 9 OS=Homo sapiens GN=NOP9 PE=1 SV=1	0.747202	0.740035	0.684839	0.743618	0.911898	0.931266	0.917456	0.924361	0.000364647	0.0081927	no
PEF1	Q9UBV8	Peflin OS=Homo sapiens GN=PEF1 PE=1 SV=1	0.717492	0.670613	0.666891	0.694052	0.78235	0.67654	0.72561	0.75398	0.0772133	0.286065	no
KPNA2	P52292	Importin subunit alpha-1 OS=Homo sapiens GN=KPNA2 PE=1 SV=1	0.703052	0.747262	0.741448	0.744355	0.809449	0.871721	0.810132	0.840926	0.00385026	0.0415674	no
MORF4L2	Q15014	Mortality factor 4-like protein 2 OS=Homo sapiens GN=MORF4L2 PE=1 SV=1	0.751778	0.716251	0.776742	0.76426	0.806802	0.800194	0.817405	0.812104	0.0242916	0.148838	no
MYO5A	F8WE88|G3V394|Q9Y4I1|Q9Y4I1-2|Q9Y4I1-3	Unconventional myosin-Va OS=Homo sapiens GN=MYO5A PE=1 SV=2|Unconventional myosin-Va OS=Homo sapiens GN=MYO5A PE=1 SV=1|Unconventional myosin-Va OS=Homo sapiens GN=MYO5A PE=1 SV=2|Isoform 2 of Unconventional myosin-Va OS=Homo sapiens GN=MYO5A|Isoform 3 of Unconventional myosin-Va OS=Homo sapiens GN=MYO5A	0.677246	0.687714	0.6999	0.693807	0.700656	0.636096	0.723208	0.711932	0.910842	0.959578	no
CENPM	B1AHQ6|B1AHQ7|Q9NSP4|Q9NSP4-2|Q9NSP4-4	Centromere protein M OS=Homo sapiens GN=CENPM PE=1 SV=1|Centromere protein M OS=Homo sapiens GN=CENPM PE=1 SV=1|Centromere protein M OS=Homo sapiens GN=CENPM PE=1 SV=1|Isoform 2 of Centromere protein M OS=Homo sapiens GN=CENPM|Isoform 4 of Centromere protein M OS=Homo sapiens GN=CENPM	0.69325	0.607785	0.709513	0.701382	0.726021	0.660011	0.743766	0.734894	0.0499459	0.224859	no
RBM8A	Q9Y5S9	RNA-binding protein 8A OS=Homo sapiens GN=RBM8A PE=1 SV=1	0.741281	0.770011	0.722241	0.755646	0.959264	0.925975	0.923932	0.942619	0.00033196	0.00775723	no
PARN	O95453|O95453-2|O95453-3	Poly(A)-specific ribonuclease PARN OS=Homo sapiens GN=PARN PE=1 SV=1|Isoform 2 of Poly(A)-specific ribonuclease PARN OS=Homo sapiens GN=PARN|Isoform 3 of Poly(A)-specific ribonuclease PARN OS=Homo sapiens GN=PARN	0.777669	0.761262	0.723759	0.769466	0.886662	0.893002	0.867064	0.889832	0.00115612	0.017505	no
ITM2B	Q9Y287|Q9Y287-2	Integral membrane protein 2B OS=Homo sapiens GN=ITM2B PE=1 SV=1|Isoform 2 of Integral membrane protein 2B OS=Homo sapiens GN=ITM2B	0.705518	0.70805	0.735939	0.721995	0.651587	0.62468	0.703156	0.677372	0.0241914	0.148598	no
DDX49	Q9Y6V7	Probable ATP-dependent RNA helicase DDX49 OS=Homo sapiens GN=DDX49 PE=1 SV=1	0.753428	0.766952	0.735196	0.76019	0.843457	0.887568	0.820478	0.865513	0.00302386	0.035315	no
RBM15	A0A087WWP4|Q96T37|Q96T37-2|Q96T37-3|Q96T37-4	Putative RNA-binding protein 15 OS=Homo sapiens GN=RBM15 PE=1 SV=1|Putative RNA-binding protein 15 OS=Homo sapiens GN=RBM15 PE=1 SV=2|Isoform 2 of Putative RNA-binding protein 15 OS=Homo sapiens GN=RBM15|Isoform 3 of Putative RNA-binding protein 15 OS=Homo sapiens GN=RBM15|Isoform 4 of Putative RNA-binding protein 15 OS=Homo sapiens GN=RBM15	0.743265	0.744692	0.672745	0.743979	0.869159	0.846939	0.808143	0.858049	0.00127928	0.0190515	no
NUS1	Q96E22	Dehydrodolichyl diphosphate synthase complex subunit NUS1 OS=Homo sapiens GN=NUS1 PE=1 SV=1	0.769237	0.76136	0.763467	0.766352	0.818881	0.837997	0.79681	0.828439	0.0365761	0.187774	no
SMARCD1	Q96GM5	SWI/SNF-related matrix-associated actin-dependent regulator of chromatin subfamily D member 1 OS=Homo sapiens GN=SMARCD1 PE=1 SV=2	0.753023	0.664625	0.717317	0.73517	0.831083	0.757624	0.79105	0.811066	0.0048675	0.0493887	no
TMEM106B	Q9NUM4	Transmembrane protein 106B OS=Homo sapiens GN=TMEM106B PE=1 SV=2	0.765641	0.722762	0.715415	0.744202	0.726644	0.69155	0.65948	0.709097	0.0473172	0.218306	no
PCGF1	Q9BSM1	Polycomb group RING finger protein 1 OS=Homo sapiens GN=PCGF1 PE=1 SV=2	0.709918	0.698712	0.702974	0.706446	0.82219	0.733038	0.740288	0.781239	0.0403701	0.198468	no
AGRN	O00468-3|O00468-6	Isoform 3 of Agrin OS=Homo sapiens GN=AGRN|Isoform 6 of Agrin OS=Homo sapiens GN=AGRN	0.75579	0.668423	0.724378	0.740084	0.79908	0.773517	0.794626	0.796853	0.0158029	0.113739	no
RMND5A	Q9H871	Protein RMD5 homolog A OS=Homo sapiens GN=RMND5A PE=1 SV=1	0.695951	0.643387	0.662261	0.679106	0.703761	0.717296	0.790261	0.753779	0.0465969	0.216649	no
MME	P08473	Neprilysin OS=Homo sapiens GN=MME PE=1 SV=2	0.728313	0.718308	0.775191	0.751752	0.724285	0.755744	0.780751	0.768248	0.499129	0.713722	no
IMPA2	O14732|O14732-2	Inositol monophosphatase 2 OS=Homo sapiens GN=IMPA2 PE=1 SV=1|Isoform 2 of Inositol monophosphatase 2 OS=Homo sapiens GN=IMPA2	1.30258	1.26397	1.30501	1.28327	1.26224	1.25622	1.23879	1.2475	0.25059	0.507574	no
CD58	B1AMW1|H0YDI1|P19256|P19256-2|P19256-3	CD58 antigen, (Lymphocyte function-associated antigen 3), isoform CRA_c OS=Homo sapiens GN=CD58 PE=1 SV=1|Lymphocyte function-associated antigen 3 (Fragment) OS=Homo sapiens GN=CD58 PE=1 SV=1|Lymphocyte function-associated antigen 3 OS=Homo sapiens GN=CD58 PE=1 SV=1|Isoform 2 of Lymphocyte function-associated antigen 3 OS=Homo sapiens GN=CD58|Isoform 3 of Lymphocyte function-associated antigen 3 …	0.751055	0.698846	0.721552	0.736304	0.761139	0.688235	0.758755	0.759947	0.541103	0.737408	no
STOML2	Q9UJZ1	Stomatin-like protein 2, mitochondrial OS=Homo sapiens GN=STOML2 PE=1 SV=1	0.695261	0.764243	0.70602	0.735132	0.776747	0.866492	0.796001	0.831247	0.0028355	0.0340892	no
UXT	A0A0C4DFR8|Q9UBK9	Protein UXT OS=Homo sapiens GN=UXT PE=1 SV=1|Protein UXT OS=Homo sapiens GN=UXT PE=1 SV=1	0.635005	0.67534	0.709549	0.692445	0.646746	0.625573	0.724034	0.68539	0.685885	0.835192	no
AIMP2	F8W950|Q13155	Aminoacyl tRNA synthase complex-interacting multifunctional protein 2 OS=Homo sapiens GN=AIMP2 PE=1 SV=1|Aminoacyl tRNA synthase complex-interacting multifunctional protein 2 OS=Homo sapiens GN=AIMP2 PE=1 SV=2	0.708475	0.633496	0.709442	0.708958	0.748628	0.685066	0.794727	0.771677	0.0190341	0.128503	no
PHF5A	Q7RTV0	PHD finger-like domain-containing protein 5A OS=Homo sapiens GN=PHF5A PE=1 SV=1	0.750172	0.667916	0.705383	0.727778	1.0299	0.904368	0.957293	0.978647	3.43509e-05	0.0018032	yes
ZNF622	Q969S3	Zinc finger protein 622 OS=Homo sapiens GN=ZNF622 PE=1 SV=1	0.703734	0.718013	0.639093	0.710873	0.686713	0.719402	0.617043	0.703058	0.431892	0.666525	no
TARBP2	Q15633|Q15633-2	RISC-loading complex subunit TARBP2 OS=Homo sapiens GN=TARBP2 PE=1 SV=3|Isoform 2 of RISC-loading complex subunit TARBP2 OS=Homo sapiens GN=TARBP2	0.753931	0.674135	0.643937	0.714033	0.914954	0.846431	0.821447	0.880693	0.000242804	0.00630122	no
NSUN5	Q96P11-2	Isoform 2 of Probable 28S rRNA (cytosine-C(5))-methyltransferase OS=Homo sapiens GN=NSUN5	0.792594	0.728888	0.750167	0.771381	0.84592	0.819287	0.816779	0.832603	0.013052	0.0993716	no
CELF1	Q92879|Q92879-2|Q92879-3	CUGBP Elav-like family member 1 OS=Homo sapiens GN=CELF1 PE=1 SV=2|Isoform 2 of CUGBP Elav-like family member 1 OS=Homo sapiens GN=CELF1|Isoform 3 of CUGBP Elav-like family member 1 OS=Homo sapiens GN=CELF1	0.701943	0.723513	0.684872	0.712728	0.887493	0.93854	0.990549	0.964545	0.000409522	0.00870315	yes
QARS	P47897	Glutamine--tRNA ligase OS=Homo sapiens GN=QARS PE=1 SV=1	0.755449	0.765565	0.753817	0.760507	0.802932	0.828019	0.863591	0.845805	0.0167554	0.118914	no
TXNL4A	P83876	Thioredoxin-like protein 4A OS=Homo sapiens GN=TXNL4A PE=1 SV=1	0.780309	0.771987	0.782658	0.781484	0.869846	0.832102	0.875488	0.872667	0.00765961	0.0682286	no
GPATCH8	Q9UKJ3	G patch domain-containing protein 8 OS=Homo sapiens GN=GPATCH8 PE=1 SV=2	0.748298	0.707806	0.662029	0.728052	0.7857	0.800648	0.799157	0.799902	0.0162118	0.116063	no
PRC1	O43663|O43663-4	Protein regulator of cytokinesis 1 OS=Homo sapiens GN=PRC1 PE=1 SV=2|Isoform 4 of Protein regulator of cytokinesis 1 OS=Homo sapiens GN=PRC1	0.778644	0.714147	0.702367	0.746396	0.778131	0.714194	0.737377	0.757754	0.530342	0.731049	no
SNRPGP15|SNRPG	A8MWD9|P62308	Putative small nuclear ribonucleoprotein G-like protein 15 OS=Homo sapiens GN=SNRPGP15 PE=5 SV=2|Small nuclear ribonucleoprotein G OS=Homo sapiens GN=SNRPG PE=1 SV=1	0.801523	0.776529	0.776994	0.789258	0.880011	0.856055	0.877764	0.878888	0.00549501	0.0541279	no
WDR24	Q96S15|Q96S15-2	WD repeat-containing protein 24 OS=Homo sapiens GN=WDR24 PE=1 SV=1|Isoform 2 of WD repeat-containing protein 24 OS=Homo sapiens GN=WDR24	0.713986	0.7025	0.640008	0.708243	0.697152	0.62404	0.601041	0.660596	0.0570656	0.243318	no
MRPS5	P82675	28S ribosomal protein S5, mitochondrial OS=Homo sapiens GN=MRPS5 PE=1 SV=2	0.765712	0.694578	0.67058	0.730145	0.80226	0.770211	0.720889	0.786235	0.0270031	0.15861	no
TMEM214	Q6NUQ4|Q6NUQ4-2	Transmembrane protein 214 OS=Homo sapiens GN=TMEM214 PE=1 SV=2|Isoform 2 of Transmembrane protein 214 OS=Homo sapiens GN=TMEM214	0.765231	0.775055	0.772116	0.773585	0.781586	0.836952	0.811483	0.824217	0.0931856	0.311465	no
HNRNPH2	P55795	Heterogeneous nuclear ribonucleoprotein H2 OS=Homo sapiens GN=HNRNPH2 PE=1 SV=1	0.749542	0.787837	0.711764	0.76869	0.968614	0.993846	0.927045	0.98123	0.000107008	0.00370275	no
MRPL46	Q9H2W6	39S ribosomal protein L46, mitochondrial OS=Homo sapiens GN=MRPL46 PE=1 SV=1	0.766805	0.714496	0.705953	0.740651	0.828222	0.832392	0.762458	0.830307	0.0127837	0.0981603	no
NOS1AP	E9PSG0|O75052|O75052-3	Carboxyl-terminal PDZ ligand of neuronal nitric oxide synthase protein OS=Homo sapiens GN=NOS1AP PE=1 SV=1|Carboxyl-terminal PDZ ligand of neuronal nitric oxide synthase protein OS=Homo sapiens GN=NOS1AP PE=1 SV=3|Isoform 3 of Carboxyl-terminal PDZ ligand of neuronal nitric oxide synthase protein OS=Homo sapiens GN=NOS1AP	0.677102	0.654914	0.676038	0.67657	0.714995	0.723259	0.628695	0.719127	0.521558	0.726066	no
INTS1	Q8N201	Integrator complex subunit 1 OS=Homo sapiens GN=INTS1 PE=1 SV=2	0.715338	0.726285	0.765837	0.746061	0.72672	0.780735	0.815955	0.798345	0.0913614	0.308616	no
VTA1	A0A087WY55|Q9NP79	Chromosome 6 open reading frame 55, isoform CRA_b OS=Homo sapiens GN=VTA1 PE=1 SV=1|Vacuolar protein sorting-associated protein VTA1 homolog OS=Homo sapiens GN=VTA1 PE=1 SV=1	0.691368	0.700408	0.714179	0.707294	0.663621	0.702076	0.771658	0.736867	0.69124	0.837237	no
TOMM22	Q9NS69	Mitochondrial import receptor subunit TOM22 homolog OS=Homo sapiens GN=TOMM22 PE=1 SV=3	0.653602	0.724657	0.626844	0.68913	0.736472	0.692971	0.687831	0.714721	0.211407	0.470588	no
RBM7	J3KPD3|Q9Y580	RNA binding motif protein 7, isoform CRA_c OS=Homo sapiens GN=RBM7 PE=1 SV=1|RNA-binding protein 7 OS=Homo sapiens GN=RBM7 PE=1 SV=1	0.738936	0.706586	0.688439	0.722761	0.69755	0.609486	0.649776	0.673663	0.0288798	0.164618	no
RBM17	Q96I25	Splicing factor 45 OS=Homo sapiens GN=RBM17 PE=1 SV=1	0.785066	0.735463	0.746529	0.765797	0.941198	0.87326	0.933881	0.937539	0.00050211	0.00982025	no
RBM6	P78332	RNA-binding protein 6 OS=Homo sapiens GN=RBM6 PE=1 SV=5	0.792783	0.802367	0.782559	0.797575	0.879446	0.897897	0.871662	0.888671	0.00415779	0.0442677	no
MKRN2	C9J494|Q9H000|Q9H000-2	Probable E3 ubiquitin-protein ligase makorin-2 OS=Homo sapiens GN=MKRN2 PE=1 SV=1|Probable E3 ubiquitin-protein ligase makorin-2 OS=Homo sapiens GN=MKRN2 PE=1 SV=2|Isoform 2 of Probable E3 ubiquitin-protein ligase makorin-2 OS=Homo sapiens GN=MKRN2	0.718923	0.772655	0.706759	0.745789	1.02649	0.990716	0.96638	0.995358	0.000154005	0.00469177	yes
RAD51AP1	Q96B01|Q96B01-2|Q96B01-3	RAD51-associated protein 1 OS=Homo sapiens GN=RAD51AP1 PE=1 SV=1|Isoform 2 of RAD51-associated protein 1 OS=Homo sapiens GN=RAD51AP1|Isoform 3 of RAD51-associated protein 1 OS=Homo sapiens GN=RAD51AP1	0.724466	0.651519	0.728894	0.72668	0.714786	0.700676	0.677416	0.707731	0.897982	0.953631	no
SNRPB2	P08579	U2 small nuclear ribonucleoprotein B'' OS=Homo sapiens GN=SNRPB2 PE=1 SV=1	0.758859	0.656125	0.710398	0.734628	0.815567	0.750192	0.749517	0.782879	0.0225892	0.142283	no
EMG1	Q92979	Ribosomal RNA small subunit methyltransferase NEP1 OS=Homo sapiens GN=EMG1 PE=1 SV=4	0.777047	0.708153	0.771632	0.774339	0.76828	0.721526	0.748775	0.758527	0.757472	0.878953	no
CMAS	Q8NFW8	N-acylneuraminate cytidylyltransferase OS=Homo sapiens GN=CMAS PE=1 SV=2	0.77817	0.735955	0.727107	0.757063	0.773235	0.753625	0.7011	0.76343	0.802313	0.903774	no
NOB1	Q9ULX3	RNA-binding protein NOB1 OS=Homo sapiens GN=NOB1 PE=1 SV=1	0.743943	0.690135	0.753566	0.748754	0.751694	0.74133	0.821123	0.786408	0.0848322	0.297353	no
ATP5I	P56385	ATP synthase subunit e, mitochondrial OS=Homo sapiens GN=ATP5I PE=1 SV=2	0.726806	0.619517	0.687801	0.707304	0.706217	0.59492	0.660785	0.683501	0.151559	0.401234	no
DNAJC13	O75165	DnaJ homolog subfamily C member 13 OS=Homo sapiens GN=DNAJC13 PE=1 SV=5	0.750964	0.724933	0.793364	0.772164	0.77997	0.740844	0.805581	0.792776	0.304089	0.558513	no
TFIP11	Q9UBB9	Tuftelin-interacting protein 11 OS=Homo sapiens GN=TFIP11 PE=1 SV=1	0.769695	0.753035	0.791377	0.780536	0.82897	0.777814	0.802886	0.815928	0.156783	0.406296	no
C9ORF142	Q9BUH6	Protein PAXX OS=Homo sapiens GN=C9orf142 PE=1 SV=2	0.804619	0.7812	0.783984	0.794301	0.824131	0.789823	0.789179	0.806977	0.549948	0.743515	no
SF3B2	A0A087WZZ5|Q13435	Splicing factor 3B subunit 2 OS=Homo sapiens GN=SF3B2 PE=1 SV=1|Splicing factor 3B subunit 2 OS=Homo sapiens GN=SF3B2 PE=1 SV=2	0.731929	0.688086	0.680168	0.710008	0.933273	1.01596	1.00513	1.00257	0.000313314	0.00748348	yes
MRPS25	P82663	28S ribosomal protein S25, mitochondrial OS=Homo sapiens GN=MRPS25 PE=1 SV=1	0.773696	0.759565	0.703268	0.76663	0.807052	0.780267	0.72942	0.793659	0.163923	0.414318	no
PTPRK	E9PGC5|Q15262|Q15262-2|Q15262-3|Q15262-4|Q5TG12	Receptor-type tyrosine-protein phosphatase kappa OS=Homo sapiens GN=PTPRK PE=1 SV=1|Receptor-type tyrosine-protein phosphatase kappa OS=Homo sapiens GN=PTPRK PE=1 SV=2|Isoform 2 of Receptor-type tyrosine-protein phosphatase kappa OS=Homo sapiens GN=PTPRK|Isoform 3 of Receptor-type tyrosine-protein phosphatase kappa OS=Homo sapiens GN=PTPRK|Isoform 4 of Receptor-type tyrosine-protein phosphatase k…	0.735401	0.632406	0.70972	0.72256	0.787259	0.696988	0.716977	0.752118	0.0824499	0.293966	no
CAMK2G	A0A0A0MS52|A0A0A0MT11|Q13555|Q13555-10|Q13555-2|Q13555-3|Q13555-4|Q13555-5|Q13555-6|Q13555-7|Q13555-8|Q13555-9|Q5SWX3	Calcium/calmodulin-dependent protein kinase (CaM kinase) II gamma, isoform CRA_a OS=Homo sapiens GN=CAMK2G PE=1 SV=1|Calcium/calmodulin-dependent protein kinase type II subunit gamma OS=Homo sapiens GN=CAMK2G PE=1 SV=1|Calcium/calmodulin-dependent protein kinase type II subunit gamma OS=Homo sapiens GN=CAMK2G PE=1 SV=3|Isoform 10 of Calcium/calmodulin-dependent protein kinase type II subunit gamm…	0.703001	0.604538	0.718597	0.710799	0.715835	0.628683	0.690952	0.703394	0.826931	0.919228	no
UBE2I	B0QYN7|H3BPC4|H3BQQ9|P63279	SUMO-conjugating enzyme OS=Homo sapiens GN=UBE2I PE=1 SV=1|SUMO-conjugating enzyme UBC9 (Fragment) OS=Homo sapiens GN=UBE2I PE=1 SV=2|SUMO-conjugating enzyme (Fragment) OS=Homo sapiens GN=UBE2I PE=1 SV=1|SUMO-conjugating enzyme UBC9 OS=Homo sapiens GN=UBE2I PE=1 SV=1	0.72882	0.672551	0.642534	0.700685	0.656963	0.662945	0.69886	0.680902	0.791057	0.895956	no
POLR2C	P19387	DNA-directed RNA polymerase II subunit RPB3 OS=Homo sapiens GN=POLR2C PE=1 SV=2	0.758619	0.722165	0.721788	0.740392	0.746847	0.761467	0.685946	0.754157	0.88175	0.947201	no
SNRPF	P62306	Small nuclear ribonucleoprotein F OS=Homo sapiens GN=SNRPF PE=1 SV=1	0.809693	0.783133	0.793473	0.801583	0.888942	0.860597	0.860619	0.87478	0.00912119	0.0775446	no
STAG2	Q8N3U4|Q8N3U4-2	Cohesin subunit SA-2 OS=Homo sapiens GN=STAG2 PE=1 SV=3|Isoform 2 of Cohesin subunit SA-2 OS=Homo sapiens GN=STAG2	0.710485	0.664224	0.760023	0.735254	0.703513	0.664271	0.766555	0.735034	0.985576	0.991284	no
BPTF	Q12830|Q12830-2|Q12830-4	Nucleosome-remodeling factor subunit BPTF OS=Homo sapiens GN=BPTF PE=1 SV=3|Isoform 2 of Nucleosome-remodeling factor subunit BPTF OS=Homo sapiens GN=BPTF|Isoform 4 of Nucleosome-remodeling factor subunit BPTF OS=Homo sapiens GN=BPTF	0.780688	0.78604	0.74053	0.783364	0.845463	0.855477	0.78872	0.85047	0.0180862	0.124687	no
COA3	Q9Y2R0	Cytochrome c oxidase assembly factor 3 homolog, mitochondrial OS=Homo sapiens GN=COA3 PE=1 SV=1	0.741825	0.610063	0.68793	0.714878	0.697401	0.636387	0.686968	0.692184	0.818185	0.9163	no
UNK	Q9C0B0	RING finger protein unkempt homolog OS=Homo sapiens GN=UNK PE=1 SV=2	0.741239	0.761987	0.7591	0.760544	0.888674	0.902949	0.975808	0.939378	0.000731341	0.0126938	no
RCC1	C9JW69|P18754|P18754-2	Regulator of chromosome condensation (Fragment) OS=Homo sapiens GN=RCC1 PE=1 SV=1|Regulator of chromosome condensation OS=Homo sapiens GN=RCC1 PE=1 SV=1|Isoform 2 of Regulator of chromosome condensation OS=Homo sapiens GN=RCC1	0.796326	0.757599	0.771165	0.783745	0.788915	0.799473	0.760726	0.794194	0.703686	0.846562	no
LSM12	Q3MHD2|Q3MHD2-2	Protein LSM12 homolog OS=Homo sapiens GN=LSM12 PE=1 SV=2|Isoform 2 of Protein LSM12 homolog OS=Homo sapiens GN=LSM12	0.743653	0.775469	0.70222	0.759561	0.849287	0.819875	0.836608	0.842947	0.011574	0.0910739	no
MRPL55	Q7Z7F7|Q7Z7F7-2|X6R631	39S ribosomal protein L55, mitochondrial OS=Homo sapiens GN=MRPL55 PE=1 SV=1|Isoform 2 of 39S ribosomal protein L55, mitochondrial OS=Homo sapiens GN=MRPL55|39S ribosomal protein L55, mitochondrial OS=Homo sapiens GN=MRPL55 PE=1 SV=2	0.750924	0.742977	0.772662	0.761793	0.831918	0.838886	0.785928	0.835402	0.0429857	0.206255	no
CEP78	A8MST6|Q5JTW2|Q5JTW2-2|Q5JTW2-3|Q5JTW2-5	Centrosomal protein of 78 kDa OS=Homo sapiens GN=CEP78 PE=1 SV=2|Centrosomal protein of 78 kDa OS=Homo sapiens GN=CEP78 PE=1 SV=1|Isoform 2 of Centrosomal protein of 78 kDa OS=Homo sapiens GN=CEP78|Isoform 3 of Centrosomal protein of 78 kDa OS=Homo sapiens GN=CEP78|Isoform 4 of Centrosomal protein of 78 kDa OS=Homo sapiens GN=CEP78	0.69927	0.670741	0.744201	0.721736	0.781785	0.679257	0.755935	0.76886	0.179268	0.432197	no
NSMCE3	Q96MG7	Non-structural maintenance of chromosomes element 3 homolog OS=Homo sapiens GN=NSMCE3 PE=1 SV=1	0.691739	0.667993	0.766622	0.729181	0.674044	0.657166	0.756726	0.715385	0.430946	0.666164	no
GNB4	Q9HAV0	Guanine nucleotide-binding protein subunit beta-4 OS=Homo sapiens GN=GNB4 PE=1 SV=3	0.722695	0.665747	0.767041	0.744868	0.703917	0.68336	0.691947	0.697932	0.333236	0.584989	no
TTC9C	Q8N5M4	Tetratricopeptide repeat protein 9C OS=Homo sapiens GN=TTC9C PE=1 SV=1	0.689849	0.630645	0.723913	0.706881	0.680613	0.732066	0.766201	0.749133	0.143612	0.390931	no
EXOSC2	A3KFL2|Q13868|Q13868-2	Exosome complex component RRP4 OS=Homo sapiens GN=EXOSC2 PE=1 SV=1|Exosome complex component RRP4 OS=Homo sapiens GN=EXOSC2 PE=1 SV=2|Isoform 2 of Exosome complex component RRP4 OS=Homo sapiens GN=EXOSC2	0.686137	0.596765	0.734567	0.710352	0.731664	0.670087	0.753082	0.742373	0.0544415	0.237187	no
SMC5	Q8IY18	Structural maintenance of chromosomes protein 5 OS=Homo sapiens GN=SMC5 PE=1 SV=2	0.680973	0.603265	0.73403	0.707502	0.728945	0.652561	0.709862	0.719403	0.28229	0.535795	no
SNRPA1	P09661	U2 small nuclear ribonucleoprotein A' OS=Homo sapiens GN=SNRPA1 PE=1 SV=2	0.800338	0.763143	0.771394	0.785866	0.821264	0.756568	0.782378	0.801821	0.65978	0.820242	no
CST3	P01034	Cystatin-C OS=Homo sapiens GN=CST3 PE=1 SV=1	0.78662	0.753572	0.773856	0.780238	0.790284	0.821409	0.836727	0.829068	0.0925784	0.310871	no
NDUFS8	E9PPW7|O00217	NADH dehydrogenase [ubiquinone] iron-sulfur protein 8, mitochondrial (Fragment) OS=Homo sapiens GN=NDUFS8 PE=1 SV=1|NADH dehydrogenase [ubiquinone] iron-sulfur protein 8, mitochondrial OS=Homo sapiens GN=NDUFS8 PE=1 SV=1	0.750974	0.751732	0.71982	0.751353	0.810936	0.796565	0.862345	0.83664	0.0234586	0.145887	no
ITPR2	Q14571	Inositol 1,4,5-trisphosphate receptor type 2 OS=Homo sapiens GN=ITPR2 PE=1 SV=2	0.667929	0.666641	0.760161	0.714045	0.726882	0.69125	0.707104	0.716993	0.676953	0.830246	no
COX7A2L	O14548	Cytochrome c oxidase subunit 7A-related protein, mitochondrial OS=Homo sapiens GN=COX7A2L PE=1 SV=2	0.694331	0.73805	0.687352	0.71619	0.701339	0.717092	0.781049	0.74907	0.370412	0.61693	no
TMA16	H0Y9X1|Q96EY4	Translation machinery-associated protein 16 (Fragment) OS=Homo sapiens GN=TMA16 PE=1 SV=1|Translation machinery-associated protein 16 OS=Homo sapiens GN=TMA16 PE=1 SV=2	0.766227	0.805332	0.728613	0.785779	0.824188	0.862396	0.818663	0.843292	0.0150694	0.109925	no
CYC1	P08574	Cytochrome c1, heme protein, mitochondrial OS=Homo sapiens GN=CYC1 PE=1 SV=3	0.813531	0.790553	0.802209	0.80787	0.840894	0.814302	0.841042	0.840968	0.151742	0.401521	no
CUL7	Q14999|Q14999-2	Cullin-7 OS=Homo sapiens GN=CUL7 PE=1 SV=2|Isoform 2 of Cullin-7 OS=Homo sapiens GN=CUL7	0.781029	0.744513	0.744916	0.762973	0.813181	0.843991	0.773513	0.828586	0.062106	0.25533	no
CWC15	Q9P013	Spliceosome-associated protein CWC15 homolog OS=Homo sapiens GN=CWC15 PE=1 SV=2	0.794777	0.707949	0.760379	0.777578	0.85055	0.823611	0.832583	0.841567	0.0120823	0.0941127	no
HDDC2	Q7Z4H3|Q7Z4H3-2	HD domain-containing protein 2 OS=Homo sapiens GN=HDDC2 PE=1 SV=1|Isoform 2 of HD domain-containing protein 2 OS=Homo sapiens GN=HDDC2	0.716827	0.749108	0.722808	0.735958	0.720446	0.721951	0.796579	0.759265	0.540357	0.737137	no
RCOR3	Q9P2K3|Q9P2K3-3|Q9P2K3-4	REST corepressor 3 OS=Homo sapiens GN=RCOR3 PE=1 SV=2|Isoform 3 of REST corepressor 3 OS=Homo sapiens GN=RCOR3|Isoform 4 of REST corepressor 3 OS=Homo sapiens GN=RCOR3	0.795822	0.810757	0.796768	0.803763	0.852199	0.881355	0.88396	0.882658	0.0128291	0.0983685	no
ZC3H13	Q5T200	Zinc finger CCCH domain-containing protein 13 OS=Homo sapiens GN=ZC3H13 PE=1 SV=1	0.782449	0.74048	0.694459	0.761464	0.900667	0.831147	0.853637	0.877152	0.00264288	0.0323498	no
MTPAP	Q9NVV4-2	Isoform 2 of Poly(A) RNA polymerase, mitochondrial OS=Homo sapiens GN=MTPAP	0.776803	0.751975	0.705825	0.764389	0.839548	0.8864	0.856319	0.871359	0.00554091	0.0542828	no
MCTP2	Q6DN12|Q6DN12-2	Multiple C2 and transmembrane domain-containing protein 2 OS=Homo sapiens GN=MCTP2 PE=1 SV=3|Isoform 2 of Multiple C2 and transmembrane domain-containing protein 2 OS=Homo sapiens GN=MCTP2	0.781734	0.755565	0.750133	0.768649	0.837086	0.840225	0.89273	0.866477	0.0107578	0.086802	no
PPP6C	O00743|O00743-2|O00743-3	Serine/threonine-protein phosphatase 6 catalytic subunit OS=Homo sapiens GN=PPP6C PE=1 SV=1|Isoform 2 of Serine/threonine-protein phosphatase 6 catalytic subunit OS=Homo sapiens GN=PPP6C|Isoform 3 of Serine/threonine-protein phosphatase 6 catalytic subunit OS=Homo sapiens GN=PPP6C	0.745948	0.64725	0.665626	0.705787	0.739877	0.620923	0.695363	0.71762	0.943057	0.972792	no
MRPS23	Q9Y3D9	28S ribosomal protein S23, mitochondrial OS=Homo sapiens GN=MRPS23 PE=1 SV=2	0.776547	0.757581	0.686611	0.767064	0.783849	0.807273	0.764508	0.795561	0.0855688	0.298965	no
NUP98	P52948|P52948-5	Nuclear pore complex protein Nup98-Nup96 OS=Homo sapiens GN=NUP98 PE=1 SV=4|Isoform 5 of Nuclear pore complex protein Nup98-Nup96 OS=Homo sapiens GN=NUP98	0.6647	0.712541	0.705328	0.708935	0.627379	0.756396	0.712115	0.734256	0.904694	0.957369	no
SLC35A4	L0R6Q1	Alternative protein SLC35A4 OS=Homo sapiens GN=SLC35A4 PE=1 SV=1	0.768844	0.706579	0.772756	0.7708	0.773719	0.743355	0.730603	0.758537	0.991608	0.994563	no
RPP40	A0A087X1N3|O75818|O75818-2	Ribonuclease P 40kDa subunit, isoform CRA_c OS=Homo sapiens GN=RPP40 PE=1 SV=1|Ribonuclease P protein subunit p40 OS=Homo sapiens GN=RPP40 PE=1 SV=3|Isoform 2 of Ribonuclease P protein subunit p40 OS=Homo sapiens GN=RPP40	0.786171	0.714282	0.7724	0.779286	0.815214	0.8031	0.852128	0.833671	0.0253812	0.15291	no
MRPL40	Q9NQ50	39S ribosomal protein L40, mitochondrial OS=Homo sapiens GN=MRPL40 PE=1 SV=1	0.806534	0.739543	0.729425	0.773039	0.842902	0.804921	0.773043	0.823912	0.0411206	0.200333	no
SPR	P35270	Sepiapterin reductase OS=Homo sapiens GN=SPR PE=1 SV=1	0.682116	0.680505	0.750333	0.716225	0.696399	0.708187	0.820695	0.764441	0.103094	0.3289	no
SREBF1	B5MD58|P36956|P36956-2|P36956-3|P36956-4	Sterol regulatory element-binding protein 1 OS=Homo sapiens GN=SREBF1 PE=1 SV=1|Sterol regulatory element-binding protein 1 OS=Homo sapiens GN=SREBF1 PE=1 SV=2|Isoform SREBP-1B of Sterol regulatory element-binding protein 1 OS=Homo sapiens GN=SREBF1|Isoform SREBP-1C of Sterol regulatory element-binding protein 1 OS=Homo sapiens GN=SREBF1|Isoform 4 of Sterol regulatory element-binding protein 1 OS…	0.678297	0.634567	0.707003	0.69265	0.746882	0.657239	0.648007	0.70206	0.730755	0.864858	no
EDC4	Q6P2E9	Enhancer of mRNA-decapping protein 4 OS=Homo sapiens GN=EDC4 PE=1 SV=1	0.646512	0.692971	0.682784	0.687878	0.644847	0.742066	0.78985	0.765958	0.0988471	0.322598	no
BCOR	Q6W2J9|Q6W2J9-2|Q6W2J9-4	BCL-6 corepressor OS=Homo sapiens GN=BCOR PE=1 SV=1|Isoform 2 of BCL-6 corepressor OS=Homo sapiens GN=BCOR|Isoform 4 of BCL-6 corepressor OS=Homo sapiens GN=BCOR	0.760434	0.735363	0.805114	0.782774	0.793214	0.785482	0.854583	0.823899	0.0512989	0.227911	no
GGPS1	O95749	Geranylgeranyl pyrophosphate synthase OS=Homo sapiens GN=GGPS1 PE=1 SV=1	0.640631	0.642328	0.737227	0.689777	0.817701	0.74945	0.772749	0.795225	0.0174778	0.121266	no
CALCOCO2	Q13137|Q13137-3|Q13137-4|Q13137-5	Calcium-binding and coiled-coil domain-containing protein 2 OS=Homo sapiens GN=CALCOCO2 PE=1 SV=1|Isoform 3 of Calcium-binding and coiled-coil domain-containing protein 2 OS=Homo sapiens GN=CALCOCO2|Isoform 4 of Calcium-binding and coiled-coil domain-containing protein 2 OS=Homo sapiens GN=CALCOCO2|Isoform 5 of Calcium-binding and coiled-coil domain-containing protein 2 OS=Homo sapiens GN=CALCOCO2	0.685058	0.745562	0.628491	0.71531	0.689636	0.790251	0.672598	0.739944	0.132462	0.37684	no
KPNA4	O00629	Importin subunit alpha-3 OS=Homo sapiens GN=KPNA4 PE=1 SV=1	0.773796	0.709073	0.783371	0.778584	0.722031	0.725018	0.759574	0.742296	0.385294	0.629705	no
MCM3AP	O60318	Germinal-center associated nuclear protein OS=Homo sapiens GN=MCM3AP PE=1 SV=2	0.741946	0.703014	0.668272	0.72248	0.764546	0.741433	0.645818	0.75299	0.573007	0.760032	no
CHPF2	G5E9W2|Q9P2E5	Chondroitin sulfate glucuronyltransferase OS=Homo sapiens GN=CHPF2 PE=1 SV=1|Chondroitin sulfate glucuronyltransferase OS=Homo sapiens GN=CHPF2 PE=2 SV=2	0.713045	0.797828	0.717377	0.757602	0.812361	0.815193	0.785412	0.813777	0.0414396	0.201342	no
PSMD10	B1AJY5|B1AJY7|O75832	26S proteasome non-ATPase regulatory subunit 10 OS=Homo sapiens GN=PSMD10 PE=1 SV=1|26S proteasome non-ATPase regulatory subunit 10 OS=Homo sapiens GN=PSMD10 PE=1 SV=1|26S proteasome non-ATPase regulatory subunit 10 OS=Homo sapiens GN=PSMD10 PE=1 SV=1	0.702857	0.708435	0.706533	0.707484	0.702267	0.708591	0.809494	0.759042	0.266673	0.520991	no
DHX36	Q9H2U1|Q9H2U1-2|Q9H2U1-3	ATP-dependent RNA helicase DHX36 OS=Homo sapiens GN=DHX36 PE=1 SV=2|Isoform 2 of ATP-dependent RNA helicase DHX36 OS=Homo sapiens GN=DHX36|Isoform 3 of ATP-dependent RNA helicase DHX36 OS=Homo sapiens GN=DHX36	0.799615	0.816945	0.80698	0.811962	0.89309	0.876222	0.889946	0.891518	0.00978168	0.0816097	no
GRPEL1	Q9HAV7	GrpE protein homolog 1, mitochondrial OS=Homo sapiens GN=GRPEL1 PE=1 SV=2	0.701379	0.732562	0.690515	0.716971	0.661742	0.77055	0.747216	0.758883	0.518222	0.724778	no
DNAJB6	O75190|O75190-2	DnaJ homolog subfamily B member 6 OS=Homo sapiens GN=DNAJB6 PE=1 SV=2|Isoform B of DnaJ homolog subfamily B member 6 OS=Homo sapiens GN=DNAJB6	0.675908	0.603357	0.746721	0.711315	0.686009	0.639329	0.754443	0.720226	0.291549	0.54561	no
SCAF11	F8VXG7|Q99590	Protein SCAF11 OS=Homo sapiens GN=SCAF11 PE=1 SV=1|Protein SCAF11 OS=Homo sapiens GN=SCAF11 PE=1 SV=2	0.68945	0.753268	0.628865	0.721359	0.705066	0.800256	0.681807	0.752661	0.0728681	0.277784	no
ORC5	G3V0H0|O43913	Origin recognition complex subunit 5 OS=Homo sapiens GN=ORC5 PE=1 SV=1|Origin recognition complex subunit 5 OS=Homo sapiens GN=ORC5 PE=1 SV=1	0.769573	0.774875	0.82016	0.797517	0.723366	0.755648	0.766351	0.761	0.0755646	0.283459	no
IST1	H3BMU1|H3BQF7|H3BUI0|J3KR23|P53990|P53990-2|P53990-3|P53990-4|P53990-5	IST1 homolog (Fragment) OS=Homo sapiens GN=IST1 PE=1 SV=1|IST1 homolog (Fragment) OS=Homo sapiens GN=IST1 PE=1 SV=1|IST1 homolog (Fragment) OS=Homo sapiens GN=IST1 PE=1 SV=1|IST1 homolog (Fragment) OS=Homo sapiens GN=IST1 PE=1 SV=1|IST1 homolog OS=Homo sapiens GN=IST1 PE=1 SV=1|Isoform 2 of IST1 homolog OS=Homo sapiens GN=IST1|Isoform 3 of IST1 homolog OS=Homo sapiens GN=IST1|Isoform 4 of IST1 ho…	0.727709	0.679809	0.637972	0.703759	0.608181	0.651779	0.658729	0.655254	0.220027	0.479108	no
MARS	P56192	Methionine--tRNA ligase, cytoplasmic OS=Homo sapiens GN=MARS PE=1 SV=2	0.760525	0.777146	0.753689	0.768836	0.78255	0.863014	0.84912	0.856067	0.0302153	0.169232	no
CLTC	A0A087WVQ6|Q00610|Q00610-2	Clathrin heavy chain OS=Homo sapiens GN=CLTC PE=1 SV=1|Clathrin heavy chain 1 OS=Homo sapiens GN=CLTC PE=1 SV=5|Isoform 2 of Clathrin heavy chain 1 OS=Homo sapiens GN=CLTC	0.705942	0.717246	0.754551	0.735899	0.684997	0.746974	0.806679	0.776827	0.404026	0.644864	no
MTA1	E7ESY4|Q13330|Q13330-3	Metastasis-associated protein MTA1 OS=Homo sapiens GN=MTA1 PE=1 SV=1|Metastasis-associated protein MTA1 OS=Homo sapiens GN=MTA1 PE=1 SV=2|Isoform 3 of Metastasis-associated protein MTA1 OS=Homo sapiens GN=MTA1	0.742083	0.654256	0.725607	0.733845	0.78526	0.7159	0.69455	0.75058	0.352361	0.602293	no
NARF	A0A088AWN8|E7EP87|Q9UHQ1|Q9UHQ1-2|Q9UHQ1-3|Q9UHQ1-4	Nuclear prelamin A recognition factor OS=Homo sapiens GN=NARF PE=1 SV=1|Nuclear prelamin A recognition factor OS=Homo sapiens GN=NARF PE=1 SV=2|Nuclear prelamin A recognition factor OS=Homo sapiens GN=NARF PE=1 SV=1|Isoform 2 of Nuclear prelamin A recognition factor OS=Homo sapiens GN=NARF|Isoform 3 of Nuclear prelamin A recognition factor OS=Homo sapiens GN=NARF|Isoform 4 of Nuclear prelamin A r…	1.29491	1.22803	1.28225	1.25514	1.1507	1.11459	1.08898	1.10178	0.00399039	0.0426537	no
PHF6	A0A0D9SGE8|Q8IWS0|Q8IWS0-3|Q8IWS0-5	PHD finger protein 6 OS=Homo sapiens GN=PHF6 PE=1 SV=1|PHD finger protein 6 OS=Homo sapiens GN=PHF6 PE=1 SV=1|Isoform 3 of PHD finger protein 6 OS=Homo sapiens GN=PHF6|Isoform 5 of PHD finger protein 6 OS=Homo sapiens GN=PHF6	0.820405	0.765083	0.795335	0.80787	0.890134	0.865174	0.856901	0.877654	0.011022	0.0880126	no
LAMP2	P13473-2	Isoform LAMP-2B of Lysosome-associated membrane glycoprotein 2 OS=Homo sapiens GN=LAMP2	1.30284	1.28489	1.22532	1.2551	1.21297	1.22691	1.13778	1.17538	0.034762	0.183234	no
NDUFB4	O95168	NADH dehydrogenase [ubiquinone] 1 beta subcomplex subunit 4 OS=Homo sapiens GN=NDUFB4 PE=1 SV=3	0.756245	0.665757	0.749027	0.752636	0.718793	0.688451	0.775462	0.747127	0.84391	0.927118	no
PHF10	Q8WUB8|Q8WUB8-2|Q8WUB8-3|S5FZ81	PHD finger protein 10 OS=Homo sapiens GN=PHF10 PE=1 SV=3|Isoform 2 of PHD finger protein 10 OS=Homo sapiens GN=PHF10|Isoform 3 of PHD finger protein 10 OS=Homo sapiens GN=PHF10|PHD finger protein 10 OS=Homo sapiens GN=PHF10 PE=1 SV=1	0.778912	0.790566	0.781779	0.786173	0.797529	0.788399	0.8473	0.822415	0.259026	0.514303	no
PPIE	Q9UNP9	Peptidyl-prolyl cis-trans isomerase E OS=Homo sapiens GN=PPIE PE=1 SV=1	0.801386	0.776459	0.725289	0.788922	0.871279	0.88444	0.811265	0.87786	0.00552418	0.0542828	no
MRPS28	Q9Y2Q9	28S ribosomal protein S28, mitochondrial OS=Homo sapiens GN=MRPS28 PE=1 SV=1	0.783373	0.675056	0.665797	0.729215	0.776586	0.72822	0.757	0.766793	0.108468	0.337275	no
PYM1	Q9BRP8|Q9BRP8-2	Partner of Y14 and mago OS=Homo sapiens GN=PYM1 PE=1 SV=1|Isoform 2 of Partner of Y14 and mago OS=Homo sapiens GN=PYM1	0.764603	0.650292	0.652056	0.70833	1.05754	0.898682	0.899693	0.949846	2.63912e-05	0.00156549	yes
AIP	O00170	AH receptor-interacting protein OS=Homo sapiens GN=AIP PE=1 SV=2	0.670312	0.625249	0.739003	0.704658	0.694301	0.658322	0.809498	0.751899	0.0562523	0.241532	no
MRPS26	Q9BYN8	28S ribosomal protein S26, mitochondrial OS=Homo sapiens GN=MRPS26 PE=1 SV=1	0.7565	0.743399	0.658628	0.749949	0.81733	0.754669	0.708222	0.786	0.0790463	0.28813	no
TRIM56	Q9BRZ2	E3 ubiquitin-protein ligase TRIM56 OS=Homo sapiens GN=TRIM56 PE=1 SV=3	0.661505	0.668678	0.679945	0.674312	0.758258	0.857753	0.940229	0.898991	0.00230824	0.029456	no
TCF25	Q9BQ70	Transcription factor 25 OS=Homo sapiens GN=TCF25 PE=1 SV=1	0.808794	0.778121	0.820513	0.814653	0.813069	0.82301	0.830809	0.826909	0.346012	0.597496	no
MRPS10	P82664	28S ribosomal protein S10, mitochondrial OS=Homo sapiens GN=MRPS10 PE=1 SV=2	0.745667	0.707173	0.739483	0.742575	0.836664	0.751539	0.72919	0.794101	0.154029	0.404171	no
INTS7	Q9NVH2|Q9NVH2-2|Q9NVH2-3	Integrator complex subunit 7 OS=Homo sapiens GN=INTS7 PE=1 SV=1|Isoform 2 of Integrator complex subunit 7 OS=Homo sapiens GN=INTS7|Isoform 3 of Integrator complex subunit 7 OS=Homo sapiens GN=INTS7	0.755879	0.760767	0.813153	0.78696	0.767761	0.820928	0.823571	0.822249	0.224935	0.483745	no
CAPNS1	A0A0C4DGQ5|K7EKD8|P04632	Calpain small subunit 1 OS=Homo sapiens GN=CAPNS1 PE=1 SV=1|Calpain small subunit 1 OS=Homo sapiens GN=CAPNS1 PE=1 SV=1|Calpain small subunit 1 OS=Homo sapiens GN=CAPNS1 PE=1 SV=1	0.737212	0.676298	0.624766	0.706755	0.765019	0.644518	0.689006	0.727013	0.440124	0.671756	no
UBR5	E7EMW7|O95071|O95071-2	E3 ubiquitin-protein ligase UBR5 OS=Homo sapiens GN=UBR5 PE=1 SV=1|E3 ubiquitin-protein ligase UBR5 OS=Homo sapiens GN=UBR5 PE=1 SV=2|Isoform 2 of E3 ubiquitin-protein ligase UBR5 OS=Homo sapiens GN=UBR5	0.822233	0.776738	0.815277	0.818755	0.844938	0.818638	0.853682	0.84931	0.114453	0.348551	no
CDKN2A	A0A0A0MRI0|J3QRG6|P42771|P42771-4	Cyclin-dependent kinase inhibitor 2A OS=Homo sapiens GN=CDKN2A PE=1 SV=1|Cyclin-dependent kinase inhibitor 2A OS=Homo sapiens GN=CDKN2A PE=1 SV=1|Cyclin-dependent kinase inhibitor 2A OS=Homo sapiens GN=CDKN2A PE=1 SV=2|Isoform 5 of Cyclin-dependent kinase inhibitor 2A OS=Homo sapiens GN=CDKN2A	0.710699	0.73338	0.613319	0.72204	0.674186	0.756338	0.651147	0.715262	0.694359	0.839707	no
RPS27L	H0YMV8|Q71UM5	40S ribosomal protein S27 OS=Homo sapiens GN=RPS27L PE=1 SV=1|40S ribosomal protein S27-like OS=Homo sapiens GN=RPS27L PE=1 SV=3	0.730995	0.679755	0.691644	0.711319	0.850978	0.707676	0.723511	0.787245	0.0551922	0.239107	no
MFF	Q9GZY8|Q9GZY8-2	Mitochondrial fission factor OS=Homo sapiens GN=MFF PE=1 SV=1|Isoform 2 of Mitochondrial fission factor OS=Homo sapiens GN=MFF	0.726022	0.719235	0.744272	0.735147	0.75734	0.702967	0.825735	0.791537	0.252004	0.508356	no
LETMD1	F8VP71|F8VVQ3|F8VZA2|Q6P1Q0|Q6P1Q0-2|Q6P1Q0-4|Q6P1Q0-7	LETM1 domain-containing protein 1 OS=Homo sapiens GN=LETMD1 PE=1 SV=1|LETM1 domain-containing protein 1 (Fragment) OS=Homo sapiens GN=LETMD1 PE=1 SV=7|LETM1 domain-containing protein 1 (Fragment) OS=Homo sapiens GN=LETMD1 PE=1 SV=7|LETM1 domain-containing protein 1 OS=Homo sapiens GN=LETMD1 PE=1 SV=1|Isoform 2 of LETM1 domain-containing protein 1 OS=Homo sapiens GN=LETMD1|Isoform 4 of LETM1 domai…	0.802509	0.733064	0.797598	0.800054	0.834725	0.793261	0.803125	0.818925	0.158955	0.407861	no
CDC23	Q9UJX2	Cell division cycle protein 23 homolog OS=Homo sapiens GN=CDC23 PE=1 SV=3	0.777243	0.723805	0.789069	0.783156	0.849371	0.763933	0.801235	0.825303	0.092677	0.31092	no
AKAP11	Q9UKA4	A-kinase anchor protein 11 OS=Homo sapiens GN=AKAP11 PE=1 SV=1	0.77504	0.708907	0.680088	0.741973	0.756792	0.659726	0.709539	0.733165	0.580301	0.765862	no
JUNB	P17275	Transcription factor jun-B OS=Homo sapiens GN=JUNB PE=1 SV=1	0.661495	0.739999	0.706122	0.72306	0.710365	0.859241	0.827518	0.843379	0.00634965	0.0598175	no
RUVBL1	Q9Y265	RuvB-like 1 OS=Homo sapiens GN=RUVBL1 PE=1 SV=1	0.831206	0.795979	0.800534	0.81587	0.833848	0.841403	0.828238	0.837626	0.245501	0.501976	no
BMP2K	H0Y9P1|Q9NSY1|Q9NSY1-2|Q9NSY1-3	BMP-2-inducible protein kinase (Fragment) OS=Homo sapiens GN=BMP2K PE=1 SV=1|BMP-2-inducible protein kinase OS=Homo sapiens GN=BMP2K PE=1 SV=2|Isoform 2 of BMP-2-inducible protein kinase OS=Homo sapiens GN=BMP2K|Isoform 3 of BMP-2-inducible protein kinase OS=Homo sapiens GN=BMP2K	0.656587	0.786361	0.675295	0.730828	0.727284	0.757748	0.719938	0.742516	0.262763	0.518191	no
GTF3C1	Q12789	General transcription factor 3C polypeptide 1 OS=Homo sapiens GN=GTF3C1 PE=1 SV=4	0.824112	0.746322	0.765638	0.794875	0.853853	0.78562	0.801471	0.827662	0.0966152	0.318315	no
EDEM2	Q9BV94|Q9BV94-2	ER degradation-enhancing alpha-mannosidase-like protein 2 OS=Homo sapiens GN=EDEM2 PE=1 SV=2|Isoform 2 of ER degradation-enhancing alpha-mannosidase-like protein 2 OS=Homo sapiens GN=EDEM2	0.699717	0.68946	0.748219	0.723968	0.83384	0.948228	0.874604	0.911416	0.00279443	0.0336703	no
TOE1	Q96GM8	Target of EGR1 protein 1 OS=Homo sapiens GN=TOE1 PE=1 SV=1	0.792753	0.731938	0.763503	0.778128	0.769754	0.810301	0.788468	0.799385	0.330681	0.58353	no
GNPNAT1	Q96EK6	Glucosamine 6-phosphate N-acetyltransferase OS=Homo sapiens GN=GNPNAT1 PE=1 SV=1	0.791583	0.791744	0.829204	0.810474	0.846725	0.815909	0.839656	0.84319	0.183808	0.438636	no
KPNA1	P52294	Importin subunit alpha-5 OS=Homo sapiens GN=KPNA1 PE=1 SV=3	0.724691	0.635613	0.722124	0.723408	0.72479	0.77676	0.784492	0.780626	0.0795495	0.288666	no
GTF3C4	Q9UKN8	General transcription factor 3C polypeptide 4 OS=Homo sapiens GN=GTF3C4 PE=1 SV=2	0.801142	0.788074	0.83212	0.816631	0.855018	0.851375	0.85018	0.853196	0.072296	0.276724	no
NSUN4	Q96CB9|Q96CB9-4	5-methylcytosine rRNA methyltransferase NSUN4 OS=Homo sapiens GN=NSUN4 PE=1 SV=2|Isoform 4 of 5-methylcytosine rRNA methyltransferase NSUN4 OS=Homo sapiens GN=NSUN4	0.7504	0.762028	0.816245	0.789137	0.785069	0.750629	0.773599	0.779334	0.791557	0.896188	no
SMARCA2	P51531|P51531-2	Probable global transcription activator SNF2L2 OS=Homo sapiens GN=SMARCA2 PE=1 SV=2|Isoform Short of Probable global transcription activator SNF2L2 OS=Homo sapiens GN=SMARCA2	0.808016	0.797178	0.746683	0.802597	0.815583	0.849422	0.784956	0.832503	0.146294	0.395441	no
DYNLRB1	B1AKR6|Q9NP97	Dynein light chain roadblock-type 1 OS=Homo sapiens GN=DYNLRB1 PE=1 SV=1|Dynein light chain roadblock-type 1 OS=Homo sapiens GN=DYNLRB1 PE=1 SV=3	0.763287	0.640029	0.627332	0.701658	0.748855	0.650187	0.705029	0.726942	0.313168	0.567276	no
RBM39	Q14498|Q14498-2	RNA-binding protein 39 OS=Homo sapiens GN=RBM39 PE=1 SV=2|Isoform 2 of RNA-binding protein 39 OS=Homo sapiens GN=RBM39	0.786379	0.792592	0.754912	0.789486	0.889295	0.963988	0.939027	0.951508	0.0015287	0.021378	no
MIB1	Q86YT6	E3 ubiquitin-protein ligase MIB1 OS=Homo sapiens GN=MIB1 PE=1 SV=1	0.795919	0.821801	0.807109	0.814455	0.780135	0.794786	0.820777	0.807781	0.623976	0.79383	no
FASTKD2	Q9NYY8	FAST kinase domain-containing protein 2, mitochondrial OS=Homo sapiens GN=FASTKD2 PE=1 SV=1	0.782842	0.818379	0.797515	0.807947	0.903701	0.947015	0.881642	0.925358	0.00274165	0.0331083	no
COMMD10	D6RJ90|Q9Y6G5	COMM domain containing 10, isoform CRA_b OS=Homo sapiens GN=COMMD10 PE=1 SV=1|COMM domain-containing protein 10 OS=Homo sapiens GN=COMMD10 PE=1 SV=1	0.699872	0.748209	0.754504	0.751356	0.642209	0.617046	0.70467	0.67344	0.017223	0.12047	no
ECI1	P42126|P42126-2	Enoyl-CoA delta isomerase 1, mitochondrial OS=Homo sapiens GN=ECI1 PE=1 SV=1|Isoform 2 of Enoyl-CoA delta isomerase 1, mitochondrial OS=Homo sapiens GN=ECI1	0.617692	0.682727	0.745574	0.714151	0.663484	0.748741	0.822892	0.785816	0.0109175	0.0874024	no
RFC4	P35249	Replication factor C subunit 4 OS=Homo sapiens GN=RFC4 PE=1 SV=2	0.831232	0.809161	0.79438	0.820196	0.847806	0.859605	0.855217	0.857411	0.083853	0.295461	no
ZMYM3	A6NHB5|Q14202	Zinc finger MYM-type protein 3 OS=Homo sapiens GN=ZMYM3 PE=1 SV=1|Zinc finger MYM-type protein 3 OS=Homo sapiens GN=ZMYM3 PE=1 SV=2	0.723933	0.79002	0.688093	0.756976	0.764205	0.733321	0.727869	0.748763	0.746083	0.872835	no
MYO6	A0A0A0MRM8|Q9UM54-6	Unconventional myosin-VI OS=Homo sapiens GN=MYO6 PE=1 SV=1|Isoform 6 of Unconventional myosin-VI OS=Homo sapiens GN=MYO6	0.828205	0.803787	0.796146	0.815996	0.854492	0.810093	0.807524	0.832293	0.453026	0.681535	no
HEATR5B	Q9P2D3|Q9P2D3-3	HEAT repeat-containing protein 5B OS=Homo sapiens GN=HEATR5B PE=1 SV=2|Isoform 3 of HEAT repeat-containing protein 5B OS=Homo sapiens GN=HEATR5B	0.78696	0.800685	0.838168	0.819426	0.832764	0.829241	0.855317	0.84404	0.157503	0.40658	no
LSM7	Q9UK45	U6 snRNA-associated Sm-like protein LSm7 OS=Homo sapiens GN=LSM7 PE=1 SV=1	0.788658	0.716026	0.710175	0.752342	0.905745	0.787262	0.856158	0.880952	0.00387107	0.0416256	no
RPRD1A	A0A0C4DGQ6|Q96P16	Regulation of nuclear pre-mRNA domain-containing protein 1A OS=Homo sapiens GN=RPRD1A PE=1 SV=1|Regulation of nuclear pre-mRNA domain-containing protein 1A OS=Homo sapiens GN=RPRD1A PE=1 SV=1	0.760234	0.733527	0.805286	0.78276	0.768412	0.791418	0.765422	0.779915	0.72118	0.858608	no
DUSP23	Q9BVJ7	Dual specificity protein phosphatase 23 OS=Homo sapiens GN=DUSP23 PE=1 SV=1	0.725516	0.60178	0.740879	0.733198	0.763213	0.69168	0.766199	0.764706	0.0558759	0.240571	no
MRPS15	P82914	28S ribosomal protein S15, mitochondrial OS=Homo sapiens GN=MRPS15 PE=1 SV=1	0.757574	0.684176	0.63303	0.720875	0.748458	0.640692	0.620319	0.694575	0.229709	0.488881	no
TRAF4	Q9BUZ4	TNF receptor-associated factor 4 OS=Homo sapiens GN=TRAF4 PE=1 SV=1	0.780184	0.815877	0.805494	0.810686	0.798138	0.865714	0.831429	0.848571	0.153313	0.403747	no
FXR1	P51114	Fragile X mental retardation syndrome-related protein 1 OS=Homo sapiens GN=FXR1 PE=1 SV=3	0.833343	0.788401	0.811538	0.822441	0.886683	0.840907	0.858869	0.872776	0.0363722	0.187345	no
FIS1	Q9Y3D6	Mitochondrial fission 1 protein OS=Homo sapiens GN=FIS1 PE=1 SV=2	0.744941	0.704405	0.61375	0.724673	0.69197	0.723577	0.691631	0.707774	0.586146	0.771522	no
FRG1	Q14331	Protein FRG1 OS=Homo sapiens GN=FRG1 PE=1 SV=1	0.755471	0.744588	0.762999	0.759235	0.918733	0.844945	0.814601	0.881839	0.010535	0.0857736	no
CD9	A6NNI4|G8JLH6|P21926	Tetraspanin OS=Homo sapiens GN=CD9 PE=1 SV=1|Tetraspanin (Fragment) OS=Homo sapiens GN=CD9 PE=1 SV=1|CD9 antigen OS=Homo sapiens GN=CD9 PE=1 SV=4	1.23335	1.28212	1.22075	1.22705	1.17694	1.19454	1.11788	1.14741	0.0299856	0.169135	no
AGO3	Q9H9G7	Protein argonaute-3 OS=Homo sapiens GN=AGO3 PE=1 SV=2	0.748539	0.821016	0.80198	0.811498	0.871243	0.905937	0.881135	0.893536	0.00559292	0.0545533	no
SEZ6L2	A0A087WYL5|Q6UXD5|Q6UXD5-2|Q6UXD5-3|Q6UXD5-4|Q6UXD5-5|Q6UXD5-6	Seizure 6-like protein 2 OS=Homo sapiens GN=SEZ6L2 PE=1 SV=1|Seizure 6-like protein 2 OS=Homo sapiens GN=SEZ6L2 PE=1 SV=2|Isoform 2 of Seizure 6-like protein 2 OS=Homo sapiens GN=SEZ6L2|Isoform 3 of Seizure 6-like protein 2 OS=Homo sapiens GN=SEZ6L2|Isoform 4 of Seizure 6-like protein 2 OS=Homo sapiens GN=SEZ6L2|Isoform 5 of Seizure 6-like protein 2 OS=Homo sapiens GN=SEZ6L2|Isoform 6 of Seizure …	0.752424	0.802341	0.772369	0.787355	0.879681	0.984192	0.898687	0.941439	0.000907585	0.0149364	no
LSM6	P62312	U6 snRNA-associated Sm-like protein LSm6 OS=Homo sapiens GN=LSM6 PE=1 SV=1	0.769399	0.698165	0.778011	0.773705	1.04327	0.910026	1.00015	1.00007	9.60064e-05	0.00347814	yes
RBBP4	Q09028|Q09028-2|Q09028-3	Histone-binding protein RBBP4 OS=Homo sapiens GN=RBBP4 PE=1 SV=3|Isoform 2 of Histone-binding protein RBBP4 OS=Homo sapiens GN=RBBP4|Isoform 3 of Histone-binding protein RBBP4 OS=Homo sapiens GN=RBBP4	0.786765	0.817347	0.788454	0.8029	0.825161	0.898007	0.841933	0.86997	0.030718	0.171176	no
MED6	A0A087WYL7|G3V4A5|O75586|O75586-2	Mediator of RNA polymerase II transcription subunit 6 OS=Homo sapiens GN=MED6 PE=1 SV=1|Mediator of RNA polymerase II transcription subunit 6 OS=Homo sapiens GN=MED6 PE=1 SV=1|Mediator of RNA polymerase II transcription subunit 6 OS=Homo sapiens GN=MED6 PE=1 SV=2|Isoform 2 of Mediator of RNA polymerase II transcription subunit 6 OS=Homo sapiens GN=MED6	0.760317	0.777115	0.725214	0.768716	0.700749	0.744481	0.766715	0.755598	0.526805	0.728905	no
FRYL	O94915	Protein furry homolog-like OS=Homo sapiens GN=FRYL PE=1 SV=2	0.762285	0.606685	0.652208	0.707247	0.760143	0.644933	0.722269	0.741206	0.12471	0.366021	no
ATP6AP1	Q15904	V-type proton ATPase subunit S1 OS=Homo sapiens GN=ATP6AP1 PE=1 SV=2	0.779018	0.770561	0.792535	0.785777	0.79686	0.724246	0.791191	0.794025	0.630673	0.800464	no
CEP290	J3KNF5|O15078	Centrosomal protein of 290 kDa OS=Homo sapiens GN=CEP290 PE=1 SV=1|Centrosomal protein of 290 kDa OS=Homo sapiens GN=CEP290 PE=1 SV=2	0.815156	0.80612	0.809689	0.812423	0.834011	0.85862	0.880893	0.869756	0.0672725	0.267848	no
RPUSD3	Q6P087|Q6P087-2	RNA pseudouridylate synthase domain-containing protein 3 OS=Homo sapiens GN=RPUSD3 PE=1 SV=3|Isoform 2 of RNA pseudouridylate synthase domain-containing protein 3 OS=Homo sapiens GN=RPUSD3	0.69904	0.746195	0.792569	0.769382	0.759213	0.856572	0.861269	0.858921	0.00922641	0.077989	no
PCSK5	Q5JSG7	Proprotein convertase subtilisin/kexin type 5 (Fragment) OS=Homo sapiens GN=PCSK5 PE=1 SV=1	0.70301	0.596643	0.708168	0.705589	0.672795	0.582426	0.735189	0.703992	0.715972	0.855238	no
MIER1	Q8N108|Q8N108-12|Q8N108-13|Q8N108-17	Mesoderm induction early response protein 1 OS=Homo sapiens GN=MIER1 PE=1 SV=2|Isoform 2 of Mesoderm induction early response protein 1 OS=Homo sapiens GN=MIER1|Isoform 3 of Mesoderm induction early response protein 1 OS=Homo sapiens GN=MIER1|Isoform 7 of Mesoderm induction early response protein 1 OS=Homo sapiens GN=MIER1	0.768146	0.824341	0.816004	0.820172	0.771734	0.810316	0.781329	0.795823	0.45707	0.683453	no
DIDO1	Q9BTC0	Death-inducer obliterator 1 OS=Homo sapiens GN=DIDO1 PE=1 SV=5	0.71316	0.739398	0.721642	0.73052	0.787934	0.893817	0.927448	0.910632	0.00395451	0.0424382	no
PDP1	Q9P0J1|Q9P0J1-2	[Pyruvate dehydrogenase [acetyl-transferring]]-phosphatase 1, mitochondrial OS=Homo sapiens GN=PDP1 PE=1 SV=3|Isoform 2 of [Pyruvate dehydrogenase [acetyl-transferring]]-phosphatase 1, mitochondrial OS=Homo sapiens GN=PDP1	0.690075	0.643998	0.67462	0.682347	0.790222	0.803265	0.669855	0.796743	0.0589745	0.248707	no
LPL	P06858	Lipoprotein lipase OS=Homo sapiens GN=LPL PE=1 SV=1	0.787951	0.638507	0.700372	0.744162	0.79372	0.720445	0.742685	0.768202	0.0930106	0.311266	no
SDC2	E7ESK6|E9PBI9|P34741	Syndecan OS=Homo sapiens GN=SDC2 PE=1 SV=1|Syndecan OS=Homo sapiens GN=SDC2 PE=1 SV=1|Syndecan-2 OS=Homo sapiens GN=SDC2 PE=1 SV=2	0.640715	0.790153	0.691329	0.740741	0.675502	0.755052	0.690387	0.722719	0.945304	0.973251	no
DNTTIP1	Q9H147	Deoxynucleotidyltransferase terminal-interacting protein 1 OS=Homo sapiens GN=DNTTIP1 PE=1 SV=2	0.761917	0.646193	0.705351	0.733634	0.835334	0.691653	0.803746	0.81954	0.010901	0.0874024	no
MPRIP	H0Y2S9|Q6WCQ1|Q6WCQ1-2	Myosin phosphatase Rho-interacting protein (Fragment) OS=Homo sapiens GN=MPRIP PE=1 SV=3|Myosin phosphatase Rho-interacting protein OS=Homo sapiens GN=MPRIP PE=1 SV=3|Isoform 2 of Myosin phosphatase Rho-interacting protein OS=Homo sapiens GN=MPRIP	0.697783	0.689313	0.779919	0.738851	0.693455	0.733094	0.827806	0.78045	0.196443	0.452968	no
ABCC5	O15440|O15440-5	Multidrug resistance-associated protein 5 OS=Homo sapiens GN=ABCC5 PE=1 SV=2|Isoform 5 of Multidrug resistance-associated protein 5 OS=Homo sapiens GN=ABCC5	0.800865	0.73346	0.796123	0.798494	0.828607	0.740274	0.795368	0.811987	0.555656	0.748174	no
CUL4A	Q13619	Cullin-4A OS=Homo sapiens GN=CUL4A PE=1 SV=3	0.784345	0.805749	0.829612	0.817681	0.771393	0.806639	0.834149	0.820394	0.883292	0.94808	no
PRSS56	R4GMZ0	Serine protease 56 OS=Homo sapiens GN=PRSS56 PE=1 SV=1	0.797335	0.733955	0.702278	0.765645	0.798978	0.807597	0.718312	0.803287	0.212771	0.471189	no
CACTIN	Q8WUQ7|Q8WUQ7-2	Cactin OS=Homo sapiens GN=CACTIN PE=1 SV=3|Isoform 2 of Cactin OS=Homo sapiens GN=CACTIN	0.706168	0.790187	0.677649	0.748177	0.847153	0.867486	0.754225	0.85732	0.00608725	0.0582398	no
GNB1	P62873|P62873-2	Guanine nucleotide-binding protein G(I)/G(S)/G(T) subunit beta-1 OS=Homo sapiens GN=GNB1 PE=1 SV=3|Isoform 2 of Guanine nucleotide-binding protein G(I)/G(S)/G(T) subunit beta-1 OS=Homo sapiens GN=GNB1	0.682404	0.599025	0.746221	0.714313	0.67399	0.565706	0.656953	0.665471	0.0827199	0.294421	no
KDM1A	O60341	Lysine-specific histone demethylase 1A OS=Homo sapiens GN=KDM1A PE=1 SV=2	0.792877	0.736456	0.766502	0.779689	0.807132	0.854552	0.868642	0.861597	0.0342523	0.181334	no
UPF3A	Q9H1J1|Q9H1J1-2	Regulator of nonsense transcripts 3A OS=Homo sapiens GN=UPF3A PE=1 SV=1|Isoform 2 of Regulator of nonsense transcripts 3A OS=Homo sapiens GN=UPF3A	0.805318	0.759383	0.821418	0.813368	0.97271	0.903968	0.93723	0.95497	0.00106981	0.0166903	no
TMED5	Q9Y3A6	Transmembrane emp24 domain-containing protein 5 OS=Homo sapiens GN=TMED5 PE=1 SV=1	1.26509	1.26986	1.24299	1.25404	1.26199	1.20111	1.14725	1.17418	0.136182	0.382353	no
INO80	H0YMN5|Q9ULG1	DNA helicase INO80 OS=Homo sapiens GN=INO80 PE=1 SV=1|DNA helicase INO80 OS=Homo sapiens GN=INO80 PE=1 SV=2	0.679607	0.722406	0.677686	0.701007	0.713582	0.717685	0.829896	0.773791	0.132714	0.377047	no
LGALS1	P09382	Galectin-1 OS=Homo sapiens GN=LGALS1 PE=1 SV=2	0.694003	0.761392	0.60981	0.727698	0.662273	0.751682	0.634071	0.706977	0.806766	0.908046	no
UQCC2	Q9BRT2|V5IRT4	Ubiquinol-cytochrome-c reductase complex assembly factor 2 OS=Homo sapiens GN=UQCC2 PE=1 SV=1|Ubiquinol-cytochrome-c reductase complex assembly factor 2 (Fragment) OS=Homo sapiens GN=UQCC2 PE=1 SV=1	0.822468	0.773531	0.832171	0.827319	0.853225	0.82009	0.848423	0.850824	0.15202	0.402059	no
PLPP3	O14495	Phospholipid phosphatase 3 OS=Homo sapiens GN=PLPP3 PE=1 SV=1	0.70817	0.639313	0.723786	0.715978	0.750633	0.617906	0.651124	0.700878	0.496635	0.711852	no
CIT	O14578|O14578-4	Citron Rho-interacting kinase OS=Homo sapiens GN=CIT PE=1 SV=2|Isoform 4 of Citron Rho-interacting kinase OS=Homo sapiens GN=CIT	0.813146	0.763057	0.697419	0.788102	0.813951	0.794065	0.769466	0.804008	0.159151	0.40797	no
PLOD3	O60568	Procollagen-lysine,2-oxoglutarate 5-dioxygenase 3 OS=Homo sapiens GN=PLOD3 PE=1 SV=1	0.808329	0.791754	0.84086	0.824594	0.823055	0.787626	0.829178	0.826116	0.986748	0.992263	no
SEH1L	Q96EE3|Q96EE3-1	Nucleoporin SEH1 OS=Homo sapiens GN=SEH1L PE=1 SV=3|Isoform B of Nucleoporin SEH1 OS=Homo sapiens GN=SEH1L	0.715824	0.642464	0.764111	0.739968	0.74599	0.65995	0.687367	0.716679	0.746389	0.872835	no
ECT2	Q9H8V3|Q9H8V3-2|Q9H8V3-3|Q9H8V3-4	Protein ECT2 OS=Homo sapiens GN=ECT2 PE=1 SV=4|Isoform 2 of Protein ECT2 OS=Homo sapiens GN=ECT2|Isoform 3 of Protein ECT2 OS=Homo sapiens GN=ECT2|Isoform 4 of Protein ECT2 OS=Homo sapiens GN=ECT2	0.71788	0.805724	0.796675	0.801199	0.815349	0.873053	0.895622	0.884338	0.00579335	0.0562455	no
XRCC1	F5H8D7|P18887	DNA repair protein XRCC1 OS=Homo sapiens GN=XRCC1 PE=1 SV=2|DNA repair protein XRCC1 OS=Homo sapiens GN=XRCC1 PE=1 SV=2	0.824004	0.801509	0.81168	0.817842	0.8368	0.870162	0.829641	0.853481	0.177202	0.430749	no
ORC2	Q13416	Origin recognition complex subunit 2 OS=Homo sapiens GN=ORC2 PE=1 SV=2	0.796704	0.782804	0.843068	0.819886	0.793065	0.802569	0.807243	0.804906	0.769223	0.883853	no
SMNDC1	O75940	Survival of motor neuron-related-splicing factor 30 OS=Homo sapiens GN=SMNDC1 PE=1 SV=1	0.778097	0.776023	0.748856	0.77706	1.09475	1.01502	0.954122	1.00751	0.000195443	0.00546001	yes
YBEY	P58557	Putative ribonuclease OS=Homo sapiens GN=YBEY PE=1 SV=2	0.817306	0.781839	0.715348	0.799573	0.798913	0.797807	0.774302	0.79836	0.411595	0.651552	no
ATP6V1B2	P21281	V-type proton ATPase subunit B, brain isoform OS=Homo sapiens GN=ATP6V1B2 PE=1 SV=3	0.839677	0.7866	0.81389	0.826784	0.817236	0.805394	0.789768	0.811315	0.661797	0.820729	no
SDC4	P31431	Syndecan-4 OS=Homo sapiens GN=SDC4 PE=1 SV=2	0.709301	0.729779	0.826244	0.778011	0.698075	0.691159	0.73872	0.718398	0.0815773	0.292206	no
PCBP2	H3BRU6|Q15366-3|Q15366-6	Poly(rC)-binding protein 2 (Fragment) OS=Homo sapiens GN=PCBP2 PE=1 SV=1|Isoform 3 of Poly(rC)-binding protein 2 OS=Homo sapiens GN=PCBP2|Isoform 6 of Poly(rC)-binding protein 2 OS=Homo sapiens GN=PCBP2	0.797299	0.795929	0.843841	0.82057	0.931438	0.966711	0.986207	0.976459	0.000785304	0.0135201	no
NCBP1	Q09161	Nuclear cap-binding protein subunit 1 OS=Homo sapiens GN=NCBP1 PE=1 SV=1	0.666329	0.767783	0.677951	0.722867	0.846637	0.956496	0.986264	0.97138	0.000788889	0.0135201	yes
CD97	P48960|P48960-2|P48960-3	CD97 antigen OS=Homo sapiens GN=CD97 PE=1 SV=4|Isoform 2 of CD97 antigen OS=Homo sapiens GN=CD97|Isoform 3 of CD97 antigen OS=Homo sapiens GN=CD97	0.775484	0.765524	0.747524	0.770504	0.789289	0.847044	0.880868	0.863956	0.0419169	0.202567	no
MYO1C	F5H6E2|O00159|O00159-3	Unconventional myosin-Ic OS=Homo sapiens GN=MYO1C PE=1 SV=1|Unconventional myosin-Ic OS=Homo sapiens GN=MYO1C PE=1 SV=4|Isoform 3 of Unconventional myosin-Ic OS=Homo sapiens GN=MYO1C	0.813735	0.786676	0.837588	0.825661	0.787106	0.80582	0.801818	0.803819	0.516299	0.723892	no
ANKLE2	Q86XL3	Ankyrin repeat and LEM domain-containing protein 2 OS=Homo sapiens GN=ANKLE2 PE=1 SV=4	0.803068	0.74564	0.827456	0.815262	0.816411	0.805151	0.858196	0.837304	0.134503	0.380328	no
HINT1	P49773	Histidine triad nucleotide-binding protein 1 OS=Homo sapiens GN=HINT1 PE=1 SV=2	0.792978	0.731009	0.74926	0.771119	0.784962	0.730489	0.83012	0.807541	0.376302	0.621947	no
PITPNA	Q00169	Phosphatidylinositol transfer protein alpha isoform OS=Homo sapiens GN=PITPNA PE=1 SV=2	1.23939	1.31555	1.2281	1.23375	1.16056	1.12748	1.08045	1.10396	0.00825585	0.0722286	no
AGO2	Q9UKV8	Protein argonaute-2 OS=Homo sapiens GN=AGO2 PE=1 SV=3	0.764594	0.815518	0.772644	0.794081	1.03766	0.992248	0.961525	0.996124	0.000550159	0.0103838	no
AIMP1	Q12904	Aminoacyl tRNA synthase complex-interacting multifunctional protein 1 OS=Homo sapiens GN=AIMP1 PE=1 SV=2	0.830649	0.752889	0.756355	0.793502	0.864377	0.853538	0.878854	0.871615	0.0181787	0.124687	no
PAXBP1	Q9Y5B6	PAX3- and PAX7-binding protein 1 OS=Homo sapiens GN=PAXBP1 PE=1 SV=2	0.797039	0.828182	0.835119	0.831651	0.794052	0.780675	0.811084	0.802568	0.252202	0.508356	no
PHB	P35232	Prohibitin OS=Homo sapiens GN=PHB PE=1 SV=1	0.723478	0.75784	0.816495	0.787168	0.775018	0.827742	0.891253	0.859497	0.0137045	0.102603	no
SOD2	A0A0C4DFU2|F5GYZ5|F5H3C5|F5H4R2|P04179|P04179-4	Superoxide dismutase OS=Homo sapiens GN=SOD2 PE=1 SV=1|Superoxide dismutase (Fragment) OS=Homo sapiens GN=SOD2 PE=1 SV=1|Superoxide dismutase (Fragment) OS=Homo sapiens GN=SOD2 PE=1 SV=1|Superoxide dismutase (Fragment) OS=Homo sapiens GN=SOD2 PE=1 SV=1|Superoxide dismutase [Mn], mitochondrial OS=Homo sapiens GN=SOD2 PE=1 SV=2|Isoform 4 of Superoxide dismutase [Mn], mitochondrial OS=Homo sapiens G…	0.715404	0.762152	0.699535	0.738778	0.746476	0.743199	0.828853	0.787664	0.201417	0.458614	no
RPLP2	P05387	60S acidic ribosomal protein P2 OS=Homo sapiens GN=RPLP2 PE=1 SV=1	0.772472	0.615871	0.660992	0.716732	0.832102	0.671801	0.716704	0.774403	0.0136024	0.102122	no
FARP1	C9JME2|Q9Y4F1|Q9Y4F1-2	FERM, RhoGEF and pleckstrin domain-containing protein 1 OS=Homo sapiens GN=FARP1 PE=1 SV=2|FERM, RhoGEF and pleckstrin domain-containing protein 1 OS=Homo sapiens GN=FARP1 PE=1 SV=1|Isoform 2 of FERM, RhoGEF and pleckstrin domain-containing protein 1 OS=Homo sapiens GN=FARP1	0.749219	0.745494	0.808155	0.778687	0.800782	0.721309	0.806307	0.803545	0.729026	0.864078	no
VAPB	O95292	Vesicle-associated membrane protein-associated protein B/C OS=Homo sapiens GN=VAPB PE=1 SV=3	0.732558	0.734736	0.782872	0.758804	0.724446	0.778134	0.857765	0.817949	0.172461	0.42551	no
IBTK	E7EPI0|Q9P2D0	Inhibitor of Bruton tyrosine kinase OS=Homo sapiens GN=IBTK PE=1 SV=1|Inhibitor of Bruton tyrosine kinase OS=Homo sapiens GN=IBTK PE=1 SV=3	0.782744	0.696551	0.804891	0.793818	0.864077	0.78306	0.851665	0.857871	0.0137866	0.102722	no
SNRPB|SNRPN	A8MT02|J3QLE5|P14678|P14678-2|P14678-3|P63162|P63162-2	Small nuclear ribonucleoprotein-associated proteins B and B' OS=Homo sapiens GN=SNRPB PE=1 SV=3|Small nuclear ribonucleoprotein-associated protein N (Fragment) OS=Homo sapiens GN=SNRPN PE=1 SV=1|Small nuclear ribonucleoprotein-associated proteins B and B' OS=Homo sapiens GN=SNRPB PE=1 SV=2|Isoform SM-B of Small nuclear ribonucleoprotein-associated proteins B and B' OS=Homo sapiens GN=SNRPB|Isofor…	0.81189	0.769264	0.835077	0.823483	0.9248	0.907037	0.90767	0.916235	0.00501724	0.0506225	no
MCM4	P33991	DNA replication licensing factor MCM4 OS=Homo sapiens GN=MCM4 PE=1 SV=5	0.783163	0.772768	0.81285	0.798007	0.802294	0.868389	0.882273	0.875331	0.0432898	0.207099	no
MRPL34	M0R226|Q9BQ48	39S ribosomal protein L34, mitochondrial OS=Homo sapiens GN=MRPL34 PE=1 SV=1|39S ribosomal protein L34, mitochondrial OS=Homo sapiens GN=MRPL34 PE=1 SV=1	0.719261	0.611033	0.754089	0.736675	0.735205	0.617157	0.704318	0.719762	0.68282	0.833528	no
HMOX1	P09601	Heme oxygenase 1 OS=Homo sapiens GN=HMOX1 PE=1 SV=1	0.780844	0.848927	0.79279	0.820859	0.804134	0.839111	0.830578	0.834845	0.413518	0.652491	no
IARS	P41252	Isoleucine--tRNA ligase, cytoplasmic OS=Homo sapiens GN=IARS PE=1 SV=2	0.837535	0.822065	0.808747	0.8298	0.872709	0.876137	0.900082	0.888109	0.0359968	0.185943	no
CNNM3	Q8NE01	Metal transporter CNNM3 OS=Homo sapiens GN=CNNM3 PE=1 SV=1	0.841938	0.78056	0.798577	0.820257	0.867631	0.79683	0.837297	0.852464	0.197075	0.453692	no
RTCB	Q9Y3I0	tRNA-splicing ligase RtcB homolog OS=Homo sapiens GN=RTCB PE=1 SV=1	0.820602	0.83398	0.841363	0.837672	0.618558	0.629028	0.611746	0.623793	5.55261e-05	0.00251157	yes
RFC2	P35250	Replication factor C subunit 2 OS=Homo sapiens GN=RFC2 PE=1 SV=3	0.784531	0.828025	0.798982	0.813503	0.793225	0.86928	0.854184	0.861732	0.137529	0.382777	no
PUM1	E9PR38|H0YEH2|Q14671|Q14671-4|Q5T1Z8	Pumilio homolog 1 OS=Homo sapiens GN=PUM1 PE=1 SV=1|Pumilio homolog 1 (Fragment) OS=Homo sapiens GN=PUM1 PE=1 SV=1|Pumilio homolog 1 OS=Homo sapiens GN=PUM1 PE=1 SV=3|Isoform 4 of Pumilio homolog 1 OS=Homo sapiens GN=PUM1|Pumilio homolog 1 OS=Homo sapiens GN=PUM1 PE=1 SV=1	0.795351	0.827458	0.795901	0.811679	1.02253	1.07527	1.10292	1.0489	0.000136537	0.00436109	yes
TUBGCP2	Q9BSJ2|Q9BSJ2-3|Q9BSJ2-4	Gamma-tubulin complex component 2 OS=Homo sapiens GN=TUBGCP2 PE=1 SV=2|Isoform 2 of Gamma-tubulin complex component 2 OS=Homo sapiens GN=TUBGCP2|Isoform 3 of Gamma-tubulin complex component 2 OS=Homo sapiens GN=TUBGCP2	0.808175	0.798216	0.839666	0.82392	0.83909	0.827155	0.893667	0.866379	0.0967092	0.318315	no
TRIM32	Q13049	E3 ubiquitin-protein ligase TRIM32 OS=Homo sapiens GN=TRIM32 PE=1 SV=2	0.730674	0.645224	0.780749	0.755712	0.768697	0.668406	0.794868	0.781783	0.179983	0.433148	no
NDUFAF3	Q9BU61	NADH dehydrogenase [ubiquinone] 1 alpha subcomplex assembly factor 3 OS=Homo sapiens GN=NDUFAF3 PE=1 SV=1	0.792527	0.823731	0.849406	0.836568	0.868457	0.879193	0.883623	0.881408	0.0390224	0.194613	no
FXN	C9JAX1|H7C585|Q16595	Frataxin, mitochondrial OS=Homo sapiens GN=FXN PE=1 SV=1|Frataxin, mitochondrial (Fragment) OS=Homo sapiens GN=FXN PE=1 SV=1|Frataxin, mitochondrial OS=Homo sapiens GN=FXN PE=1 SV=2	0.820567	0.766897	0.764533	0.793732	0.863283	0.763595	0.814196	0.83874	0.207079	0.465321	no
MBD2	Q9UBB5	Methyl-CpG-binding domain protein 2 OS=Homo sapiens GN=MBD2 PE=1 SV=1	0.79933	0.763157	0.787234	0.793282	0.800239	0.862373	0.799598	0.831306	0.2134	0.471525	no
HSPB8	Q9UJY1	Heat shock protein beta-8 OS=Homo sapiens GN=HSPB8 PE=1 SV=1	0.764771	0.736403	0.645875	0.750587	0.742777	0.671513	0.707755	0.725266	0.815407	0.915298	no
PPL	K7EKI8|O60437	Periplakin OS=Homo sapiens GN=PPL PE=1 SV=1|Periplakin OS=Homo sapiens GN=PPL PE=1 SV=4	0.802783	0.821433	0.80877	0.815101	0.814999	0.879886	0.813715	0.847443	0.280331	0.534203	no
TIMM13	Q9Y5L4	Mitochondrial import inner membrane translocase subunit Tim13 OS=Homo sapiens GN=TIMM13 PE=1 SV=1	0.753344	0.72718	0.698986	0.740262	0.635267	0.702029	0.722206	0.712117	0.245281	0.501715	no
INTS4	Q96HW7	Integrator complex subunit 4 OS=Homo sapiens GN=INTS4 PE=1 SV=2	0.72462	0.787513	0.678464	0.756067	0.711098	0.823484	0.768642	0.796063	0.201525	0.458614	no
PSMD13	Q9UNM6	26S proteasome non-ATPase regulatory subunit 13 OS=Homo sapiens GN=PSMD13 PE=1 SV=2	0.804076	0.835063	0.800776	0.81957	0.827841	0.871725	0.883801	0.877763	0.0752212	0.282856	no
COPS8	E9PGT6|Q99627|Q99627-2	COP9 signalosome complex subunit 8 OS=Homo sapiens GN=COPS8 PE=1 SV=1|COP9 signalosome complex subunit 8 OS=Homo sapiens GN=COPS8 PE=1 SV=1|Isoform 2 of COP9 signalosome complex subunit 8 OS=Homo sapiens GN=COPS8	0.750757	0.75512	0.819997	0.787558	0.783134	0.745099	0.854098	0.818616	0.384636	0.629705	no
KIF14	Q15058	Kinesin-like protein KIF14 OS=Homo sapiens GN=KIF14 PE=1 SV=1	0.854734	0.831626	0.828094	0.84318	0.854309	0.842138	0.840637	0.848223	0.69282	0.838234	no
DDX3X	A0A0D9SF53|A0A0D9SFB3|A0A0D9SG12|O00571|O00571-2	ATP-dependent RNA helicase DDX3X OS=Homo sapiens GN=DDX3X PE=1 SV=1|ATP-dependent RNA helicase DDX3X OS=Homo sapiens GN=DDX3X PE=1 SV=1|ATP-dependent RNA helicase DDX3X OS=Homo sapiens GN=DDX3X PE=1 SV=1|ATP-dependent RNA helicase DDX3X OS=Homo sapiens GN=DDX3X PE=1 SV=3|Isoform 2 of ATP-dependent RNA helicase DDX3X OS=Homo sapiens GN=DDX3X	0.817049	0.826132	0.744262	0.821591	0.82206	0.846605	0.781409	0.834333	0.298433	0.55207	no
RBM42	K7EP90|Q9BTD8|Q9BTD8-2|Q9BTD8-3|Q9BTD8-4	RNA-binding protein 42 OS=Homo sapiens GN=RBM42 PE=1 SV=1|RNA-binding protein 42 OS=Homo sapiens GN=RBM42 PE=1 SV=1|Isoform 2 of RNA-binding protein 42 OS=Homo sapiens GN=RBM42|Isoform 3 of RNA-binding protein 42 OS=Homo sapiens GN=RBM42|Isoform 4 of RNA-binding protein 42 OS=Homo sapiens GN=RBM42	0.678499	0.748399	0.673886	0.713449	0.944095	1.18144	1.08741	1.0437	9.52321e-05	0.0034734	yes
TMEM132A	Q24JP5|Q24JP5-2	Transmembrane protein 132A OS=Homo sapiens GN=TMEM132A PE=1 SV=1|Isoform 2 of Transmembrane protein 132A OS=Homo sapiens GN=TMEM132A	0.794428	0.67266	0.748479	0.771454	0.840852	0.707434	0.770309	0.80558	0.0956458	0.316325	no
GNAS	P63092-3|Q5JWF2	Isoform 3 of Guanine nucleotide-binding protein G(s) subunit alpha isoforms short OS=Homo sapiens GN=GNAS|Guanine nucleotide-binding protein G(s) subunit alpha isoforms XLas OS=Homo sapiens GN=GNAS PE=1 SV=2	0.802674	0.730337	0.824656	0.813665	0.789781	0.74082	0.818924	0.804352	0.898319	0.953802	no
DDX1	Q92499	ATP-dependent RNA helicase DDX1 OS=Homo sapiens GN=DDX1 PE=1 SV=2	0.827282	0.839471	0.838716	0.839093	0.547667	0.55262	0.570259	0.56144	1.08537e-05	0.000825188	yes
B2M	P61769	Beta-2-microglobulin OS=Homo sapiens GN=B2M PE=1 SV=1	0.807321	0.728788	0.750318	0.77882	0.780563	0.746778	0.832601	0.806582	0.38669	0.629786	no
SLC31A1	O15431	High affinity copper uptake protein 1 OS=Homo sapiens GN=SLC31A1 PE=1 SV=1	0.785045	0.829784	0.811218	0.820501	0.811971	0.781324	0.777415	0.796647	0.452021	0.680616	no
SGTA	O43765	Small glutamine-rich tetratricopeptide repeat-containing protein alpha OS=Homo sapiens GN=SGTA PE=1 SV=1	0.837975	0.759099	0.729244	0.798537	0.847489	0.809862	0.822669	0.835079	0.0769428	0.285767	no
ATP6V1D	Q9Y5K8	V-type proton ATPase subunit D OS=Homo sapiens GN=ATP6V1D PE=1 SV=1	0.798399	0.76666	0.823587	0.810993	0.827098	0.766522	0.773407	0.800252	0.755997	0.877985	no
MARK2	E9PC69|Q7KZI7|Q7KZI7-16|Q7KZI7-4|Q7KZI7-8|Q7KZI7-9	Serine/threonine-protein kinase MARK2 OS=Homo sapiens GN=MARK2 PE=1 SV=3|Serine/threonine-protein kinase MARK2 OS=Homo sapiens GN=MARK2 PE=1 SV=2|Isoform 16 of Serine/threonine-protein kinase MARK2 OS=Homo sapiens GN=MARK2|Isoform 4 of Serine/threonine-protein kinase MARK2 OS=Homo sapiens GN=MARK2|Isoform 8 of Serine/threonine-protein kinase MARK2 OS=Homo sapiens GN=MARK2|Isoform 9 of Serine/thre…	0.781368	0.837053	0.81137	0.824212	0.844938	0.832475	0.868415	0.856676	0.146161	0.395294	no
RAE1	P78406	mRNA export factor OS=Homo sapiens GN=RAE1 PE=1 SV=1	0.757128	0.726674	0.778146	0.767637	0.748738	0.792929	0.711097	0.770834	0.909783	0.959329	no
TCEB2	B8ZZU8|Q15370|Q15370-2	Transcription elongation factor B (SIII), polypeptide 2 (18kDa, elongin B), isoform CRA_b OS=Homo sapiens GN=TCEB2 PE=1 SV=1|Transcription elongation factor B polypeptide 2 OS=Homo sapiens GN=TCEB2 PE=1 SV=1|Isoform 2 of Transcription elongation factor B polypeptide 2 OS=Homo sapiens GN=TCEB2	0.793317	0.661297	0.761759	0.777538	0.812309	0.706167	0.794594	0.803451	0.112433	0.345246	no
ABHD14B	B4DQI4|Q96IU4	Protein ABHD14B OS=Homo sapiens GN=ABHD14B PE=1 SV=1|Protein ABHD14B OS=Homo sapiens GN=ABHD14B PE=1 SV=1	0.757365	0.662811	0.751559	0.754462	0.83464	0.707774	0.862326	0.848483	0.0109229	0.0874024	no
LACTB	P83111	Serine beta-lactamase-like protein LACTB, mitochondrial OS=Homo sapiens GN=LACTB PE=1 SV=2	0.840907	0.758682	0.814235	0.827571	0.871724	0.848154	0.87719	0.874457	0.0344075	0.181912	no
RWDD1	Q9H446|Q9H446-2	RWD domain-containing protein 1 OS=Homo sapiens GN=RWDD1 PE=1 SV=1|Isoform 2 of RWD domain-containing protein 1 OS=Homo sapiens GN=RWDD1	1.26241	1.25871	1.17117	1.21494	1.23086	1.21153	1.14269	1.17711	0.231384	0.490314	no
NUP88	Q99567	Nuclear pore complex protein Nup88 OS=Homo sapiens GN=NUP88 PE=1 SV=2	0.858444	0.819705	0.821014	0.839729	0.842447	0.830116	0.838068	0.840257	0.841143	0.926219	no
SART3	F8VV04|Q15020	Squamous cell carcinoma antigen recognized by T-cells 3 (Fragment) OS=Homo sapiens GN=SART3 PE=1 SV=1|Squamous cell carcinoma antigen recognized by T-cells 3 OS=Homo sapiens GN=SART3 PE=1 SV=1	0.828071	0.804894	0.856651	0.842361	0.93844	0.9361	0.957355	0.947897	0.00245012	0.0307575	no
PEX5	B4E0T2|P50542|P50542-2|P50542-3|P50542-4	Peroxisomal targeting signal 1 receptor OS=Homo sapiens GN=PEX5 PE=1 SV=1|Peroxisomal targeting signal 1 receptor OS=Homo sapiens GN=PEX5 PE=1 SV=3|Isoform 2 of Peroxisomal targeting signal 1 receptor OS=Homo sapiens GN=PEX5|Isoform 3 of Peroxisomal targeting signal 1 receptor OS=Homo sapiens GN=PEX5|Isoform 4 of Peroxisomal targeting signal 1 receptor OS=Homo sapiens GN=PEX5	0.652795	0.783822	0.725725	0.754773	0.764776	0.912571	0.897617	0.905094	0.000941821	0.0153798	no
CWF19L2	Q2TBE0|Q2TBE0-2	CWF19-like protein 2 OS=Homo sapiens GN=CWF19L2 PE=1 SV=4|Isoform 2 of CWF19-like protein 2 OS=Homo sapiens GN=CWF19L2	0.754866	0.797122	0.695757	0.775994	0.880371	0.809537	0.804507	0.844954	0.0330885	0.178791	no
PLPP2	O43688|O43688-2	Phospholipid phosphatase 2 OS=Homo sapiens GN=PLPP2 PE=1 SV=1|Isoform 2 of Phospholipid phosphatase 2 OS=Homo sapiens GN=PLPP2	0.756433	0.837747	0.724651	0.79709	0.757313	0.769846	0.711511	0.76358	0.266055	0.520991	no
MRPS27	G5EA06|Q92552|Q92552-2	28S ribosomal protein S27, mitochondrial OS=Homo sapiens GN=MRPS27 PE=1 SV=1|28S ribosomal protein S27, mitochondrial OS=Homo sapiens GN=MRPS27 PE=1 SV=3|Isoform 2 of 28S ribosomal protein S27, mitochondrial OS=Homo sapiens GN=MRPS27	0.68519	0.786886	0.706164	0.746525	0.69339	0.843905	0.791227	0.817566	0.0716248	0.275378	no
HCG_1984214	I3L0E3	HCG1984214, isoform CRA_a OS=Homo sapiens GN=hCG_1984214 PE=3 SV=1	0.801629	0.725496	0.722985	0.763562	0.843705	0.711136	0.73	0.786853	0.61106	0.786111	no
U2SURP	O15042|O15042-2	U2 snRNP-associated SURP motif-containing protein OS=Homo sapiens GN=U2SURP PE=1 SV=2|Isoform 2 of U2 snRNP-associated SURP motif-containing protein OS=Homo sapiens GN=U2SURP	0.719825	0.788097	0.798933	0.793515	0.842215	0.940048	0.980215	0.960131	0.000618441	0.0111929	no
LENG8	A0A087WTE7|A0A087WUE4|A0A0G2JNN3|C9JMY0|Q96PV6|Q96PV6-2	Leukocyte receptor cluster member 8 OS=Homo sapiens GN=LENG8 PE=1 SV=1|Leukocyte receptor cluster member 8 OS=Homo sapiens GN=LENG8 PE=1 SV=1|Leukocyte receptor cluster member 8 (Fragment) OS=Homo sapiens GN=LENG8 PE=1 SV=1|Leukocyte receptor cluster member 8 OS=Homo sapiens GN=LENG8 PE=1 SV=2|Leukocyte receptor cluster member 8 OS=Homo sapiens GN=LENG8 PE=1 SV=2|Isoform 2 of Leukocyte receptor c…	0.721021	0.678829	0.734978	0.727999	0.707922	0.830159	0.763733	0.796946	0.179587	0.432773	no
MRPS33	C9JBY7|Q9Y291	28S ribosomal protein S33, mitochondrial OS=Homo sapiens GN=MRPS33 PE=1 SV=1|28S ribosomal protein S33, mitochondrial OS=Homo sapiens GN=MRPS33 PE=1 SV=1	0.827922	0.709937	0.713666	0.770794	0.78157	0.679449	0.700138	0.740854	0.135191	0.381475	no
VPS37A	Q8NEZ2|Q8NEZ2-2	Vacuolar protein sorting-associated protein 37A OS=Homo sapiens GN=VPS37A PE=1 SV=1|Isoform 2 of Vacuolar protein sorting-associated protein 37A OS=Homo sapiens GN=VPS37A	0.80412	0.666814	0.652932	0.735467	0.787214	0.722963	0.761604	0.774409	0.127471	0.369543	no
TXNDC12	O95881	Thioredoxin domain-containing protein 12 OS=Homo sapiens GN=TXNDC12 PE=1 SV=1	0.816077	0.756336	0.751159	0.786207	0.845166	0.763271	0.847876	0.846521	0.130606	0.375206	no
PFDN2	Q9UHV9	Prefoldin subunit 2 OS=Homo sapiens GN=PFDN2 PE=1 SV=1	0.820498	0.696466	0.707708	0.764103	0.737499	0.636629	0.689756	0.713627	0.0391629	0.19484	no
TAF6	J3KR72|P49848|P49848-2|P49848-3	Transcription initiation factor TFIID subunit 6 OS=Homo sapiens GN=TAF6 PE=1 SV=1|Transcription initiation factor TFIID subunit 6 OS=Homo sapiens GN=TAF6 PE=1 SV=1|Isoform 2 of Transcription initiation factor TFIID subunit 6 OS=Homo sapiens GN=TAF6|Isoform 3 of Transcription initiation factor TFIID subunit 6 OS=Homo sapiens GN=TAF6	0.734363	0.756943	0.613732	0.745653	0.799053	0.863077	0.702056	0.831065	0.00462263	0.0476202	no
METTL17	G3V353|Q9H7H0|Q9H7H0-2|Q9H7H0-3	Methyltransferase-like protein 17, mitochondrial (Fragment) OS=Homo sapiens GN=METTL17 PE=1 SV=1|Methyltransferase-like protein 17, mitochondrial OS=Homo sapiens GN=METTL17 PE=1 SV=1|Isoform 2 of Methyltransferase-like protein 17, mitochondrial OS=Homo sapiens GN=METTL17|Isoform 3 of Methyltransferase-like protein 17, mitochondrial OS=Homo sapiens GN=METTL17	0.804209	0.669564	0.665344	0.736886	0.949624	0.79121	0.808617	0.87912	0.000559686	0.0105268	no
POLR2E	P19388	DNA-directed RNA polymerases I, II, and III subunit RPABC1 OS=Homo sapiens GN=POLR2E PE=1 SV=4	0.812217	0.750676	0.716387	0.781447	0.844948	0.737258	0.725355	0.791103	0.65553	0.81717	no
GBAS	O75323	Protein NipSnap homolog 2 OS=Homo sapiens GN=GBAS PE=1 SV=1	0.822753	0.840203	0.856274	0.848238	0.862319	0.863001	0.886608	0.874804	0.156754	0.406296	no
SNX17	Q15036	Sorting nexin-17 OS=Homo sapiens GN=SNX17 PE=1 SV=1	0.783932	0.773564	0.734223	0.778748	0.858274	0.858106	0.7407	0.85819	0.0648491	0.261235	no
TRIM14	Q14142	Tripartite motif-containing protein 14 OS=Homo sapiens GN=TRIM14 PE=2 SV=2	0.748706	0.77304	0.800119	0.786579	0.796984	0.771272	0.727554	0.784128	0.761147	0.879801	no
ARHGEF17	Q96PE2	Rho guanine nucleotide exchange factor 17 OS=Homo sapiens GN=ARHGEF17 PE=1 SV=1	0.74113	0.725297	0.796081	0.768605	0.789617	0.789565	0.730069	0.789591	0.633666	0.802048	no
RARS	P54136	Arginine--tRNA ligase, cytoplasmic OS=Homo sapiens GN=RARS PE=1 SV=2	0.813306	0.792769	0.792139	0.803038	0.821707	0.874639	0.896062	0.88535	0.0535952	0.234447	no
NME1|NME2	P15531-2|P22392-2|Q32Q12	Isoform 2 of Nucleoside diphosphate kinase A OS=Homo sapiens GN=NME1|Isoform 3 of Nucleoside diphosphate kinase B OS=Homo sapiens GN=NME2|Nucleoside diphosphate kinase OS=Homo sapiens GN=NME1-NME2 PE=1 SV=1	1.19496	1.17229	1.20112	1.18363	1.15269	1.10768	1.12678	1.11723	0.0646297	0.260936	no
CENPF	P49454	Centromere protein F OS=Homo sapiens GN=CENPF PE=1 SV=2	0.663552	0.750021	0.664083	0.707052	0.680625	0.838899	0.823216	0.831057	0.0359778	0.185943	no
SMARCAL1	Q9NZC9	SWI/SNF-related matrix-associated actin-dependent regulator of chromatin subfamily A-like protein 1 OS=Homo sapiens GN=SMARCAL1 PE=1 SV=1	1.46373	1.5285	1.26943	1.36658	1.44984	1.29151	1.25859	1.27505	0.182667	0.437073	no
CRTC3	H0YK33|Q6UUV7|Q6UUV7-3	CREB-regulated transcription coactivator 3 OS=Homo sapiens GN=CRTC3 PE=1 SV=1|CREB-regulated transcription coactivator 3 OS=Homo sapiens GN=CRTC3 PE=1 SV=2|Isoform 3 of CREB-regulated transcription coactivator 3 OS=Homo sapiens GN=CRTC3	0.649538	0.802893	0.668571	0.735732	0.713479	0.79198	0.784377	0.788178	0.0947408	0.314714	no
RFC3	P40938	Replication factor C subunit 3 OS=Homo sapiens GN=RFC3 PE=1 SV=2	0.803378	0.86033	0.802916	0.831854	0.841084	0.851668	0.851047	0.851357	0.270111	0.525178	no
PITPNB	P48739|P48739-2|P48739-3	Phosphatidylinositol transfer protein beta isoform OS=Homo sapiens GN=PITPNB PE=1 SV=2|Isoform 2 of Phosphatidylinositol transfer protein beta isoform OS=Homo sapiens GN=PITPNB|Isoform 3 of Phosphatidylinositol transfer protein beta isoform OS=Homo sapiens GN=PITPNB	1.23867	1.32574	1.24369	1.24118	1.19379	1.11459	1.14858	1.13159	0.0350357	0.183614	no
MRPS35	P82673	28S ribosomal protein S35, mitochondrial OS=Homo sapiens GN=MRPS35 PE=1 SV=1	0.815207	0.768604	0.68047	0.791905	0.820237	0.817073	0.736047	0.818655	0.11585	0.351126	no
MGA	Q8IWI9|Q8IWI9-3|Q8IWI9-4	MAX gene-associated protein OS=Homo sapiens GN=MGA PE=1 SV=3|Isoform 3 of MAX gene-associated protein OS=Homo sapiens GN=MGA|Isoform 4 of MAX gene-associated protein OS=Homo sapiens GN=MGA	0.744984	0.717616	0.743676	0.74433	0.69162	0.799125	0.803584	0.801355	0.418526	0.657318	no
ARPC5	O15511	Actin-related protein 2/3 complex subunit 5 OS=Homo sapiens GN=ARPC5 PE=1 SV=3	0.817395	0.708516	0.77886	0.798128	0.746612	0.697343	0.782366	0.764489	0.283085	0.536738	no
SDC1	P18827	Syndecan-1 OS=Homo sapiens GN=SDC1 PE=1 SV=3	0.808561	0.784588	0.689299	0.796575	0.857247	0.843424	0.750082	0.850336	0.0225441	0.142249	no
CNOT11	Q9UKZ1	CCR4-NOT transcription complex subunit 11 OS=Homo sapiens GN=CNOT11 PE=1 SV=1	0.635339	0.70768	0.740228	0.723954	0.666664	0.78407	0.871423	0.827746	0.0183135	0.125134	no
ARMC8	Q8IUR7|Q8IUR7-2|Q8IUR7-7	Armadillo repeat-containing protein 8 OS=Homo sapiens GN=ARMC8 PE=1 SV=2|Isoform 2 of Armadillo repeat-containing protein 8 OS=Homo sapiens GN=ARMC8|Isoform 7 of Armadillo repeat-containing protein 8 OS=Homo sapiens GN=ARMC8	0.747638	0.687283	0.828177	0.787907	0.715565	0.70752	0.786345	0.750955	0.4475	0.677399	no
KTI12	Q96EK9	Protein KTI12 homolog OS=Homo sapiens GN=KTI12 PE=1 SV=1	0.767024	0.832026	0.839074	0.83555	0.792994	0.851733	0.85869	0.855211	0.270595	0.525232	no
DDX39B	Q13838|Q13838-2	Spliceosome RNA helicase DDX39B OS=Homo sapiens GN=DDX39B PE=1 SV=1|Isoform 2 of Spliceosome RNA helicase DDX39B OS=Homo sapiens GN=DDX39B	0.767644	0.83929	0.830914	0.835102	0.91608	0.957715	0.919162	0.938438	0.00326481	0.0373581	no
SSX2IP	Q9Y2D8|Q9Y2D8-2|Q9Y2D8-3	Afadin- and alpha-actinin-binding protein OS=Homo sapiens GN=SSX2IP PE=1 SV=3|Isoform 2 of Afadin- and alpha-actinin-binding protein OS=Homo sapiens GN=SSX2IP|Isoform 3 of Afadin- and alpha-actinin-binding protein OS=Homo sapiens GN=SSX2IP	0.763018	0.739991	0.814291	0.788654	0.856953	0.751024	0.819707	0.83833	0.200339	0.457457	no
INTS6	Q9UL03|Q9UL03-3	Integrator complex subunit 6 OS=Homo sapiens GN=INTS6 PE=1 SV=1|Isoform 3 of Integrator complex subunit 6 OS=Homo sapiens GN=INTS6	0.846853	0.816328	0.81448	0.83159	0.867801	0.825035	0.798351	0.846418	0.835608	0.924116	no
MAP7D3	A0A0A0MRP0|Q8IWC1|Q8IWC1-2|Q8IWC1-3|Q8IWC1-4	MAP7 domain-containing protein 3 (Fragment) OS=Homo sapiens GN=MAP7D3 PE=1 SV=1|MAP7 domain-containing protein 3 OS=Homo sapiens GN=MAP7D3 PE=1 SV=2|Isoform 2 of MAP7 domain-containing protein 3 OS=Homo sapiens GN=MAP7D3|Isoform 3 of MAP7 domain-containing protein 3 OS=Homo sapiens GN=MAP7D3|Isoform 4 of MAP7 domain-containing protein 3 OS=Homo sapiens GN=MAP7D3	0.82101	0.738731	0.76278	0.791895	0.854845	0.820961	0.754075	0.837903	0.201239	0.458614	no
SMG9	Q9H0W8	Protein SMG9 OS=Homo sapiens GN=SMG9 PE=1 SV=1	0.674193	0.726494	0.798396	0.762445	0.734466	0.864255	0.866125	0.86519	0.0112126	0.0890086	no
HSPE1	P61604|S4R3N1	10 kDa heat shock protein, mitochondrial OS=Homo sapiens GN=HSPE1 PE=1 SV=2|Protein HSPE1-MOB4 OS=Homo sapiens GN=HSPE1-MOB4 PE=3 SV=1	0.831297	0.70714	0.771374	0.801335	0.799181	0.741968	0.810862	0.805022	0.523423	0.72631	no
CHTF18	E7EXA6|Q8WVB6|Q8WVB6-2	Chromosome transmission fidelity protein 18 homolog OS=Homo sapiens GN=CHTF18 PE=1 SV=2|Chromosome transmission fidelity protein 18 homolog OS=Homo sapiens GN=CHTF18 PE=1 SV=1|Isoform 2 of Chromosome transmission fidelity protein 18 homolog OS=Homo sapiens GN=CHTF18	0.789423	0.694897	0.721317	0.75537	0.742319	0.74939	0.827303	0.788347	0.296725	0.550043	no
NUP43	Q8NFH3	Nucleoporin Nup43 OS=Homo sapiens GN=NUP43 PE=1 SV=1	0.786706	0.77324	0.829937	0.808321	0.807789	0.792434	0.75818	0.800111	0.703753	0.846562	no
SEMA3C	Q99985	Semaphorin-3C OS=Homo sapiens GN=SEMA3C PE=2 SV=2	0.749067	0.691198	0.624772	0.720132	0.75299	0.740738	0.591224	0.746864	0.845916	0.928501	no
CAPZB	B1AK87|B1AK88|P47756-2	Capping protein (Actin filament) muscle Z-line, beta, isoform CRA_a OS=Homo sapiens GN=CAPZB PE=1 SV=1|Capping protein (Actin filament) muscle Z-line, beta, isoform CRA_d OS=Homo sapiens GN=CAPZB PE=1 SV=1|Isoform 2 of F-actin-capping protein subunit beta OS=Homo sapiens GN=CAPZB	0.817314	0.794312	0.856055	0.836685	0.778673	0.757206	0.82443	0.801551	0.0929931	0.311266	no
GOLGA7	Q7Z5G4	Golgin subfamily A member 7 OS=Homo sapiens GN=GOLGA7 PE=1 SV=2	0.838033	0.862558	0.840153	0.851356	0.803745	0.814988	0.792211	0.809366	0.0606115	0.251871	no
CPOX	P36551	Oxygen-dependent coproporphyrinogen-III oxidase, mitochondrial OS=Homo sapiens GN=CPOX PE=1 SV=3	1.17695	1.19205	1.22292	1.1845	1.17353	1.12979	1.19256	1.15166	0.296209	0.549948	no
LRRC8E	Q6NSJ5	Volume-regulated anion channel subunit LRRC8E OS=Homo sapiens GN=LRRC8E PE=1 SV=2	0.811529	0.788781	0.848738	0.830134	0.837122	0.868061	0.847254	0.857657	0.199216	0.456244	no
POLR1B	Q9H9Y6|Q9H9Y6-3	DNA-directed RNA polymerase I subunit RPA2 OS=Homo sapiens GN=POLR1B PE=1 SV=2|Isoform 3 of DNA-directed RNA polymerase I subunit RPA2 OS=Homo sapiens GN=POLR1B	0.784387	0.814968	0.712823	0.799678	0.848514	0.853045	0.742425	0.850779	0.0604967	0.251591	no
CAD	P27708	CAD protein OS=Homo sapiens GN=CAD PE=1 SV=3	0.84413	0.85757	0.827409	0.85085	0.877704	0.875897	0.88905	0.883377	0.119265	0.356905	no
NR2F1|NR2F2	F1DAL9|P10589|P24468|P24468-2|P24468-3	COUP transcription factor 1 OS=Homo sapiens GN=NR2F1 PE=1 SV=1|COUP transcription factor 1 OS=Homo sapiens GN=NR2F1 PE=1 SV=1|COUP transcription factor 2 OS=Homo sapiens GN=NR2F2 PE=1 SV=1|Isoform 2 of COUP transcription factor 2 OS=Homo sapiens GN=NR2F2|Isoform 3 of COUP transcription factor 2 OS=Homo sapiens GN=NR2F2	0.744793	0.63797	0.801577	0.773185	0.764587	0.72808	0.81627	0.790429	0.123767	0.364878	no
POP5	Q969H6|Q969H6-2	Ribonuclease P/MRP protein subunit POP5 OS=Homo sapiens GN=POP5 PE=1 SV=1|Isoform 2 of Ribonuclease P/MRP protein subunit POP5 OS=Homo sapiens GN=POP5	0.806994	0.835624	0.788485	0.821309	0.781511	0.730586	0.755609	0.76856	0.0672846	0.267848	no
LTV1	Q96GA3	Protein LTV1 homolog OS=Homo sapiens GN=LTV1 PE=1 SV=1	0.862371	0.771964	0.781044	0.821708	0.849939	0.78801	0.785006	0.818975	0.874664	0.943712	no
GNA11	P29992	Guanine nucleotide-binding protein subunit alpha-11 OS=Homo sapiens GN=GNA11 PE=1 SV=2	0.839881	0.78587	0.853325	0.846603	0.827385	0.809093	0.854926	0.841155	0.824824	0.918492	no
REPIN1	C9JYJ8|C9JZE3|Q9BWE0|Q9BWE0-4	Replication initiator 1 (Fragment) OS=Homo sapiens GN=REPIN1 PE=1 SV=7|Replication initiator 1 (Fragment) OS=Homo sapiens GN=REPIN1 PE=1 SV=1|Replication initiator 1 OS=Homo sapiens GN=REPIN1 PE=1 SV=1|Isoform 2 of Replication initiator 1 OS=Homo sapiens GN=REPIN1	0.815184	0.750501	0.832296	0.82374	0.959372	0.902781	0.905595	0.932483	0.00438295	0.0460295	no
JMY	Q8N9B5|Q8N9B5-2	Junction-mediating and -regulatory protein OS=Homo sapiens GN=JMY PE=1 SV=2|Isoform 2 of Junction-mediating and -regulatory protein OS=Homo sapiens GN=JMY	0.823724	0.746068	0.700244	0.784896	0.869051	0.787298	0.728109	0.828174	0.074077	0.280387	no
FNTB	P49356	Protein farnesyltransferase subunit beta OS=Homo sapiens GN=FNTB PE=1 SV=1	1.23147	1.25226	1.16844	1.19996	1.21711	1.22762	1.12657	1.17184	0.346929	0.598314	no
GEMIN5	Q8TEQ6	Gem-associated protein 5 OS=Homo sapiens GN=GEMIN5 PE=1 SV=3	0.838573	0.817944	0.826954	0.832764	0.836695	0.865545	0.893641	0.879593	0.155681	0.405583	no
PRCC	Q92733	Proline-rich protein PRCC OS=Homo sapiens GN=PRCC PE=1 SV=1	1.32236	1.40169	1.27235	1.29736	1.17938	1.4139	1.22233	1.20085	0.181796	0.435825	no
ZNF451	E9PH99|Q9Y4E5|Q9Y4E5-2	E3 SUMO-protein ligase ZNF451 OS=Homo sapiens GN=ZNF451 PE=1 SV=1|E3 SUMO-protein ligase ZNF451 OS=Homo sapiens GN=ZNF451 PE=1 SV=2|Isoform 2 of E3 SUMO-protein ligase ZNF451 OS=Homo sapiens GN=ZNF451	0.822974	0.777002	0.733642	0.799988	0.833871	0.823028	0.724759	0.828449	0.470971	0.694238	no
PCNT	O95613|O95613-2	Pericentrin OS=Homo sapiens GN=PCNT PE=1 SV=4|Isoform 2 of Pericentrin OS=Homo sapiens GN=PCNT	0.772394	0.76546	0.750952	0.768927	0.805586	0.806285	0.915169	0.860727	0.0540793	0.235829	no
ASF1B	K7ES22|Q9NVP2	Histone chaperone ASF1B OS=Homo sapiens GN=ASF1B PE=1 SV=1|Histone chaperone ASF1B OS=Homo sapiens GN=ASF1B PE=1 SV=1	0.863258	0.779939	0.796195	0.829726	0.930292	0.884825	0.864864	0.907559	0.0107517	0.086802	no
HDAC2	Q92769	Histone deacetylase 2 OS=Homo sapiens GN=HDAC2 PE=1 SV=2	0.864382	0.807131	0.82811	0.846246	0.844301	0.799958	0.83962	0.84196	0.79313	0.897175	no
HSF1	E9PMQ6|Q00613|Q00613-2	Heat shock factor protein 1 OS=Homo sapiens GN=HSF1 PE=1 SV=2|Heat shock factor protein 1 OS=Homo sapiens GN=HSF1 PE=1 SV=1|Isoform Short of Heat shock factor protein 1 OS=Homo sapiens GN=HSF1	0.793287	0.855417	0.797612	0.826515	0.930681	0.939271	0.967466	0.953369	0.00353839	0.0391399	no
SPECC1L	F8WAN1|Q69YQ0|Q69YQ0-2	Protein SPECC1L-ADORA2A OS=Homo sapiens GN=SPECC1L-ADORA2A PE=4 SV=2|Cytospin-A OS=Homo sapiens GN=SPECC1L PE=1 SV=2|Isoform 2 of Cytospin-A OS=Homo sapiens GN=SPECC1L	0.731331	0.809159	0.811777	0.810468	0.754987	0.846827	0.871114	0.858971	0.0813276	0.292087	no
CORO1C	Q9ULV4|Q9ULV4-2|Q9ULV4-3	Coronin-1C OS=Homo sapiens GN=CORO1C PE=1 SV=1|Isoform 2 of Coronin-1C OS=Homo sapiens GN=CORO1C|Isoform 3 of Coronin-1C OS=Homo sapiens GN=CORO1C	0.773509	0.764863	0.755499	0.769186	0.678978	0.757171	0.782829	0.77	0.401895	0.64413	no
WBSCR22	O43709	Probable 18S rRNA (guanine-N(7))-methyltransferase OS=Homo sapiens GN=WBSCR22 PE=1 SV=2	0.84728	0.845188	0.794366	0.846234	0.876238	0.852753	0.812002	0.864496	0.370478	0.61693	no
NFX1	Q12986	Transcriptional repressor NF-X1 OS=Homo sapiens GN=NFX1 PE=1 SV=2	0.834463	0.806456	0.836267	0.835365	0.949195	0.876522	0.953997	0.951596	0.00486678	0.0493887	no
NDUFA6	A0A0C4DGS0|P56556	NADH dehydrogenase [ubiquinone] 1 alpha subcomplex subunit 6 OS=Homo sapiens GN=NDUFA6 PE=1 SV=1|NADH dehydrogenase [ubiquinone] 1 alpha subcomplex subunit 6 OS=Homo sapiens GN=NDUFA6 PE=1 SV=3	0.857119	0.792657	0.836096	0.846607	0.852413	0.816992	0.8679	0.860156	0.409373	0.649176	no
TMED9	Q9BVK6	Transmembrane emp24 domain-containing protein 9 OS=Homo sapiens GN=TMED9 PE=1 SV=2	1.27916	1.24876	1.18555	1.21715	1.16231	1.24549	1.18756	1.17494	0.324577	0.57824	no
GSTT1	A0A0G2JMS2|A0A0G2JQD2|A0A0G2JQD8|A0A0G2JQM0|A0A0G2JRG0|A0A0G2JRJ5|A0A0G2JRN4|A0A0G2JRQ5|P30711|Q4W251	Glutathione S-transferase theta 1, isoform CRA_g OS=Homo sapiens GN=GSTT1 PE=1 SV=1|Glutathione S-transferase theta-1 (Fragment) OS=Homo sapiens GN=GSTT1 PE=1 SV=1|Glutathione S-transferase theta 1, isoform CRA_e OS=Homo sapiens GN=GSTT1 PE=1 SV=1|Glutathione S-transferase theta 1, isoform CRA_f OS=Homo sapiens GN=GSTT1 PE=1 SV=1|Glutathione S-transferase theta-1 OS=Homo sapiens GN=GSTT1 PE=1 SV=…	0.692261	0.692862	0.767532	0.730197	0.768354	0.654829	0.819765	0.79406	0.360651	0.608719	no
CDC16	Q13042|Q13042-2|Q13042-3	Cell division cycle protein 16 homolog OS=Homo sapiens GN=CDC16 PE=1 SV=2|Isoform 2 of Cell division cycle protein 16 homolog OS=Homo sapiens GN=CDC16|Isoform 3 of Cell division cycle protein 16 homolog OS=Homo sapiens GN=CDC16	0.835051	0.850923	0.834871	0.842987	0.865919	0.827614	0.842464	0.854192	0.819968	0.917161	no
CSNK1E	P49674	Casein kinase I isoform epsilon OS=Homo sapiens GN=CSNK1E PE=1 SV=1	0.821302	0.797074	0.829583	0.825443	0.887723	0.815894	0.906644	0.897184	0.0529504	0.23297	no
UBE2N	P61088	Ubiquitin-conjugating enzyme E2 N OS=Homo sapiens GN=UBE2N PE=1 SV=1	0.749149	0.76028	0.748882	0.754714	0.718429	0.694822	0.816715	0.767572	0.721433	0.85872	no
ZAK	Q9NYL2|Q9NYL2-2	Mitogen-activated protein kinase kinase kinase MLT OS=Homo sapiens GN=ZAK PE=1 SV=3|Isoform 2 of Mitogen-activated protein kinase kinase kinase MLT OS=Homo sapiens GN=ZAK	0.806267	0.791217	0.849344	0.827805	0.914433	0.85247	0.875405	0.894919	0.0398963	0.197487	no
TRMT61A	Q96FX7	tRNA (adenine(58)-N(1))-methyltransferase catalytic subunit TRMT61A OS=Homo sapiens GN=TRMT61A PE=1 SV=1	0.754012	0.829648	0.818968	0.824308	1.05285	1.05467	1.01461	1.03373	0.000448675	0.00920892	yes
QPCTL	Q9NXS2	Glutaminyl-peptide cyclotransferase-like protein OS=Homo sapiens GN=QPCTL PE=1 SV=2	0.804302	0.815859	0.857627	0.836743	0.877606	0.842361	0.913179	0.895392	0.0512911	0.227911	no
RFC5	P40937	Replication factor C subunit 5 OS=Homo sapiens GN=RFC5 PE=1 SV=1	0.86289	0.837527	0.820627	0.850209	0.871775	0.880781	0.884258	0.882519	0.125889	0.367125	no
PHF3	Q92576|Q92576-2	PHD finger protein 3 OS=Homo sapiens GN=PHF3 PE=1 SV=3|Isoform 2 of PHD finger protein 3 OS=Homo sapiens GN=PHF3	0.83077	0.85412	0.83424	0.84418	0.899849	0.955269	0.946451	0.95086	0.00614654	0.0582398	no
RBKS	Q9H477|Q9H477-2	Ribokinase OS=Homo sapiens GN=RBKS PE=1 SV=1|Isoform 2 of Ribokinase OS=Homo sapiens GN=RBKS	1.22422	1.19153	1.22576	1.20788	1.19387	1.10794	1.1046	1.10627	0.0491567	0.223231	no
ZNF687	Q8N1G0	Zinc finger protein 687 OS=Homo sapiens GN=ZNF687 PE=1 SV=1	0.7689	0.76091	0.638125	0.764905	0.782212	0.810287	0.659829	0.79625	0.161753	0.41152	no
CD3EAP	O15446|O15446-2	DNA-directed RNA polymerase I subunit RPA34 OS=Homo sapiens GN=CD3EAP PE=1 SV=1|Isoform 2 of DNA-directed RNA polymerase I subunit RPA34 OS=Homo sapiens GN=CD3EAP	0.680565	0.762267	0.598687	0.721416	0.73656	0.92083	0.738654	0.829742	0.00539769	0.0532664	no
SYNGR2	O43760|O43760-2	Synaptogyrin-2 OS=Homo sapiens GN=SYNGR2 PE=1 SV=1|Isoform 2 of Synaptogyrin-2 OS=Homo sapiens GN=SYNGR2	0.80086	0.802929	0.740941	0.801894	0.82005	0.728163	0.733203	0.776627	0.411764	0.651615	no
CD83	Q01151	CD83 antigen OS=Homo sapiens GN=CD83 PE=1 SV=1	0.750445	0.713658	0.753077	0.751761	0.840701	0.795933	0.706378	0.818317	0.274557	0.52874	no
PCBD1	P61457	Pterin-4-alpha-carbinolamine dehydratase OS=Homo sapiens GN=PCBD1 PE=1 SV=2	0.79348	0.59351	0.699634	0.746557	0.823701	0.716807	0.783845	0.803773	0.0240368	0.148117	no
RPP38	P78345	Ribonuclease P protein subunit p38 OS=Homo sapiens GN=RPP38 PE=1 SV=2	0.762427	0.673274	0.795761	0.779094	0.829807	0.765774	0.758425	0.797791	0.22864	0.488234	no
PNPLA6	Q8IY17|Q8IY17-3|Q8IY17-4	Neuropathy target esterase OS=Homo sapiens GN=PNPLA6 PE=1 SV=2|Isoform 3 of Neuropathy target esterase OS=Homo sapiens GN=PNPLA6|Isoform 4 of Neuropathy target esterase OS=Homo sapiens GN=PNPLA6	0.787505	0.76119	0.859129	0.823317	0.844979	0.806324	0.83953	0.842255	0.273193	0.527431	no
DDX17	H3BLZ8	Probable ATP-dependent RNA helicase DDX17 OS=Homo sapiens GN=DDX17 PE=1 SV=1	0.800544	0.809422	0.759491	0.804983	0.894497	0.969309	0.98251	0.975909	0.00335467	0.0379039	no
SMG1	Q96Q15	Serine/threonine-protein kinase SMG1 OS=Homo sapiens GN=SMG1 PE=1 SV=3	0.832287	0.80104	0.851064	0.841676	0.873735	0.841387	0.922834	0.898285	0.0458009	0.215332	no
CDK16	Q00536|Q00536-2|Q00536-3	Cyclin-dependent kinase 16 OS=Homo sapiens GN=CDK16 PE=1 SV=1|Isoform 2 of Cyclin-dependent kinase 16 OS=Homo sapiens GN=CDK16|Isoform 3 of Cyclin-dependent kinase 16 OS=Homo sapiens GN=CDK16	0.81574	0.846143	0.817011	0.831577	0.831901	0.786089	0.817447	0.824674	0.553176	0.747388	no
SMOC1	Q9H4F8|Q9H4F8-2	SPARC-related modular calcium-binding protein 1 OS=Homo sapiens GN=SMOC1 PE=1 SV=1|Isoform 2 of SPARC-related modular calcium-binding protein 1 OS=Homo sapiens GN=SMOC1	0.812892	0.772267	0.831886	0.822389	0.858334	0.82914	0.794521	0.843737	0.440956	0.672395	no
TCEB3	A0A024RAC6|Q14241	Transcription elongation factor B (SIII), polypeptide 3 (110kDa, elongin A), isoform CRA_a OS=Homo sapiens GN=TCEB3 PE=1 SV=1|Transcription elongation factor B polypeptide 3 OS=Homo sapiens GN=TCEB3 PE=1 SV=2	0.820255	0.806396	0.832794	0.826525	0.926954	0.848839	0.937542	0.932248	0.0137043	0.102603	no
KANK2	Q63ZY3|Q63ZY3-2|Q63ZY3-3	KN motif and ankyrin repeat domain-containing protein 2 OS=Homo sapiens GN=KANK2 PE=1 SV=1|Isoform 2 of KN motif and ankyrin repeat domain-containing protein 2 OS=Homo sapiens GN=KANK2|Isoform 3 of KN motif and ankyrin repeat domain-containing protein 2 OS=Homo sapiens GN=KANK2	0.848414	0.858031	0.78784	0.853223	0.950713	0.951279	0.924241	0.950996	0.00359984	0.0394958	no
LRP1	Q07954	Prolow-density lipoprotein receptor-related protein 1 OS=Homo sapiens GN=LRP1 PE=1 SV=2	0.861707	0.816013	0.838057	0.849882	0.915573	0.847878	0.887999	0.901786	0.0627477	0.256891	no
ZKSCAN1	E9PC66|P17029	Zinc finger protein with KRAB and SCAN domains 1 OS=Homo sapiens GN=ZKSCAN1 PE=1 SV=1|Zinc finger protein with KRAB and SCAN domains 1 OS=Homo sapiens GN=ZKSCAN1 PE=1 SV=3	0.799956	0.825033	0.862478	0.843756	0.890811	0.880863	0.875915	0.885837	0.0705187	0.272874	no
MAGT1	A0A087WU53|Q9H0U3	Magnesium transporter protein 1 OS=Homo sapiens GN=MAGT1 PE=1 SV=1|Magnesium transporter protein 1 OS=Homo sapiens GN=MAGT1 PE=1 SV=1	0.820149	0.732665	0.798325	0.809237	0.862287	0.738102	0.78187	0.822079	0.646841	0.810798	no
NDUFC2	O95298	NADH dehydrogenase [ubiquinone] 1 subunit C2 OS=Homo sapiens GN=NDUFC2 PE=1 SV=1	0.847255	0.773796	0.850417	0.848836	0.86533	0.813512	0.866244	0.865787	0.238936	0.495378	no
MTX2	O75431|O75431-2	Metaxin-2 OS=Homo sapiens GN=MTX2 PE=1 SV=1|Isoform 2 of Metaxin-2 OS=Homo sapiens GN=MTX2	0.664239	0.818499	0.723128	0.770814	0.714893	0.802679	0.819714	0.811196	0.144544	0.392085	no
LSM11	P83369	U7 snRNA-associated Sm-like protein LSm11 OS=Homo sapiens GN=LSM11 PE=1 SV=2	0.698032	0.677363	0.813746	0.755889	0.838512	0.803242	0.798675	0.820877	0.0638739	0.259242	no
SNAP23	O00161|O00161-2	Synaptosomal-associated protein 23 OS=Homo sapiens GN=SNAP23 PE=1 SV=1|Isoform SNAP-23b of Synaptosomal-associated protein 23 OS=Homo sapiens GN=SNAP23	0.715174	0.627476	0.740139	0.727656	0.814268	0.660417	0.676341	0.745305	0.542797	0.737818	no
ARHGAP4	E7EQN5|P98171|P98171-2	Rho GTPase-activating protein 4 OS=Homo sapiens GN=ARHGAP4 PE=1 SV=1|Rho GTPase-activating protein 4 OS=Homo sapiens GN=ARHGAP4 PE=1 SV=2|Isoform 2 of Rho GTPase-activating protein 4 OS=Homo sapiens GN=ARHGAP4	0.75237	0.728968	0.842616	0.797493	0.831305	0.74803	0.852721	0.842013	0.158054	0.406856	no
TCEB1	E5RHG8|Q15369	Transcription elongation factor B polypeptide 1 (Fragment) OS=Homo sapiens GN=TCEB1 PE=1 SV=1|Transcription elongation factor B polypeptide 1 OS=Homo sapiens GN=TCEB1 PE=1 SV=1	0.804409	0.64256	0.715806	0.760107	0.835307	0.686018	0.809977	0.822642	0.0377791	0.191165	no
TMEM97	Q5BJF2	Transmembrane protein 97 OS=Homo sapiens GN=TMEM97 PE=1 SV=1	1.18275	1.24798	1.23052	1.20663	1.20093	1.17287	1.12248	1.14768	0.179111	0.432126	no
RRAGC	Q9HB90	Ras-related GTP-binding protein C OS=Homo sapiens GN=RRAGC PE=1 SV=1	1.25539	1.29259	1.24517	1.25028	1.28001	1.22184	1.11483	1.16834	0.188244	0.442723	no
FLII	Q13045|Q13045-2	Protein flightless-1 homolog OS=Homo sapiens GN=FLII PE=1 SV=2|Isoform 2 of Protein flightless-1 homolog OS=Homo sapiens GN=FLII	0.842296	0.820085	0.840234	0.841265	0.844024	0.870712	0.907176	0.888944	0.133963	0.379795	no
PML	H3BT57|P29590|P29590-10|P29590-11|P29590-12|P29590-13|P29590-14|P29590-2|P29590-3|P29590-4|P29590-5|P29590-8|P29590-9	Protein PML OS=Homo sapiens GN=PML PE=1 SV=1|Protein PML OS=Homo sapiens GN=PML PE=1 SV=3|Isoform PML-7 of Protein PML OS=Homo sapiens GN=PML|Isoform PML-11 of Protein PML OS=Homo sapiens GN=PML|Isoform PML-12 of Protein PML OS=Homo sapiens GN=PML|Isoform PML-13 of Protein PML OS=Homo sapiens GN=PML|Isoform PML-14 of Protein PML OS=Homo sapiens GN=PML|Isoform PML-5 of Protein PML OS=Homo sapiens …	0.671709	0.66904	0.665665	0.670375	0.66709	0.708854	0.873994	0.791424	0.123376	0.364324	no
ACP2	E9PQY3|P11117	Lysosomal acid phosphatase OS=Homo sapiens GN=ACP2 PE=1 SV=1|Lysosomal acid phosphatase OS=Homo sapiens GN=ACP2 PE=1 SV=3	0.853415	0.824254	0.855597	0.854506	0.856884	0.808157	0.859836	0.85836	0.877086	0.944492	no
NECAP1	Q8NC96	Adaptin ear-binding coat-associated protein 1 OS=Homo sapiens GN=NECAP1 PE=1 SV=2	1.23625	1.48671	1.25721	1.24673	1.17575	1.29185	1.14177	1.15876	0.017212	0.12047	no
SZT2	Q5T011|Q5T011-5	Protein SZT2 OS=Homo sapiens GN=SZT2 PE=1 SV=3|Isoform 3 of Protein SZT2 OS=Homo sapiens GN=SZT2	0.744327	0.741958	0.574624	0.743142	0.801705	0.80388	0.653139	0.802793	0.0114853	0.0906831	no
SH3BGRL3	A0A087WV23|Q5T123|Q9H299	SH3 domain-binding glutamic acid-rich-like protein 3 OS=Homo sapiens GN=SH3BGRL3 PE=1 SV=1|SH3 domain-binding glutamic acid-rich-like protein 3 OS=Homo sapiens GN=SH3BGRL3 PE=1 SV=1|SH3 domain-binding glutamic acid-rich-like protein 3 OS=Homo sapiens GN=SH3BGRL3 PE=1 SV=1	0.859243	0.757991	0.76031	0.809776	0.824105	0.77961	0.822634	0.82337	0.513766	0.722969	no
PLOD1	Q02809|Q02809-2	Procollagen-lysine,2-oxoglutarate 5-dioxygenase 1 OS=Homo sapiens GN=PLOD1 PE=1 SV=2|Isoform 2 of Procollagen-lysine,2-oxoglutarate 5-dioxygenase 1 OS=Homo sapiens GN=PLOD1	0.838515	0.749778	0.813727	0.826121	0.849001	0.748063	0.780104	0.814553	0.671797	0.82793	no
PLXNA2	O75051	Plexin-A2 OS=Homo sapiens GN=PLXNA2 PE=1 SV=4	0.680404	0.72295	0.807949	0.76545	0.799284	0.731988	0.764458	0.781871	0.432371	0.66684	no
ABCC2	Q92887	Canalicular multispecific organic anion transporter 1 OS=Homo sapiens GN=ABCC2 PE=1 SV=3	0.789045	0.714622	0.760228	0.774637	0.83734	0.728113	0.697347	0.782726	0.940634	0.971593	no
TOLLIP	Q9H0E2	Toll-interacting protein OS=Homo sapiens GN=TOLLIP PE=1 SV=1	0.838036	0.726983	0.727419	0.782727	0.868379	0.731386	0.752032	0.810206	0.312305	0.566472	no
RAP1A	P62834	Ras-related protein Rap-1A OS=Homo sapiens GN=RAP1A PE=1 SV=1	0.705436	0.72317	0.780618	0.751894	0.686288	0.827139	0.836101	0.83162	0.174261	0.428158	no
PKP3	Q9Y446|Q9Y446-2	Plakophilin-3 OS=Homo sapiens GN=PKP3 PE=1 SV=1|Isoform PKP3b of Plakophilin-3 OS=Homo sapiens GN=PKP3	0.804025	0.848687	0.801794	0.826356	0.80241	0.882279	0.871618	0.876949	0.192146	0.448036	no
EPRS	P07814	Bifunctional glutamate/proline--tRNA ligase OS=Homo sapiens GN=EPRS PE=1 SV=5	0.855714	0.840877	0.831104	0.848296	0.87013	0.899011	0.910133	0.904572	0.0725127	0.277212	no
TRIM29	Q14134|Q14134-2	Tripartite motif-containing protein 29 OS=Homo sapiens GN=TRIM29 PE=1 SV=2|Isoform Beta of Tripartite motif-containing protein 29 OS=Homo sapiens GN=TRIM29	0.690299	0.74974	0.667947	0.72002	0.670041	0.828538	0.817963	0.82325	0.117651	0.353609	no
WDR5	P61964	WD repeat-containing protein 5 OS=Homo sapiens GN=WDR5 PE=1 SV=1	0.861825	0.742835	0.80113	0.831478	0.866678	0.804858	0.825631	0.846155	0.191568	0.447461	no
GALT	P07902	Galactose-1-phosphate uridylyltransferase OS=Homo sapiens GN=GALT PE=1 SV=3	0.739324	0.828996	0.819608	0.824302	0.867376	0.851753	0.855103	0.861239	0.0770134	0.285767	no
MTA3	E7EQY4|E7EV10|Q9BTC8|Q9BTC8-2	Metastasis-associated protein MTA3 OS=Homo sapiens GN=MTA3 PE=1 SV=1|Metastasis-associated protein MTA3 OS=Homo sapiens GN=MTA3 PE=1 SV=1|Metastasis-associated protein MTA3 OS=Homo sapiens GN=MTA3 PE=1 SV=2|Isoform 2 of Metastasis-associated protein MTA3 OS=Homo sapiens GN=MTA3	0.80272	0.784127	0.797784	0.800252	0.766666	0.864704	0.837344	0.851024	0.376265	0.621947	no
PHLDB2	E9PFQ4|Q86SQ0|Q86SQ0-2|Q86SQ0-3	Pleckstrin homology-like domain family B member 2 (Fragment) OS=Homo sapiens GN=PHLDB2 PE=1 SV=1|Pleckstrin homology-like domain family B member 2 OS=Homo sapiens GN=PHLDB2 PE=1 SV=2|Isoform 2 of Pleckstrin homology-like domain family B member 2 OS=Homo sapiens GN=PHLDB2|Isoform 3 of Pleckstrin homology-like domain family B member 2 OS=Homo sapiens GN=PHLDB2	0.815353	0.831005	0.743806	0.823179	0.772548	0.838655	0.801255	0.819955	0.769237	0.883853	no
GPATCH11	A0A0A0MSF9|Q8N954	G patch domain-containing protein 11 OS=Homo sapiens GN=GPATCH11 PE=1 SV=1|G patch domain-containing protein 11 OS=Homo sapiens GN=GPATCH11 PE=1 SV=3	0.821734	0.818009	0.800856	0.819871	0.886985	0.804431	0.876376	0.88168	0.160846	0.410518	no
CHD4	A0A0C4DGG9|F5GWX5|Q14839|Q14839-2	Chromodomain-helicase-DNA-binding protein 4 OS=Homo sapiens GN=CHD4 PE=1 SV=1|Chromodomain-helicase-DNA-binding protein 4 OS=Homo sapiens GN=CHD4 PE=1 SV=1|Chromodomain-helicase-DNA-binding protein 4 OS=Homo sapiens GN=CHD4 PE=1 SV=2|Isoform 2 of Chromodomain-helicase-DNA-binding protein 4 OS=Homo sapiens GN=CHD4	0.800064	0.807707	0.737252	0.803886	0.78141	0.874846	0.841609	0.858228	0.144212	0.391681	no
PSMC6	A0A087X2I1|P62333	26S protease regulatory subunit 10B OS=Homo sapiens GN=PSMC6 PE=1 SV=1|26S protease regulatory subunit 10B OS=Homo sapiens GN=PSMC6 PE=1 SV=1	0.839315	0.831911	0.851826	0.84557	0.830793	0.832384	0.8904	0.861392	0.648828	0.811862	no
BMP1	P13497|P13497-2|P13497-4|P13497-5|P13497-6	Bone morphogenetic protein 1 OS=Homo sapiens GN=BMP1 PE=1 SV=2|Isoform BMP1-1 of Bone morphogenetic protein 1 OS=Homo sapiens GN=BMP1|Isoform BMP1-5 of Bone morphogenetic protein 1 OS=Homo sapiens GN=BMP1|Isoform BMP1-6 of Bone morphogenetic protein 1 OS=Homo sapiens GN=BMP1|Isoform BMP1-7 of Bone morphogenetic protein 1 OS=Homo sapiens GN=BMP1	0.782847	0.821151	0.815032	0.818091	0.91901	0.840214	0.871349	0.895179	0.0564295	0.241751	no
DDB1	Q16531	DNA damage-binding protein 1 OS=Homo sapiens GN=DDB1 PE=1 SV=1	0.856982	0.768929	0.804038	0.83051	0.822484	0.748962	0.740483	0.785723	0.0918523	0.309549	no
UBR4	Q5T4S7|Q5T4S7-2|Q5T4S7-3|Q5T4S7-4	E3 ubiquitin-protein ligase UBR4 OS=Homo sapiens GN=UBR4 PE=1 SV=1|Isoform 2 of E3 ubiquitin-protein ligase UBR4 OS=Homo sapiens GN=UBR4|Isoform 3 of E3 ubiquitin-protein ligase UBR4 OS=Homo sapiens GN=UBR4|Isoform 4 of E3 ubiquitin-protein ligase UBR4 OS=Homo sapiens GN=UBR4	0.86125	0.806313	0.848252	0.854751	0.882691	0.833907	0.896678	0.889685	0.148296	0.397863	no
FLVCR1	Q9Y5Y0	Feline leukemia virus subgroup C receptor-related protein 1 OS=Homo sapiens GN=FLVCR1 PE=1 SV=1	0.82195	0.69994	0.811755	0.816853	0.849728	0.814359	0.884551	0.86714	0.03251	0.177083	no
CMC1	Q7Z7K0	COX assembly mitochondrial protein homolog OS=Homo sapiens GN=CMC1 PE=1 SV=1	0.658186	0.702502	0.797745	0.750124	0.602605	0.688505	0.779857	0.734181	0.150417	0.399976	no
PLIN3	O60664	Perilipin-3 OS=Homo sapiens GN=PLIN3 PE=1 SV=3	0.686134	0.744441	0.750661	0.747551	0.654564	0.758491	0.841898	0.800194	0.470661	0.69416	no
LRRC8D	Q7L1W4	Volume-regulated anion channel subunit LRRC8D OS=Homo sapiens GN=LRRC8D PE=1 SV=1	0.834801	0.859456	0.775913	0.847129	0.855164	0.834985	0.825816	0.845075	0.512877	0.722968	no
CEP55	Q53EZ4	Centrosomal protein of 55 kDa OS=Homo sapiens GN=CEP55 PE=1 SV=3	0.721882	0.679214	0.800951	0.761417	0.689967	0.673997	0.839407	0.764687	0.944241	0.973127	no
PGRMC1	O00264	Membrane-associated progesterone receptor component 1 OS=Homo sapiens GN=PGRMC1 PE=1 SV=3	0.800292	0.60389	0.668963	0.734627	0.885174	0.692833	0.729892	0.807533	0.0059273	0.0573398	no
CPSF3	G5E9W3|Q9UKF6	Cleavage and polyadenylation specific factor 3, 73kDa, isoform CRA_b OS=Homo sapiens GN=CPSF3 PE=1 SV=1|Cleavage and polyadenylation specificity factor subunit 3 OS=Homo sapiens GN=CPSF3 PE=1 SV=1	0.828562	0.859413	0.835487	0.84745	0.991902	0.981905	1.03313	0.995951	0.0011577	0.017505	no
VPS25	Q9BRG1	Vacuolar protein-sorting-associated protein 25 OS=Homo sapiens GN=VPS25 PE=1 SV=1	0.838071	0.861748	0.838936	0.850342	0.860394	0.83179	0.864321	0.862357	0.795666	0.898211	no
STX10	K7EIY4|K7ELY2|O60499|Q5U8S2|X6R2W0	Syntaxin-10 (Fragment) OS=Homo sapiens GN=STX10 PE=1 SV=1|Syntaxin-10 (Fragment) OS=Homo sapiens GN=STX10 PE=1 SV=1|Syntaxin-10 OS=Homo sapiens GN=STX10 PE=1 SV=1|Syntaxin 10 OS=Homo sapiens GN=STX10 PE=1 SV=1|Syntaxin-10 OS=Homo sapiens GN=STX10 PE=1 SV=1	0.84928	0.772237	0.738098	0.810758	0.842529	0.736414	0.74096	0.791744	0.497988	0.713412	no
ST3GAL4	E9PQZ2|Q11206|Q11206-2|Q11206-3|Q11206-4|Q11206-5|Q11206-6|Q11206-7	CMP-N-acetylneuraminate-beta-galactosamide-alpha-2,3-sialyltransferase 4 (Fragment) OS=Homo sapiens GN=ST3GAL4 PE=1 SV=1|CMP-N-acetylneuraminate-beta-galactosamide-alpha-2,3-sialyltransferase 4 OS=Homo sapiens GN=ST3GAL4 PE=2 SV=1|Isoform 2 of CMP-N-acetylneuraminate-beta-galactosamide-alpha-2,3-sialyltransferase 4 OS=Homo sapiens GN=ST3GAL4|Isoform 3 of CMP-N-acetylneuraminate-beta-galactosamide…	0.777406	0.733055	0.846912	0.812159	0.869714	0.855244	0.846858	0.862479	0.0594084	0.249562	no
SPAG5	Q96R06	Sperm-associated antigen 5 OS=Homo sapiens GN=SPAG5 PE=1 SV=2	0.684478	0.669809	0.685498	0.684988	0.754106	0.839762	0.999567	0.919665	0.00912205	0.0775446	no
SET	Q01105|Q01105-2	Protein SET OS=Homo sapiens GN=SET PE=1 SV=3|Isoform 2 of Protein SET OS=Homo sapiens GN=SET	1.24333	1.25651	1.15916	1.20125	1.14084	1.23027	1.16552	1.15318	0.273622	0.527692	no
SEC24B	O95487|O95487-2|O95487-3	Protein transport protein Sec24B OS=Homo sapiens GN=SEC24B PE=1 SV=2|Isoform 2 of Protein transport protein Sec24B OS=Homo sapiens GN=SEC24B|Isoform 3 of Protein transport protein Sec24B OS=Homo sapiens GN=SEC24B	0.840874	0.783224	0.868633	0.854753	0.884076	0.852923	0.890268	0.887172	0.078993	0.28813	no
KIF1C	O43896	Kinesin-like protein KIF1C OS=Homo sapiens GN=KIF1C PE=1 SV=3	0.79306	0.847857	0.744045	0.820458	0.937101	0.982311	0.984381	0.983346	0.00224016	0.0288601	no
COPZ1	F8VVA7|F8VXB1|F8VYZ4|F8W156|P61923|P61923-5	Coatomer subunit zeta-1 OS=Homo sapiens GN=COPZ1 PE=1 SV=1|Coatomer subunit zeta-1 (Fragment) OS=Homo sapiens GN=COPZ1 PE=1 SV=1|Coatomer subunit zeta-1 OS=Homo sapiens GN=COPZ1 PE=1 SV=1|Coatomer subunit zeta-1 OS=Homo sapiens GN=COPZ1 PE=1 SV=1|Coatomer subunit zeta-1 OS=Homo sapiens GN=COPZ1 PE=1 SV=1|Isoform 5 of Coatomer subunit zeta-1 OS=Homo sapiens GN=COPZ1	0.719027	0.749234	0.784373	0.766804	0.837195	0.719172	0.84391	0.840552	0.201488	0.458614	no
DIEXF	Q68CQ4	Digestive organ expansion factor homolog OS=Homo sapiens GN=DIEXF PE=1 SV=2	0.824942	0.830527	0.883606	0.857067	0.80959	0.817805	0.842377	0.830091	0.276133	0.530262	no
DDX23	Q9BUQ8	Probable ATP-dependent RNA helicase DDX23 OS=Homo sapiens GN=DDX23 PE=1 SV=3	0.873797	0.812449	0.83329	0.853544	0.903349	0.83855	0.882349	0.892849	0.124366	0.365647	no
RNF5	A0A140TA09|Q99942	E3 ubiquitin-protein ligase RNF5 OS=Homo sapiens GN=RNF5 PE=1 SV=1|E3 ubiquitin-protein ligase RNF5 OS=Homo sapiens GN=RNF5 PE=1 SV=1	0.820369	0.831793	0.821215	0.826504	0.830281	0.846973	0.911539	0.879256	0.179016	0.432126	no
TAF3	Q5VWG9	Transcription initiation factor TFIID subunit 3 OS=Homo sapiens GN=TAF3 PE=1 SV=1	0.679516	0.80573	0.590288	0.742623	0.641069	0.733289	0.634161	0.687179	0.517366	0.72437	no
ADCY9	O60503	Adenylate cyclase type 9 OS=Homo sapiens GN=ADCY9 PE=1 SV=4	0.818577	0.625332	0.719873	0.769225	0.845118	0.724005	0.752642	0.79888	0.0658428	0.263664	no
EGFR	P00533	Epidermal growth factor receptor OS=Homo sapiens GN=EGFR PE=1 SV=2	0.804814	0.807548	0.834269	0.820908	0.815816	0.894419	0.916647	0.905533	0.0552666	0.239237	no
RANBP10	A0A0D9SEU5|Q6VN20|Q6VN20-3|R4GMX8	Ran-binding protein 10 OS=Homo sapiens GN=RANBP10 PE=1 SV=1|Ran-binding protein 10 OS=Homo sapiens GN=RANBP10 PE=1 SV=1|Isoform 3 of Ran-binding protein 10 OS=Homo sapiens GN=RANBP10|Ran-binding protein 10 OS=Homo sapiens GN=RANBP10 PE=1 SV=1	0.831574	0.857655	0.772896	0.844615	0.857545	0.888752	0.873992	0.881372	0.0799475	0.288666	no
SRP14	P37108	Signal recognition particle 14 kDa protein OS=Homo sapiens GN=SRP14 PE=1 SV=2	0.864348	0.824145	0.758834	0.844246	0.942712	0.927716	0.870745	0.935214	0.00473459	0.048404	no
SLC1A5	Q15758	Neutral amino acid transporter B(0) OS=Homo sapiens GN=SLC1A5 PE=1 SV=2	1.15932	1.24016	1.16418	1.16175	1.16862	1.21114	1.13762	1.15312	0.588604	0.772652	no
TOM1L1	I3L367|I3L3T4|I3L4I4|I3NI44|J3KQU4|O75674|O75674-2|O75674-3	TOM1-like protein 1 (Fragment) OS=Homo sapiens GN=TOM1L1 PE=1 SV=1|TOM1-like protein 1 OS=Homo sapiens GN=TOM1L1 PE=1 SV=1|TOM1-like protein 1 OS=Homo sapiens GN=TOM1L1 PE=1 SV=1|TOM1-like protein 1 OS=Homo sapiens GN=TOM1L1 PE=1 SV=1|TOM1-like protein 1 OS=Homo sapiens GN=TOM1L1 PE=1 SV=1|TOM1-like protein 1 OS=Homo sapiens GN=TOM1L1 PE=1 SV=2|Isoform 2 of TOM1-like protein 1 OS=Homo sapiens GN=…	0.821494	0.86666	0.83994	0.8533	0.862003	0.920418	0.92176	0.921089	0.0338264	0.180735	no
BCCIP	Q9P287	BRCA2 and CDKN1A-interacting protein OS=Homo sapiens GN=BCCIP PE=1 SV=1	1.15546	1.22902	1.16176	1.15861	1.07923	1.10222	1.0494	1.06431	0.0099386	0.0826634	no
KIAA1429	Q69YN4|Q69YN4-3	Protein virilizer homolog OS=Homo sapiens GN=KIAA1429 PE=1 SV=2|Isoform 3 of Protein virilizer homolog OS=Homo sapiens GN=KIAA1429	0.643541	0.764671	0.693422	0.729047	0.718005	0.855698	0.924313	0.890005	0.0115165	0.0907531	no
SSBP1	Q04837	Single-stranded DNA-binding protein, mitochondrial OS=Homo sapiens GN=SSBP1 PE=1 SV=1	0.80276	0.818693	0.848007	0.83335	0.746706	0.822613	0.777219	0.799916	0.12637	0.367932	no
DROSHA	Q9NRR4|Q9NRR4-2|Q9NRR4-3|Q9NRR4-4	Ribonuclease 3 OS=Homo sapiens GN=DROSHA PE=1 SV=2|Isoform 2 of Ribonuclease 3 OS=Homo sapiens GN=DROSHA|Isoform 3 of Ribonuclease 3 OS=Homo sapiens GN=DROSHA|Isoform 4 of Ribonuclease 3 OS=Homo sapiens GN=DROSHA	0.824896	0.791972	0.847197	0.836047	0.868799	0.916006	0.957252	0.936629	0.0128746	0.0984377	no
RC3H2|RC3H1	A6NHN2|Q5TC82|Q5TC82-2|Q9HBD1|Q9HBD1-2|Q9HBD1-3|Q9HBD1-4|Q9HBD1-6	Roquin-2 OS=Homo sapiens GN=RC3H2 PE=1 SV=2|Roquin-1 OS=Homo sapiens GN=RC3H1 PE=1 SV=1|Isoform 2 of Roquin-1 OS=Homo sapiens GN=RC3H1|Roquin-2 OS=Homo sapiens GN=RC3H2 PE=1 SV=2|Isoform 2 of Roquin-2 OS=Homo sapiens GN=RC3H2|Isoform 3 of Roquin-2 OS=Homo sapiens GN=RC3H2|Isoform 4 of Roquin-2 OS=Homo sapiens GN=RC3H2|Isoform 6 of Roquin-2 OS=Homo sapiens GN=RC3H2	0.798637	0.684279	0.825768	0.812203	0.941953	0.898845	0.945186	0.94357	0.00269931	0.0327849	no
POLR1A	B9ZVN9|O95602	DNA-directed RNA polymerase subunit OS=Homo sapiens GN=POLR1A PE=1 SV=1|DNA-directed RNA polymerase I subunit RPA1 OS=Homo sapiens GN=POLR1A PE=1 SV=2	0.80884	0.817103	0.725768	0.812972	0.874441	0.880489	0.75253	0.877465	0.0416821	0.201796	no
LAMA1	P25391	Laminin subunit alpha-1 OS=Homo sapiens GN=LAMA1 PE=1 SV=2	0.829937	0.792304	0.682573	0.811121	0.841654	0.814311	0.73438	0.827983	0.176533	0.430389	no
HTATSF1	O43719	HIV Tat-specific factor 1 OS=Homo sapiens GN=HTATSF1 PE=1 SV=1	1.19179	1.22912	1.13665	1.16422	1.1615	1.21018	1.15478	1.15814	0.725176	0.861787	no
MGAT1	P26572	Alpha-1,3-mannosyl-glycoprotein 2-beta-N-acetylglucosaminyltransferase OS=Homo sapiens GN=MGAT1 PE=1 SV=2	0.810494	0.78623	0.854731	0.832613	0.820525	0.835172	0.920046	0.877609	0.103477	0.329226	no
C12ORF43	F5H7W8|Q96C57	Chromosome 12 open reading frame 43, isoform CRA_a OS=Homo sapiens GN=C12orf43 PE=1 SV=2|Uncharacterized protein C12orf43 OS=Homo sapiens GN=C12orf43 PE=1 SV=2	0.830912	0.765315	0.716259	0.798113	0.842603	0.787396	0.696778	0.814999	0.844162	0.927118	no
DHX34	Q14147	Probable ATP-dependent RNA helicase DHX34 OS=Homo sapiens GN=DHX34 PE=1 SV=2	0.819627	0.679401	0.744732	0.782179	0.8714	0.894236	0.848661	0.882818	0.0194402	0.130423	no
ZNF207	J3QRS9|O43670|O43670-2|O43670-4|X6R4W8	BUB3-interacting and GLEBS motif-containing protein ZNF207 OS=Homo sapiens GN=ZNF207 PE=1 SV=1|BUB3-interacting and GLEBS motif-containing protein ZNF207 OS=Homo sapiens GN=ZNF207 PE=1 SV=1|Isoform 2 of BUB3-interacting and GLEBS motif-containing protein ZNF207 OS=Homo sapiens GN=ZNF207|Isoform 4 of BUB3-interacting and GLEBS motif-containing protein ZNF207 OS=Homo sapiens GN=ZNF207|BUB3-interact…	1.21235	1.15744	1.18217	1.16981	1.20033	1.11118	1.12904	1.12011	0.212422	0.470905	no
CHMP1A	F8VVT7|Q9HD42	Charged multivesicular body protein 1a OS=Homo sapiens GN=CHMP1A PE=1 SV=1|Charged multivesicular body protein 1a OS=Homo sapiens GN=CHMP1A PE=1 SV=1	0.879552	0.851183	0.835536	0.865368	0.858629	0.831776	0.8179	0.845202	0.334483	0.585264	no
DDAH2	O95865	N(G),N(G)-dimethylarginine dimethylaminohydrolase 2 OS=Homo sapiens GN=DDAH2 PE=1 SV=1	0.720885	0.709154	0.732304	0.726594	0.665436	0.678511	0.833984	0.756247	0.968496	0.985317	no
IREB2	A0A0A6YY96|P48200	Iron-responsive element-binding protein 2 OS=Homo sapiens GN=IREB2 PE=1 SV=1|Iron-responsive element-binding protein 2 OS=Homo sapiens GN=IREB2 PE=1 SV=3	0.774623	0.840798	0.81007	0.825434	0.830614	0.898651	0.943719	0.921185	0.0188045	0.127521	no
PSMC5	P62195|P62195-2	26S protease regulatory subunit 8 OS=Homo sapiens GN=PSMC5 PE=1 SV=1|Isoform 2 of 26S protease regulatory subunit 8 OS=Homo sapiens GN=PSMC5	0.864493	0.849703	0.842885	0.857098	0.873651	0.877667	0.908353	0.89301	0.171256	0.424444	no
GTPBP2	Q9BX10|Q9BX10-4	GTP-binding protein 2 OS=Homo sapiens GN=GTPBP2 PE=1 SV=1|Isoform 4 of GTP-binding protein 2 OS=Homo sapiens GN=GTPBP2	0.844204	0.801641	0.822621	0.833413	0.902766	0.823192	0.809122	0.862979	0.374793	0.621318	no
SUPT6H	Q7KZ85	Transcription elongation factor SPT6 OS=Homo sapiens GN=SUPT6H PE=1 SV=2	0.823159	0.877044	0.814643	0.850102	0.794838	0.86092	0.820682	0.840801	0.529008	0.729583	no
SHC1	P29353|P29353-2|P29353-6|P29353-7	SHC-transforming protein 1 OS=Homo sapiens GN=SHC1 PE=1 SV=4|Isoform p52Shc of SHC-transforming protein 1 OS=Homo sapiens GN=SHC1|Isoform 6 of SHC-transforming protein 1 OS=Homo sapiens GN=SHC1|Isoform 7 of SHC-transforming protein 1 OS=Homo sapiens GN=SHC1	0.861842	0.857049	0.850063	0.859446	0.876703	0.897106	0.914657	0.905881	0.115197	0.349737	no
NAPRT	Q6XQN6|Q6XQN6-3	Nicotinate phosphoribosyltransferase OS=Homo sapiens GN=NAPRT PE=1 SV=2|Isoform 3 of Nicotinate phosphoribosyltransferase OS=Homo sapiens GN=NAPRT	0.614296	0.7066	0.733016	0.719808	0.635919	0.847967	0.844364	0.846165	0.0202207	0.134257	no
OTUD7B	Q5SZ59|Q6GQQ9|Q6GQQ9-2	OTU domain containing 7B (Fragment) OS=Homo sapiens GN=OTUD7B PE=1 SV=1|OTU domain-containing protein 7B OS=Homo sapiens GN=OTUD7B PE=1 SV=1|Isoform 2 of OTU domain-containing protein 7B OS=Homo sapiens GN=OTUD7B	0.739426	0.721197	0.801515	0.770471	0.795453	0.85932	0.98717	0.923245	0.00656611	0.0611101	no
ARL13B	Q3SXY8|Q3SXY8-2|Q3SXY8-3	ADP-ribosylation factor-like protein 13B OS=Homo sapiens GN=ARL13B PE=1 SV=1|Isoform 2 of ADP-ribosylation factor-like protein 13B OS=Homo sapiens GN=ARL13B|Isoform 3 of ADP-ribosylation factor-like protein 13B OS=Homo sapiens GN=ARL13B	0.782464	0.616626	0.68529	0.733877	0.836769	0.617628	0.697925	0.767347	0.295062	0.548654	no
ITCH	Q96J02|Q96J02-2	E3 ubiquitin-protein ligase Itchy homolog OS=Homo sapiens GN=ITCH PE=1 SV=2|Isoform 2 of E3 ubiquitin-protein ligase Itchy homolog OS=Homo sapiens GN=ITCH	0.802544	0.76705	0.724559	0.784797	0.889837	0.752031	0.735238	0.820934	0.34999	0.601511	no
QSOX2	A0A087X176|Q6ZRP7	Sulfhydryl oxidase OS=Homo sapiens GN=QSOX2 PE=1 SV=1|Sulfhydryl oxidase 2 OS=Homo sapiens GN=QSOX2 PE=1 SV=3	0.796814	0.765095	0.875989	0.836401	0.816014	0.822155	0.846938	0.834547	0.507112	0.719032	no
PHKB	Q93100|Q93100-2|Q93100-3|Q93100-4	Phosphorylase b kinase regulatory subunit beta OS=Homo sapiens GN=PHKB PE=1 SV=3|Isoform 2 of Phosphorylase b kinase regulatory subunit beta OS=Homo sapiens GN=PHKB|Isoform 3 of Phosphorylase b kinase regulatory subunit beta OS=Homo sapiens GN=PHKB|Isoform 4 of Phosphorylase b kinase regulatory subunit beta OS=Homo sapiens GN=PHKB	0.879617	0.827867	0.851391	0.865504	0.913361	0.859373	0.88365	0.898506	0.141082	0.388546	no
PATL1	Q86TB9|Q86TB9-2|Q86TB9-4	Protein PAT1 homolog 1 OS=Homo sapiens GN=PATL1 PE=1 SV=2|Isoform 2 of Protein PAT1 homolog 1 OS=Homo sapiens GN=PATL1|Isoform 4 of Protein PAT1 homolog 1 OS=Homo sapiens GN=PATL1	0.838202	0.824238	0.773776	0.83122	0.907584	0.927324	0.964132	0.945728	0.0101001	0.0834073	no
ISCU	Q9H1K1|Q9H1K1-2	Iron-sulfur cluster assembly enzyme ISCU, mitochondrial OS=Homo sapiens GN=ISCU PE=1 SV=2|Isoform 2 of Iron-sulfur cluster assembly enzyme ISCU, mitochondrial OS=Homo sapiens GN=ISCU	0.85724	0.812213	0.840775	0.849007	0.861955	0.792195	0.86698	0.864468	0.880738	0.947013	no
WDR6	A0A087X295|Q9NNW5	WD repeat-containing protein 6 OS=Homo sapiens GN=WDR6 PE=1 SV=1|WD repeat-containing protein 6 OS=Homo sapiens GN=WDR6 PE=1 SV=1	0.822494	0.724629	0.766681	0.794588	0.822431	0.704005	0.689235	0.763218	0.186939	0.441232	no
SLC2A3	P11169	Solute carrier family 2, facilitated glucose transporter member 3 OS=Homo sapiens GN=SLC2A3 PE=1 SV=1	1.16374	1.22189	1.15931	1.16153	1.13869	1.13765	1.07757	1.10761	0.0690333	0.270619	no
AGR2	B5MC07|H7C3Z9|O95994	Anterior gradient protein 2 homolog OS=Homo sapiens GN=AGR2 PE=1 SV=1|Anterior gradient protein 2 homolog (Fragment) OS=Homo sapiens GN=AGR2 PE=1 SV=1|Anterior gradient protein 2 homolog OS=Homo sapiens GN=AGR2 PE=1 SV=1	0.846267	0.766474	0.837766	0.842017	0.747768	0.757408	0.796581	0.776995	0.0938772	0.31223	no
TCP11L1	E9PJ55|Q9NUJ3	T-complex protein 11-like protein 1 OS=Homo sapiens GN=TCP11L1 PE=1 SV=1|T-complex protein 11-like protein 1 OS=Homo sapiens GN=TCP11L1 PE=1 SV=1	0.63958	0.787652	0.667275	0.727463	0.728218	0.815864	0.889164	0.852514	0.033689	0.180231	no
NFAT5	O94916|O94916-2|O94916-3|O94916-4|O94916-5	Nuclear factor of activated T-cells 5 OS=Homo sapiens GN=NFAT5 PE=1 SV=1|Isoform A of Nuclear factor of activated T-cells 5 OS=Homo sapiens GN=NFAT5|Isoform B of Nuclear factor of activated T-cells 5 OS=Homo sapiens GN=NFAT5|Isoform D of Nuclear factor of activated T-cells 5 OS=Homo sapiens GN=NFAT5|Isoform E of Nuclear factor of activated T-cells 5 OS=Homo sapiens GN=NFAT5	0.853042	0.850895	0.868303	0.860672	0.983627	0.952974	1.01035	0.991813	0.00195408	0.0258532	no
DDX6	P26196	Probable ATP-dependent RNA helicase DDX6 OS=Homo sapiens GN=DDX6 PE=1 SV=2	0.733641	0.806819	0.788464	0.797641	0.833171	0.986005	0.994614	0.990309	0.00148267	0.0211173	no
PACSIN3	A0A0C4DGG1|Q9UKS6	Protein kinase C and casein kinase substrate in neurons protein 3 (Fragment) OS=Homo sapiens GN=PACSIN3 PE=1 SV=1|Protein kinase C and casein kinase substrate in neurons protein 3 OS=Homo sapiens GN=PACSIN3 PE=1 SV=2	0.822361	0.784902	0.873809	0.848085	0.83706	0.800573	0.890431	0.863745	0.419767	0.658446	no
NEK2	F6U4U2|P51955|P51955-2|P51955-3|P51955-4	Serine/threonine-protein kinase Nek2 OS=Homo sapiens GN=NEK2 PE=1 SV=1|Serine/threonine-protein kinase Nek2 OS=Homo sapiens GN=NEK2 PE=1 SV=1|Isoform 2 of Serine/threonine-protein kinase Nek2 OS=Homo sapiens GN=NEK2|Isoform 3 of Serine/threonine-protein kinase Nek2 OS=Homo sapiens GN=NEK2|Isoform 4 of Serine/threonine-protein kinase Nek2 OS=Homo sapiens GN=NEK2	0.737474	0.821477	0.801203	0.81134	0.851194	0.892024	0.790353	0.871609	0.109021	0.338605	no
THTPA	Q9BU02	Thiamine-triphosphatase OS=Homo sapiens GN=THTPA PE=1 SV=3	0.842293	0.697308	0.727924	0.785108	0.981169	0.81556	0.825351	0.90326	0.001364	0.0198997	no
ETFB	P38117	Electron transfer flavoprotein subunit beta OS=Homo sapiens GN=ETFB PE=1 SV=3	0.79157	0.779231	0.772661	0.7854	0.736779	0.82443	0.854987	0.839709	0.500412	0.714231	no
MCM2	P49736	DNA replication licensing factor MCM2 OS=Homo sapiens GN=MCM2 PE=1 SV=4	0.857914	0.851931	0.866555	0.862234	0.884768	0.918792	0.926578	0.922685	0.05504	0.238788	no
TFE3	P19532	Transcription factor E3 OS=Homo sapiens GN=TFE3 PE=1 SV=4	0.789567	0.817053	0.719034	0.80331	0.851449	0.825438	0.885467	0.868458	0.0722614	0.276724	no
PDHB	P11177|P11177-2	Pyruvate dehydrogenase E1 component subunit beta, mitochondrial OS=Homo sapiens GN=PDHB PE=1 SV=3|Isoform 2 of Pyruvate dehydrogenase E1 component subunit beta, mitochondrial OS=Homo sapiens GN=PDHB	0.817202	0.866241	0.751299	0.841721	0.790373	0.812853	0.730939	0.801613	0.125596	0.366865	no
GTF3C5	Q9Y5Q8|Q9Y5Q8-3	General transcription factor 3C polypeptide 5 OS=Homo sapiens GN=GTF3C5 PE=1 SV=2|Isoform 3 of General transcription factor 3C polypeptide 5 OS=Homo sapiens GN=GTF3C5	0.887538	0.805403	0.820954	0.854246	0.854483	0.800526	0.822087	0.838285	0.558745	0.749689	no
PDHA1	P08559|P08559-2|P08559-3|P08559-4	Pyruvate dehydrogenase E1 component subunit alpha, somatic form, mitochondrial OS=Homo sapiens GN=PDHA1 PE=1 SV=3|Isoform 2 of Pyruvate dehydrogenase E1 component subunit alpha, somatic form, mitochondrial OS=Homo sapiens GN=PDHA1|Isoform 3 of Pyruvate dehydrogenase E1 component subunit alpha, somatic form, mitochondrial OS=Homo sapiens GN=PDHA1|Isoform 4 of Pyruvate dehydrogenase E1 component su…	0.842979	0.80781	0.772325	0.825394	0.841406	0.807028	0.724914	0.824217	0.419976	0.658446	no
EPHX1	P07099	Epoxide hydrolase 1 OS=Homo sapiens GN=EPHX1 PE=1 SV=1	1.13948	1.18771	1.19435	1.1636	1.14962	1.13715	1.12319	1.13017	0.261216	0.5165	no
CDC27	P30260|P30260-2	Cell division cycle protein 27 homolog OS=Homo sapiens GN=CDC27 PE=1 SV=2|Isoform 2 of Cell division cycle protein 27 homolog OS=Homo sapiens GN=CDC27	0.866842	0.821313	0.855272	0.861057	0.889876	0.851793	0.917828	0.903852	0.112283	0.345161	no
LRWD1	Q9UFC0	Leucine-rich repeat and WD repeat-containing protein 1 OS=Homo sapiens GN=LRWD1 PE=1 SV=2	0.669304	0.771484	0.65118	0.720394	0.629821	0.789627	0.778228	0.783927	0.388237	0.631236	no
BRD7	Q9NPI1|Q9NPI1-2	Bromodomain-containing protein 7 OS=Homo sapiens GN=BRD7 PE=1 SV=1|Isoform 2 of Bromodomain-containing protein 7 OS=Homo sapiens GN=BRD7	0.68682	0.735221	0.588874	0.71102	0.664815	0.879611	0.710581	0.795096	0.0804236	0.289804	no
IL6ST	P40189|P40189-3	Interleukin-6 receptor subunit beta OS=Homo sapiens GN=IL6ST PE=1 SV=2|Isoform 3 of Interleukin-6 receptor subunit beta OS=Homo sapiens GN=IL6ST	0.882801	0.824092	0.821951	0.853446	0.883151	0.818435	0.821914	0.852533	0.922877	0.964818	no
N4BP3	O15049	NEDD4-binding protein 3 OS=Homo sapiens GN=N4BP3 PE=1 SV=3	0.784553	0.595358	0.665731	0.725142	0.851907	0.620152	0.691448	0.771678	0.0697391	0.272004	no
BCL10	A0A087WWW9|O95999	B-cell lymphoma/leukemia 10 OS=Homo sapiens GN=BCL10 PE=1 SV=1|B-cell lymphoma/leukemia 10 OS=Homo sapiens GN=BCL10 PE=1 SV=1	0.830493	0.653059	0.623532	0.741776	0.755208	0.6555	0.691449	0.723328	0.927937	0.967062	no
SNRPD3	P62318|P62318-2	Small nuclear ribonucleoprotein Sm D3 OS=Homo sapiens GN=SNRPD3 PE=1 SV=1|Isoform 2 of Small nuclear ribonucleoprotein Sm D3 OS=Homo sapiens GN=SNRPD3	0.836865	0.767348	0.798558	0.817712	0.959638	0.82153	0.846287	0.902962	0.0220313	0.140885	no
COTL1	Q14019	Coactosin-like protein OS=Homo sapiens GN=COTL1 PE=1 SV=3	1.2195	1.16307	1.16462	1.16385	1.16417	1.09722	1.06812	1.08267	0.0381428	0.191708	no
PTGS2	P35354	Prostaglandin G/H synthase 2 OS=Homo sapiens GN=PTGS2 PE=1 SV=2	0.61804	0.672487	0.83252	0.752503	0.72163	0.709177	0.810753	0.766192	0.18949	0.443952	no
MP68	P56378	6.8 kDa mitochondrial proteolipid OS=Homo sapiens GN=MP68 PE=1 SV=1	0.859343	0.781317	0.829911	0.844627	0.917605	0.813683	0.895249	0.906427	0.042953	0.206255	no
MYH14	Q7Z406|Q7Z406-2|Q7Z406-6	Myosin-14 OS=Homo sapiens GN=MYH14 PE=1 SV=2|Isoform 2 of Myosin-14 OS=Homo sapiens GN=MYH14|Isoform 6 of Myosin-14 OS=Homo sapiens GN=MYH14	0.630713	0.66016	0.82052	0.74034	0.617039	0.682498	0.803302	0.7429	0.897982	0.953631	no
DEK	P35659	Protein DEK OS=Homo sapiens GN=DEK PE=1 SV=1	0.879462	0.83171	0.792481	0.855586	0.878925	0.881576	0.82683	0.88025	0.226188	0.484701	no
RPP30	P78346|P78346-2|Q5VU11	Ribonuclease P protein subunit p30 OS=Homo sapiens GN=RPP30 PE=1 SV=1|Isoform 2 of Ribonuclease P protein subunit p30 OS=Homo sapiens GN=RPP30|Ribonuclease P protein subunit p30 (Fragment) OS=Homo sapiens GN=RPP30 PE=1 SV=1	0.784404	0.726834	0.854736	0.81957	0.879292	0.778524	0.896168	0.88773	0.0276248	0.159485	no
SH3GL1	Q99961	Endophilin-A2 OS=Homo sapiens GN=SH3GL1 PE=1 SV=1	1.14587	1.20059	1.21656	1.17323	1.05726	1.15464	1.11028	1.08377	0.0317758	0.174492	no
LRCH4	O75427	Leucine-rich repeat and calponin homology domain-containing protein 4 OS=Homo sapiens GN=LRCH4 PE=1 SV=2	0.829592	0.837044	0.851139	0.844091	0.940522	1.02154	1.02643	1.01077	0.0012921	0.0191614	no
TAF2	Q6P1X5	Transcription initiation factor TFIID subunit 2 OS=Homo sapiens GN=TAF2 PE=1 SV=3	1.58321	1.39849	1.33742	1.36796	1.52442	1.13602	1.18374	1.15988	0.0238075	0.147593	no
BTRC|FBXW11	B7Z3H4|Q9UKB1|Q9UKB1-2|Q9UKB1-3|Q9Y297|Q9Y297-2	Beta-transducin repeat containing isoform 4 OS=Homo sapiens GN=BTRC PE=1 SV=1|F-box/WD repeat-containing protein 11 OS=Homo sapiens GN=FBXW11 PE=1 SV=1|Isoform A of F-box/WD repeat-containing protein 11 OS=Homo sapiens GN=FBXW11|Isoform B of F-box/WD repeat-containing protein 11 OS=Homo sapiens GN=FBXW11|F-box/WD repeat-containing protein 1A OS=Homo sapiens GN=BTRC PE=1 SV=1|Isoform 2 of F-box/WD…	0.78353	0.733407	0.868618	0.826074	0.856271	0.785724	0.862321	0.859296	0.138563	0.38433	no
CCS	J3KNF4|O14618	Copper chaperone for superoxide dismutase OS=Homo sapiens GN=CCS PE=1 SV=1|Copper chaperone for superoxide dismutase OS=Homo sapiens GN=CCS PE=1 SV=1	0.762018	0.791261	0.862412	0.826836	0.803907	0.848316	0.937592	0.892954	0.0267629	0.158059	no
ITPRIPL2	Q3MIP1	Inositol 1,4,5-trisphosphate receptor-interacting protein-like 2 OS=Homo sapiens GN=ITPRIPL2 PE=1 SV=1	0.856373	0.769115	0.709624	0.812744	0.803492	0.71027	0.685237	0.756881	0.0494597	0.223231	no
UPP1	B4DND0|C9J486|C9JIP2|Q16831	Uridine phosphorylase 1 OS=Homo sapiens GN=UPP1 PE=1 SV=1|Uridine phosphorylase 1 (Fragment) OS=Homo sapiens GN=UPP1 PE=1 SV=1|Uridine phosphorylase 1 (Fragment) OS=Homo sapiens GN=UPP1 PE=1 SV=1|Uridine phosphorylase 1 OS=Homo sapiens GN=UPP1 PE=1 SV=1	1.13651	1.29574	1.25513	1.19582	1.07279	1.08594	1.1009	1.07937	0.0111445	0.0887289	no
YWHAQ	P27348	14-3-3 protein theta OS=Homo sapiens GN=YWHAQ PE=1 SV=1	0.836766	0.712415	0.707722	0.774591	0.782877	0.719913	0.811084	0.796981	0.565108	0.754477	no
MRPS2	Q9Y399	28S ribosomal protein S2, mitochondrial OS=Homo sapiens GN=MRPS2 PE=1 SV=1	0.768399	0.880837	0.743441	0.824618	0.815048	0.859889	0.801479	0.837469	0.262563	0.518191	no
ATP6V1G1	O75348	V-type proton ATPase subunit G 1 OS=Homo sapiens GN=ATP6V1G1 PE=1 SV=3	0.845829	0.737264	0.771126	0.808478	0.696097	0.710218	0.748265	0.729242	0.0839438	0.295461	no
CLCN7	P51798|P51798-2	H(+)/Cl(-) exchange transporter 7 OS=Homo sapiens GN=CLCN7 PE=1 SV=2|Isoform 2 of H(+)/Cl(-) exchange transporter 7 OS=Homo sapiens GN=CLCN7	0.846407	0.777034	0.781717	0.814062	0.92849	0.818432	0.789763	0.873461	0.107091	0.335312	no
ACTR5	Q9H9F9	Actin-related protein 5 OS=Homo sapiens GN=ACTR5 PE=1 SV=2	0.690423	0.569414	0.771168	0.730796	0.886758	0.703548	0.793599	0.840178	0.0206191	0.136233	no
2007-09-01	E7EPK1|E7ES33|Q16181|Q16181-2	Septin-7 OS=Homo sapiens GN=SEPT7 PE=1 SV=2|Septin-7 OS=Homo sapiens GN=SEPT7 PE=1 SV=3|Septin-7 OS=Homo sapiens GN=SEPT7 PE=1 SV=2|Isoform 2 of Septin-7 OS=Homo sapiens GN=SEPT7	1.15756	1.12806	1.17237	1.14281	1.10548	1.0919	1.12363	1.09869	0.120233	0.358574	no
POLR3E	A0A0C4DH01|Q9NVU0|Q9NVU0-4|Q9NVU0-5	DNA-directed RNA polymerase III subunit RPC5 OS=Homo sapiens GN=POLR3E PE=1 SV=1|DNA-directed RNA polymerase III subunit RPC5 OS=Homo sapiens GN=POLR3E PE=1 SV=1|Isoform 4 of DNA-directed RNA polymerase III subunit RPC5 OS=Homo sapiens GN=POLR3E|Isoform 5 of DNA-directed RNA polymerase III subunit RPC5 OS=Homo sapiens GN=POLR3E	0.809891	0.886869	0.832096	0.859483	0.879044	0.956181	0.91377	0.934975	0.0122163	0.0946106	no
LARS	Q9P2J5	Leucine--tRNA ligase, cytoplasmic OS=Homo sapiens GN=LARS PE=1 SV=2	0.862614	0.852012	0.823803	0.857313	0.885263	0.92652	0.928434	0.927477	0.0399856	0.197487	no
CSNK1A1	P48729-3	Isoform 3 of Casein kinase I isoform alpha OS=Homo sapiens GN=CSNK1A1	0.872506	0.785573	0.82627	0.849388	0.890776	0.79161	0.822271	0.856524	0.734485	0.86775	no
LAMTOR3	Q9UHA4	Ragulator complex protein LAMTOR3 OS=Homo sapiens GN=LAMTOR3 PE=1 SV=1	0.739984	0.778801	0.603582	0.759392	0.751922	0.718541	0.581883	0.735231	0.280363	0.534203	no
TMX1	Q9H3N1	Thioredoxin-related transmembrane protein 1 OS=Homo sapiens GN=TMX1 PE=1 SV=1	1.20558	1.25463	1.12531	1.16545	1.13123	1.14913	1.06446	1.09785	0.027319	0.159196	no
ANKRD28	O15084	Serine/threonine-protein phosphatase 6 regulatory ankyrin repeat subunit A OS=Homo sapiens GN=ANKRD28 PE=1 SV=5	0.75179	0.72749	0.824034	0.787912	0.78098	0.794199	0.9543	0.874249	0.0274862	0.159196	no
THOC5	Q13769	THO complex subunit 5 homolog OS=Homo sapiens GN=THOC5 PE=1 SV=2	0.853918	0.853891	0.851916	0.853905	0.830061	0.835416	0.885822	0.860619	0.888982	0.949648	no
TINF2	Q9BSI4|Q9BSI4-2	TERF1-interacting nuclear factor 2 OS=Homo sapiens GN=TINF2 PE=1 SV=1|Isoform 2 of TERF1-interacting nuclear factor 2 OS=Homo sapiens GN=TINF2	0.801519	0.810996	0.819056	0.815026	0.805517	0.89442	0.786798	0.849968	0.561724	0.752217	no
NTMT1	Q9BV86	N-terminal Xaa-Pro-Lys N-methyltransferase 1 OS=Homo sapiens GN=NTMT1 PE=1 SV=3	0.83194	0.752973	0.839286	0.835613	0.883988	0.828909	0.809394	0.856448	0.279744	0.534203	no
SRP68	Q9UHB9	Signal recognition particle subunit SRP68 OS=Homo sapiens GN=SRP68 PE=1 SV=2	0.753065	0.773378	0.860687	0.817033	0.765507	0.837312	0.905416	0.871364	0.101848	0.327054	no
YEATS4	O95619	YEATS domain-containing protein 4 OS=Homo sapiens GN=YEATS4 PE=1 SV=1	0.8241	0.839169	0.891012	0.86509	0.869946	0.850464	0.888727	0.879337	0.407365	0.647323	no
HSPG2	P98160	Basement membrane-specific heparan sulfate proteoglycan core protein OS=Homo sapiens GN=HSPG2 PE=1 SV=4	0.817014	0.74843	0.701328	0.782722	0.914639	0.751648	0.737783	0.833144	0.11566	0.350748	no
BUD31	P41223	Protein BUD31 homolog OS=Homo sapiens GN=BUD31 PE=1 SV=2	0.826152	0.617135	0.739003	0.782577	0.9514	0.840965	0.894782	0.923091	0.00271652	0.0328785	no
CTDSP1	Q9GZU7|Q9GZU7-2	Carboxy-terminal domain RNA polymerase II polypeptide A small phosphatase 1 OS=Homo sapiens GN=CTDSP1 PE=1 SV=1|Isoform 2 of Carboxy-terminal domain RNA polymerase II polypeptide A small phosphatase 1 OS=Homo sapiens GN=CTDSP1	0.749245	0.711608	0.619489	0.730426	0.758349	0.640465	0.762084	0.760217	0.567571	0.756108	no
STUB1	Q9UNE7	E3 ubiquitin-protein ligase CHIP OS=Homo sapiens GN=STUB1 PE=1 SV=2	0.843983	0.792294	0.831406	0.837695	0.795602	0.840326	0.874245	0.857286	0.627683	0.797418	no
FUBP3	Q96I24	Far upstream element-binding protein 3 OS=Homo sapiens GN=FUBP3 PE=1 SV=2	0.740886	0.798641	0.678261	0.769763	0.87633	1.02233	1.01189	1.00595	0.00266659	0.0325662	yes
NAA20	P61599	N-alpha-acetyltransferase 20 OS=Homo sapiens GN=NAA20 PE=1 SV=1	0.769842	0.723012	0.797329	0.783586	0.901767	0.728317	0.862435	0.882101	0.0691761	0.270982	no
IFI16	Q16666|Q16666-2	Gamma-interferon-inducible protein 16 OS=Homo sapiens GN=IFI16 PE=1 SV=3|Isoform 2 of Gamma-interferon-inducible protein 16 OS=Homo sapiens GN=IFI16	0.871021	0.869941	0.798372	0.870481	0.982028	0.966964	0.933397	0.974496	0.00302286	0.035315	no
SNRPD1	P62314	Small nuclear ribonucleoprotein Sm D1 OS=Homo sapiens GN=SNRPD1 PE=1 SV=1	0.83113	0.769638	0.825868	0.828499	1.009	0.893449	0.891627	0.946724	0.00622764	0.0588736	no
NSMCE4A	Q9NXX6	Non-structural maintenance of chromosomes element 4 homolog A OS=Homo sapiens GN=NSMCE4A PE=1 SV=2	0.614464	0.718433	0.721631	0.720032	0.788183	0.653675	0.766786	0.777484	0.333672	0.585106	no
MSRB3	F5H199|F5H6G9|F5H7C4|H0YFW5|Q8IXL7|Q8IXL7-2	Methionine-R-sulfoxide reductase B3 (Fragment) OS=Homo sapiens GN=MSRB3 PE=1 SV=1|Methionine-R-sulfoxide reductase B3 OS=Homo sapiens GN=MSRB3 PE=1 SV=1|Methionine-R-sulfoxide reductase B3 (Fragment) OS=Homo sapiens GN=MSRB3 PE=1 SV=1|Methionine-R-sulfoxide reductase B3 (Fragment) OS=Homo sapiens GN=MSRB3 PE=1 SV=1|Methionine-R-sulfoxide reductase B3 OS=Homo sapiens GN=MSRB3 PE=1 SV=2|Isoform 2 o…	0.86464	0.685286	0.71256	0.7886	0.890769	0.754609	0.782955	0.836862	0.0353332	0.184636	no
MDH1	P40925|P40925-3	Malate dehydrogenase, cytoplasmic OS=Homo sapiens GN=MDH1 PE=1 SV=4|Isoform 3 of Malate dehydrogenase, cytoplasmic OS=Homo sapiens GN=MDH1	1.19768	1.14471	1.14843	1.14657	1.14036	1.06635	1.09053	1.07844	0.0475614	0.218685	no
ATP11A	E9PEJ6|H0Y547|P98196	Phospholipid-transporting ATPase OS=Homo sapiens GN=ATP11A PE=1 SV=1|Phospholipid-transporting ATPase (Fragment) OS=Homo sapiens GN=ATP11A PE=1 SV=1|Probable phospholipid-transporting ATPase IH OS=Homo sapiens GN=ATP11A PE=1 SV=3	0.847127	0.870415	0.781183	0.858771	0.913698	0.881681	0.843368	0.897689	0.0820386	0.29308	no
B3GALT6	Q96L58	Beta-1,3-galactosyltransferase 6 OS=Homo sapiens GN=B3GALT6 PE=1 SV=2	0.800863	0.85107	0.705384	0.825966	0.81675	0.788941	0.731863	0.802845	0.843458	0.926961	no
POLR2G	P62487	DNA-directed RNA polymerase II subunit RPB7 OS=Homo sapiens GN=POLR2G PE=1 SV=1	0.790874	0.856491	0.77858	0.823682	0.724428	0.841049	0.784822	0.812935	0.298171	0.551882	no
ALDH16A1	Q8IZ83|Q8IZ83-3	Aldehyde dehydrogenase family 16 member A1 OS=Homo sapiens GN=ALDH16A1 PE=1 SV=2|Isoform 3 of Aldehyde dehydrogenase family 16 member A1 OS=Homo sapiens GN=ALDH16A1	0.694234	0.725561	0.785972	0.755767	0.712392	0.832141	0.940882	0.886512	0.0260693	0.155151	no
SFN	P31947	14-3-3 protein sigma OS=Homo sapiens GN=SFN PE=1 SV=1	0.832103	0.760978	0.707572	0.796541	0.795506	0.742949	0.82215	0.808828	0.573615	0.760033	no
EAF1	Q96JC9	ELL-associated factor 1 OS=Homo sapiens GN=EAF1 PE=1 SV=1	0.861175	0.795715	0.794078	0.828445	0.89478	0.822184	0.771472	0.858482	0.604304	0.780806	no
SCML2	Q9UQR0	Sex comb on midleg-like protein 2 OS=Homo sapiens GN=SCML2 PE=1 SV=1	0.871597	0.807074	0.806509	0.839335	0.867965	0.913344	0.864714	0.890654	0.105835	0.332535	no
TMED4	Q7Z7H5	Transmembrane emp24 domain-containing protein 4 OS=Homo sapiens GN=TMED4 PE=1 SV=1	1.15508	1.25517	1.17773	1.16641	1.14549	1.20532	1.0905	1.118	0.152807	0.403547	no
ATG13	O75143|O75143-2|O75143-3|O75143-5	Autophagy-related protein 13 OS=Homo sapiens GN=ATG13 PE=1 SV=1|Isoform 2 of Autophagy-related protein 13 OS=Homo sapiens GN=ATG13|Isoform 3 of Autophagy-related protein 13 OS=Homo sapiens GN=ATG13|Isoform 5 of Autophagy-related protein 13 OS=Homo sapiens GN=ATG13	0.816155	0.839533	0.845282	0.842407	0.810782	0.90762	0.839026	0.873323	0.481076	0.701093	no
ATP6AP2	O75787|O75787-2	Renin receptor OS=Homo sapiens GN=ATP6AP2 PE=1 SV=2|Isoform 2 of Renin receptor OS=Homo sapiens GN=ATP6AP2	0.75625	0.739331	0.884695	0.820472	0.768653	0.773423	0.848229	0.810826	0.821004	0.917292	no
POLR1D	Q9Y2S0|Q9Y2S0-2	DNA-directed RNA polymerases I and III subunit RPAC2 OS=Homo sapiens GN=POLR1D PE=1 SV=1|Isoform 2 of DNA-directed RNA polymerases I and III subunit RPAC2 OS=Homo sapiens GN=POLR1D	0.868306	0.79294	0.781443	0.830623	0.990595	0.898028	0.85096	0.944311	0.00473212	0.048404	no
GSTT2|GSTT2B|EM	A0A087WY67|G9J6Q5|P0CG29|P0CG30|Q6ICJ4	Glutathione S-transferase theta-2 OS=Homo sapiens GN=GSTT2 PE=3 SV=1|GSTT2 OS=Homo sapiens GN=GSTT2 PE=2 SV=1|Glutathione S-transferase theta-2 OS=Homo sapiens GN=GSTT2 PE=1 SV=1|Glutathione S-transferase theta-2B OS=Homo sapiens GN=GSTT2B PE=1 SV=1|Em:AP000351.3 protein OS=Homo sapiens GN=Em:AP000351.3 PE=2 SV=1	0.730406	0.783953	0.875793	0.829873	0.815734	0.804967	0.879425	0.847579	0.175474	0.429017	no
FRA10AC1	Q70Z53|Q70Z53-2|Q70Z53-3|Q70Z53-4|Q70Z53-5	Protein FRA10AC1 OS=Homo sapiens GN=FRA10AC1 PE=1 SV=3|Isoform 2 of Protein FRA10AC1 OS=Homo sapiens GN=FRA10AC1|Isoform 3 of Protein FRA10AC1 OS=Homo sapiens GN=FRA10AC1|Isoform 4 of Protein FRA10AC1 OS=Homo sapiens GN=FRA10AC1|Isoform 5 of Protein FRA10AC1 OS=Homo sapiens GN=FRA10AC1	0.885766	0.841669	0.854455	0.870111	0.925817	0.942915	0.920249	0.934366	0.0273636	0.159196	no
UBE2L3	P68036	Ubiquitin-conjugating enzyme E2 L3 OS=Homo sapiens GN=UBE2L3 PE=1 SV=1	1.19845	1.16088	1.16673	1.16381	1.03203	1.07512	1.09789	1.05357	0.0183691	0.125198	no
DSN1	Q9H410	Kinetochore-associated protein DSN1 homolog OS=Homo sapiens GN=DSN1 PE=1 SV=2	0.845511	0.816507	0.773761	0.831009	0.806745	0.895133	0.828472	0.861803	0.327259	0.580146	no
DST	E9PEB9|E9PHM6|F6QMI7|Q03001|Q03001-3	Dystonin OS=Homo sapiens GN=DST PE=1 SV=3|Dystonin OS=Homo sapiens GN=DST PE=1 SV=3|Dystonin OS=Homo sapiens GN=DST PE=1 SV=2|Dystonin OS=Homo sapiens GN=DST PE=1 SV=4|Isoform 3 of Dystonin OS=Homo sapiens GN=DST	0.711451	0.801771	0.790566	0.796168	0.718416	0.855819	0.894699	0.875259	0.0790158	0.28813	no
SCAI	Q8N9R8|Q8N9R8-2	Protein SCAI OS=Homo sapiens GN=SCAI PE=1 SV=2|Isoform 2 of Protein SCAI OS=Homo sapiens GN=SCAI	0.688201	0.705946	0.782369	0.744158	0.772186	0.911903	0.763202	0.842044	0.0954014	0.316013	no
SLC38A2	Q96QD8	Sodium-coupled neutral amino acid transporter 2 OS=Homo sapiens GN=SLC38A2 PE=1 SV=2	0.818937	0.893251	0.780114	0.856094	0.8331	0.873538	0.811817	0.853319	0.654549	0.816372	no
NAA50	E7EQ69	N-alpha-acetyltransferase 50 OS=Homo sapiens GN=NAA50 PE=1 SV=1	1.16353	1.24059	1.13044	1.14699	1.08895	1.09572	1.07155	1.08025	0.024831	0.151113	no
SP3	H0Y6K5|H0Y7L6|Q02447|Q02447-2|Q02447-3|Q02447-4|Q02447-5|Q02447-6	Transcription factor Sp3 OS=Homo sapiens GN=SP3 PE=1 SV=1|Transcription factor Sp3 (Fragment) OS=Homo sapiens GN=SP3 PE=1 SV=1|Transcription factor Sp3 OS=Homo sapiens GN=SP3 PE=1 SV=3|Isoform 2 of Transcription factor Sp3 OS=Homo sapiens GN=SP3|Isoform 3 of Transcription factor Sp3 OS=Homo sapiens GN=SP3|Isoform 4 of Transcription factor Sp3 OS=Homo sapiens GN=SP3|Isoform 5 of Transcription fact…	0.886195	0.762487	0.798985	0.84259	0.912329	0.814645	0.830197	0.871263	0.105746	0.332449	no
GRN	P28799	Granulins OS=Homo sapiens GN=GRN PE=1 SV=2	0.825349	0.755882	0.819743	0.822546	0.84233	0.900824	0.952211	0.926517	0.0280587	0.161432	no
NUP37	Q8NFH4	Nucleoporin Nup37 OS=Homo sapiens GN=NUP37 PE=1 SV=1	0.873718	0.860084	0.863	0.868359	0.860139	0.822626	0.810571	0.841383	0.136925	0.382766	no
SLU7	O95391	Pre-mRNA-splicing factor SLU7 OS=Homo sapiens GN=SLU7 PE=1 SV=2	0.803138	0.846522	0.683769	0.82483	0.853656	0.868449	0.758289	0.861052	0.0580491	0.246344	no
EIF2S1	P05198	Eukaryotic translation initiation factor 2 subunit 1 OS=Homo sapiens GN=EIF2S1 PE=1 SV=3	0.888773	0.870918	0.854295	0.879846	0.928871	0.932602	0.933518	0.93306	0.0332533	0.179081	no
SNRPD2	K7EJB5|P62316	Small nuclear ribonucleoprotein Sm D2 OS=Homo sapiens GN=SNRPD2 PE=1 SV=1|Small nuclear ribonucleoprotein Sm D2 OS=Homo sapiens GN=SNRPD2 PE=1 SV=1	0.879163	0.824057	0.810576	0.85161	0.985713	0.883207	0.923723	0.954718	0.00802452	0.0704331	no
SOGA1	O94964-2	Isoform 2 of Protein SOGA1 OS=Homo sapiens GN=SOGA1	0.850695	0.691143	0.790898	0.820796	0.819127	0.795239	0.809834	0.814481	0.33782	0.588242	no
ANAPC1	Q9H1A4	Anaphase-promoting complex subunit 1 OS=Homo sapiens GN=ANAPC1 PE=1 SV=1	0.804663	0.886377	0.843029	0.864703	0.871887	0.902111	0.926021	0.914066	0.0588804	0.248642	no
EGFL7	Q9UHF1	Epidermal growth factor-like protein 7 OS=Homo sapiens GN=EGFL7 PE=1 SV=3	0.78383	0.70003	0.735251	0.759541	0.726345	0.737327	0.605255	0.731836	0.207231	0.465321	no
SORBS2	O94875-11|O94875-12|O94875-8|O94875-9	Isoform 11 of Sorbin and SH3 domain-containing protein 2 OS=Homo sapiens GN=SORBS2|Isoform 12 of Sorbin and SH3 domain-containing protein 2 OS=Homo sapiens GN=SORBS2|Isoform 8 of Sorbin and SH3 domain-containing protein 2 OS=Homo sapiens GN=SORBS2|Isoform 9 of Sorbin and SH3 domain-containing protein 2 OS=Homo sapiens GN=SORBS2	0.856832	0.846827	0.887318	0.872075	0.861878	0.816725	0.852121	0.857	0.358965	0.608302	no
ANXA7	P20073|P20073-2	Annexin A7 OS=Homo sapiens GN=ANXA7 PE=1 SV=3|Isoform 2 of Annexin A7 OS=Homo sapiens GN=ANXA7	0.762419	0.814325	0.818884	0.816605	0.748502	0.810329	0.90055	0.85544	0.479667	0.700904	no
DESI1	Q6ICB0	Desumoylating isopeptidase 1 OS=Homo sapiens GN=DESI1 PE=1 SV=1	0.812004	0.701819	0.719052	0.765528	0.887616	0.67483	0.754347	0.820981	0.35924	0.608337	no
TSR1	Q2NL82	Pre-rRNA-processing protein TSR1 homolog OS=Homo sapiens GN=TSR1 PE=1 SV=1	0.871951	0.865776	0.829318	0.868863	0.859534	0.914373	0.86686	0.890617	0.317918	0.572288	no
SPEF2	D6REZ4|Q9C093|Q9C093-2	Sperm flagellar protein 2 OS=Homo sapiens GN=SPEF2 PE=4 SV=1|Sperm flagellar protein 2 OS=Homo sapiens GN=SPEF2 PE=1 SV=2|Isoform 2 of Sperm flagellar protein 2 OS=Homo sapiens GN=SPEF2	0.713554	0.724386	0.708338	0.71897	0.627914	0.714063	0.82683	0.770447	0.944368	0.973127	no
APEX1	P27695	DNA-(apurinic or apyrimidinic site) lyase OS=Homo sapiens GN=APEX1 PE=1 SV=2	1.14369	1.13041	1.13795	1.13418	1.11497	1.11848	1.10867	1.11182	0.381988	0.627502	no
ERLIN2	E5RHW4|O94905	Erlin-2 (Fragment) OS=Homo sapiens GN=ERLIN2 PE=1 SV=1|Erlin-2 OS=Homo sapiens GN=ERLIN2 PE=1 SV=1	0.740822	0.839071	0.83364	0.836355	0.761319	0.89991	0.868282	0.884096	0.100782	0.324984	no
ATP5F1	P24539|Q5QNZ2	ATP synthase F(0) complex subunit B1, mitochondrial OS=Homo sapiens GN=ATP5F1 PE=1 SV=2|ATP synthase F(0) complex subunit B1, mitochondrial OS=Homo sapiens GN=ATP5F1 PE=1 SV=1	0.725942	0.807591	0.869315	0.838453	0.782297	0.836326	0.907349	0.871837	0.0762828	0.284571	no
TYMP	C9JGI3|P19971	Thymidine phosphorylase (Fragment) OS=Homo sapiens GN=TYMP PE=1 SV=1|Thymidine phosphorylase OS=Homo sapiens GN=TYMP PE=1 SV=2	0.6794	0.81175	0.627079	0.745575	0.707738	0.902317	0.814326	0.858322	0.0346469	0.182819	no
NDUFAF4	Q9P032	NADH dehydrogenase [ubiquinone] 1 alpha subcomplex assembly factor 4 OS=Homo sapiens GN=NDUFAF4 PE=1 SV=1	0.877221	0.838752	0.89083	0.884026	0.885338	0.85948	0.884425	0.884882	0.707288	0.849172	no
ZYX	H0Y2Y8|Q15942	Zyxin (Fragment) OS=Homo sapiens GN=ZYX PE=1 SV=1|Zyxin OS=Homo sapiens GN=ZYX PE=1 SV=1	0.790638	0.712156	0.636735	0.751397	0.767086	0.748781	0.843444	0.805265	0.175036	0.429017	no
DAZAP1	K7EK33|K7EQ55|Q96EP5|Q96EP5-2	DAZ-associated protein 1 OS=Homo sapiens GN=DAZAP1 PE=1 SV=2|DAZ-associated protein 1 OS=Homo sapiens GN=DAZAP1 PE=1 SV=2|DAZ-associated protein 1 OS=Homo sapiens GN=DAZAP1 PE=1 SV=1|Isoform 2 of DAZ-associated protein 1 OS=Homo sapiens GN=DAZAP1	0.854506	0.867671	0.892769	0.88022	1.03022	1.0093	1.04218	1.01976	0.000826479	0.0138982	no
ZDHHC5	Q9C0B5|Q9C0B5-2	Palmitoyltransferase ZDHHC5 OS=Homo sapiens GN=ZDHHC5 PE=1 SV=2|Isoform 2 of Palmitoyltransferase ZDHHC5 OS=Homo sapiens GN=ZDHHC5	0.717464	0.787236	0.698038	0.75235	0.684158	0.808329	0.852642	0.830486	0.300015	0.553837	no
THOC1	A0A087WWS1|Q96FV9	THO complex subunit 1 OS=Homo sapiens GN=THOC1 PE=1 SV=1|THO complex subunit 1 OS=Homo sapiens GN=THOC1 PE=1 SV=1	0.823555	0.848614	0.859008	0.853811	0.842951	0.895811	0.947668	0.92174	0.0708248	0.273667	no
UBLCP1	Q8WVY7	Ubiquitin-like domain-containing CTD phosphatase 1 OS=Homo sapiens GN=UBLCP1 PE=1 SV=2	1.21975	1.17073	1.26227	1.19524	1.23278	1.10654	1.1179	1.11222	0.146938	0.395793	no
FAM162A	F8W7Q4|Q96A26	Protein FAM162A OS=Homo sapiens GN=FAM162A PE=1 SV=1|Protein FAM162A OS=Homo sapiens GN=FAM162A PE=1 SV=2	0.832308	0.729958	0.773868	0.803088	0.744504	0.801762	0.82693	0.814346	0.740695	0.870325	no
SZRD1	Q7Z422|Q7Z422-2|Q7Z422-3|Q7Z422-4|Q7Z422-5	SUZ domain-containing protein 1 OS=Homo sapiens GN=SZRD1 PE=1 SV=1|Isoform 2 of SUZ domain-containing protein 1 OS=Homo sapiens GN=SZRD1|Isoform 3 of SUZ domain-containing protein 1 OS=Homo sapiens GN=SZRD1|Isoform 4 of SUZ domain-containing protein 1 OS=Homo sapiens GN=SZRD1|Isoform 5 of SUZ domain-containing protein 1 OS=Homo sapiens GN=SZRD1	0.840131	0.775445	0.690814	0.807788	0.824547	0.777562	0.827722	0.826135	0.284002	0.537535	no
TATDN3	Q17R31|Q17R31-2|Q17R31-3|Q17R31-5	Putative deoxyribonuclease TATDN3 OS=Homo sapiens GN=TATDN3 PE=1 SV=1|Isoform 2 of Putative deoxyribonuclease TATDN3 OS=Homo sapiens GN=TATDN3|Isoform 3 of Putative deoxyribonuclease TATDN3 OS=Homo sapiens GN=TATDN3|Isoform 5 of Putative deoxyribonuclease TATDN3 OS=Homo sapiens GN=TATDN3	1.1972	1.2731	1.3381	1.23515	1.06099	1.27563	1.24491	1.15295	0.0981475	0.321676	no
PNP	G3V2H3|P00491	Purine nucleoside phosphorylase (Fragment) OS=Homo sapiens GN=PNP PE=1 SV=1|Purine nucleoside phosphorylase OS=Homo sapiens GN=PNP PE=1 SV=2	1.15973	1.13032	1.20057	1.14502	1.11578	1.0587	1.07718	1.06794	0.0372085	0.189661	no
THG1L	Q9NWX6	Probable tRNA(His) guanylyltransferase OS=Homo sapiens GN=THG1L PE=1 SV=2	1.20894	1.22148	1.22468	1.21521	1.20427	1.21329	1.07638	1.14033	0.22928	0.488679	no
SH3PXD2A	H0Y507|Q5TCZ1|Q5TCZ1-2|Q5TCZ1-3	SH3 and PX domain-containing protein 2A (Fragment) OS=Homo sapiens GN=SH3PXD2A PE=1 SV=1|SH3 and PX domain-containing protein 2A OS=Homo sapiens GN=SH3PXD2A PE=1 SV=1|Isoform 2 of SH3 and PX domain-containing protein 2A OS=Homo sapiens GN=SH3PXD2A|Isoform 3 of SH3 and PX domain-containing protein 2A OS=Homo sapiens GN=SH3PXD2A	0.846252	0.769081	0.714076	0.807666	0.838784	0.796794	0.868282	0.853533	0.162316	0.412127	no
HEXIM1	O94992	Protein HEXIM1 OS=Homo sapiens GN=HEXIM1 PE=1 SV=1	1.3623	1.26597	1.15102	1.20849	1.27139	1.32584	1.16012	1.21575	0.876072	0.944297	no
PIAS1	O75925	E3 SUMO-protein ligase PIAS1 OS=Homo sapiens GN=PIAS1 PE=1 SV=2	1.49988	1.55282	1.28681	1.39334	1.56022	1.67278	1.18664	1.37343	0.778881	0.88939	no
LDLR	J3KMZ9|P01130|P01130-3|P01130-4|P01130-5	Low-density lipoprotein receptor (Fragment) OS=Homo sapiens GN=LDLR PE=1 SV=1|Low-density lipoprotein receptor OS=Homo sapiens GN=LDLR PE=1 SV=1|Isoform 3 of Low-density lipoprotein receptor OS=Homo sapiens GN=LDLR|Isoform 4 of Low-density lipoprotein receptor OS=Homo sapiens GN=LDLR|Isoform 5 of Low-density lipoprotein receptor OS=Homo sapiens GN=LDLR	0.822539	0.842312	0.893703	0.868007	0.89836	0.953677	0.973181	0.963429	0.00767396	0.0682439	no
PPM1B	O75688	Protein phosphatase 1B OS=Homo sapiens GN=PPM1B PE=1 SV=1	0.873976	0.815505	0.845393	0.859684	0.89401	0.81669	0.80988	0.85535	0.809574	0.910244	no
FAM60A	F5GZ82|F5H6U2|Q9NP50	Protein FAM60A (Fragment) OS=Homo sapiens GN=FAM60A PE=1 SV=1|Protein FAM60A (Fragment) OS=Homo sapiens GN=FAM60A PE=1 SV=7|Protein FAM60A OS=Homo sapiens GN=FAM60A PE=1 SV=1	0.824937	0.851376	0.787828	0.838157	0.808356	0.810687	0.871795	0.841241	0.78115	0.890405	no
PLCD3	Q8N3E9	1-phosphatidylinositol 4,5-bisphosphate phosphodiesterase delta-3 OS=Homo sapiens GN=PLCD3 PE=1 SV=3	0.876512	0.848146	0.803812	0.862329	0.844793	0.817073	0.855235	0.850014	0.897801	0.953631	no
CCT3	P49368|Q5SZX6	T-complex protein 1 subunit gamma OS=Homo sapiens GN=CCT3 PE=1 SV=4|T-complex protein 1 subunit gamma (Fragment) OS=Homo sapiens GN=CCT3 PE=1 SV=1	0.847943	0.82876	0.893105	0.870524	0.852855	0.871936	0.919908	0.895922	0.266162	0.520991	no
PIK3CB	P42338	Phosphatidylinositol 4,5-bisphosphate 3-kinase catalytic subunit beta isoform OS=Homo sapiens GN=PIK3CB PE=1 SV=1	0.882789	0.851481	0.875155	0.878972	0.882421	0.905981	0.892576	0.899279	0.317185	0.571744	no
PIP5K1A	A6PW57|Q99755|Q99755-3|Q99755-4	Phosphatidylinositol 4-phosphate 5-kinase type-1 alpha OS=Homo sapiens GN=PIP5K1A PE=1 SV=2|Phosphatidylinositol 4-phosphate 5-kinase type-1 alpha OS=Homo sapiens GN=PIP5K1A PE=1 SV=1|Isoform 3 of Phosphatidylinositol 4-phosphate 5-kinase type-1 alpha OS=Homo sapiens GN=PIP5K1A|Isoform 4 of Phosphatidylinositol 4-phosphate 5-kinase type-1 alpha OS=Homo sapiens GN=PIP5K1A	0.768015	0.721383	0.883147	0.825581	0.824238	0.832253	0.87681	0.854532	0.107325	0.335729	no
TEX264	Q9Y6I9	Testis-expressed sequence 264 protein OS=Homo sapiens GN=TEX264 PE=1 SV=1	0.898622	0.817318	0.858261	0.878442	0.881591	0.836307	0.860401	0.870996	0.929685	0.96769	no
KIFC3	B7Z896|F5H3M2|Q9BVG8|Q9BVG8-2|Q9BVG8-5|Q9BVG8-6	Kinesin-like protein OS=Homo sapiens GN=KIFC3 PE=1 SV=1|Kinesin-like protein OS=Homo sapiens GN=KIFC3 PE=1 SV=1|Kinesin-like protein KIFC3 OS=Homo sapiens GN=KIFC3 PE=1 SV=4|Isoform 2 of Kinesin-like protein KIFC3 OS=Homo sapiens GN=KIFC3|Isoform 4 of Kinesin-like protein KIFC3 OS=Homo sapiens GN=KIFC3|Isoform 5 of Kinesin-like protein KIFC3 OS=Homo sapiens GN=KIFC3	0.835812	0.822312	0.868833	0.852323	0.901379	0.839724	0.835181	0.870552	0.556153	0.748283	no
NPRL3	Q12980	Nitrogen permease regulator 3-like protein OS=Homo sapiens GN=NPRL3 PE=1 SV=1	0.806214	0.763555	0.883816	0.845015	0.858006	0.814897	0.942913	0.90046	0.0308332	0.171268	no
SPG21	Q9NZD8|Q9NZD8-2	Maspardin OS=Homo sapiens GN=SPG21 PE=1 SV=1|Isoform 2 of Maspardin OS=Homo sapiens GN=SPG21	0.711105	0.67348	0.868921	0.790013	0.752049	0.691529	0.844605	0.798327	0.52791	0.729328	no
GK5	H7C5R4|Q6ZS86|Q6ZS86-3	Putative glycerol kinase 5 (Fragment) OS=Homo sapiens GN=GK5 PE=4 SV=1|Putative glycerol kinase 5 OS=Homo sapiens GN=GK5 PE=2 SV=2|Isoform 3 of Putative glycerol kinase 5 OS=Homo sapiens GN=GK5	0.858119	0.796198	0.885687	0.871903	0.806031	0.809586	0.830531	0.820059	0.237403	0.494224	no
CEP97	E9PG22|Q8IW35|Q8IW35-2	Centrosomal protein of 97 kDa OS=Homo sapiens GN=CEP97 PE=1 SV=1|Centrosomal protein of 97 kDa OS=Homo sapiens GN=CEP97 PE=1 SV=1|Isoform 2 of Centrosomal protein of 97 kDa OS=Homo sapiens GN=CEP97	0.832767	0.80385	0.787476	0.818309	0.822729	0.930789	0.904604	0.917697	0.0692875	0.27105	no
SMARCD2	B9EGA3|J3KMX2|Q92925|Q92925-3	SMARCD2 protein OS=Homo sapiens GN=SMARCD2 PE=1 SV=1|SWI/SNF-related matrix-associated actin-dependent regulator of chromatin subfamily D member 2 OS=Homo sapiens GN=SMARCD2 PE=1 SV=1|SWI/SNF-related matrix-associated actin-dependent regulator of chromatin subfamily D member 2 OS=Homo sapiens GN=SMARCD2 PE=1 SV=3|Isoform 3 of SWI/SNF-related matrix-associated actin-dependent regulator of chromati…	0.864021	0.872943	0.859941	0.868482	0.889783	0.915956	0.947964	0.93196	0.0677506	0.26891	no
NCDN	Q9UBB6|Q9UBB6-2|Q9UBB6-3	Neurochondrin OS=Homo sapiens GN=NCDN PE=1 SV=1|Isoform 2 of Neurochondrin OS=Homo sapiens GN=NCDN|Isoform 3 of Neurochondrin OS=Homo sapiens GN=NCDN	0.683485	0.763592	0.782644	0.773118	0.690718	0.850531	0.914443	0.882487	0.0470146	0.217654	no
TBP|TBPL2	P20226|P20226-2|Q32MN6|Q6SJ96	TATA-box-binding protein OS=Homo sapiens GN=TBP PE=1 SV=2|Isoform 2 of TATA-box-binding protein OS=Homo sapiens GN=TBP|TATA-box-binding protein OS=Homo sapiens GN=TBP PE=1 SV=1|TATA box-binding protein-like protein 2 OS=Homo sapiens GN=TBPL2 PE=2 SV=1	0.837632	0.785046	0.713784	0.811339	0.870581	0.833842	0.702472	0.852211	0.333742	0.585106	no
PODXL	O00592|O00592-2	Podocalyxin OS=Homo sapiens GN=PODXL PE=1 SV=2|Isoform 2 of Podocalyxin OS=Homo sapiens GN=PODXL	1.17892	1.20281	1.11521	1.14707	1.14249	1.18965	1.0932	1.11784	0.382288	0.627617	no
KLHL13	A0A0C4DG99|Q9P2N7|Q9P2N7-2|Q9P2N7-3|Q9P2N7-4|Q9P2N7-5	Kelch-like protein 13 OS=Homo sapiens GN=KLHL13 PE=1 SV=1|Kelch-like protein 13 OS=Homo sapiens GN=KLHL13 PE=1 SV=3|Isoform 2 of Kelch-like protein 13 OS=Homo sapiens GN=KLHL13|Isoform 3 of Kelch-like protein 13 OS=Homo sapiens GN=KLHL13|Isoform 4 of Kelch-like protein 13 OS=Homo sapiens GN=KLHL13|Isoform 5 of Kelch-like protein 13 OS=Homo sapiens GN=KLHL13	0.801028	0.844505	0.769574	0.822766	0.836932	0.75962	0.824909	0.830921	0.954626	0.978369	no
NAXE	Q8NCW5|Q8NCW5-2	NAD(P)H-hydrate epimerase OS=Homo sapiens GN=NAXE PE=1 SV=2|Isoform 2 of NAD(P)H-hydrate epimerase OS=Homo sapiens GN=NAXE	0.73112	0.840109	0.850845	0.845477	0.776534	0.832601	0.896532	0.864567	0.234732	0.492687	no
TTC19	Q6DKK2	Tetratricopeptide repeat protein 19, mitochondrial OS=Homo sapiens GN=TTC19 PE=1 SV=4	0.900909	0.789997	0.820523	0.860716	0.776271	0.740391	0.763431	0.769851	0.0182448	0.124823	no
NO66	Q9H6W3	Bifunctional lysine-specific demethylase and histidyl-hydroxylase NO66 OS=Homo sapiens GN=NO66 PE=1 SV=2	0.821929	0.769624	0.787968	0.804949	0.820094	0.712324	0.675859	0.766209	0.078915	0.28813	no
BZW2	E7ETZ4|Q9Y6E2	Basic leucine zipper and W2 domain-containing protein 2 (Fragment) OS=Homo sapiens GN=BZW2 PE=1 SV=1|Basic leucine zipper and W2 domain-containing protein 2 OS=Homo sapiens GN=BZW2 PE=1 SV=1	1.12572	1.2223	1.16728	1.1465	1.0318	1.13745	1.0914	1.0616	0.0182212	0.12482	no
MRPS18B	Q9Y676	28S ribosomal protein S18b, mitochondrial OS=Homo sapiens GN=MRPS18B PE=1 SV=1	0.870004	0.821192	0.833071	0.851538	0.916925	0.857798	0.812372	0.887362	0.413158	0.652491	no
COX7A2	D6RGV5|D6RIE3|H0UI06|P14406	Cytochrome c oxidase subunit 7A2, mitochondrial (Fragment) OS=Homo sapiens GN=COX7A2 PE=1 SV=1|Cytochrome c oxidase subunit 7A2, mitochondrial OS=Homo sapiens GN=COX7A2 PE=1 SV=1|Cytochrome c oxidase subunit 7A2, mitochondrial OS=Homo sapiens GN=COX7A2 PE=1 SV=1|Cytochrome c oxidase subunit 7A2, mitochondrial OS=Homo sapiens GN=COX7A2 PE=1 SV=1	0.866072	0.829079	0.861533	0.863803	0.89968	0.833418	0.924327	0.912003	0.183544	0.438264	no
C1S	A0A087X232|C9IZP8|F8WCZ6|P09871	Complement C1s subcomponent OS=Homo sapiens GN=C1S PE=1 SV=1|Complement C1s subcomponent (Fragment) OS=Homo sapiens GN=C1S PE=1 SV=1|Complement C1s subcomponent OS=Homo sapiens GN=C1S PE=1 SV=1|Complement C1s subcomponent OS=Homo sapiens GN=C1S PE=1 SV=1	0.876127	0.86987	0.879319	0.877723	0.895367	0.867958	0.913163	0.904265	0.437035	0.670204	no
GMPS	P49915	GMP synthase [glutamine-hydrolyzing] OS=Homo sapiens GN=GMPS PE=1 SV=1	1.14498	1.25388	1.16213	1.15356	1.0618	1.17605	1.14136	1.10158	0.0822512	0.293602	no
ALKBH5	Q6P6C2|Q6P6C2-1|Q6P6C2-3	RNA demethylase ALKBH5 OS=Homo sapiens GN=ALKBH5 PE=1 SV=2|Isoform 1 of RNA demethylase ALKBH5 OS=Homo sapiens GN=ALKBH5|Isoform 3 of RNA demethylase ALKBH5 OS=Homo sapiens GN=ALKBH5	0.856175	0.800641	0.812982	0.834579	0.839304	0.879376	0.927617	0.903496	0.117001	0.35303	no
HAUS3	Q68CZ6	HAUS augmin-like complex subunit 3 OS=Homo sapiens GN=HAUS3 PE=1 SV=1	0.786782	0.8154	0.850115	0.832758	0.868279	0.848634	0.988223	0.928251	0.0230029	0.143882	no
POLR2K	P53803	DNA-directed RNA polymerases I, II, and III subunit RPABC4 OS=Homo sapiens GN=POLR2K PE=1 SV=1	0.858876	0.78171	0.848665	0.853771	0.870764	0.828567	0.793422	0.849666	0.962945	0.982418	no
FERMT2	G3V379|Q96AC1|Q96AC1-3	Fermitin family homolog 2 OS=Homo sapiens GN=FERMT2 PE=1 SV=1|Fermitin family homolog 2 OS=Homo sapiens GN=FERMT2 PE=1 SV=1|Isoform 3 of Fermitin family homolog 2 OS=Homo sapiens GN=FERMT2	1.19685	1.15203	1.11451	1.13327	1.16245	1.10624	1.10668	1.10646	0.302717	0.556563	no
DNAJC9	Q8WXX5	DnaJ homolog subfamily C member 9 OS=Homo sapiens GN=DNAJC9 PE=1 SV=1	0.805313	0.721202	0.860391	0.832852	0.806719	0.690856	0.801908	0.804313	0.200983	0.458346	no
ANAPC5	F5H0F9|Q9UJX4	Anaphase-promoting complex subunit 5 OS=Homo sapiens GN=ANAPC5 PE=1 SV=1|Anaphase-promoting complex subunit 5 OS=Homo sapiens GN=ANAPC5 PE=1 SV=2	0.742771	0.777164	0.769327	0.773245	0.714257	0.868731	0.895452	0.882091	0.14267	0.390358	no
SLC25A35	Q3KQZ1|Q3KQZ1-2|Q3KQZ1-3|Q3KQZ1-4	Solute carrier family 25 member 35 OS=Homo sapiens GN=SLC25A35 PE=2 SV=1|Isoform 2 of Solute carrier family 25 member 35 OS=Homo sapiens GN=SLC25A35|Isoform 3 of Solute carrier family 25 member 35 OS=Homo sapiens GN=SLC25A35|Isoform 4 of Solute carrier family 25 member 35 OS=Homo sapiens GN=SLC25A35	0.80709	0.600318	0.6783	0.742695	0.773987	0.674702	0.597112	0.724345	0.742824	0.871052	no
ACOX1	Q15067|Q15067-2	Peroxisomal acyl-coenzyme A oxidase 1 OS=Homo sapiens GN=ACOX1 PE=1 SV=3|Isoform 2 of Peroxisomal acyl-coenzyme A oxidase 1 OS=Homo sapiens GN=ACOX1	0.857619	0.808656	0.899134	0.878376	0.901552	0.872709	0.92949	0.915521	0.0680386	0.269657	no
SEC14L1	K7EJ08|Q92503|Q92503-2|Q92503-3	SEC14-like protein 1 (Fragment) OS=Homo sapiens GN=SEC14L1 PE=1 SV=1|SEC14-like protein 1 OS=Homo sapiens GN=SEC14L1 PE=1 SV=2|Isoform 2 of SEC14-like protein 1 OS=Homo sapiens GN=SEC14L1|Isoform 3 of SEC14-like protein 1 OS=Homo sapiens GN=SEC14L1	0.872889	0.78848	0.780035	0.830685	0.938142	0.8634	0.960729	0.949435	0.0164889	0.117533	no
SND1	Q7KZF4	Staphylococcal nuclease domain-containing protein 1 OS=Homo sapiens GN=SND1 PE=1 SV=1	0.897664	0.847794	0.879233	0.888448	0.899213	0.881456	0.896689	0.897951	0.411374	0.651392	no
MAPK14	Q16539|Q16539-2	Mitogen-activated protein kinase 14 OS=Homo sapiens GN=MAPK14 PE=1 SV=3|Isoform CSBP1 of Mitogen-activated protein kinase 14 OS=Homo sapiens GN=MAPK14	0.851941	0.83382	0.895907	0.873924	0.880767	0.892101	0.951988	0.922045	0.0619366	0.254827	no
NSMCE1	Q8WV22	Non-structural maintenance of chromosomes element 1 homolog OS=Homo sapiens GN=NSMCE1 PE=1 SV=5	0.758061	0.745272	0.867509	0.812785	0.77123	0.674568	0.791731	0.781481	0.132518	0.37684	no
DBT	P11182	Lipoamide acyltransferase component of branched-chain alpha-keto acid dehydrogenase complex, mitochondrial OS=Homo sapiens GN=DBT PE=1 SV=3	0.824708	0.88451	0.846785	0.865647	0.820213	0.917048	0.857538	0.887293	0.55308	0.747388	no
PSMD11	O00231|O00231-2	26S proteasome non-ATPase regulatory subunit 11 OS=Homo sapiens GN=PSMD11 PE=1 SV=3|Isoform 2 of 26S proteasome non-ATPase regulatory subunit 11 OS=Homo sapiens GN=PSMD11	0.880792	0.873196	0.87747	0.879131	0.872256	0.878186	0.90814	0.893163	0.677363	0.830246	no
COL5A1	A0A087WXW9|P20908	Collagen alpha-1(V) chain OS=Homo sapiens GN=COL5A1 PE=1 SV=1|Collagen alpha-1(V) chain OS=Homo sapiens GN=COL5A1 PE=1 SV=3	0.873822	0.81243	0.79	0.843126	0.891853	0.806099	0.761398	0.848976	0.747941	0.87343	no
TTF2	Q9UNY4	Transcription termination factor 2 OS=Homo sapiens GN=TTF2 PE=1 SV=2	0.853405	0.87377	0.894869	0.884319	0.876093	0.888613	0.925605	0.907109	0.289009	0.542634	no
GATAD2A	Q86YP4|Q86YP4-2|Q86YP4-3	Transcriptional repressor p66-alpha OS=Homo sapiens GN=GATAD2A PE=1 SV=1|Isoform 2 of Transcriptional repressor p66-alpha OS=Homo sapiens GN=GATAD2A|Isoform 3 of Transcriptional repressor p66-alpha OS=Homo sapiens GN=GATAD2A	0.828335	0.817829	0.729682	0.823082	0.818706	0.904913	0.884297	0.894605	0.0833507	0.29542	no
PTMS	P20962	Parathymosin OS=Homo sapiens GN=PTMS PE=1 SV=2	1.6796	1.46464	1.18676	1.3257	1.40666	1.41886	1.16784	1.28725	0.11432	0.348446	no
CCT2	P78371	T-complex protein 1 subunit beta OS=Homo sapiens GN=CCT2 PE=1 SV=4	0.776796	0.820561	0.835029	0.827795	0.758912	0.870708	0.90633	0.888519	0.241611	0.498553	no
NEDD4	P46934-4	Isoform 4 of E3 ubiquitin-protein ligase NEDD4 OS=Homo sapiens GN=NEDD4	0.822593	0.76534	0.847616	0.835105	0.829248	0.739439	0.737361	0.784344	0.17838	0.431968	no
DLGAP5	Q15398|Q15398-1	Disks large-associated protein 5 OS=Homo sapiens GN=DLGAP5 PE=1 SV=2|Isoform 2 of Disks large-associated protein 5 OS=Homo sapiens GN=DLGAP5	0.82521	0.712743	0.806895	0.816053	0.818333	0.86292	0.799541	0.840627	0.279417	0.534203	no
NAPA	M0R0Y2|P54920	Alpha-soluble NSF attachment protein OS=Homo sapiens GN=NAPA PE=1 SV=1|Alpha-soluble NSF attachment protein OS=Homo sapiens GN=NAPA PE=1 SV=3	0.847777	0.873732	0.893825	0.883779	0.859535	0.897187	0.916187	0.906687	0.360416	0.608719	no
CPSF6	Q16630|Q16630-2	Cleavage and polyadenylation specificity factor subunit 6 OS=Homo sapiens GN=CPSF6 PE=1 SV=2|Isoform 2 of Cleavage and polyadenylation specificity factor subunit 6 OS=Homo sapiens GN=CPSF6	1.12935	1.2508	1.16611	1.14773	1.16004	1.27154	1.16072	1.16038	0.586531	0.771842	no
LPP	Q93052	Lipoma-preferred partner OS=Homo sapiens GN=LPP PE=1 SV=1	0.756798	0.711654	0.552554	0.734226	0.79879	0.832735	0.851323	0.842029	0.036585	0.187774	no
RAD18	Q9NS91	E3 ubiquitin-protein ligase RAD18 OS=Homo sapiens GN=RAD18 PE=1 SV=2	0.873478	0.862209	0.852426	0.867844	0.864441	0.807252	0.860842	0.862641	0.43003	0.665892	no
DERA	Q9Y315	Deoxyribose-phosphate aldolase OS=Homo sapiens GN=DERA PE=1 SV=2	0.811614	0.715155	0.874278	0.842946	0.844776	0.767657	0.884661	0.864719	0.149531	0.398661	no
RIF1	Q5UIP0|Q5UIP0-2	Telomere-associated protein RIF1 OS=Homo sapiens GN=RIF1 PE=1 SV=2|Isoform 2 of Telomere-associated protein RIF1 OS=Homo sapiens GN=RIF1	0.760437	0.848135	0.794368	0.821251	0.781188	0.908787	0.926067	0.917427	0.0489399	0.222935	no
IPO4	Q8TEX9|Q8TEX9-2	Importin-4 OS=Homo sapiens GN=IPO4 PE=1 SV=2|Isoform 2 of Importin-4 OS=Homo sapiens GN=IPO4	0.656404	0.71818	0.716881	0.717531	0.659542	0.822587	0.94163	0.882108	0.0516552	0.229117	no
TRAPPC12|CGI	A0A0J9YXQ9|Q53QD4|Q8WVT3	Trafficking protein particle complex subunit 12 OS=Homo sapiens GN=TRAPPC12 PE=1 SV=1|Putative uncharacterized protein CGI-87 (Fragment) OS=Homo sapiens GN=CGI-87 PE=1 SV=1|Trafficking protein particle complex subunit 12 OS=Homo sapiens GN=TRAPPC12 PE=1 SV=3	0.775414	0.833008	0.780721	0.806864	0.747075	0.801583	0.882052	0.841817	0.716682	0.855446	no
SEMA3B	A0A0C4DGV8|Q13214|Q13214-2	Semaphorin-3B OS=Homo sapiens GN=SEMA3B PE=1 SV=1|Semaphorin-3B OS=Homo sapiens GN=SEMA3B PE=2 SV=1|Isoform 2 of Semaphorin-3B OS=Homo sapiens GN=SEMA3B	0.853595	0.71101	0.733071	0.793333	0.904103	0.804647	0.724025	0.854375	0.149546	0.398661	no
FADD	Q13158	FAS-associated death domain protein OS=Homo sapiens GN=FADD PE=1 SV=1	0.840008	0.752485	0.874821	0.857414	0.829608	0.788577	0.895922	0.862765	0.4563	0.682851	no
PTGES	O14684	Prostaglandin E synthase OS=Homo sapiens GN=PTGES PE=1 SV=2	0.825612	0.767257	0.860576	0.843094	0.927528	0.802156	0.861935	0.894732	0.134224	0.380119	no
KATNB1	Q9BVA0	Katanin p80 WD40 repeat-containing subunit B1 OS=Homo sapiens GN=KATNB1 PE=1 SV=1	0.892862	0.866752	0.857899	0.879807	0.919116	0.862484	0.879968	0.899542	0.495682	0.711075	no
LUZP1	Q86V48	Leucine zipper protein 1 OS=Homo sapiens GN=LUZP1 PE=1 SV=2	0.823043	0.85849	0.88656	0.872525	0.786311	0.821524	0.873089	0.847306	0.177526	0.43088	no
ZKSCAN8	Q15776	Zinc finger protein with KRAB and SCAN domains 8 OS=Homo sapiens GN=ZKSCAN8 PE=1 SV=2	0.806628	0.641124	0.755096	0.780862	1.12725	0.85578	0.926668	0.963334	0.000400376	0.00866192	yes
EMC10	M0R2A0|Q5UCC4|Q5UCC4-2	ER membrane protein complex subunit 10 OS=Homo sapiens GN=EMC10 PE=1 SV=1|ER membrane protein complex subunit 10 OS=Homo sapiens GN=EMC10 PE=1 SV=1|Isoform 2 of ER membrane protein complex subunit 10 OS=Homo sapiens GN=EMC10	0.881981	0.808154	0.813843	0.847912	0.855891	0.809148	0.889668	0.872779	0.548507	0.742366	no
PRKAR2A	P13861	cAMP-dependent protein kinase type II-alpha regulatory subunit OS=Homo sapiens GN=PRKAR2A PE=1 SV=2	0.899689	0.856166	0.868667	0.884178	0.955554	0.93492	0.91313	0.945237	0.0333586	0.179081	no
NACA	E9PAV3	Nascent polypeptide-associated complex subunit alpha, muscle-specific form OS=Homo sapiens GN=NACA PE=1 SV=1	1.20221	1.18242	1.15285	1.16763	1.16862	1.14181	1.04126	1.09154	0.0896256	0.305622	no
CDKN2AIP	Q9NXV6	CDKN2A-interacting protein OS=Homo sapiens GN=CDKN2AIP PE=1 SV=3	0.900823	0.871848	0.876248	0.888536	1.0386	1.02303	1.0277	1.02536	0.00092706	0.0152105	no
PAPD4	D6RAF2|Q6PIY7|Q6PIY7-2	Poly(A) RNA polymerase GLD2 OS=Homo sapiens GN=PAPD4 PE=1 SV=1|Poly(A) RNA polymerase GLD2 OS=Homo sapiens GN=PAPD4 PE=1 SV=1|Isoform 2 of Poly(A) RNA polymerase GLD2 OS=Homo sapiens GN=PAPD4	0.782257	0.798258	0.687954	0.790258	0.872391	0.760989	0.85658	0.864486	0.144515	0.392085	no
ACTG1	P63261	Actin, cytoplasmic 2 OS=Homo sapiens GN=ACTG1 PE=1 SV=1	0.675782	0.798757	0.797707	0.798232	0.668833	0.845412	0.851423	0.848417	0.216389	0.475711	no
GUK1	B1ANH5|Q16774	Guanylate kinase OS=Homo sapiens GN=GUK1 PE=1 SV=1|Guanylate kinase OS=Homo sapiens GN=GUK1 PE=1 SV=2	1.18765	1.15203	1.12169	1.13686	1.11894	1.05514	1.03344	1.04429	0.0184005	0.125253	no
MCAT	Q8IVS2	Malonyl-CoA-acyl carrier protein transacylase, mitochondrial OS=Homo sapiens GN=MCAT PE=1 SV=2	0.878369	0.891476	0.883584	0.88753	0.947185	0.957806	0.935785	0.952495	0.0259337	0.154916	no
TAF9|TAF9B	D6RGK3|D6RHW1|D6RIE8|D6RIV9|D6RIY1|Q16594|Q9HBM6	Adenylate kinase isoenzyme 6 (Fragment) OS=Homo sapiens GN=TAF9 PE=1 SV=7|Adenylate kinase isoenzyme 6 (Fragment) OS=Homo sapiens GN=TAF9 PE=1 SV=3|Adenylate kinase isoenzyme 6 (Fragment) OS=Homo sapiens GN=TAF9 PE=1 SV=8|Adenylate kinase isoenzyme 6 (Fragment) OS=Homo sapiens GN=TAF9 PE=1 SV=3|Adenylate kinase isoenzyme 6 (Fragment) OS=Homo sapiens GN=TAF9 PE=1 SV=3|Transcription initiation fact…	0.833554	0.760258	0.774054	0.803804	0.814617	0.719143	0.866808	0.840713	0.781237	0.890405	no
CCDC97	Q96F63	Coiled-coil domain-containing protein 97 OS=Homo sapiens GN=CCDC97 PE=1 SV=1	0.854134	0.821264	0.696256	0.837699	0.944445	0.924898	0.804805	0.934672	0.00335644	0.0379039	no
CALR	P27797	Calreticulin OS=Homo sapiens GN=CALR PE=1 SV=1	1.2764	1.24205	1.14905	1.19555	1.22442	1.15838	1.03025	1.09431	0.0318806	0.174889	no
ZNF638	Q14966	Zinc finger protein 638 OS=Homo sapiens GN=ZNF638 PE=1 SV=2	0.894287	0.777293	0.83424	0.864263	0.8879	0.860545	0.900304	0.894102	0.116774	0.352937	no
HERC2	O95714	E3 ubiquitin-protein ligase HERC2 OS=Homo sapiens GN=HERC2 PE=1 SV=2	0.813627	0.672626	0.690995	0.752311	0.83192	0.618006	0.762387	0.797154	0.77761	0.889029	no
MTX1	A0A0A0MRK6|Q13505|Q13505-3	Metaxin 1, isoform CRA_b OS=Homo sapiens GN=MTX1 PE=1 SV=1|Metaxin-1 OS=Homo sapiens GN=MTX1 PE=1 SV=2|Isoform 3 of Metaxin-1 OS=Homo sapiens GN=MTX1	0.748629	0.846643	0.864803	0.855723	0.805309	0.912056	0.928232	0.920144	0.0196825	0.131493	no
METTL16	Q86W50	Methyltransferase-like protein 16 OS=Homo sapiens GN=METTL16 PE=1 SV=2	0.863369	0.870742	0.900015	0.885379	0.934471	0.96615	0.978886	0.972518	0.0100344	0.0833318	no
MRPS14	O60783	28S ribosomal protein S14, mitochondrial OS=Homo sapiens GN=MRPS14 PE=1 SV=1	0.846522	0.730629	0.61811	0.788575	0.831424	0.709237	0.659426	0.770331	0.850712	0.931204	no
MAT2B	Q9NZL9	Methionine adenosyltransferase 2 subunit beta OS=Homo sapiens GN=MAT2B PE=1 SV=1	0.891933	0.874756	0.861017	0.883345	0.889578	0.888267	0.912856	0.901217	0.3742	0.620945	no
ELMO2	Q5JVZ5|Q96JJ3	Engulfment and cell motility protein 2 OS=Homo sapiens GN=ELMO2 PE=1 SV=1|Engulfment and cell motility protein 2 OS=Homo sapiens GN=ELMO2 PE=1 SV=2	0.896604	0.874758	0.875553	0.886078	0.922198	0.93365	0.930779	0.932214	0.0727996	0.277719	no
FBXO46	Q6PJ61	F-box only protein 46 OS=Homo sapiens GN=FBXO46 PE=1 SV=3	0.819116	0.713744	0.735916	0.777516	0.809697	0.912481	0.918026	0.915253	0.0445149	0.211338	no
UNC5B	Q8IZJ1|Q8IZJ1-2	Netrin receptor UNC5B OS=Homo sapiens GN=UNC5B PE=1 SV=2|Isoform 2 of Netrin receptor UNC5B OS=Homo sapiens GN=UNC5B	0.838631	0.810056	0.805024	0.824343	0.955053	0.932792	0.817771	0.943923	0.0358513	0.185781	no
M6PR	P20645	Cation-dependent mannose-6-phosphate receptor OS=Homo sapiens GN=M6PR PE=1 SV=1	1.19465	1.11521	1.17274	1.14398	1.19349	1.15639	1.12432	1.14035	0.932618	0.96804	no
ZFP91	A0A0A6YYC7|Q96JP5|Q96JP5-2	HCG2042749, isoform CRA_d OS=Homo sapiens GN=ZFP91-CNTF PE=4 SV=1|E3 ubiquitin-protein ligase ZFP91 OS=Homo sapiens GN=ZFP91 PE=1 SV=1|Isoform 2 of E3 ubiquitin-protein ligase ZFP91 OS=Homo sapiens GN=ZFP91	0.852849	0.776152	0.819472	0.836161	0.645665	0.610782	0.559437	0.628223	0.000367838	0.00819607	yes
CLINT1	Q14677|Q14677-3	Clathrin interactor 1 OS=Homo sapiens GN=CLINT1 PE=1 SV=1|Isoform 3 of Clathrin interactor 1 OS=Homo sapiens GN=CLINT1	0.845077	0.890574	0.887844	0.889209	0.84621	0.852246	0.84057	0.849228	0.235052	0.492687	no
CEP350	Q5VT06	Centrosome-associated protein 350 OS=Homo sapiens GN=CEP350 PE=1 SV=1	0.837671	0.783879	0.688168	0.810775	1.02301	0.884918	0.956775	0.978387	0.00472608	0.048404	no
STX6	O43752	Syntaxin-6 OS=Homo sapiens GN=STX6 PE=1 SV=1	0.835558	0.833084	0.712185	0.834321	0.843056	0.832388	0.701223	0.837722	0.914245	0.960862	no
POP4	O95707	Ribonuclease P protein subunit p29 OS=Homo sapiens GN=POP4 PE=1 SV=2	0.785086	0.541669	0.697748	0.741417	0.882413	0.682747	0.693056	0.787735	0.068159	0.26974	no
SLIRP	Q9GZT3|Q9GZT3-2	SRA stem-loop-interacting RNA-binding protein, mitochondrial OS=Homo sapiens GN=SLIRP PE=1 SV=1|Isoform 2 of SRA stem-loop-interacting RNA-binding protein, mitochondrial OS=Homo sapiens GN=SLIRP	0.819803	0.798288	0.887486	0.853644	0.869703	0.931046	0.907517	0.919282	0.0638171	0.259242	no
APLP2	Q06481|Q06481-2|Q06481-3|Q06481-4|Q06481-5|Q06481-6	Amyloid-like protein 2 OS=Homo sapiens GN=APLP2 PE=1 SV=2|Isoform 2 of Amyloid-like protein 2 OS=Homo sapiens GN=APLP2|Isoform 3 of Amyloid-like protein 2 OS=Homo sapiens GN=APLP2|Isoform 4 of Amyloid-like protein 2 OS=Homo sapiens GN=APLP2|Isoform 5 of Amyloid-like protein 2 OS=Homo sapiens GN=APLP2|Isoform 6 of Amyloid-like protein 2 OS=Homo sapiens GN=APLP2	0.823674	0.880159	0.766503	0.851917	0.861817	0.9031	0.773157	0.882458	0.289684	0.543711	no
INADL	Q8NI35	InaD-like protein OS=Homo sapiens GN=INADL PE=1 SV=3	0.836919	0.901389	0.867462	0.884425	0.86929	0.890758	0.853131	0.880024	0.901317	0.955293	no
TM9SF3	Q9HD45	Transmembrane 9 superfamily member 3 OS=Homo sapiens GN=TM9SF3 PE=1 SV=2	1.1299	1.17695	1.17309	1.15149	1.12537	1.18273	1.09442	1.10989	0.421485	0.659405	no
KIFC1	Q9BW19	Kinesin-like protein KIFC1 OS=Homo sapiens GN=KIFC1 PE=1 SV=2	0.811872	0.884325	0.880927	0.882626	0.845523	0.920444	0.905157	0.9128	0.156944	0.406359	no
AKAP1	Q92667	A-kinase anchor protein 1, mitochondrial OS=Homo sapiens GN=AKAP1 PE=1 SV=1	0.695356	0.724054	0.698203	0.711128	0.795503	1.04844	1.06675	1.02422	0.003975	0.0425735	yes
ST13	P50502	Hsc70-interacting protein OS=Homo sapiens GN=ST13 PE=1 SV=2	1.17258	1.16477	1.12293	1.14385	1.08639	1.15518	1.11426	1.10033	0.28757	0.541171	no
PCBD2	H0YA52|Q9H0N5	Pterin-4-alpha-carbinolamine dehydratase 2 (Fragment) OS=Homo sapiens GN=PCBD2 PE=1 SV=1|Pterin-4-alpha-carbinolamine dehydratase 2 OS=Homo sapiens GN=PCBD2 PE=1 SV=4	0.784539	0.669555	0.784845	0.784692	0.84657	0.712779	0.954039	0.900305	0.0236152	0.146692	no
MPG	P29372|P29372-2|P29372-4|P29372-5	DNA-3-methyladenine glycosylase OS=Homo sapiens GN=MPG PE=1 SV=3|Isoform 2 of DNA-3-methyladenine glycosylase OS=Homo sapiens GN=MPG|Isoform 3 of DNA-3-methyladenine glycosylase OS=Homo sapiens GN=MPG|Isoform 4 of DNA-3-methyladenine glycosylase OS=Homo sapiens GN=MPG	0.830576	0.813684	0.868657	0.849616	0.874124	0.930601	0.857177	0.902362	0.159787	0.408975	no
TMF1	A0A0A0MTG4|P82094|P82094-2	TATA element modulatory factor OS=Homo sapiens GN=TMF1 PE=1 SV=1|TATA element modulatory factor OS=Homo sapiens GN=TMF1 PE=1 SV=2|Isoform 2 of TATA element modulatory factor OS=Homo sapiens GN=TMF1	0.85136	0.87602	0.844305	0.86369	0.905093	1.00624	0.944717	0.972358	0.0104058	0.0852597	no
UBL5	Q9BZL1	Ubiquitin-like protein 5 OS=Homo sapiens GN=UBL5 PE=1 SV=1	0.846446	0.841229	0.845813	0.846129	0.895927	1.00137	0.976542	0.988271	0.010418	0.0852597	no
PREB	Q9HCU5	Prolactin regulatory element-binding protein OS=Homo sapiens GN=PREB PE=1 SV=2	0.889099	0.788102	0.811287	0.850193	0.966023	0.871329	0.839003	0.918676	0.0342514	0.181334	no
PGAM5	Q96HS1	Serine/threonine-protein phosphatase PGAM5, mitochondrial OS=Homo sapiens GN=PGAM5 PE=1 SV=2	0.843879	0.890508	0.879091	0.8848	0.844828	0.91439	0.881769	0.898079	0.661791	0.820729	no
SMAD4	K7EIU8|Q13485	Mothers against decapentaplegic homolog OS=Homo sapiens GN=SMAD4 PE=1 SV=1|Mothers against decapentaplegic homolog 4 OS=Homo sapiens GN=SMAD4 PE=1 SV=1	0.792952	0.776007	0.808417	0.800684	0.739667	0.854874	0.893384	0.874129	0.356265	0.605768	no
ARL8B	Q9NVJ2	ADP-ribosylation factor-like protein 8B OS=Homo sapiens GN=ARL8B PE=1 SV=1	0.847372	0.838668	0.899955	0.873664	0.828744	0.876004	0.888735	0.88237	0.911541	0.959722	no
RANBP3	B7Z7F3|Q9H6Z4|Q9H6Z4-2|Q9H6Z4-3	Ran-binding protein 3 OS=Homo sapiens GN=RANBP3 PE=1 SV=1|Ran-binding protein 3 OS=Homo sapiens GN=RANBP3 PE=1 SV=1|Isoform 2 of Ran-binding protein 3 OS=Homo sapiens GN=RANBP3|Isoform 3 of Ran-binding protein 3 OS=Homo sapiens GN=RANBP3	1.13912	1.10819	1.14594	1.12365	1.12646	1.09664	1.10944	1.10304	0.447388	0.677399	no
POLR3A	O14802	DNA-directed RNA polymerase III subunit RPC1 OS=Homo sapiens GN=POLR3A PE=1 SV=2	0.852437	0.892757	0.874884	0.88382	0.918979	0.921678	0.962271	0.941975	0.040776	0.199193	no
UCHL3	A0A087WTB8|P15374|Q5TBK7	Ubiquitin carboxyl-terminal hydrolase OS=Homo sapiens GN=UCHL3 PE=1 SV=1|Ubiquitin carboxyl-terminal hydrolase isozyme L3 OS=Homo sapiens GN=UCHL3 PE=1 SV=1|Ubiquitin carboxyl-terminal hydrolase isozyme L3 (Fragment) OS=Homo sapiens GN=UCHL3 PE=1 SV=1	0.841931	0.785878	0.703727	0.813905	0.922612	0.762799	0.802841	0.862726	0.148549	0.398344	no
MED1	Q15648	Mediator of RNA polymerase II transcription subunit 1 OS=Homo sapiens GN=MED1 PE=1 SV=4	0.881102	0.852092	0.88383	0.882466	0.910378	0.904103	0.964516	0.937447	0.0532728	0.233984	no
HAUS6	Q5VY60|Q7Z4H7	HAUS augmin-like complex subunit 6 OS=Homo sapiens GN=HAUS6 PE=1 SV=1|HAUS augmin-like complex subunit 6 OS=Homo sapiens GN=HAUS6 PE=1 SV=2	0.833556	0.836653	0.850523	0.843588	0.817512	0.900788	0.930288	0.915538	0.176844	0.430389	no
PPP1CB	P62140	Serine/threonine-protein phosphatase PP1-beta catalytic subunit OS=Homo sapiens GN=PPP1CB PE=1 SV=3	0.892203	0.856897	0.87585	0.884026	0.871627	0.811685	0.830521	0.851074	0.109177	0.338896	no
SENP1	Q9P0U3|Q9P0U3-2	Sentrin-specific protease 1 OS=Homo sapiens GN=SENP1 PE=1 SV=2|Isoform 2 of Sentrin-specific protease 1 OS=Homo sapiens GN=SENP1	0.767776	0.640313	0.760685	0.764231	0.84285	0.685109	0.656121	0.763979	0.938244	0.971354	no
UQCRFS1	P47985	Cytochrome b-c1 complex subunit Rieske, mitochondrial OS=Homo sapiens GN=UQCRFS1 PE=1 SV=2	1.19286	1.183	1.14263	1.16281	1.1515	1.19597	1.0644	1.10795	0.279721	0.534203	no
EP400	Q96L91|Q96L91-2|Q96L91-3|Q96L91-5	E1A-binding protein p400 OS=Homo sapiens GN=EP400 PE=1 SV=4|Isoform 2 of E1A-binding protein p400 OS=Homo sapiens GN=EP400|Isoform 3 of E1A-binding protein p400 OS=Homo sapiens GN=EP400|Isoform 5 of E1A-binding protein p400 OS=Homo sapiens GN=EP400	0.889045	0.884786	0.838855	0.886915	0.898321	0.906479	0.913913	0.910196	0.18412	0.438992	no
RECQL5	O94762|O94762-4	ATP-dependent DNA helicase Q5 OS=Homo sapiens GN=RECQL5 PE=1 SV=2|Isoform 4 of ATP-dependent DNA helicase Q5 OS=Homo sapiens GN=RECQL5	0.904983	0.774798	0.794545	0.849764	0.887798	0.789841	0.787205	0.838819	0.897005	0.953344	no
AP2A1	O95782|O95782-2	AP-2 complex subunit alpha-1 OS=Homo sapiens GN=AP2A1 PE=1 SV=3|Isoform B of AP-2 complex subunit alpha-1 OS=Homo sapiens GN=AP2A1	0.82649	0.841786	0.848558	0.845172	0.828537	0.934727	0.938289	0.936508	0.0712686	0.274399	no
SNRPA	P09012	U1 small nuclear ribonucleoprotein A OS=Homo sapiens GN=SNRPA PE=1 SV=3	0.867247	0.869086	0.830552	0.868167	0.983126	1	1.05022	1	0.00297554	0.035315	no
LAMC1	P11047	Laminin subunit gamma-1 OS=Homo sapiens GN=LAMC1 PE=1 SV=3	0.716772	0.729241	0.677751	0.723007	0.730583	0.885757	0.973994	0.929876	0.0357029	0.18549	no
FUBP1	Q96AE4-2	Isoform 2 of Far upstream element-binding protein 1 OS=Homo sapiens GN=FUBP1	0.767062	0.775082	0.638195	0.771072	0.728498	0.761166	0.826569	0.793867	0.386762	0.629786	no
SMAP1	Q8IYB5-2|Q8IYB5-3	Isoform 2 of Stromal membrane-associated protein 1 OS=Homo sapiens GN=SMAP1|Isoform 3 of Stromal membrane-associated protein 1 OS=Homo sapiens GN=SMAP1	1.12035	1.13402	1.15669	1.12719	1.04654	1.0936	1.10914	1.07007	0.0806037	0.29009	no
SUDS3	Q9H7L9	Sin3 histone deacetylase corepressor complex component SDS3 OS=Homo sapiens GN=SUDS3 PE=1 SV=2	1.15694	1.14578	1.11153	1.12865	1.09692	1.10956	1.04723	1.07207	0.08028	0.28948	no
ERBB2IP	Q96RT1|Q96RT1-2|Q96RT1-3|Q96RT1-5|Q96RT1-7|Q96RT1-8	Protein LAP2 OS=Homo sapiens GN=ERBB2IP PE=1 SV=2|Isoform 2 of Protein LAP2 OS=Homo sapiens GN=ERBB2IP|Isoform 3 of Protein LAP2 OS=Homo sapiens GN=ERBB2IP|Isoform 5 of Protein LAP2 OS=Homo sapiens GN=ERBB2IP|Isoform 7 of Protein LAP2 OS=Homo sapiens GN=ERBB2IP|Isoform 8 of Protein LAP2 OS=Homo sapiens GN=ERBB2IP	0.895833	0.839214	0.886131	0.890982	0.9071	0.862182	0.91701	0.912055	0.309896	0.563654	no
TCP1	P17987	T-complex protein 1 subunit alpha OS=Homo sapiens GN=TCP1 PE=1 SV=1	0.881383	0.86715	0.892172	0.886777	0.880841	0.88678	0.928167	0.907474	0.407708	0.647486	no
BTN2A1	Q7KYR7|Q7KYR7-3|Q7KYR7-5	Butyrophilin subfamily 2 member A1 OS=Homo sapiens GN=BTN2A1 PE=1 SV=3|Isoform 3 of Butyrophilin subfamily 2 member A1 OS=Homo sapiens GN=BTN2A1|Isoform 5 of Butyrophilin subfamily 2 member A1 OS=Homo sapiens GN=BTN2A1	0.907496	0.791369	0.753903	0.849432	0.92204	0.839946	0.831215	0.880993	0.0793041	0.288466	no
DNAJA3	Q96EY1	DnaJ homolog subfamily A member 3, mitochondrial OS=Homo sapiens GN=DNAJA3 PE=1 SV=2	0.889613	0.858886	0.85388	0.87425	0.913136	0.899022	0.840558	0.906079	0.476745	0.699693	no
CLPTM1L	Q96KA5|Q96KA5-2	Cleft lip and palate transmembrane protein 1-like protein OS=Homo sapiens GN=CLPTM1L PE=1 SV=1|Isoform 2 of Cleft lip and palate transmembrane protein 1-like protein OS=Homo sapiens GN=CLPTM1L	0.881402	0.877495	0.838855	0.879448	0.862782	0.824276	0.784033	0.843529	0.083405	0.29542	no
ALDH3A2	J3QRD1|P51648|P51648-2	Fatty aldehyde dehydrogenase OS=Homo sapiens GN=ALDH3A2 PE=1 SV=1|Fatty aldehyde dehydrogenase OS=Homo sapiens GN=ALDH3A2 PE=1 SV=1|Isoform 2 of Fatty aldehyde dehydrogenase OS=Homo sapiens GN=ALDH3A2	0.872522	0.867427	0.906291	0.889407	0.897573	0.918976	0.930825	0.9249	0.153606	0.403747	no
ATG5	L7UQJ2|Q9H1Y0	Autophagy protein 5 OS=Homo sapiens GN=ATG5 PE=1 SV=1|Autophagy protein 5 OS=Homo sapiens GN=ATG5 PE=1 SV=2	0.890287	0.856647	0.87731	0.883799	0.938223	0.898864	0.877739	0.918544	0.217801	0.476374	no
TSPAN8	P19075	Tetraspanin-8 OS=Homo sapiens GN=TSPAN8 PE=1 SV=1	1.19897	1.33008	1.13645	1.16771	1.08852	1.23089	1.1418	1.11516	0.11145	0.342992	no
VWA8	A3KMH1|A3KMH1-3	von Willebrand factor A domain-containing protein 8 OS=Homo sapiens GN=VWA8 PE=1 SV=2|Isoform 3 of von Willebrand factor A domain-containing protein 8 OS=Homo sapiens GN=VWA8	0.810319	0.872016	0.848567	0.860291	0.827685	0.944423	0.929885	0.937154	0.0540859	0.235829	no
RHOA	P61586	Transforming protein RhoA OS=Homo sapiens GN=RHOA PE=1 SV=1	0.860777	0.80005	0.879963	0.87037	0.850446	0.88793	0.870542	0.879236	0.443678	0.675021	no
UBE2S	K7EPJ1|Q16763	Ubiquitin-conjugating enzyme E2 S (Fragment) OS=Homo sapiens GN=UBE2S PE=1 SV=1|Ubiquitin-conjugating enzyme E2 S OS=Homo sapiens GN=UBE2S PE=1 SV=2	0.846835	0.83122	0.911432	0.879134	0.969266	0.956301	0.969111	0.969189	0.00901103	0.0768429	no
FBXO11	A0A0A0MR53|H0YAV3|Q86XK2|Q86XK2-2|Q86XK2-3|Q86XK2-5|Q86XK2-6	F-box only protein 11 OS=Homo sapiens GN=FBXO11 PE=1 SV=1|F-box only protein 11 (Fragment) OS=Homo sapiens GN=FBXO11 PE=1 SV=1|F-box only protein 11 OS=Homo sapiens GN=FBXO11 PE=1 SV=3|Isoform 2 of F-box only protein 11 OS=Homo sapiens GN=FBXO11|Isoform 3 of F-box only protein 11 OS=Homo sapiens GN=FBXO11|Isoform 5 of F-box only protein 11 OS=Homo sapiens GN=FBXO11|Isoform 6 of F-box only protein…	0.599032	0.761979	0.796994	0.779487	0.839156	0.91944	0.820399	0.879298	0.0294564	0.167375	no
POLR1C	O15160	DNA-directed RNA polymerases I and III subunit RPAC1 OS=Homo sapiens GN=POLR1C PE=1 SV=1	0.898921	0.834797	0.789746	0.866859	0.928251	0.921342	0.836115	0.924797	0.0529988	0.23297	no
CPSF1	Q10570	Cleavage and polyadenylation specificity factor subunit 1 OS=Homo sapiens GN=CPSF1 PE=1 SV=2	0.892649	0.846639	0.826023	0.869644	1.01033	0.905482	0.937755	0.968878	0.00810407	0.0710158	no
ATP11C	A0A067XG54|Q8NB49|Q8NB49-2|Q8NB49-3|Q8NB49-4	Phospholipid-transporting ATPase OS=Homo sapiens GN=ATP11C PE=1 SV=1|Phospholipid-transporting ATPase IG OS=Homo sapiens GN=ATP11C PE=1 SV=3|Isoform 2 of Phospholipid-transporting ATPase IG OS=Homo sapiens GN=ATP11C|Isoform 3 of Phospholipid-transporting ATPase IG OS=Homo sapiens GN=ATP11C|Isoform 4 of Phospholipid-transporting ATPase IG OS=Homo sapiens GN=ATP11C	0.871843	0.698276	0.66581	0.78506	0.950467	0.809407	0.730686	0.879937	0.00724217	0.0655927	no
PPIL3	B8ZZ77|Q9H2H8|Q9H2H8-2	Peptidyl-prolyl cis-trans isomerase OS=Homo sapiens GN=PPIL3 PE=1 SV=1|Peptidyl-prolyl cis-trans isomerase-like 3 OS=Homo sapiens GN=PPIL3 PE=1 SV=1|Isoform 2 of Peptidyl-prolyl cis-trans isomerase-like 3 OS=Homo sapiens GN=PPIL3	0.850207	0.887429	0.886408	0.886918	0.88815	0.944305	0.894557	0.919431	0.165436	0.415541	no
KPNB1	Q14974	Importin subunit beta-1 OS=Homo sapiens GN=KPNB1 PE=1 SV=2	0.597996	0.714628	0.715584	0.715106	0.607821	0.849393	0.917875	0.883634	0.0308714	0.171268	no
SCNM1	Q9BWG6	Sodium channel modifier 1 OS=Homo sapiens GN=SCNM1 PE=1 SV=1	0.906247	0.864976	0.853681	0.885611	1.01052	0.958352	0.99321	0.996605	0.00381929	0.0413157	no
ZMYND8	H7C4X9|Q9ULU4-12|Q9ULU4-13|Q9ULU4-14|Q9ULU4-16|Q9ULU4-21|Q9ULU4-9	Protein kinase C-binding protein 1 (Fragment) OS=Homo sapiens GN=ZMYND8 PE=1 SV=2|Isoform 12 of Protein kinase C-binding protein 1 OS=Homo sapiens GN=ZMYND8|Isoform 13 of Protein kinase C-binding protein 1 OS=Homo sapiens GN=ZMYND8|Isoform 14 of Protein kinase C-binding protein 1 OS=Homo sapiens GN=ZMYND8|Isoform 16 of Protein kinase C-binding protein 1 OS=Homo sapiens GN=ZMYND8|Isoform 21 of Pro…	0.734901	0.781492	0.57971	0.758196	0.730063	0.85056	0.58593	0.790311	0.337352	0.588187	no
APC	B7Z2B6|E9PFT7|P25054|P25054-2|R4GMU6	Adenomatous polyposis coli protein (Fragment) OS=Homo sapiens GN=APC PE=1 SV=1|Adenomatous polyposis coli protein (Fragment) OS=Homo sapiens GN=APC PE=1 SV=7|Adenomatous polyposis coli protein OS=Homo sapiens GN=APC PE=1 SV=2|Isoform Short of Adenomatous polyposis coli protein OS=Homo sapiens GN=APC|Adenomatous polyposis coli protein (Fragment) OS=Homo sapiens GN=APC PE=1 SV=1	0.907039	0.784603	0.80406	0.855549	0.964687	0.867684	0.936382	0.950535	0.0122947	0.0950815	no
MBNL1	A0A0A0MQX8|C9JP00|Q9NR56|Q9NR56-2|Q9NR56-5|Q9NR56-6|Q9NR56-7	Muscleblind-like protein 1 OS=Homo sapiens GN=MBNL1 PE=1 SV=1|Muscleblind-like protein 1 OS=Homo sapiens GN=MBNL1 PE=1 SV=1|Muscleblind-like protein 1 OS=Homo sapiens GN=MBNL1 PE=1 SV=2|Isoform 2 of Muscleblind-like protein 1 OS=Homo sapiens GN=MBNL1|Isoform 5 of Muscleblind-like protein 1 OS=Homo sapiens GN=MBNL1|Isoform 6 of Muscleblind-like protein 1 OS=Homo sapiens GN=MBNL1|Isoform 7 of Muscl…	0.713185	0.698159	0.696572	0.705672	0.63157	0.769003	0.872635	0.820819	0.372414	0.618931	no
KPNA6	O60684	Importin subunit alpha-7 OS=Homo sapiens GN=KPNA6 PE=1 SV=1	0.818582	0.872692	0.801997	0.845637	0.820172	0.960625	0.849896	0.90526	0.119078	0.356706	no
USMG5	Q96IX5	Up-regulated during skeletal muscle growth protein 5 OS=Homo sapiens GN=USMG5 PE=1 SV=1	0.817814	0.597498	0.788868	0.803341	0.804862	0.695415	0.828813	0.816838	0.164342	0.414318	no
TUBG1	P23258	Tubulin gamma-1 chain OS=Homo sapiens GN=TUBG1 PE=1 SV=2	0.852465	0.771465	0.88586	0.869163	0.904293	0.804554	0.877038	0.890665	0.28211	0.535795	no
PRDX2	P32119	Peroxiredoxin-2 OS=Homo sapiens GN=PRDX2 PE=1 SV=5	1.1729	1.09817	1.14127	1.11972	1.10799	1.06016	1.10157	1.08087	0.109987	0.339596	no
P3H2	Q8IVL5	Prolyl 3-hydroxylase 2 OS=Homo sapiens GN=P3H2 PE=1 SV=1	0.883564	0.890008	0.897551	0.893779	0.909504	0.921497	0.934158	0.927828	0.168795	0.42047	no
PCDH1	Q08174|Q08174-2	Protocadherin-1 OS=Homo sapiens GN=PCDH1 PE=1 SV=2|Isoform 2 of Protocadherin-1 OS=Homo sapiens GN=PCDH1	0.899361	0.762091	0.82906	0.864211	0.911243	0.863187	0.853985	0.887215	0.130858	0.375728	no
PSMC3	P17980	26S protease regulatory subunit 6A OS=Homo sapiens GN=PSMC3 PE=1 SV=3	0.873395	0.870776	0.876675	0.875035	0.87965	0.933912	0.941837	0.937874	0.108093	0.337118	no
K7EK78|K7EMT4|K7EP35|NDUFA11	K7EK78|K7EMT4|K7EP35|K7EQ77|Q86Y39|Q86Y39-2	Uncharacterized protein OS=Homo sapiens PE=4 SV=1|Uncharacterized protein (Fragment) OS=Homo sapiens PE=4 SV=1|Uncharacterized protein (Fragment) OS=Homo sapiens PE=4 SV=1|NADH dehydrogenase [ubiquinone] 1 alpha subcomplex subunit 11 OS=Homo sapiens GN=NDUFA11 PE=4 SV=1|NADH dehydrogenase [ubiquinone] 1 alpha subcomplex subunit 11 OS=Homo sapiens GN=NDUFA11 PE=1 SV=3|Isoform 2 of NADH dehydrogena…	0.842496	0.737043	0.860317	0.851406	0.80607	0.700092	0.736924	0.771497	0.0451183	0.213265	no
MTA2	O94776	Metastasis-associated protein MTA2 OS=Homo sapiens GN=MTA2 PE=1 SV=1	0.917161	0.853292	0.839004	0.885226	0.914989	0.869979	0.861861	0.892484	0.537072	0.733895	no
NDUFB9	E9PH64|Q9Y6M9	NADH dehydrogenase [ubiquinone] 1 beta subcomplex subunit 9 OS=Homo sapiens GN=NDUFB9 PE=1 SV=1|NADH dehydrogenase [ubiquinone] 1 beta subcomplex subunit 9 OS=Homo sapiens GN=NDUFB9 PE=1 SV=3	0.831767	0.878699	0.849839	0.864269	0.857718	0.967147	0.942908	0.955027	0.0323031	0.17649	no
PSMD1	A0A087WW66|Q99460|Q99460-2	26S proteasome non-ATPase regulatory subunit 1 OS=Homo sapiens GN=PSMD1 PE=1 SV=1|26S proteasome non-ATPase regulatory subunit 1 OS=Homo sapiens GN=PSMD1 PE=1 SV=2|Isoform 2 of 26S proteasome non-ATPase regulatory subunit 1 OS=Homo sapiens GN=PSMD1	0.797891	0.871452	0.815422	0.843437	0.820407	0.953569	0.93619	0.944879	0.0349286	0.183501	no
ACTN4	O43707	Alpha-actinin-4 OS=Homo sapiens GN=ACTN4 PE=1 SV=2	0.618712	0.710678	0.727408	0.719043	0.590023	0.765296	0.895868	0.830582	0.19214	0.448036	no
CHD6	Q8TD26	Chromodomain-helicase-DNA-binding protein 6 OS=Homo sapiens GN=CHD6 PE=1 SV=4	0.699345	0.684762	0.644084	0.692054	0.941074	0.872943	0.63448	0.907009	0.0443186	0.211143	no
RSU1	Q15404	Ras suppressor protein 1 OS=Homo sapiens GN=RSU1 PE=1 SV=3	0.836183	0.793935	0.891887	0.864035	0.870735	0.881705	0.984218	0.932962	0.0233923	0.14581	no
NAA40	F5H2C9|Q86UY6	N-alpha-acetyltransferase 40 OS=Homo sapiens GN=NAA40 PE=1 SV=1|N-alpha-acetyltransferase 40 OS=Homo sapiens GN=NAA40 PE=1 SV=1	0.853603	0.893252	0.804012	0.873428	0.791349	0.84567	0.74264	0.81851	0.0247713	0.150921	no
CCT4	P50991	T-complex protein 1 subunit delta OS=Homo sapiens GN=CCT4 PE=1 SV=4	0.813281	0.848537	0.882507	0.865522	0.806988	0.88825	0.925632	0.906941	0.293456	0.547668	no
RAD51	E9PI54|Q06609|Q06609-2|Q06609-3|Q06609-4	DNA repair protein RAD51 homolog 1 OS=Homo sapiens GN=RAD51 PE=1 SV=1|DNA repair protein RAD51 homolog 1 OS=Homo sapiens GN=RAD51 PE=1 SV=1|Isoform 2 of DNA repair protein RAD51 homolog 1 OS=Homo sapiens GN=RAD51|Isoform 3 of DNA repair protein RAD51 homolog 1 OS=Homo sapiens GN=RAD51|Isoform 4 of DNA repair protein RAD51 homolog 1 OS=Homo sapiens GN=RAD51	1.16894	1.11014	1.14625	1.1282	1.15337	1.12623	1.09071	1.10847	0.535851	0.733561	no
ARHGEF2	Q92974|Q92974-2|Q92974-3|V9GYM8	Rho guanine nucleotide exchange factor 2 OS=Homo sapiens GN=ARHGEF2 PE=1 SV=4|Isoform 2 of Rho guanine nucleotide exchange factor 2 OS=Homo sapiens GN=ARHGEF2|Isoform 3 of Rho guanine nucleotide exchange factor 2 OS=Homo sapiens GN=ARHGEF2|Rho guanine nucleotide exchange factor 2 OS=Homo sapiens GN=ARHGEF2 PE=1 SV=1	0.885597	0.881507	0.846857	0.883552	0.911311	0.958325	0.951088	0.954707	0.0373272	0.189959	no
CFL1	P23528	Cofilin-1 OS=Homo sapiens GN=CFL1 PE=1 SV=3	1.15377	1.10879	1.11719	1.11299	1.07501	1.05637	1.04808	1.05222	0.0385627	0.193099	no
OGT	O15294	UDP-N-acetylglucosamine--peptide N-acetylglucosaminyltransferase 110 kDa subunit OS=Homo sapiens GN=OGT PE=1 SV=3	0.715139	0.779872	0.738584	0.759228	0.711013	0.883844	0.942496	0.91317	0.0637581	0.259242	no
GDA	Q9Y2T3|Q9Y2T3-3	Guanine deaminase OS=Homo sapiens GN=GDA PE=1 SV=1|Isoform 3 of Guanine deaminase OS=Homo sapiens GN=GDA	1.13355	1.09951	1.14483	1.11653	1.06348	1.05014	1.07557	1.05681	0.0462359	0.21641	no
GGCT	O75223	Gamma-glutamylcyclotransferase OS=Homo sapiens GN=GGCT PE=1 SV=1	1.26746	1.13655	1.1736	1.15507	1.21139	1.04398	1.08881	1.06639	0.0301657	0.169232	no
GCFC2	P16383|P16383-2	GC-rich sequence DNA-binding factor 2 OS=Homo sapiens GN=GCFC2 PE=1 SV=2|Isoform 2 of GC-rich sequence DNA-binding factor 2 OS=Homo sapiens GN=GCFC2	0.813501	0.837791	0.75664	0.825646	0.976076	0.834692	0.879706	0.927891	0.0500565	0.224859	no
CIZ1	F5H2X7|H0Y5D5|Q5SYW2|Q9BTG3|Q9ULV3|Q9ULV3-2|Q9ULV3-3|Q9ULV3-4|Q9ULV3-5	Cip1-interacting zinc finger protein OS=Homo sapiens GN=CIZ1 PE=1 SV=2|Cip1-interacting zinc finger protein (Fragment) OS=Homo sapiens GN=CIZ1 PE=1 SV=1|Cip1-interacting zinc finger protein OS=Homo sapiens GN=CIZ1 PE=1 SV=1|CIZ1 protein OS=Homo sapiens GN=CIZ1 PE=1 SV=1|Cip1-interacting zinc finger protein OS=Homo sapiens GN=CIZ1 PE=1 SV=2|Isoform 2 of Cip1-interacting zinc finger protein OS=Homo…	0.871857	0.785453	0.774958	0.828655	0.997952	0.853578	0.817767	0.925765	0.0185637	0.126205	no
FZD6	O60353|O60353-2	Frizzled-6 OS=Homo sapiens GN=FZD6 PE=1 SV=2|Isoform 2 of Frizzled-6 OS=Homo sapiens GN=FZD6	0.848233	0.90293	0.85102	0.876975	0.816747	0.876982	0.873817	0.875399	0.611064	0.786111	no
NPR3	P17342|P17342-2	Atrial natriuretic peptide receptor 3 OS=Homo sapiens GN=NPR3 PE=1 SV=2|Isoform 2 of Atrial natriuretic peptide receptor 3 OS=Homo sapiens GN=NPR3	0.884927	0.846183	0.883686	0.884307	0.945088	0.941493	0.900227	0.943291	0.0646873	0.260973	no
DSCR3	O14972|O14972-2	Down syndrome critical region protein 3 OS=Homo sapiens GN=DSCR3 PE=2 SV=1|Isoform 2 of Down syndrome critical region protein 3 OS=Homo sapiens GN=DSCR3	0.828804	0.812336	0.85248	0.840642	0.832704	0.912695	0.972247	0.942471	0.0534701	0.234279	no
UBE2M	P61081	NEDD8-conjugating enzyme Ubc12 OS=Homo sapiens GN=UBE2M PE=1 SV=1	1.19358	1.13739	1.11037	1.12388	1.06626	1.09297	1.05414	1.0602	0.0463851	0.21641	no
PDXDC1	Q6P996|Q6P996-4|Q6P996-5	Pyridoxal-dependent decarboxylase domain-containing protein 1 OS=Homo sapiens GN=PDXDC1 PE=1 SV=2|Isoform 4 of Pyridoxal-dependent decarboxylase domain-containing protein 1 OS=Homo sapiens GN=PDXDC1|Isoform 5 of Pyridoxal-dependent decarboxylase domain-containing protein 1 OS=Homo sapiens GN=PDXDC1	0.823975	0.786717	0.83884	0.831408	0.831835	0.899107	0.988362	0.943735	0.0402719	0.198314	no
SMYD5	Q6GMV2	SET and MYND domain-containing protein 5 OS=Homo sapiens GN=SMYD5 PE=1 SV=2	1.18985	1.12455	1.13615	1.13035	1.14036	1.13251	1.06486	1.09868	0.244507	0.500891	no
AGK	E9PC15|Q53H12	Acylglycerol kinase, mitochondrial OS=Homo sapiens GN=AGK PE=1 SV=1|Acylglycerol kinase, mitochondrial OS=Homo sapiens GN=AGK PE=1 SV=2	1.09154	1.18853	1.21295	1.14004	1.0795	1.08569	1.10296	1.0826	0.0641432	0.259614	no
PRPF4B	Q13523	Serine/threonine-protein kinase PRP4 homolog OS=Homo sapiens GN=PRPF4B PE=1 SV=3	0.752895	0.779781	0.52296	0.766338	0.891436	0.883406	0.691235	0.887421	0.00347595	0.0387669	no
PSMC2	P35998	26S protease regulatory subunit 7 OS=Homo sapiens GN=PSMC2 PE=1 SV=3	0.788509	0.807832	0.868211	0.838021	0.779014	0.882937	0.934403	0.90867	0.149089	0.398661	no
GABARAPL1	F5GZY7|Q9H0R8|Q9H0R8-2	Gamma-aminobutyric acid receptor-associated protein-like 1 (Fragment) OS=Homo sapiens GN=GABARAPL1 PE=1 SV=1|Gamma-aminobutyric acid receptor-associated protein-like 1 OS=Homo sapiens GN=GABARAPL1 PE=1 SV=1|Isoform 2 of Gamma-aminobutyric acid receptor-associated protein-like 1 OS=Homo sapiens GN=GABARAPL1	0.91282	0.863571	0.880758	0.896789	0.934466	0.907757	0.923217	0.928842	0.128701	0.371712	no
PSMA3	P25788|P25788-2	Proteasome subunit alpha type-3 OS=Homo sapiens GN=PSMA3 PE=1 SV=2|Isoform 2 of Proteasome subunit alpha type-3 OS=Homo sapiens GN=PSMA3	0.89386	0.775891	0.858552	0.876206	0.884695	0.808768	0.895128	0.889912	0.358954	0.608302	no
ARF3|ARF1	P61204|P84077	ADP-ribosylation factor 3 OS=Homo sapiens GN=ARF3 PE=1 SV=2|ADP-ribosylation factor 1 OS=Homo sapiens GN=ARF1 PE=1 SV=2	1.1425	1.24227	1.12483	1.13366	1.11664	1.1538	1.04372	1.08018	0.0637532	0.259242	no
ZMYM4	Q5VZL5|Q5VZL5-4	Zinc finger MYM-type protein 4 OS=Homo sapiens GN=ZMYM4 PE=1 SV=1|Isoform 4 of Zinc finger MYM-type protein 4 OS=Homo sapiens GN=ZMYM4	0.906728	0.88272	0.829716	0.894724	0.91474	0.890413	0.85905	0.902577	0.466023	0.689582	no
MCM7	P33993	DNA replication licensing factor MCM7 OS=Homo sapiens GN=MCM7 PE=1 SV=4	0.896559	0.874686	0.899962	0.898261	0.913268	0.893803	0.896901	0.905085	0.601373	0.779369	no
C1ORF52	Q8N6N3|Q8N6N3-2	UPF0690 protein C1orf52 OS=Homo sapiens GN=C1orf52 PE=1 SV=1|Isoform 2 of UPF0690 protein C1orf52 OS=Homo sapiens GN=C1orf52	1.30662	1.21552	1.12911	1.17232	1.34574	1.26566	1.12848	1.19707	0.356413	0.605768	no
ENO1	P06733|P06733-2	Alpha-enolase OS=Homo sapiens GN=ENO1 PE=1 SV=2|Isoform MBP-1 of Alpha-enolase OS=Homo sapiens GN=ENO1	1.13294	1.10326	1.16614	1.1181	1.11063	1.07472	1.08646	1.08059	0.161639	0.41152	no
VARS	P26640	Valine--tRNA ligase OS=Homo sapiens GN=VARS PE=1 SV=4	0.771095	0.829601	0.832084	0.830842	0.764405	0.905883	0.92982	0.917852	0.102832	0.328715	no
SNRNP70	P08621	U1 small nuclear ribonucleoprotein 70 kDa OS=Homo sapiens GN=SNRNP70 PE=1 SV=2	0.87647	0.890683	0.80924	0.883577	1.02317	1.00509	1.02063	1.01286	0.00257163	0.0319854	no
DPCD	Q9BVM2	Protein DPCD OS=Homo sapiens GN=DPCD PE=1 SV=2	1.15468	1.19362	1.09027	1.12248	1.07829	1.07889	1.03836	1.05832	0.0274644	0.159196	no
ZBTB21	Q9ULJ3|Q9ULJ3-2	Zinc finger and BTB domain-containing protein 21 OS=Homo sapiens GN=ZBTB21 PE=1 SV=2|Isoform 2 of Zinc finger and BTB domain-containing protein 21 OS=Homo sapiens GN=ZBTB21	0.877456	0.870516	0.867709	0.873986	0.949784	0.870788	0.908743	0.929263	0.167115	0.418214	no
THOC6	Q86W42|Q86W42-2	THO complex subunit 6 homolog OS=Homo sapiens GN=THOC6 PE=1 SV=1|Isoform 2 of THO complex subunit 6 homolog OS=Homo sapiens GN=THOC6	0.845574	0.863147	0.866757	0.864952	0.931219	0.848185	0.875903	0.903561	0.374875	0.621318	no
MED4	Q9NPJ6	Mediator of RNA polymerase II transcription subunit 4 OS=Homo sapiens GN=MED4 PE=1 SV=1	0.790478	0.847741	0.89566	0.8717	0.847558	0.830201	0.921797	0.884678	0.384803	0.629705	no
ATXN10	Q9UBB4	Ataxin-10 OS=Homo sapiens GN=ATXN10 PE=1 SV=1	0.709594	0.788952	0.808359	0.798656	0.725404	0.896068	0.956092	0.92608	0.0301622	0.169232	no
L3MBTL2	H0Y5M2|Q969R5|Q969R5-2|Q969R5-3	Lethal(3)malignant brain tumor-like protein 2 (Fragment) OS=Homo sapiens GN=L3MBTL2 PE=1 SV=1|Lethal(3)malignant brain tumor-like protein 2 OS=Homo sapiens GN=L3MBTL2 PE=1 SV=1|Isoform 2 of Lethal(3)malignant brain tumor-like protein 2 OS=Homo sapiens GN=L3MBTL2|Isoform 3 of Lethal(3)malignant brain tumor-like protein 2 OS=Homo sapiens GN=L3MBTL2	0.836985	0.756792	0.797406	0.817195	0.988549	0.881627	0.801423	0.935088	0.0412016	0.200366	no
RMDN2	Q96LZ7	Regulator of microtubule dynamics protein 2 OS=Homo sapiens GN=RMDN2 PE=1 SV=2	0.827191	0.889014	0.868723	0.878869	0.869604	0.890946	0.825091	0.880275	0.99428	0.99603	no
NUDT5	A6NFX8|Q9UKK9	ADP-sugar pyrophosphatase OS=Homo sapiens GN=NUDT5 PE=1 SV=1|ADP-sugar pyrophosphatase OS=Homo sapiens GN=NUDT5 PE=1 SV=1	1.1711	1.13135	1.1324	1.13187	1.1423	1.06111	1.04786	1.05449	0.066333	0.265392	no
AK6	A0A087WVD7|D6RDH4|Q9Y3D8|Q9Y3D8-2	Adenylate kinase isoenzyme 6 OS=Homo sapiens GN=AK6 PE=1 SV=1|Adenylate kinase isoenzyme 6 OS=Homo sapiens GN=AK6 PE=1 SV=1|Adenylate kinase isoenzyme 6 OS=Homo sapiens GN=AK6 PE=1 SV=1|Isoform 2 of Adenylate kinase isoenzyme 6 OS=Homo sapiens GN=AK6	1.33479	1.13211	1.24271	1.18741	1.30338	1.07356	1.14398	1.10877	0.0778569	0.286273	no
SDCBP	O00560|O00560-2	Syntenin-1 OS=Homo sapiens GN=SDCBP PE=1 SV=1|Isoform 2 of Syntenin-1 OS=Homo sapiens GN=SDCBP	0.911513	0.873086	0.869521	0.892299	0.88927	0.846669	0.844019	0.867969	0.242179	0.499152	no
PLK1	P53350	Serine/threonine-protein kinase PLK1 OS=Homo sapiens GN=PLK1 PE=1 SV=1	0.854597	0.884642	0.907142	0.895892	0.875897	0.860567	0.884416	0.880157	0.709739	0.850615	no
HAUS5	O94927	HAUS augmin-like complex subunit 5 OS=Homo sapiens GN=HAUS5 PE=1 SV=2	0.830558	0.774989	0.907411	0.868984	0.905084	0.845104	0.89508	0.900082	0.140362	0.386962	no
GIT2	Q14161	ARF GTPase-activating protein GIT2 OS=Homo sapiens GN=GIT2 PE=1 SV=2	0.908046	0.892175	0.854861	0.900111	0.96249	0.955567	0.945954	0.959028	0.0215574	0.139812	no
PSMA2	A0A024RA52|P25787	Proteasome subunit alpha type OS=Homo sapiens GN=PSMA2 PE=1 SV=1|Proteasome subunit alpha type-2 OS=Homo sapiens GN=PSMA2 PE=1 SV=2	0.899161	0.779477	0.850455	0.874808	0.892339	0.825557	0.912165	0.902252	0.190174	0.445169	no
VDAC2	P45880|P45880-2	Voltage-dependent anion-selective channel protein 2 OS=Homo sapiens GN=VDAC2 PE=1 SV=2|Isoform 2 of Voltage-dependent anion-selective channel protein 2 OS=Homo sapiens GN=VDAC2	1.16149	1.13947	1.13864	1.13905	1.14299	1.11049	1.04544	1.07796	0.157454	0.40658	no
MPST	P25325|P25325-2	3-mercaptopyruvate sulfurtransferase OS=Homo sapiens GN=MPST PE=1 SV=3|Isoform 2 of 3-mercaptopyruvate sulfurtransferase OS=Homo sapiens GN=MPST	0.845821	0.842537	0.893684	0.869752	0.836443	0.901949	0.932131	0.91704	0.261132	0.5165	no
TUSC1	Q2TAM9	Tumor suppressor candidate gene 1 protein OS=Homo sapiens GN=TUSC1 PE=1 SV=3	0.849281	0.739128	0.875296	0.862289	0.939154	0.812714	0.940092	0.939623	0.0104385	0.0852597	no
CAPZA2	P47755	F-actin-capping protein subunit alpha-2 OS=Homo sapiens GN=CAPZA2 PE=1 SV=3	0.799313	0.906445	0.832045	0.869245	0.857363	0.860167	0.884705	0.872436	0.461652	0.687394	no
C5ORF51	A6NDU8	UPF0600 protein C5orf51 OS=Homo sapiens GN=C5orf51 PE=1 SV=1	0.803909	0.880254	0.834449	0.857351	0.885146	0.840433	0.915153	0.900149	0.254513	0.510964	no
EIF4H	Q15056	Eukaryotic translation initiation factor 4H OS=Homo sapiens GN=EIF4H PE=1 SV=5	1.1728	1.09463	1.12846	1.11154	1.09683	1.06347	1.08486	1.07416	0.102904	0.328715	no
PHYH	B1ALH6|O14832	Phytanoyl-CoA dioxygenase, peroxisomal OS=Homo sapiens GN=PHYH PE=1 SV=1|Phytanoyl-CoA dioxygenase, peroxisomal OS=Homo sapiens GN=PHYH PE=1 SV=1	1.13095	1.18615	1.1429	1.13692	1.16552	1.11389	1.08257	1.09823	0.357006	0.606203	no
DTNBP1	A6NFV8|D6RCT8|Q96EV8|Q96EV8-2	Dysbindin OS=Homo sapiens GN=DTNBP1 PE=1 SV=3|Dysbindin OS=Homo sapiens GN=DTNBP1 PE=1 SV=1|Dysbindin OS=Homo sapiens GN=DTNBP1 PE=1 SV=1|Isoform 2 of Dysbindin OS=Homo sapiens GN=DTNBP1	1.18158	1.14511	1.11853	1.13182	1.09143	1.15772	1.11212	1.10177	0.414344	0.652982	no
COG1	A0A087WVI0|E9PBL8|Q8WTW3	Conserved oligomeric Golgi complex subunit 1 OS=Homo sapiens GN=COG1 PE=1 SV=1|Conserved oligomeric Golgi complex subunit 1 (Fragment) OS=Homo sapiens GN=COG1 PE=1 SV=2|Conserved oligomeric Golgi complex subunit 1 OS=Homo sapiens GN=COG1 PE=1 SV=1	0.863757	0.87055	0.912327	0.891439	0.922269	0.890595	0.920317	0.921293	0.236016	0.49307	no
PIGO	Q8TEQ8|Q8TEQ8-2	GPI ethanolamine phosphate transferase 3 OS=Homo sapiens GN=PIGO PE=1 SV=3|Isoform 2 of GPI ethanolamine phosphate transferase 3 OS=Homo sapiens GN=PIGO	0.645447	0.694985	0.882947	0.788966	0.63218	0.718867	0.729432	0.72415	0.274309	0.52864	no
PLEKHA2	A0A087WZ32|A0A087X038|A8K727|Q9HB19	Pleckstrin homology domain-containing family A member 2 OS=Homo sapiens GN=PLEKHA2 PE=1 SV=1|Pleckstrin homology domain-containing family A member 2 OS=Homo sapiens GN=PLEKHA2 PE=1 SV=1|Pleckstrin homology domain-containing family A member 2 OS=Homo sapiens GN=PLEKHA2 PE=1 SV=1|Pleckstrin homology domain-containing family A member 2 OS=Homo sapiens GN=PLEKHA2 PE=1 SV=2	0.867323	0.783908	0.887246	0.877284	0.954906	0.842977	0.933969	0.944437	0.0244653	0.149562	no
PCM1	A6NNN6|E7ETA6|Q15154|Q15154-2	Pericentriolar material 1 protein OS=Homo sapiens GN=PCM1 PE=1 SV=5|Pericentriolar material 1 protein OS=Homo sapiens GN=PCM1 PE=1 SV=1|Pericentriolar material 1 protein OS=Homo sapiens GN=PCM1 PE=1 SV=4|Isoform 2 of Pericentriolar material 1 protein OS=Homo sapiens GN=PCM1	0.696384	0.673589	0.712739	0.704562	0.579654	0.782163	0.80724	0.794702	0.691585	0.837411	no
GNAQ	P50148	Guanine nucleotide-binding protein G(q) subunit alpha OS=Homo sapiens GN=GNAQ PE=1 SV=4	0.868612	0.77579	0.887876	0.878244	0.925522	0.825354	0.88984	0.907681	0.149694	0.398838	no
ANKRD17	O75179|O75179-2|O75179-6	Ankyrin repeat domain-containing protein 17 OS=Homo sapiens GN=ANKRD17 PE=1 SV=3|Isoform 2 of Ankyrin repeat domain-containing protein 17 OS=Homo sapiens GN=ANKRD17|Isoform 6 of Ankyrin repeat domain-containing protein 17 OS=Homo sapiens GN=ANKRD17	0.86808	0.9107	0.886769	0.898735	0.877364	0.91994	0.907541	0.913741	0.527032	0.728905	no
SLC22A18	A0A024RCG2|A0A0J9YWM3	Solute carrier family 22 (Organic cation transporter), member 18, isoform CRA_a OS=Homo sapiens GN=SLC22A18 PE=1 SV=1|Solute carrier family 22 member 18 OS=Homo sapiens GN=SLC22A18 PE=1 SV=1	1.20103	1.16852	1.11321	1.14086	1.17911	1.12631	1.04325	1.08478	0.143498	0.390931	no
JMJD6	B2WTI3|B2WTI4|K7EJU9|Q6NYC1|Q6NYC1-2|Q6NYC1-3	Bifunctional arginine demethylase and lysyl-hydroxylase JMJD6 OS=Homo sapiens GN=JMJD6 PE=1 SV=1|Bifunctional arginine demethylase and lysyl-hydroxylase JMJD6 OS=Homo sapiens GN=JMJD6 PE=1 SV=1|Bifunctional arginine demethylase and lysyl-hydroxylase JMJD6 OS=Homo sapiens GN=JMJD6 PE=1 SV=1|Bifunctional arginine demethylase and lysyl-hydroxylase JMJD6 OS=Homo sapiens GN=JMJD6 PE=1 SV=1|Isoform 2 o…	1.18239	1.29992	1.10478	1.14359	1.14176	1.20062	1.06381	1.10278	0.0816939	0.292236	no
CCAR2	Q8N163	Cell cycle and apoptosis regulator protein 2 OS=Homo sapiens GN=CCAR2 PE=1 SV=2	0.852135	0.828245	0.839888	0.846012	0.890878	0.969193	1.01665	0.984596	0.0146101	0.107446	no
MCU	Q8NE86|Q8NE86-3	Calcium uniporter protein, mitochondrial OS=Homo sapiens GN=MCU PE=1 SV=1|Isoform 3 of Calcium uniporter protein, mitochondrial OS=Homo sapiens GN=MCU	1.16018	1.22172	1.14153	1.15085	1.13655	1.20216	1.04443	1.09049	0.170708	0.423933	no
PSMD12	O00232	26S proteasome non-ATPase regulatory subunit 12 OS=Homo sapiens GN=PSMD12 PE=1 SV=3	0.908204	0.843569	0.878616	0.89341	0.905525	0.841958	0.899628	0.902576	0.788098	0.894293	no
PI4K2A	Q9BTU6	Phosphatidylinositol 4-kinase type 2-alpha OS=Homo sapiens GN=PI4K2A PE=1 SV=1	0.906132	0.809196	0.845201	0.875667	0.909144	0.843628	0.81601	0.876386	0.903139	0.956474	no
HSPB1	F8WE04|P04792	Heat shock protein beta-1 OS=Homo sapiens GN=HSPB1 PE=1 SV=1|Heat shock protein beta-1 OS=Homo sapiens GN=HSPB1 PE=1 SV=2	0.877951	0.801111	0.881981	0.879966	0.858577	0.81577	0.921142	0.88986	0.61774	0.789993	no
YLPM1	P49750|P49750-4	YLP motif-containing protein 1 OS=Homo sapiens GN=YLPM1 PE=1 SV=3|Isoform 4 of YLP motif-containing protein 1 OS=Homo sapiens GN=YLPM1	0.833286	0.912786	0.826033	0.873036	0.77572	0.867801	0.784266	0.826033	0.0455219	0.214381	no
ARHGEF12	E9PMR6|Q9NZN5|Q9NZN5-2	Rho guanine nucleotide exchange factor 12 OS=Homo sapiens GN=ARHGEF12 PE=1 SV=1|Rho guanine nucleotide exchange factor 12 OS=Homo sapiens GN=ARHGEF12 PE=1 SV=1|Isoform 2 of Rho guanine nucleotide exchange factor 12 OS=Homo sapiens GN=ARHGEF12	0.842512	0.870967	0.866537	0.868752	0.918068	0.837684	0.881303	0.899685	0.528944	0.729583	no
CTBP1	Q13363|Q13363-2	C-terminal-binding protein 1 OS=Homo sapiens GN=CTBP1 PE=1 SV=2|Isoform 2 of C-terminal-binding protein 1 OS=Homo sapiens GN=CTBP1	0.882103	0.886783	0.88642	0.886602	0.882342	0.915418	0.939201	0.927309	0.265197	0.519802	no
USP14	P54578|P54578-2	Ubiquitin carboxyl-terminal hydrolase 14 OS=Homo sapiens GN=USP14 PE=1 SV=3|Isoform 2 of Ubiquitin carboxyl-terminal hydrolase 14 OS=Homo sapiens GN=USP14	1.11026	1.13712	1.12693	1.11859	1.03976	1.09463	1.08776	1.06376	0.0922701	0.310327	no
MYO10	A0A0A0MQX1|Q9HD67	Unconventional myosin-X OS=Homo sapiens GN=MYO10 PE=1 SV=1|Unconventional myosin-X OS=Homo sapiens GN=MYO10 PE=1 SV=3	0.87673	0.771675	0.87466	0.875695	0.918048	0.798567	0.873538	0.895793	0.308319	0.562646	no
EPN1	Q9Y6I3|Q9Y6I3-1|Q9Y6I3-3	Epsin-1 OS=Homo sapiens GN=EPN1 PE=1 SV=2|Isoform 2 of Epsin-1 OS=Homo sapiens GN=EPN1|Isoform 3 of Epsin-1 OS=Homo sapiens GN=EPN1	0.871653	0.758062	0.751304	0.814858	0.838973	0.670635	0.678283	0.758628	0.0228364	0.143338	no
PPP2R2D	Q66LE6	Serine/threonine-protein phosphatase 2A 55 kDa regulatory subunit B delta isoform OS=Homo sapiens GN=PPP2R2D PE=2 SV=1	0.900466	0.79223	0.839332	0.869899	0.946862	0.813361	0.860572	0.903717	0.185008	0.439557	no
POLR3F	Q9H1D9	DNA-directed RNA polymerase III subunit RPC6 OS=Homo sapiens GN=POLR3F PE=1 SV=1	0.866727	0.865181	0.904006	0.885366	0.894336	0.952865	0.936872	0.944868	0.0839379	0.295461	no
PSMD6	Q15008	26S proteasome non-ATPase regulatory subunit 6 OS=Homo sapiens GN=PSMD6 PE=1 SV=1	0.841121	0.86115	0.863949	0.862549	0.8166	0.893302	0.931002	0.912152	0.38917	0.631857	no
APTX	F8W6G5|Q7Z2E3|Q7Z2E3-11|Q7Z2E3-3|Q7Z2E3-4|Q7Z2E3-7|Q7Z2E3-9	Aprataxin (Fragment) OS=Homo sapiens GN=APTX PE=1 SV=1|Aprataxin OS=Homo sapiens GN=APTX PE=1 SV=2|Isoform 11 of Aprataxin OS=Homo sapiens GN=APTX|Isoform 3 of Aprataxin OS=Homo sapiens GN=APTX|Isoform 4 of Aprataxin OS=Homo sapiens GN=APTX|Isoform 7 of Aprataxin OS=Homo sapiens GN=APTX|Isoform 9 of Aprataxin OS=Homo sapiens GN=APTX	0.878119	0.903489	0.802578	0.890804	0.893425	0.916248	0.886509	0.904836	0.17905	0.432126	no
THOC7	Q6I9Y2	THO complex subunit 7 homolog OS=Homo sapiens GN=THOC7 PE=1 SV=3	0.874974	0.803381	0.858707	0.866841	0.864128	0.740221	0.831496	0.847812	0.154524	0.404521	no
ATXN2	F8VQP2|F8WB06|H0YH87|Q99700|Q99700-2|Q99700-4|V9GY86	Ataxin-2 OS=Homo sapiens GN=ATXN2 PE=1 SV=1|Ataxin-2 OS=Homo sapiens GN=ATXN2 PE=1 SV=1|Ataxin-2 (Fragment) OS=Homo sapiens GN=ATXN2 PE=1 SV=1|Ataxin-2 OS=Homo sapiens GN=ATXN2 PE=1 SV=2|Isoform 2 of Ataxin-2 OS=Homo sapiens GN=ATXN2|Isoform 4 of Ataxin-2 OS=Homo sapiens GN=ATXN2|Ataxin-2 OS=Homo sapiens GN=ATXN2 PE=1 SV=1	0.882941	0.906471	0.846812	0.894706	1.01217	1.08	1.02408	1.01813	0.000945629	0.0153798	no
RIOK2	Q9BVS4	Serine/threonine-protein kinase RIO2 OS=Homo sapiens GN=RIOK2 PE=1 SV=2	0.869783	0.809958	0.874278	0.87203	0.853291	0.896844	0.842961	0.875068	0.678512	0.831089	no
CORO7	A0A0A6YYL4|P57737-3	Coronin OS=Homo sapiens GN=CORO7-PAM16 PE=3 SV=1|Isoform 3 of Coronin-7 OS=Homo sapiens GN=CORO7	0.871152	0.827768	0.861294	0.866223	0.808379	0.843634	0.90438	0.874007	0.944764	0.973127	no
KPNA3	O00505	Importin subunit alpha-4 OS=Homo sapiens GN=KPNA3 PE=1 SV=2	0.694124	0.853434	0.666161	0.773779	0.736671	1.01295	0.790905	0.895452	0.00892512	0.0763515	no
IDH3A	P50213	Isocitrate dehydrogenase [NAD] subunit alpha, mitochondrial OS=Homo sapiens GN=IDH3A PE=1 SV=1	0.784	0.853439	0.854028	0.853733	0.783442	0.90678	0.937359	0.922069	0.12539	0.366865	no
AAAS	Q9NRG9	Aladin OS=Homo sapiens GN=AAAS PE=1 SV=1	0.846333	0.857897	0.845817	0.852115	0.857553	0.907528	0.790355	0.882541	0.987248	0.99258	no
ALG13	A0A096LP10|Q9NP73-2	Putative bifunctional UDP-N-acetylglucosamine transferase and deubiquitinase ALG13 (Fragment) OS=Homo sapiens GN=ALG13 PE=1 SV=1|Isoform 2 of Putative bifunctional UDP-N-acetylglucosamine transferase and deubiquitinase ALG13 OS=Homo sapiens GN=ALG13	0.808631	0.831829	0.903596	0.867712	0.831242	0.769431	0.82013	0.825686	0.194232	0.45134	no
ATP5L	E9PN17|O75964	ATP synthase subunit g, mitochondrial OS=Homo sapiens GN=ATP5L PE=1 SV=1|ATP synthase subunit g, mitochondrial OS=Homo sapiens GN=ATP5L PE=1 SV=3	0.896198	0.839426	0.891912	0.894055	0.879772	0.901551	0.913759	0.907655	0.385988	0.629705	no
CTU1	Q7Z7A3	Cytoplasmic tRNA 2-thiolation protein 1 OS=Homo sapiens GN=CTU1 PE=1 SV=1	1.24694	1.23767	1.16246	1.20007	1.19089	1.0074	1.07043	1.03891	0.0319992	0.175184	no
HPD	P32754	4-hydroxyphenylpyruvate dioxygenase OS=Homo sapiens GN=HPD PE=1 SV=2	1.09914	1.14878	1.1303	1.11472	1.07481	1.13789	1.089	1.0819	0.342392	0.59266	no
STAM	Q92783|Q92783-2	Signal transducing adapter molecule 1 OS=Homo sapiens GN=STAM PE=1 SV=3|Isoform 2 of Signal transducing adapter molecule 1 OS=Homo sapiens GN=STAM	0.8439	0.752411	0.776654	0.810277	0.800628	0.788037	0.93228	0.866454	0.280982	0.534628	no
S100P	P25815	Protein S100-P OS=Homo sapiens GN=S100P PE=1 SV=2	0.784039	0.869075	0.666619	0.826557	0.703982	0.810178	0.72954	0.769859	0.538656	0.735374	no
CD44	H0YD13|P16070|P16070-10|P16070-11|P16070-12|P16070-13|P16070-14|P16070-16|P16070-17|P16070-18|P16070-3|P16070-4|P16070-5|P16070-6|P16070-7|P16070-8	CD44 antigen OS=Homo sapiens GN=CD44 PE=1 SV=2|CD44 antigen OS=Homo sapiens GN=CD44 PE=1 SV=3|Isoform 10 of CD44 antigen OS=Homo sapiens GN=CD44|Isoform 11 of CD44 antigen OS=Homo sapiens GN=CD44|Isoform 12 of CD44 antigen OS=Homo sapiens GN=CD44|Isoform 13 of CD44 antigen OS=Homo sapiens GN=CD44|Isoform 14 of CD44 antigen OS=Homo sapiens GN=CD44|Isoform 16 of CD44 antigen OS=Homo sapiens GN=CD44…	0.776238	0.855638	0.831499	0.843568	0.749207	0.899435	0.893656	0.896546	0.379511	0.625145	no
CCDC6	Q16204	Coiled-coil domain-containing protein 6 OS=Homo sapiens GN=CCDC6 PE=1 SV=2	1.18782	1.16382	1.10409	1.13395	1.08153	1.14867	1.10876	1.09515	0.288576	0.542026	no
FBXO28	Q9NVF7	F-box only protein 28 OS=Homo sapiens GN=FBXO28 PE=1 SV=1	0.858853	0.882639	0.827441	0.870746	0.961279	0.923277	0.845177	0.942278	0.0841422	0.295703	no
TERF2	Q15554	Telomeric repeat-binding factor 2 OS=Homo sapiens GN=TERF2 PE=1 SV=3	0.869964	0.748765	0.884463	0.877213	0.884487	0.851908	0.894467	0.889477	0.16988	0.422781	no
SCO2	O43819	Protein SCO2 homolog, mitochondrial OS=Homo sapiens GN=SCO2 PE=1 SV=3	0.90486	0.836046	0.897175	0.901018	0.888728	0.849307	0.860063	0.874396	0.562227	0.752667	no
SSR3	C9JA28|Q9UNL2|Q9UNL2-2	Translocon-associated protein subunit gamma OS=Homo sapiens GN=SSR3 PE=1 SV=1|Translocon-associated protein subunit gamma OS=Homo sapiens GN=SSR3 PE=1 SV=1|Isoform 2 of Translocon-associated protein subunit gamma OS=Homo sapiens GN=SSR3	1.15771	1.12127	1.09411	1.10769	1.09859	1.07863	1.04505	1.06184	0.0877861	0.301937	no
ALG2	Q9H553	Alpha-1,3/1,6-mannosyltransferase ALG2 OS=Homo sapiens GN=ALG2 PE=1 SV=1	0.864421	0.897378	0.876731	0.887055	0.91354	0.917169	0.97155	0.944359	0.0709305	0.273838	no
TRRAP	F2Z2U4|Q9Y4A5|Q9Y4A5-2	Transformation/transcription domain-associated protein OS=Homo sapiens GN=TRRAP PE=1 SV=3|Transformation/transcription domain-associated protein OS=Homo sapiens GN=TRRAP PE=1 SV=3|Isoform 2 of Transformation/transcription domain-associated protein OS=Homo sapiens GN=TRRAP	0.861027	0.854795	0.912898	0.886962	0.919716	0.863237	0.932725	0.92622	0.235117	0.492687	no
PROCR	A0A0U1RQQ4|Q9UNN8	Endothelial protein C receptor (Fragment) OS=Homo sapiens GN=PROCR PE=1 SV=1|Endothelial protein C receptor OS=Homo sapiens GN=PROCR PE=1 SV=1	0.676256	0.722393	0.848663	0.785528	0.6204	0.737913	0.865769	0.801841	0.651215	0.81369	no
TMEM209	Q96SK2|Q96SK2-2	Transmembrane protein 209 OS=Homo sapiens GN=TMEM209 PE=1 SV=2|Isoform 2 of Transmembrane protein 209 OS=Homo sapiens GN=TMEM209	0.748607	0.889072	0.823918	0.856495	0.773245	0.93133	0.814912	0.873121	0.390517	0.633416	no
POLD3	Q15054	DNA polymerase delta subunit 3 OS=Homo sapiens GN=POLD3 PE=1 SV=2	1.14	1.12106	1.1222	1.12163	1.07809	1.05681	1.12054	1.06745	0.174528	0.428424	no
FAH	P16930|P16930-2	Fumarylacetoacetase OS=Homo sapiens GN=FAH PE=1 SV=2|Isoform 2 of Fumarylacetoacetase OS=Homo sapiens GN=FAH	0.889369	0.805843	0.852236	0.870803	0.953829	0.820227	0.857364	0.905597	0.263886	0.518738	no
PSMD5	Q16401|Q16401-2	26S proteasome non-ATPase regulatory subunit 5 OS=Homo sapiens GN=PSMD5 PE=1 SV=3|Isoform 2 of 26S proteasome non-ATPase regulatory subunit 5 OS=Homo sapiens GN=PSMD5	0.763356	0.82388	0.871965	0.847922	0.784211	0.917224	0.959568	0.938396	0.0356411	0.185348	no
WDR55	Q9H6Y2	WD repeat-containing protein 55 OS=Homo sapiens GN=WDR55 PE=1 SV=2	0.812817	0.66827	0.870072	0.841444	0.789833	0.708903	0.76107	0.775452	0.444504	0.675914	no
PNKD	Q8N490|Q8N490-2	Probable hydrolase PNKD OS=Homo sapiens GN=PNKD PE=1 SV=2|Isoform 2 of Probable hydrolase PNKD OS=Homo sapiens GN=PNKD	0.879305	0.860382	0.851803	0.869843	0.876891	0.780833	0.838667	0.857779	0.235991	0.49307	no
EIF2S2	P20042	Eukaryotic translation initiation factor 2 subunit 2 OS=Homo sapiens GN=EIF2S2 PE=1 SV=2	0.915613	0.860952	0.869736	0.892674	0.930943	0.947263	0.941348	0.944305	0.0607072	0.252055	no
CETN2	P41208	Centrin-2 OS=Homo sapiens GN=CETN2 PE=1 SV=1	0.732093	0.645173	0.8964	0.814247	0.681322	0.601629	0.72751	0.704416	0.0241594	0.148598	no
VDAC1	P21796	Voltage-dependent anion-selective channel protein 1 OS=Homo sapiens GN=VDAC1 PE=1 SV=2	1.11837	1.15279	1.12051	1.11944	1.10145	1.1204	1.04474	1.07309	0.172989	0.426196	no
CCT7	Q99832	T-complex protein 1 subunit eta OS=Homo sapiens GN=CCT7 PE=1 SV=2	0.889003	0.862694	0.910871	0.899937	0.884922	0.879095	0.931988	0.908455	0.598571	0.777798	no
PSMG3	Q9BT73	Proteasome assembly chaperone 3 OS=Homo sapiens GN=PSMG3 PE=1 SV=1	0.837052	0.854202	0.906752	0.880477	0.873883	0.832025	0.92793	0.900907	0.619319	0.791075	no
ARID1A	O14497|O14497-2|O14497-3	AT-rich interactive domain-containing protein 1A OS=Homo sapiens GN=ARID1A PE=1 SV=3|Isoform 2 of AT-rich interactive domain-containing protein 1A OS=Homo sapiens GN=ARID1A|Isoform 3 of AT-rich interactive domain-containing protein 1A OS=Homo sapiens GN=ARID1A	0.803877	0.838845	0.783873	0.821361	0.774159	0.896749	0.926372	0.911561	0.193166	0.449817	no
VPS39	Q96JC1|Q96JC1-2	Vam6/Vps39-like protein OS=Homo sapiens GN=VPS39 PE=1 SV=2|Isoform 2 of Vam6/Vps39-like protein OS=Homo sapiens GN=VPS39	0.883753	0.862025	0.915487	0.89962	0.880802	0.838978	0.888583	0.884693	0.403667	0.644864	no
PCSK9	Q8NBP7	Proprotein convertase subtilisin/kexin type 9 OS=Homo sapiens GN=PCSK9 PE=1 SV=3	0.919226	0.86772	0.885409	0.902318	0.929527	0.885246	0.90471	0.917118	0.450285	0.679329	no
TAZ	A0A087WYT1|C9J699|Q16635|Q16635-2|Q16635-3|Q16635-8	Tafazzin (Fragment) OS=Homo sapiens GN=TAZ PE=1 SV=1|Tafazzin (Fragment) OS=Homo sapiens GN=TAZ PE=1 SV=1|Tafazzin OS=Homo sapiens GN=TAZ PE=1 SV=1|Isoform 2 of Tafazzin OS=Homo sapiens GN=TAZ|Isoform 3 of Tafazzin OS=Homo sapiens GN=TAZ|Isoform 8 of Tafazzin OS=Homo sapiens GN=TAZ	0.826969	0.776507	0.889654	0.858312	0.950864	0.824359	0.978513	0.964688	0.0132797	0.100821	no
UCHL5	Q9Y5K5|Q9Y5K5-2|Q9Y5K5-3|Q9Y5K5-4	Ubiquitin carboxyl-terminal hydrolase isozyme L5 OS=Homo sapiens GN=UCHL5 PE=1 SV=3|Isoform 2 of Ubiquitin carboxyl-terminal hydrolase isozyme L5 OS=Homo sapiens GN=UCHL5|Isoform 3 of Ubiquitin carboxyl-terminal hydrolase isozyme L5 OS=Homo sapiens GN=UCHL5|Isoform 4 of Ubiquitin carboxyl-terminal hydrolase isozyme L5 OS=Homo sapiens GN=UCHL5	0.836383	0.879643	0.904676	0.89216	0.844118	0.881593	0.936695	0.909144	0.52015	0.725136	no
SAP30BP	J3QQJ0|Q9UHR5|Q9UHR5-2	SAP30-binding protein (Fragment) OS=Homo sapiens GN=SAP30BP PE=1 SV=1|SAP30-binding protein OS=Homo sapiens GN=SAP30BP PE=1 SV=1|Isoform 2 of SAP30-binding protein OS=Homo sapiens GN=SAP30BP	1.12158	1.1361	1.11388	1.11773	1.06734	1.0451	1.00635	1.02573	0.0212828	0.139086	no
MBOAT7	Q96N66	Lysophospholipid acyltransferase 7 OS=Homo sapiens GN=MBOAT7 PE=1 SV=2	1.13576	1.19304	1.12735	1.13155	1.12315	1.13258	1.02693	1.07504	0.103897	0.329226	no
AURKA	O14965	Aurora kinase A OS=Homo sapiens GN=AURKA PE=1 SV=2	0.663275	0.828246	0.849164	0.838705	0.769639	0.903279	0.8247	0.863989	0.143957	0.391476	no
CHERP	J3QK89|Q8IWX8	Calcium homeostasis endoplasmic reticulum protein OS=Homo sapiens GN=CHERP PE=1 SV=1|Calcium homeostasis endoplasmic reticulum protein OS=Homo sapiens GN=CHERP PE=1 SV=3	0.754302	0.805263	0.769119	0.787191	0.937322	1.00105	1.19272	1.00052	0.00261306	0.0322136	yes
RUFY2	H0YD93|Q8WXA3|Q8WXA3-2|Q8WXA3-3|Q8WXA3-4|Q8WXA3-5	RUN and FYVE domain-containing protein 2 (Fragment) OS=Homo sapiens GN=RUFY2 PE=1 SV=1|RUN and FYVE domain-containing protein 2 OS=Homo sapiens GN=RUFY2 PE=1 SV=2|Isoform 2 of RUN and FYVE domain-containing protein 2 OS=Homo sapiens GN=RUFY2|Isoform 3 of RUN and FYVE domain-containing protein 2 OS=Homo sapiens GN=RUFY2|Isoform 4 of RUN and FYVE domain-containing protein 2 OS=Homo sapiens GN=RUFY2…	0.794528	0.826187	0.8871	0.856644	0.711719	0.79642	0.854611	0.825515	0.0687427	0.270461	no
DCTPP1	Q9H773	dCTP pyrophosphatase 1 OS=Homo sapiens GN=DCTPP1 PE=1 SV=1	0.807461	0.666518	0.853446	0.830454	0.974667	0.774607	0.903791	0.939229	0.0104403	0.0852597	no
TRIP4	H0YL91|Q15650	Activating signal cointegrator 1 OS=Homo sapiens GN=TRIP4 PE=1 SV=1|Activating signal cointegrator 1 OS=Homo sapiens GN=TRIP4 PE=1 SV=4	0.906072	0.810895	0.844671	0.875371	0.905342	0.823995	0.796918	0.864669	0.60184	0.779446	no
RAB9A	P51151	Ras-related protein Rab-9A OS=Homo sapiens GN=RAB9A PE=1 SV=1	0.918543	0.838678	0.770199	0.87861	0.869841	0.841587	0.781297	0.855714	0.64966	0.812486	no
TPM3	P06753-2|P06753-3|P06753-5|P06753-6	Isoform 2 of Tropomyosin alpha-3 chain OS=Homo sapiens GN=TPM3|Isoform 3 of Tropomyosin alpha-3 chain OS=Homo sapiens GN=TPM3|Isoform 5 of Tropomyosin alpha-3 chain OS=Homo sapiens GN=TPM3|Isoform 6 of Tropomyosin alpha-3 chain OS=Homo sapiens GN=TPM3	1.11205	1.25659	1.16939	1.14072	1.03865	1.21051	1.09904	1.06884	0.0540182	0.235829	no
USP39	B9A018|Q53GS9	U4/U6.U5 tri-snRNP-associated protein 2 OS=Homo sapiens GN=USP39 PE=1 SV=1|U4/U6.U5 tri-snRNP-associated protein 2 OS=Homo sapiens GN=USP39 PE=1 SV=2	0.900056	0.875988	0.914568	0.907312	0.911712	0.897451	0.923784	0.917748	0.498739	0.713722	no
GYS1	P13807|P13807-2	Glycogen [starch] synthase, muscle OS=Homo sapiens GN=GYS1 PE=1 SV=2|Isoform 2 of Glycogen [starch] synthase, muscle OS=Homo sapiens GN=GYS1	0.884746	0.807619	0.748064	0.846182	0.92681	0.852726	0.742889	0.889768	0.260771	0.516134	no
LANCL1	O43813	LanC-like protein 1 OS=Homo sapiens GN=LANCL1 PE=1 SV=1	0.761394	0.801404	0.878221	0.839813	0.801509	0.939175	0.991972	0.965574	0.013471	0.101418	no
SMARCA4	P51532|P51532-2|P51532-3|P51532-4|P51532-5|Q9HBD4	Transcription activator BRG1 OS=Homo sapiens GN=SMARCA4 PE=1 SV=2|Isoform 2 of Transcription activator BRG1 OS=Homo sapiens GN=SMARCA4|Isoform 3 of Transcription activator BRG1 OS=Homo sapiens GN=SMARCA4|Isoform 4 of Transcription activator BRG1 OS=Homo sapiens GN=SMARCA4|Isoform 5 of Transcription activator BRG1 OS=Homo sapiens GN=SMARCA4|SMARCA4 isoform 2 OS=Homo sapiens GN=SMARCA4 PE=1 SV=1	0.916272	0.868968	0.887264	0.901768	0.955324	0.904614	0.908915	0.93212	0.164281	0.414318	no
TTC17	Q96AE7|Q96AE7-2	Tetratricopeptide repeat protein 17 OS=Homo sapiens GN=TTC17 PE=1 SV=1|Isoform 2 of Tetratricopeptide repeat protein 17 OS=Homo sapiens GN=TTC17	0.879796	0.859395	0.778434	0.869596	0.870755	0.94102	0.911677	0.926348	0.0908259	0.307964	no
TAF6L	Q9Y6J9	TAF6-like RNA polymerase II p300/CBP-associated factor-associated factor 65 kDa subunit 6L OS=Homo sapiens GN=TAF6L PE=1 SV=1	0.802172	0.912261	0.776605	0.857216	0.881078	0.946239	0.799687	0.913659	0.0875768	0.301889	no
SPIN1	Q9Y657	Spindlin-1 OS=Homo sapiens GN=SPIN1 PE=1 SV=3	0.756247	0.759128	0.760759	0.759944	0.933967	0.789915	0.703705	0.861941	0.364616	0.611619	no
FAM49B	Q9NUQ9	Protein FAM49B OS=Homo sapiens GN=FAM49B PE=1 SV=1	0.82774	0.808727	0.884993	0.856367	0.807969	0.834078	0.954771	0.894424	0.375031	0.621318	no
PRRC2C	E7EPN9|Q9Y520|Q9Y520-4|Q9Y520-5|Q9Y520-6|Q9Y520-7	Protein PRRC2C OS=Homo sapiens GN=PRRC2C PE=1 SV=1|Protein PRRC2C OS=Homo sapiens GN=PRRC2C PE=1 SV=4|Isoform 4 of Protein PRRC2C OS=Homo sapiens GN=PRRC2C|Isoform 5 of Protein PRRC2C OS=Homo sapiens GN=PRRC2C|Isoform 6 of Protein PRRC2C OS=Homo sapiens GN=PRRC2C|Isoform 7 of Protein PRRC2C OS=Homo sapiens GN=PRRC2C	0.785186	0.824232	0.784103	0.804709	0.75037	0.901719	0.927578	0.914649	0.178743	0.431968	no
ARL2BP	H3BU49|Q9Y2Y0|Q9Y2Y0-2	ADP-ribosylation factor-like protein 2-binding protein OS=Homo sapiens GN=ARL2BP PE=1 SV=1|ADP-ribosylation factor-like protein 2-binding protein OS=Homo sapiens GN=ARL2BP PE=1 SV=1|Isoform 2 of ADP-ribosylation factor-like protein 2-binding protein OS=Homo sapiens GN=ARL2BP	1.26923	1.76009	1.28574	1.27749	1.23166	1.23737	1.02593	1.12879	0.0249957	0.151774	no
YIF1A	A6NGW1|C9JST7|E9PIZ0|O95070	Protein YIF1A OS=Homo sapiens GN=YIF1A PE=1 SV=1|Protein YIF1A (Fragment) OS=Homo sapiens GN=YIF1A PE=1 SV=2|Protein YIF1A (Fragment) OS=Homo sapiens GN=YIF1A PE=1 SV=1|Protein YIF1A OS=Homo sapiens GN=YIF1A PE=1 SV=2	0.76176	0.890465	0.880473	0.885469	0.763734	0.841288	0.853244	0.847266	0.288569	0.542026	no
TBCB	Q99426	Tubulin-folding cofactor B OS=Homo sapiens GN=TBCB PE=1 SV=2	1.213	1.11993	1.1023	1.11111	1.15999	1.06921	1.07573	1.07247	0.138961	0.38477	no
RABEP1	Q15276	Rab GTPase-binding effector protein 1 OS=Homo sapiens GN=RABEP1 PE=1 SV=2	0.709933	0.80849	0.672631	0.759212	0.727125	0.947005	0.947022	0.947014	0.0393689	0.195685	no
UBR3	Q6ZT12|Q6ZT12-4	E3 ubiquitin-protein ligase UBR3 OS=Homo sapiens GN=UBR3 PE=2 SV=2|Isoform 4 of E3 ubiquitin-protein ligase UBR3 OS=Homo sapiens GN=UBR3	0.885136	0.87851	0.909713	0.897424	0.908369	0.928708	0.969568	0.949138	0.0857883	0.299151	no
GPX1	A0A087WUQ6|P07203	Glutathione peroxidase OS=Homo sapiens GN=GPX1 PE=1 SV=1|Glutathione peroxidase 1 OS=Homo sapiens GN=GPX1 PE=1 SV=4	0.80656	0.707977	0.877573	0.842066	0.779427	0.82514	0.916584	0.870862	0.242447	0.499324	no
COG4	J3KNI1|Q9H9E3	Conserved oligomeric Golgi complex subunit 4 OS=Homo sapiens GN=COG4 PE=1 SV=1|Conserved oligomeric Golgi complex subunit 4 OS=Homo sapiens GN=COG4 PE=1 SV=3	0.835172	0.879797	0.836577	0.858187	0.851508	0.938372	0.973959	0.956166	0.0627029	0.256891	no
OTUD6B	Q8N6M0	OTU domain-containing protein 6B OS=Homo sapiens GN=OTUD6B PE=1 SV=1	1.11513	1.14502	1.11537	1.11525	1.12222	1.13798	1.06449	1.09336	0.54166	0.737515	no
MED12	Q93074|Q93074-2|Q93074-3	Mediator of RNA polymerase II transcription subunit 12 OS=Homo sapiens GN=MED12 PE=1 SV=4|Isoform 2 of Mediator of RNA polymerase II transcription subunit 12 OS=Homo sapiens GN=MED12|Isoform 3 of Mediator of RNA polymerase II transcription subunit 12 OS=Homo sapiens GN=MED12	0.879113	0.823828	0.920257	0.899685	0.907101	0.857722	0.932808	0.919955	0.252563	0.508516	no
IMUP	Q9GZP8	Immortalization up-regulated protein OS=Homo sapiens GN=IMUP PE=1 SV=1	1.31998	1.10151	1.16577	1.13364	1.1708	1.09055	1.13261	1.11158	0.14348	0.390931	no
DDX39A	O00148	ATP-dependent RNA helicase DDX39A OS=Homo sapiens GN=DDX39A PE=1 SV=2	0.898647	0.890883	0.822186	0.894765	0.988491	0.925013	0.896326	0.956752	0.0302187	0.169232	no
RAP1B	F5GZG1|P61224-3	Ras-related protein Rap-1b (Fragment) OS=Homo sapiens GN=RAP1B PE=1 SV=7|Isoform 3 of Ras-related protein Rap-1b OS=Homo sapiens GN=RAP1B	1.17021	1.21902	1.07482	1.12252	1.15878	1.16265	1.08839	1.12358	0.564245	0.753909	no
MRPS24	Q96EL2	28S ribosomal protein S24, mitochondrial OS=Homo sapiens GN=MRPS24 PE=1 SV=1	0.863385	0.804242	0.835789	0.849587	0.854831	0.711048	0.743056	0.798944	0.0473845	0.21843	no
ZC3H7A	Q8IWR0	Zinc finger CCCH domain-containing protein 7A OS=Homo sapiens GN=ZC3H7A PE=1 SV=1	0.835428	0.831807	0.874447	0.854938	0.869823	0.886913	1.01549	0.943456	0.0380682	0.191512	no
HMBS	F5H345|P08397|P08397-2	Porphobilinogen deaminase OS=Homo sapiens GN=HMBS PE=1 SV=1|Porphobilinogen deaminase OS=Homo sapiens GN=HMBS PE=1 SV=2|Isoform 2 of Porphobilinogen deaminase OS=Homo sapiens GN=HMBS	1.08391	1.21121	1.14501	1.11446	1.03287	1.09755	1.09805	1.06521	0.0493076	0.223231	no
DRG2	A8MZF9|P55039	Developmentally-regulated GTP-binding protein 2 OS=Homo sapiens GN=DRG2 PE=1 SV=1|Developmentally-regulated GTP-binding protein 2 OS=Homo sapiens GN=DRG2 PE=1 SV=1	1.22491	1.10381	1.14071	1.12226	1.17588	1.04583	1.06802	1.05692	0.0586205	0.248183	no
PRRC2A	P48634	Protein PRRC2A OS=Homo sapiens GN=PRRC2A PE=1 SV=3	0.800851	0.796755	0.764594	0.798803	0.758315	0.857799	0.945411	0.901605	0.210919	0.469973	no
TBK1	Q9UHD2	Serine/threonine-protein kinase TBK1 OS=Homo sapiens GN=TBK1 PE=1 SV=1	0.920262	0.816163	0.874513	0.897388	0.954757	0.874747	0.898734	0.926745	0.109972	0.339596	no
SMARCE1	B4DGM3|Q969G3|Q969G3-2	SWI/SNF-related matrix-associated actin-dependent regulator of chromatin subfamily E member 1 OS=Homo sapiens GN=SMARCE1 PE=1 SV=1|SWI/SNF-related matrix-associated actin-dependent regulator of chromatin subfamily E member 1 OS=Homo sapiens GN=SMARCE1 PE=1 SV=2|Isoform 2 of SWI/SNF-related matrix-associated actin-dependent regulator of chromatin subfamily E member 1 OS=Homo sapiens GN=SMARCE1	0.736936	0.766843	0.672782	0.751889	0.637202	0.830077	0.833668	0.831873	0.514383	0.72346	no
PDCD6	O75340|O75340-2	Programmed cell death protein 6 OS=Homo sapiens GN=PDCD6 PE=1 SV=1|Isoform 2 of Programmed cell death protein 6 OS=Homo sapiens GN=PDCD6	0.868208	0.71333	0.768621	0.818415	0.948608	0.721516	0.877266	0.912937	0.0559438	0.240625	no
DYNC1H1	Q14204	Cytoplasmic dynein 1 heavy chain 1 OS=Homo sapiens GN=DYNC1H1 PE=1 SV=5	0.885021	0.88972	0.894574	0.892147	0.889673	0.919844	0.955765	0.937805	0.208526	0.466673	no
PTPRJ	A0A087WTK0|A0A087WVC6|Q12913	Receptor-type tyrosine-protein phosphatase eta OS=Homo sapiens GN=PTPRJ PE=1 SV=1|Receptor-type tyrosine-protein phosphatase eta OS=Homo sapiens GN=PTPRJ PE=1 SV=1|Receptor-type tyrosine-protein phosphatase eta OS=Homo sapiens GN=PTPRJ PE=1 SV=3	0.913616	0.850151	0.834658	0.881883	0.913889	0.895313	0.819066	0.904601	0.679494	0.831725	no
FBN1	P35555	Fibrillin-1 OS=Homo sapiens GN=FBN1 PE=1 SV=3	0.893388	0.813097	0.882205	0.887797	0.946514	0.96202	0.92104	0.954267	0.0429147	0.206255	no
TSG101	F5H442|Q99816	Tumor susceptibility gene 101 protein OS=Homo sapiens GN=TSG101 PE=1 SV=1|Tumor susceptibility gene 101 protein OS=Homo sapiens GN=TSG101 PE=1 SV=2	0.767367	0.804852	0.784688	0.79477	0.722185	0.926035	0.895807	0.910921	0.194858	0.451614	no
SLC7A5	Q01650	Large neutral amino acids transporter small subunit 1 OS=Homo sapiens GN=SLC7A5 PE=1 SV=2	1.16144	1.10537	1.15515	1.13026	1.15643	1.08207	1.05984	1.07095	0.221649	0.481281	no
UBR7	Q8N806	Putative E3 ubiquitin-protein ligase UBR7 OS=Homo sapiens GN=UBR7 PE=1 SV=2	1.11297	1.1298	1.11984	1.1164	1.0504	1.12031	1.06676	1.05858	0.164259	0.414318	no
SLC4A2	P04920-3	Isoform 3 of Anion exchange protein 2 OS=Homo sapiens GN=SLC4A2	0.884595	0.888129	0.797957	0.886362	0.926061	0.937932	0.820761	0.931997	0.108852	0.338274	no
MMS19	Q96T76|Q96T76-8	MMS19 nucleotide excision repair protein homolog OS=Homo sapiens GN=MMS19 PE=1 SV=2|Isoform 5 of MMS19 nucleotide excision repair protein homolog OS=Homo sapiens GN=MMS19	0.759212	0.844883	0.85711	0.850997	0.767072	0.931758	0.935956	0.933857	0.0657941	0.263664	no
TMEM43	Q9BTV4	Transmembrane protein 43 OS=Homo sapiens GN=TMEM43 PE=1 SV=1	0.893199	0.824829	0.909188	0.901194	0.88402	0.858291	0.862149	0.873085	0.784754	0.892603	no
ASPH	Q12797	Aspartyl/asparaginyl beta-hydroxylase OS=Homo sapiens GN=ASPH PE=1 SV=3	0.909301	0.861652	0.847785	0.885476	0.943254	0.997634	0.934895	0.970444	0.0252096	0.152463	no
PPP1R12A	O14974|O14974-5	Protein phosphatase 1 regulatory subunit 12A OS=Homo sapiens GN=PPP1R12A PE=1 SV=1|Isoform 5 of Protein phosphatase 1 regulatory subunit 12A OS=Homo sapiens GN=PPP1R12A	0.8831	0.889597	0.91159	0.900593	0.847543	0.864731	0.901688	0.88321	0.279576	0.534203	no
SNRPE	P62304	Small nuclear ribonucleoprotein E OS=Homo sapiens GN=SNRPE PE=1 SV=1	0.794312	0.717934	0.848014	0.821163	0.994607	0.790745	0.857008	0.925807	0.0587914	0.248642	no
CUX1	P39880|P39880-2|P39880-3|P39880-4|P39880-5|P39880-6|Q13948-2	Homeobox protein cut-like 1 OS=Homo sapiens GN=CUX1 PE=1 SV=3|Isoform 2 of Homeobox protein cut-like 1 OS=Homo sapiens GN=CUX1|Isoform 3 of Homeobox protein cut-like 1 OS=Homo sapiens GN=CUX1|Isoform 5 of Homeobox protein cut-like 1 OS=Homo sapiens GN=CUX1|Isoform 6 of Homeobox protein cut-like 1 OS=Homo sapiens GN=CUX1|Isoform 7 of Homeobox protein cut-like 1 OS=Homo sapiens GN=CUX1|Isoform 8 of…	0.77172	0.83593	0.799655	0.817792	0.831954	0.996295	1.04673	0.998148	0.00922201	0.077989	no
NSL1	Q96IY1	Kinetochore-associated protein NSL1 homolog OS=Homo sapiens GN=NSL1 PE=1 SV=3	0.886238	0.782107	0.839245	0.862742	0.933604	0.853747	0.799488	0.893676	0.408812	0.648477	no
NFYC	E9PI99|Q13952|Q13952-2|Q13952-3|Q13952-5|Q13952-6|Q13952-7|Q5T6K5|Q5T6K7	Nuclear transcription factor Y subunit gamma (Fragment) OS=Homo sapiens GN=NFYC PE=1 SV=1|Nuclear transcription factor Y subunit gamma OS=Homo sapiens GN=NFYC PE=1 SV=3|Isoform 1 of Nuclear transcription factor Y subunit gamma OS=Homo sapiens GN=NFYC|Isoform 2 of Nuclear transcription factor Y subunit gamma OS=Homo sapiens GN=NFYC|Isoform 5 of Nuclear transcription factor Y subunit gamma OS=Homo …	0.833	0.8601	0.841575	0.850837	0.795447	0.880064	0.932049	0.906056	0.483052	0.701857	no
S100A13	Q99584	Protein S100-A13 OS=Homo sapiens GN=S100A13 PE=1 SV=1	0.870057	0.749525	0.644944	0.809791	0.663816	0.696224	0.676603	0.686413	0.17874	0.431968	no
TFG	Q92734|Q92734-2	Protein TFG OS=Homo sapiens GN=TFG PE=1 SV=2|Isoform 2 of Protein TFG OS=Homo sapiens GN=TFG	0.892411	0.824254	0.735423	0.858333	0.838649	0.831628	0.854308	0.846478	0.508164	0.719341	no
REL	Q04864|Q04864-2	Proto-oncogene c-Rel OS=Homo sapiens GN=REL PE=1 SV=1|Isoform 2 of Proto-oncogene c-Rel OS=Homo sapiens GN=REL	0.860088	0.870577	0.764914	0.865332	0.859558	0.97425	0.903744	0.938997	0.0595183	0.24957	no
KARS	Q15046	Lysine--tRNA ligase OS=Homo sapiens GN=KARS PE=1 SV=3	0.88354	0.895498	0.822134	0.889519	0.92382	1.00712	0.95827	0.979135	0.0167869	0.118914	no
TTC13	Q8NBP0	Tetratricopeptide repeat protein 13 OS=Homo sapiens GN=TTC13 PE=2 SV=3	0.863069	0.82303	0.904102	0.883586	0.905536	0.82594	0.949584	0.92756	0.211977	0.47076	no
SETD6	Q8TBK2|Q8TBK2-2	N-lysine methyltransferase SETD6 OS=Homo sapiens GN=SETD6 PE=1 SV=2|Isoform 2 of N-lysine methyltransferase SETD6 OS=Homo sapiens GN=SETD6	0.822702	0.887837	0.857152	0.872494	0.917673	0.845414	0.864269	0.890971	0.55862	0.749689	no
UBQLN1	Q9UMX0|Q9UMX0-2	Ubiquilin-1 OS=Homo sapiens GN=UBQLN1 PE=1 SV=2|Isoform 2 of Ubiquilin-1 OS=Homo sapiens GN=UBQLN1	0.535786	0.730742	0.841813	0.786277	0.609941	0.648041	0.756258	0.702149	0.587218	0.772181	no
SASS6	Q6UVJ0	Spindle assembly abnormal protein 6 homolog OS=Homo sapiens GN=SASS6 PE=1 SV=1	0.781552	0.86901	0.79437	0.83169	0.782682	0.927635	0.946982	0.937308	0.0934138	0.311649	no
NUP205	Q92621	Nuclear pore complex protein Nup205 OS=Homo sapiens GN=NUP205 PE=1 SV=3	0.754717	0.869176	0.837693	0.853435	0.737122	0.914313	0.793068	0.853691	0.764936	0.881166	no
SPAG1	Q07617	Sperm-associated antigen 1 OS=Homo sapiens GN=SPAG1 PE=1 SV=3	1.41038	1.1856	1.16381	1.1747	1.34866	1.07558	1.16226	1.11892	0.146537	0.395651	no
CCT5	P48643	T-complex protein 1 subunit epsilon OS=Homo sapiens GN=CCT5 PE=1 SV=1	0.848198	0.86518	0.881957	0.873569	0.834054	0.912088	0.954909	0.933499	0.230595	0.489652	no
RCN3	Q96D15	Reticulocalbin-3 OS=Homo sapiens GN=RCN3 PE=1 SV=1	0.814395	0.826197	0.587034	0.820296	0.820766	0.766026	0.681	0.793396	0.591811	0.774635	no
SELENBP1	Q13228|Q13228-4	Selenium-binding protein 1 OS=Homo sapiens GN=SELENBP1 PE=1 SV=2|Isoform 4 of Selenium-binding protein 1 OS=Homo sapiens GN=SELENBP1	1.09214	1.14427	1.10796	1.10005	1.06804	1.12026	1.06883	1.06843	0.274492	0.52874	no
NAA15	A0A0B4J1W3|Q9BXJ9	N-alpha-acetyltransferase 15, NatA auxiliary subunit OS=Homo sapiens GN=NAA15 PE=1 SV=1|N-alpha-acetyltransferase 15, NatA auxiliary subunit OS=Homo sapiens GN=NAA15 PE=1 SV=1	1.09779	1.12362	1.10879	1.10329	1.06096	1.07871	1.10104	1.06983	0.276807	0.530989	no
STX8	Q9UNK0	Syntaxin-8 OS=Homo sapiens GN=STX8 PE=1 SV=2	0.759364	0.917577	0.823242	0.87041	0.762461	0.910506	0.830691	0.870598	0.937465	0.97098	no
MAN1B1	Q9UKM7	Endoplasmic reticulum mannosyl-oligosaccharide 1,2-alpha-mannosidase OS=Homo sapiens GN=MAN1B1 PE=1 SV=2	0.805035	0.902447	0.871464	0.886955	0.852677	0.988331	0.938377	0.963354	0.0212038	0.138775	no
MAN1A2	O60476	Mannosyl-oligosaccharide 1,2-alpha-mannosidase IB OS=Homo sapiens GN=MAN1A2 PE=1 SV=1	0.927933	0.857354	0.884126	0.906029	0.877201	0.859318	0.880235	0.878718	0.461892	0.687394	no
PSMD2	Q13200	26S proteasome non-ATPase regulatory subunit 2 OS=Homo sapiens GN=PSMD2 PE=1 SV=3	0.846369	0.911809	0.872439	0.892124	0.882951	0.962454	0.970257	0.966355	0.0421962	0.20337	no
NDUFA7	O95182	NADH dehydrogenase [ubiquinone] 1 alpha subcomplex subunit 7 OS=Homo sapiens GN=NDUFA7 PE=1 SV=3	0.91516	0.897302	0.851841	0.906231	0.890105	0.917028	0.893196	0.905112	0.612968	0.787529	no
SRP72	O76094	Signal recognition particle subunit SRP72 OS=Homo sapiens GN=SRP72 PE=1 SV=3	0.825233	0.853128	0.875657	0.864393	0.793227	0.898096	0.933075	0.915585	0.43828	0.670839	no
AAMP	C9JEH3|C9JG97|Q13685	Angio-associated migratory cell protein OS=Homo sapiens GN=AAMP PE=1 SV=1|Angio-associated migratory cell protein OS=Homo sapiens GN=AAMP PE=1 SV=1|Angio-associated migratory cell protein OS=Homo sapiens GN=AAMP PE=1 SV=2	1.15092	1.14655	1.08584	1.1162	1.13402	1.17249	1.16571	1.14986	0.370657	0.616962	no
TMA7	Q9Y2S6	Translation machinery-associated protein 7 OS=Homo sapiens GN=TMA7 PE=1 SV=1	1.18928	1.08881	1.14183	1.11532	1.17236	1.11467	1.08209	1.09838	0.587751	0.772307	no
PDAP1	Q13442	28 kDa heat- and acid-stable phosphoprotein OS=Homo sapiens GN=PDAP1 PE=1 SV=1	1.10803	1.09556	1.21632	1.10179	1.05257	1.03852	1.10585	1.04555	0.0356368	0.185348	no
AHSA1	G3V438|O95433	Activator of 90 kDa heat shock protein ATPase homolog 1 (Fragment) OS=Homo sapiens GN=AHSA1 PE=1 SV=1|Activator of 90 kDa heat shock protein ATPase homolog 1 OS=Homo sapiens GN=AHSA1 PE=1 SV=1	1.13409	1.09331	1.13825	1.1137	1.11065	1.03722	1.05732	1.04727	0.091867	0.309549	no
GSTO1	P78417	Glutathione S-transferase omega-1 OS=Homo sapiens GN=GSTO1 PE=1 SV=2	1.09473	1.15511	1.10993	1.10233	1.04831	1.08165	1.09959	1.06498	0.158739	0.40784	no
PSMD3	O43242	26S proteasome non-ATPase regulatory subunit 3 OS=Homo sapiens GN=PSMD3 PE=1 SV=2	0.924598	0.879561	0.883242	0.90392	0.893759	0.872287	0.900464	0.897111	0.758332	0.878953	no
SHCBP1	Q8NEM2	SHC SH2 domain-binding protein 1 OS=Homo sapiens GN=SHCBP1 PE=1 SV=3	0.871995	0.904217	0.870632	0.888106	0.83999	0.904795	0.911712	0.908254	0.910418	0.959578	no
CPSF3L	Q5TA45|Q5TA45-2|Q5TA45-3	Integrator complex subunit 11 OS=Homo sapiens GN=CPSF3L PE=1 SV=2|Isoform 2 of Integrator complex subunit 11 OS=Homo sapiens GN=CPSF3L|Isoform 3 of Integrator complex subunit 11 OS=Homo sapiens GN=CPSF3L	0.881391	0.850683	0.904613	0.893002	0.914185	0.880992	0.854054	0.897588	0.878943	0.945691	no
AKAP9	A0A0A0MRF6|Q99996|Q99996-2|Q99996-3|Q99996-5|Q99996-6	A-kinase anchor protein 9 OS=Homo sapiens GN=AKAP9 PE=1 SV=1|A-kinase anchor protein 9 OS=Homo sapiens GN=AKAP9 PE=1 SV=3|Isoform 2 of A-kinase anchor protein 9 OS=Homo sapiens GN=AKAP9|Isoform 3 of A-kinase anchor protein 9 OS=Homo sapiens GN=AKAP9|Isoform 5 of A-kinase anchor protein 9 OS=Homo sapiens GN=AKAP9|Isoform 6 of A-kinase anchor protein 9 OS=Homo sapiens GN=AKAP9	0.735213	0.846321	0.811346	0.828834	0.78818	0.919333	1.019	0.959666	0.0229285	0.143749	no
TPP1	A0A0C4DGZ9|O14773	Tripeptidyl-peptidase 1 OS=Homo sapiens GN=TPP1 PE=1 SV=1|Tripeptidyl-peptidase 1 OS=Homo sapiens GN=TPP1 PE=1 SV=2	0.755146	0.700745	0.898346	0.826746	0.76893	0.808289	0.97859	0.893439	0.0481651	0.220522	no
MMGT1	Q8N4V1|Q8N4V1-2	Membrane magnesium transporter 1 OS=Homo sapiens GN=MMGT1 PE=1 SV=1|Isoform 2 of Membrane magnesium transporter 1 OS=Homo sapiens GN=MMGT1	0.755686	0.789596	0.903064	0.84633	0.779297	0.691027	0.785192	0.782245	0.110544	0.340398	no
NPR1	P16066	Atrial natriuretic peptide receptor 1 OS=Homo sapiens GN=NPR1 PE=1 SV=1	0.907862	0.81243	0.888393	0.898128	0.935133	0.830006	0.897375	0.916254	0.390771	0.633447	no
SLC27A4	Q6P1M0	Long-chain fatty acid transport protein 4 OS=Homo sapiens GN=SLC27A4 PE=1 SV=1	0.832638	0.832702	0.922685	0.877693	0.847228	0.905884	0.881243	0.893564	0.589024	0.772673	no
CDC42	P60953	Cell division control protein 42 homolog OS=Homo sapiens GN=CDC42 PE=1 SV=2	1.10416	1.1766	1.10218	1.10317	1.06468	1.10716	1.0222	1.04344	0.0520019	0.230087	no
HELLS	A0A0B4J1V9|Q9NRZ9|Q9NRZ9-2|Q9NRZ9-3	Helicase, lymphoid-specific, isoform CRA_b OS=Homo sapiens GN=HELLS PE=1 SV=1|Lymphoid-specific helicase OS=Homo sapiens GN=HELLS PE=1 SV=1|Isoform 2 of Lymphoid-specific helicase OS=Homo sapiens GN=HELLS|Isoform 3 of Lymphoid-specific helicase OS=Homo sapiens GN=HELLS	0.783427	0.903417	0.824752	0.864085	0.748267	0.908983	0.793722	0.851352	0.32316	0.577319	no
PAFAH1B3	Q15102	Platelet-activating factor acetylhydrolase IB subunit gamma OS=Homo sapiens GN=PAFAH1B3 PE=1 SV=1	0.858373	0.801172	0.710552	0.829773	0.880236	0.719757	0.808964	0.8446	0.757525	0.878953	no
LYRM4	Q9HD34	LYR motif-containing protein 4 OS=Homo sapiens GN=LYRM4 PE=1 SV=1	1.15114	1.1473	1.07044	1.10887	1.09169	1.07212	1.04957	1.06084	0.100481	0.324596	no
CD151	P48509	CD151 antigen OS=Homo sapiens GN=CD151 PE=1 SV=3	1.12305	1.19688	1.08934	1.10619	1.04494	1.12485	1.0765	1.06072	0.104022	0.329226	no
ARIH1	Q9Y4X5	E3 ubiquitin-protein ligase ARIH1 OS=Homo sapiens GN=ARIH1 PE=1 SV=2	1.14423	1.0869	1.12267	1.10479	1.09997	1.03496	1.09805	1.06651	0.154431	0.404473	no
PPFIBP1	Q86W92-2	Isoform 2 of Liprin-beta-1 OS=Homo sapiens GN=PPFIBP1	0.863835	0.849395	0.854506	0.85917	0.891931	0.983711	1.01761	0.991856	0.0208234	0.137079	no
DDX4	D6RCM4|Q9NQI0|Q9NQI0-2|Q9NQI0-3|Q9NQI0-4	Probable ATP-dependent RNA helicase DDX4 (Fragment) OS=Homo sapiens GN=DDX4 PE=1 SV=1|Probable ATP-dependent RNA helicase DDX4 OS=Homo sapiens GN=DDX4 PE=1 SV=2|Isoform 2 of Probable ATP-dependent RNA helicase DDX4 OS=Homo sapiens GN=DDX4|Isoform 3 of Probable ATP-dependent RNA helicase DDX4 OS=Homo sapiens GN=DDX4|Isoform 4 of Probable ATP-dependent RNA helicase DDX4 OS=Homo sapiens GN=DDX4	1.13924	1.1735	1.09572	1.11748	1.1025	1.19493	1.07788	1.09019	0.676386	0.830111	no
KHDRBS1	Q07666	KH domain-containing, RNA-binding, signal transduction-associated protein 1 OS=Homo sapiens GN=KHDRBS1 PE=1 SV=1	0.778964	0.814627	0.827744	0.821186	0.809583	1.00592	1.00848	1.00296	0.0159553	0.11453	no
CTSA	P10619|P10619-2|X6R5C5|X6R8A1	Lysosomal protective protein OS=Homo sapiens GN=CTSA PE=1 SV=2|Isoform 2 of Lysosomal protective protein OS=Homo sapiens GN=CTSA|Carboxypeptidase OS=Homo sapiens GN=CTSA PE=1 SV=1|Carboxypeptidase OS=Homo sapiens GN=CTSA PE=1 SV=1	0.863983	0.818842	0.930117	0.89705	0.883422	0.830813	0.924072	0.903747	0.666688	0.824098	no
ATP6V1H	Q9UI12|Q9UI12-2	V-type proton ATPase subunit H OS=Homo sapiens GN=ATP6V1H PE=1 SV=1|Isoform 2 of V-type proton ATPase subunit H OS=Homo sapiens GN=ATP6V1H	0.77295	0.872478	0.873246	0.872862	0.772416	0.92439	0.906295	0.915343	0.247987	0.504953	no
GSTCD	Q8NEC7	Glutathione S-transferase C-terminal domain-containing protein OS=Homo sapiens GN=GSTCD PE=1 SV=2	1.22128	1.2236	1.10851	1.16489	1.22896	1.10946	1.0356	1.07253	0.127994	0.37066	no
DNAJA2	O60884	DnaJ homolog subfamily A member 2 OS=Homo sapiens GN=DNAJA2 PE=1 SV=1	0.917659	0.898077	0.902668	0.910164	0.897805	0.879805	0.883575	0.89069	0.365303	0.612012	no
ATF6	P18850	Cyclic AMP-dependent transcription factor ATF-6 alpha OS=Homo sapiens GN=ATF6 PE=1 SV=3	0.836646	0.822148	0.910524	0.873585	0.868676	0.785825	0.914872	0.891774	0.972569	0.987571	no
YIPF4	H7C0D5|Q9BSR8	Protein YIPF4 (Fragment) OS=Homo sapiens GN=YIPF4 PE=1 SV=1|Protein YIPF4 OS=Homo sapiens GN=YIPF4 PE=1 SV=1	1.15535	1.24035	1.14417	1.14976	1.22918	1.24122	1.07177	1.15048	0.978294	0.989193	no
IL1RAP	Q9NPH3	Interleukin-1 receptor accessory protein OS=Homo sapiens GN=IL1RAP PE=1 SV=2	0.912059	0.794135	0.819271	0.865665	0.932357	0.789281	0.793236	0.862796	0.825759	0.918682	no
POLR3B	Q9NW08|Q9NW08-2	DNA-directed RNA polymerase III subunit RPC2 OS=Homo sapiens GN=POLR3B PE=1 SV=2|Isoform 2 of DNA-directed RNA polymerase III subunit RPC2 OS=Homo sapiens GN=POLR3B	0.894477	0.836171	0.884196	0.889336	0.90509	0.844221	0.958094	0.931592	0.249933	0.507373	no
HOMER3	Q9NSC5|Q9NSC5-5	Homer protein homolog 3 OS=Homo sapiens GN=HOMER3 PE=1 SV=2|Isoform 5 of Homer protein homolog 3 OS=Homo sapiens GN=HOMER3	0.679213	0.801226	0.761916	0.781571	0.644492	0.854894	0.913702	0.884298	0.238105	0.494722	no
PM20D2	Q8IYS1	Peptidase M20 domain-containing protein 2 OS=Homo sapiens GN=PM20D2 PE=1 SV=2	0.866926	0.883903	0.919159	0.901531	0.904162	0.957628	0.983538	0.970583	0.0382457	0.192047	no
IRS2	Q9Y4H2	Insulin receptor substrate 2 OS=Homo sapiens GN=IRS2 PE=1 SV=2	0.938133	0.83327	0.810504	0.885701	0.971227	0.880206	0.898938	0.935083	0.0508257	0.22699	no
TEX2	A0A087WVA8|Q8IWB9|Q8IWB9-2	Testis-expressed sequence 2 protein OS=Homo sapiens GN=TEX2 PE=1 SV=1|Testis-expressed sequence 2 protein OS=Homo sapiens GN=TEX2 PE=1 SV=2|Isoform 2 of Testis-expressed sequence 2 protein OS=Homo sapiens GN=TEX2	0.849637	0.812417	0.840714	0.845176	0.839019	0.880683	0.997976	0.93933	0.104111	0.329226	no
PKM	P14618|P14618-2	Pyruvate kinase PKM OS=Homo sapiens GN=PKM PE=1 SV=4|Isoform M1 of Pyruvate kinase PKM OS=Homo sapiens GN=PKM	1.1426	1.08561	1.13209	1.10885	1.12397	1.06718	1.06049	1.06384	0.224122	0.48351	no
BSG	P35613|P35613-2	Basigin OS=Homo sapiens GN=BSG PE=1 SV=2|Isoform 2 of Basigin OS=Homo sapiens GN=BSG	1.1399	1.10803	1.09613	1.10208	1.11337	1.06588	1.04046	1.05317	0.144133	0.391681	no
THOC3	Q96J01|Q96J01-2	THO complex subunit 3 OS=Homo sapiens GN=THOC3 PE=1 SV=1|Isoform 2 of THO complex subunit 3 OS=Homo sapiens GN=THOC3	0.922598	0.902209	0.885575	0.912403	0.936159	0.931001	0.933351	0.934755	0.204411	0.462453	no
A0A096LPI6|LOC102724023|C21ORF33	A0A096LPI6|A0A0B4J2D5|P30042	Uncharacterized protein (Fragment) OS=Homo sapiens PE=4 SV=2|Protein LOC102724023 OS=Homo sapiens GN=LOC102724023 PE=1 SV=1|ES1 protein homolog, mitochondrial OS=Homo sapiens GN=C21orf33 PE=1 SV=3	0.85717	0.790341	0.913175	0.885172	0.851784	0.873305	0.957988	0.915646	0.165508	0.415541	no
ATP6V1C1	P21283	V-type proton ATPase subunit C 1 OS=Homo sapiens GN=ATP6V1C1 PE=1 SV=4	0.812024	0.835849	0.907998	0.871923	0.770817	0.853699	0.914094	0.883896	0.765804	0.881974	no
RAB34	P0DI83|Q9BZG1	Ras-related protein Rab-34, isoform NARR OS=Homo sapiens GN=RAB34 PE=1 SV=1|Ras-related protein Rab-34 OS=Homo sapiens GN=RAB34 PE=1 SV=1	0.913982	0.866395	0.907134	0.910558	0.928773	0.879416	0.888077	0.908425	0.892055	0.951079	no
C4BPA	P04003	C4b-binding protein alpha chain OS=Homo sapiens GN=C4BPA PE=1 SV=2	0.885239	0.85375	0.767246	0.869494	0.860648	0.818551	0.704101	0.839599	0.0837926	0.295461	no
TMED2	Q15363	Transmembrane emp24 domain-containing protein 2 OS=Homo sapiens GN=TMED2 PE=1 SV=1	1.10832	1.10258	1.10506	1.10382	1.04878	1.08254	1.06114	1.05496	0.151386	0.401168	no
ZMPSTE24	O75844	CAAX prenyl protease 1 homolog OS=Homo sapiens GN=ZMPSTE24 PE=1 SV=2	1.11094	1.15903	1.08064	1.09579	1.02541	1.06286	1.03509	1.03025	0.0295652	0.167816	no
PHKA2	P46019	Phosphorylase b kinase regulatory subunit alpha, liver isoform OS=Homo sapiens GN=PHKA2 PE=1 SV=1	0.731789	0.847554	0.771172	0.809363	0.679379	0.849896	0.885473	0.867684	0.643165	0.808394	no
PGD	P52209|P52209-2	6-phosphogluconate dehydrogenase, decarboxylating OS=Homo sapiens GN=PGD PE=1 SV=3|Isoform 2 of 6-phosphogluconate dehydrogenase, decarboxylating OS=Homo sapiens GN=PGD	1.13573	1.08897	1.10403	1.0965	1.08845	1.03484	1.06652	1.05068	0.105473	0.33227	no
KIAA0319L	E7EN73|Q8IZA0|Q8IZA0-2	Dyslexia-associated protein KIAA0319-like protein (Fragment) OS=Homo sapiens GN=KIAA0319L PE=1 SV=1|Dyslexia-associated protein KIAA0319-like protein OS=Homo sapiens GN=KIAA0319L PE=1 SV=2|Isoform 2 of Dyslexia-associated protein KIAA0319-like protein OS=Homo sapiens GN=KIAA0319L	1.26613	1.30466	1.08178	1.17395	1.26519	1.17923	1.06264	1.12093	0.229862	0.488887	no
DUT	P33316|P33316-2	Deoxyuridine 5'-triphosphate nucleotidohydrolase, mitochondrial OS=Homo sapiens GN=DUT PE=1 SV=4|Isoform 2 of Deoxyuridine 5'-triphosphate nucleotidohydrolase, mitochondrial OS=Homo sapiens GN=DUT	1.14067	1.1105	1.08452	1.09751	1.09328	1.0624	1.08501	1.0737	0.272664	0.526974	no
SLCO4A1	E1P5H9|Q96BD0|Q96BD0-3|Q96BD0-4	Solute carrier organic anion transporter family member OS=Homo sapiens GN=SLCO4A1 PE=1 SV=1|Solute carrier organic anion transporter family member 4A1 OS=Homo sapiens GN=SLCO4A1 PE=1 SV=2|Isoform 3 of Solute carrier organic anion transporter family member 4A1 OS=Homo sapiens GN=SLCO4A1|Isoform 4 of Solute carrier organic anion transporter family member 4A1 OS=Homo sapiens GN=SLCO4A1	0.889402	0.858296	0.932093	0.910747	0.934251	0.907725	0.93978	0.937015	0.167726	0.418966	no
DHFR	P00374	Dihydrofolate reductase OS=Homo sapiens GN=DHFR PE=1 SV=2	1.21039	1.08774	1.13108	1.10941	1.1467	1.0585	1.04356	1.05103	0.0710559	0.273876	no
CCDC43	Q86WV7|Q96MW1	CCDC43 protein OS=Homo sapiens GN=CCDC43 PE=1 SV=1|Coiled-coil domain-containing protein 43 OS=Homo sapiens GN=CCDC43 PE=1 SV=2	1.12526	1.09765	1.14067	1.11145	1.12724	1.04893	1.07118	1.06005	0.21024	0.469113	no
LY6K	Q17RY6	Lymphocyte antigen 6K OS=Homo sapiens GN=LY6K PE=1 SV=2	0.748962	0.614746	0.899992	0.824477	0.77675	0.660891	0.836601	0.806676	0.748464	0.87343	no
ANP32E	Q9BTT0	Acidic leucine-rich nuclear phosphoprotein 32 family member E OS=Homo sapiens GN=ANP32E PE=1 SV=1	1.07399	1.2698	1.20286	1.13842	1.07713	1.20054	1.09237	1.08475	0.138342	0.38414	no
GPAM	Q9HCL2	Glycerol-3-phosphate acyltransferase 1, mitochondrial OS=Homo sapiens GN=GPAM PE=1 SV=3	0.864021	0.917302	0.908235	0.912769	0.951395	0.953783	0.946087	0.952589	0.0627371	0.256891	no
ZW10	O43264	Centromere/kinetochore protein zw10 homolog OS=Homo sapiens GN=ZW10 PE=1 SV=3	0.832953	0.854763	0.922502	0.888632	0.882828	0.962485	0.997995	0.98024	0.0173982	0.12118	no
PSMC4	P43686	26S protease regulatory subunit 6B OS=Homo sapiens GN=PSMC4 PE=1 SV=2	0.884476	0.885213	0.929175	0.907194	0.906235	0.886872	0.93222	0.919228	0.672061	0.82793	no
CYCS	C9JFR7|P99999	Cytochrome c (Fragment) OS=Homo sapiens GN=CYCS PE=1 SV=1|Cytochrome c OS=Homo sapiens GN=CYCS PE=1 SV=2	0.880509	0.758254	0.874605	0.877557	0.910442	0.921842	0.890835	0.916142	0.108253	0.337179	no
MOSPD1	Q9UJG1	Motile sperm domain-containing protein 1 OS=Homo sapiens GN=MOSPD1 PE=2 SV=1	0.82009	0.735795	0.912374	0.866232	0.904784	0.839034	0.865896	0.88534	0.218831	0.477659	no
VLDLR	P98155|P98155-2	Very low-density lipoprotein receptor OS=Homo sapiens GN=VLDLR PE=1 SV=1|Isoform Short of Very low-density lipoprotein receptor OS=Homo sapiens GN=VLDLR	0.740609	0.785434	0.860231	0.822832	0.73125	0.932206	0.918021	0.925114	0.124044	0.365298	no
NUDT1	P36639|P36639-2|P36639-3|P36639-4	7,8-dihydro-8-oxoguanine triphosphatase OS=Homo sapiens GN=NUDT1 PE=1 SV=3|Isoform p22 of 7,8-dihydro-8-oxoguanine triphosphatase OS=Homo sapiens GN=NUDT1|Isoform p21 of 7,8-dihydro-8-oxoguanine triphosphatase OS=Homo sapiens GN=NUDT1|Isoform p18 of 7,8-dihydro-8-oxoguanine triphosphatase OS=Homo sapiens GN=NUDT1	1.16107	1.08166	1.18604	1.12136	1.16538	1.05789	1.09877	1.07833	0.280789	0.534628	no
SIPA1	F6RY50|Q96FS4	Signal-induced proliferation-associated protein 1 OS=Homo sapiens GN=SIPA1 PE=1 SV=1|Signal-induced proliferation-associated protein 1 OS=Homo sapiens GN=SIPA1 PE=1 SV=1	0.722953	0.883244	0.749828	0.816536	0.806482	0.868361	0.967704	0.918032	0.0883322	0.302549	no
AZI2	C9JVK8|Q9H6S1|Q9H6S1-3|Q9H6S1-4|Q9H6S1-5	5-azacytidine-induced protein 2 (Fragment) OS=Homo sapiens GN=AZI2 PE=1 SV=1|5-azacytidine-induced protein 2 OS=Homo sapiens GN=AZI2 PE=1 SV=1|Isoform 2 of 5-azacytidine-induced protein 2 OS=Homo sapiens GN=AZI2|Isoform 3 of 5-azacytidine-induced protein 2 OS=Homo sapiens GN=AZI2|Isoform 4 of 5-azacytidine-induced protein 2 OS=Homo sapiens GN=AZI2	0.816492	0.894869	0.781913	0.85568	0.746454	0.866258	0.851917	0.859087	0.769955	0.884184	no
ORC4	O43929	Origin recognition complex subunit 4 OS=Homo sapiens GN=ORC4 PE=1 SV=2	0.860486	0.795134	0.9351	0.897793	0.865177	0.832426	0.892937	0.879057	0.952447	0.977993	no
NSF	I3L0N3|P46459	Vesicle-fusing ATPase OS=Homo sapiens GN=NSF PE=1 SV=1|Vesicle-fusing ATPase OS=Homo sapiens GN=NSF PE=1 SV=3	0.911228	0.904661	0.910158	0.910693	0.941226	0.953165	0.954143	0.953654	0.0994761	0.323088	no
NADK2	Q4G0N4	NAD kinase 2, mitochondrial OS=Homo sapiens GN=NADK2 PE=1 SV=2	1.1222	1.16107	1.12234	1.12227	1.15554	1.13767	1.04961	1.09364	0.517139	0.72437	no
BAG3	O95817	BAG family molecular chaperone regulator 3 OS=Homo sapiens GN=BAG3 PE=1 SV=3	0.713086	0.847537	0.55535	0.780311	0.708592	0.899724	0.778642	0.839183	0.125398	0.366865	no
JUND	P17535	Transcription factor jun-D OS=Homo sapiens GN=JUND PE=1 SV=3	0.85383	0.896226	0.835862	0.875028	0.963188	1.01703	0.869323	0.981594	0.0194215	0.130423	no
BRAT1	Q6PJG6	BRCA1-associated ATM activator 1 OS=Homo sapiens GN=BRAT1 PE=1 SV=2	0.634966	0.759743	0.773667	0.766705	0.656858	0.868525	1.01481	0.934263	0.0310498	0.171728	no
TPM4	K7EQW8|P67936|P67936-2	Tropomyosin alpha-4 chain (Fragment) OS=Homo sapiens GN=TPM4 PE=1 SV=1|Tropomyosin alpha-4 chain OS=Homo sapiens GN=TPM4 PE=1 SV=3|Isoform 2 of Tropomyosin alpha-4 chain OS=Homo sapiens GN=TPM4	1.14371	1.33532	1.139	1.14136	1.08205	1.30188	1.09833	1.09019	0.137984	0.383344	no
DUS3L	Q96G46	tRNA-dihydrouridine(47) synthase [NAD(P)(+)]-like OS=Homo sapiens GN=DUS3L PE=1 SV=2	0.784936	0.844132	0.875765	0.859948	0.831938	0.980014	1.02465	0.990007	0.00949697	0.0795356	no
HN1L	A6NGP5|H3BU16|Q9H910|Q9H910-2|Q9H910-3	Hematological and neurological-expressed 1-like protein OS=Homo sapiens GN=HN1L PE=1 SV=2|Hematological and neurological-expressed 1-like protein (Fragment) OS=Homo sapiens GN=HN1L PE=1 SV=1|Hematological and neurological expressed 1-like protein OS=Homo sapiens GN=HN1L PE=1 SV=1|Isoform 2 of Hematological and neurological expressed 1-like protein OS=Homo sapiens GN=HN1L|Isoform 3 of Hematologica…	0.704546	0.658524	0.663016	0.683781	0.523363	0.608868	0.805978	0.707423	0.548898	0.742594	no
PPCS	Q9HAB8	Phosphopantothenate--cysteine ligase OS=Homo sapiens GN=PPCS PE=1 SV=2	1.10476	1.1506	1.09928	1.10202	0.996195	1.01443	1.04512	1.00721	0.0155111	0.112087	no
AKR1A1	P14550	Alcohol dehydrogenase [NADP(+)] OS=Homo sapiens GN=AKR1A1 PE=1 SV=3	0.86911	0.865978	0.924602	0.896856	0.860765	0.919719	0.92212	0.920919	0.561167	0.751844	no
RABGGTA	Q92696	Geranylgeranyl transferase type-2 subunit alpha OS=Homo sapiens GN=RABGGTA PE=1 SV=2	0.891314	0.929924	0.891501	0.910713	0.923785	0.942761	0.935254	0.939008	0.205704	0.463823	no
XXYLT1	Q8NBI6	Xyloside xylosyltransferase 1 OS=Homo sapiens GN=XXYLT1 PE=1 SV=1	0.884476	0.890441	0.915081	0.902761	0.948502	0.898112	0.921906	0.935204	0.30612	0.560907	no
KIF4A	O95239	Chromosome-associated kinesin KIF4A OS=Homo sapiens GN=KIF4A PE=1 SV=3	0.934699	0.861048	0.854405	0.897873	0.925062	0.916329	0.933181	0.929121	0.162996	0.41327	no
COG7	P83436	Conserved oligomeric Golgi complex subunit 7 OS=Homo sapiens GN=COG7 PE=1 SV=1	0.64217	0.825154	0.788188	0.806671	0.667168	0.894935	0.943123	0.919029	0.0340329	0.181334	no
CNNM4	Q6P4Q7	Metal transporter CNNM4 OS=Homo sapiens GN=CNNM4 PE=1 SV=3	0.880911	0.811742	0.825176	0.853044	1.01265	0.970223	0.846806	0.985111	0.0256183	0.153824	no
EMC2	Q15006	ER membrane protein complex subunit 2 OS=Homo sapiens GN=EMC2 PE=1 SV=1	1.162	1.1742	1.19044	1.1681	1.26535	1.12107	1.10232	1.1117	0.754233	0.87669	no
ITSN2	A0A087WVF7|Q9NZM3|Q9NZM3-2|Q9NZM3-3|Q9NZM3-4	Intersectin-2 OS=Homo sapiens GN=ITSN2 PE=1 SV=1|Intersectin-2 OS=Homo sapiens GN=ITSN2 PE=1 SV=3|Isoform 2 of Intersectin-2 OS=Homo sapiens GN=ITSN2|Isoform 3 of Intersectin-2 OS=Homo sapiens GN=ITSN2|Isoform 4 of Intersectin-2 OS=Homo sapiens GN=ITSN2	0.821769	0.888625	0.773816	0.855197	1.00163	0.894157	0.852124	0.947078	0.060749	0.252055	no
PDCD5	O14737	Programmed cell death protein 5 OS=Homo sapiens GN=PDCD5 PE=1 SV=3	0.907864	0.745216	0.667397	0.82654	0.785871	0.780544	0.77768	0.783208	0.77084	0.884941	no
ECEL1	O95672|O95672-2	Endothelin-converting enzyme-like 1 OS=Homo sapiens GN=ECEL1 PE=1 SV=3|Isoform 2 of Endothelin-converting enzyme-like 1 OS=Homo sapiens GN=ECEL1	0.879134	0.791743	0.905489	0.892312	0.871062	0.789364	0.922632	0.896847	0.925222	0.966029	no
ANXA3	P12429	Annexin A3 OS=Homo sapiens GN=ANXA3 PE=1 SV=3	1.0844	1.10397	1.14142	1.09419	1.02367	1.06135	1.08316	1.04251	0.070427	0.272735	no
PI4K2B	G5E9Z4|Q8TCG2	Phosphatidylinositol 4-kinase type 2 beta OS=Homo sapiens GN=PI4K2B PE=1 SV=1|Phosphatidylinositol 4-kinase type 2-beta OS=Homo sapiens GN=PI4K2B PE=1 SV=1	0.888344	0.923425	0.849939	0.905885	0.940672	0.926782	0.866836	0.933727	0.308107	0.56264	no
DCTN2	Q13561|Q13561-2|Q13561-3	Dynactin subunit 2 OS=Homo sapiens GN=DCTN2 PE=1 SV=4|Isoform 2 of Dynactin subunit 2 OS=Homo sapiens GN=DCTN2|Isoform 3 of Dynactin subunit 2 OS=Homo sapiens GN=DCTN2	0.881174	0.801418	0.619156	0.841296	0.930777	0.877131	0.813902	0.903954	0.0349709	0.183501	no
VRK2	Q86Y07|Q86Y07-2|Q86Y07-3|Q86Y07-5	Serine/threonine-protein kinase VRK2 OS=Homo sapiens GN=VRK2 PE=1 SV=3|Isoform 2 of Serine/threonine-protein kinase VRK2 OS=Homo sapiens GN=VRK2|Isoform 3 of Serine/threonine-protein kinase VRK2 OS=Homo sapiens GN=VRK2|Isoform 5 of Serine/threonine-protein kinase VRK2 OS=Homo sapiens GN=VRK2	0.890819	0.889368	0.904665	0.897742	0.932303	0.902978	0.873957	0.917641	0.751292	0.874521	no
HMGCS1	Q01581	Hydroxymethylglutaryl-CoA synthase, cytoplasmic OS=Homo sapiens GN=HMGCS1 PE=1 SV=2	1.0997	1.12671	1.11829	1.109	1.04441	1.12909	1.092	1.06821	0.347462	0.59885	no
TNPO1	Q92973|Q92973-2	Transportin-1 OS=Homo sapiens GN=TNPO1 PE=1 SV=2|Isoform 2 of Transportin-1 OS=Homo sapiens GN=TNPO1	0.725666	0.771209	0.830922	0.801065	0.723165	0.911555	1.00113	0.955778	0.0463776	0.21641	no
PARP9	Q8IXQ6|Q8IXQ6-2|Q8IXQ6-3	Poly [ADP-ribose] polymerase 9 OS=Homo sapiens GN=PARP9 PE=1 SV=2|Isoform 2 of Poly [ADP-ribose] polymerase 9 OS=Homo sapiens GN=PARP9|Isoform 3 of Poly [ADP-ribose] polymerase 9 OS=Homo sapiens GN=PARP9	1.08713	1.19787	1.10105	1.09409	0.955695	1.00459	0.981461	0.990731	0.00239706	0.0303029	no
TOPBP1	Q92547	DNA topoisomerase 2-binding protein 1 OS=Homo sapiens GN=TOPBP1 PE=1 SV=3	0.916163	0.788793	0.861305	0.888734	0.929957	0.790257	0.879177	0.904567	0.590243	0.773145	no
TXNRD1	A0A087WSW9|A0A087WSY9|Q16881|Q16881-3|Q16881-4|Q16881-5	Thioredoxin reductase 1, cytoplasmic OS=Homo sapiens GN=TXNRD1 PE=1 SV=1|Thioredoxin reductase 1, cytoplasmic OS=Homo sapiens GN=TXNRD1 PE=1 SV=2|Thioredoxin reductase 1, cytoplasmic OS=Homo sapiens GN=TXNRD1 PE=1 SV=3|Isoform 3 of Thioredoxin reductase 1, cytoplasmic OS=Homo sapiens GN=TXNRD1|Isoform 4 of Thioredoxin reductase 1, cytoplasmic OS=Homo sapiens GN=TXNRD1|Isoform 5 of Thioredoxin red…	1.10056	1.13571	1.09728	1.09892	1.04123	1.10269	1.08969	1.06546	0.24385	0.500676	no
STAMBP	O95630	STAM-binding protein OS=Homo sapiens GN=STAMBP PE=1 SV=1	0.899839	0.921284	0.900567	0.910926	0.87948	0.914221	0.892444	0.903333	0.567094	0.756001	no
COPS5	Q92905	COP9 signalosome complex subunit 5 OS=Homo sapiens GN=COPS5 PE=1 SV=4	0.827096	0.917238	0.878302	0.89777	0.841288	0.89449	0.935786	0.915138	0.523675	0.72631	no
OSBPL3	Q9H4L5|Q9H4L5-2	Oxysterol-binding protein-related protein 3 OS=Homo sapiens GN=OSBPL3 PE=1 SV=1|Isoform 1b of Oxysterol-binding protein-related protein 3 OS=Homo sapiens GN=OSBPL3	0.905845	0.855351	0.897965	0.901905	0.956023	0.948364	0.898803	0.952193	0.124658	0.366021	no
SLC7A6OS	A0A087WY19|Q96CW6	Probable RNA polymerase II nuclear localization protein SLC7A6OS OS=Homo sapiens GN=SLC7A6OS PE=1 SV=1|Probable RNA polymerase II nuclear localization protein SLC7A6OS OS=Homo sapiens GN=SLC7A6OS PE=1 SV=2	1.15982	1.12781	1.07198	1.0999	1.11924	1.12756	1.05553	1.08738	0.478557	0.700523	no
SEC61A1	B4DR61|P61619	Protein transport protein Sec61 subunit alpha isoform 1 OS=Homo sapiens GN=SEC61A1 PE=1 SV=1|Protein transport protein Sec61 subunit alpha isoform 1 OS=Homo sapiens GN=SEC61A1 PE=1 SV=2	0.889074	0.885063	0.738265	0.887069	0.824207	0.785533	0.705703	0.80487	0.0259437	0.154916	no
PUS10	Q3MIT2	Putative tRNA pseudouridine synthase Pus10 OS=Homo sapiens GN=PUS10 PE=1 SV=1	0.923463	0.77831	0.87282	0.898141	0.970096	0.856785	0.935301	0.952698	0.0274047	0.159196	no
MTHFS	P49914	5-formyltetrahydrofolate cyclo-ligase OS=Homo sapiens GN=MTHFS PE=1 SV=2	0.900862	0.874507	0.918628	0.909745	0.987971	0.968215	0.949317	0.978093	0.0315928	0.174374	no
ERO1A	Q96HE7	ERO1-like protein alpha OS=Homo sapiens GN=ERO1A PE=1 SV=2	1.09537	1.15812	1.11738	1.10638	1.02873	1.12986	1.10473	1.06673	0.22065	0.48027	no
OCIAD1	Q9NX40	OCIA domain-containing protein 1 OS=Homo sapiens GN=OCIAD1 PE=1 SV=1	0.842933	0.856849	0.787945	0.849891	0.744482	0.877596	0.854824	0.86621	0.893734	0.952171	no
NT5C2	P49902	Cytosolic purine 5'-nucleotidase OS=Homo sapiens GN=NT5C2 PE=1 SV=1	1.12473	1.07895	1.11427	1.09661	1.07372	1.07102	1.05336	1.06219	0.178449	0.431968	no
SMS	P52788	Spermine synthase OS=Homo sapiens GN=SMS PE=1 SV=2	1.12823	1.12675	1.07855	1.10265	1.0635	1.10423	1.03823	1.05087	0.143756	0.391126	no
ACAA2	P42765	3-ketoacyl-CoA thiolase, mitochondrial OS=Homo sapiens GN=ACAA2 PE=1 SV=2	1.10905	1.11708	1.10253	1.10579	1.06434	1.11084	1.12462	1.08759	0.725562	0.861925	no
CUTA	O60888|O60888-2|O60888-3	Protein CutA OS=Homo sapiens GN=CUTA PE=1 SV=2|Isoform A of Protein CutA OS=Homo sapiens GN=CUTA|Isoform C of Protein CutA OS=Homo sapiens GN=CUTA	0.70303	0.676584	0.73986	0.721445	0.690426	0.622053	0.964873	0.82765	0.482624	0.701644	no
CKS1B	P61024|Q5T179	Cyclin-dependent kinases regulatory subunit 1 OS=Homo sapiens GN=CKS1B PE=1 SV=1|Cyclin-dependent kinases regulatory subunit OS=Homo sapiens GN=CKS1B PE=1 SV=1	0.908481	0.76178	0.723065	0.835131	0.813725	0.722892	0.824577	0.819151	0.847225	0.928917	no
LONP2	Q86WA8	Lon protease homolog 2, peroxisomal OS=Homo sapiens GN=LONP2 PE=1 SV=1	0.881124	0.874318	0.860562	0.877721	0.912954	0.908349	0.808441	0.910652	0.906077	0.957822	no
NAGLU	P54802	Alpha-N-acetylglucosaminidase OS=Homo sapiens GN=NAGLU PE=1 SV=2	0.834591	0.809553	0.92678	0.880686	0.86896	0.890133	1.01203	0.945067	0.027462	0.159196	no
LDHA	P00338|P00338-2	L-lactate dehydrogenase A chain OS=Homo sapiens GN=LDHA PE=1 SV=2|Isoform 2 of L-lactate dehydrogenase A chain OS=Homo sapiens GN=LDHA	1.07165	1.12898	1.13169	1.10031	1.02523	1.0738	1.09004	1.04951	0.0968484	0.318579	no
ABHD17C	Q6PCB6|Q6PCB6-2	Protein ABHD17C OS=Homo sapiens GN=ABHD17C PE=2 SV=2|Isoform 2 of Protein ABHD17C OS=Homo sapiens GN=ABHD17C	0.808482	0.737925	0.68899	0.773203	0.829694	0.751815	0.563939	0.790755	0.364728	0.611619	no
AVEN	Q9NQS1	Cell death regulator Aven OS=Homo sapiens GN=AVEN PE=1 SV=1	0.898686	0.900335	0.858261	0.89951	0.92301	0.998174	0.974141	0.986157	0.0317723	0.174492	no
PSMD7	P51665	26S proteasome non-ATPase regulatory subunit 7 OS=Homo sapiens GN=PSMD7 PE=1 SV=2	0.93921	0.818519	0.872797	0.906003	0.898883	0.857477	0.86761	0.883246	0.968779	0.985317	no
TATDN1	E5RG17|G5EA19|Q6P1N9|U3KQS5	Putative deoxyribonuclease TATDN1 (Fragment) OS=Homo sapiens GN=TATDN1 PE=1 SV=1|Putative deoxyribonuclease TATDN1 OS=Homo sapiens GN=TATDN1 PE=1 SV=1|Putative deoxyribonuclease TATDN1 OS=Homo sapiens GN=TATDN1 PE=1 SV=2|Putative deoxyribonuclease TATDN1 OS=Homo sapiens GN=TATDN1 PE=1 SV=1	1.087	1.0915	1.16552	1.08925	1.06876	1.05032	1.08127	1.05954	0.130032	0.374153	no
DPM1	H0Y368|O60762|Q5QPK2	Dolichol-phosphate mannosyltransferase subunit 1 (Fragment) OS=Homo sapiens GN=DPM1 PE=1 SV=1|Dolichol-phosphate mannosyltransferase subunit 1 OS=Homo sapiens GN=DPM1 PE=1 SV=1|Dolichol-phosphate mannosyltransferase subunit 1 OS=Homo sapiens GN=DPM1 PE=1 SV=1	1.27022	1.07551	1.19085	1.13318	1.23085	1.0897	1.09299	1.09135	0.272314	0.526831	no
GHITM	Q9H3K2	Growth hormone-inducible transmembrane protein OS=Homo sapiens GN=GHITM PE=1 SV=2	1.11743	1.23587	1.09898	1.10821	1.11223	1.16459	1.03296	1.07259	0.147462	0.396415	no
TMEM65	Q6PI78	Transmembrane protein 65 OS=Homo sapiens GN=TMEM65 PE=1 SV=2	0.747977	0.84295	0.907176	0.875063	0.784638	0.935671	0.921586	0.928628	0.0938587	0.31223	no
SSR1	P43307	Translocon-associated protein subunit alpha OS=Homo sapiens GN=SSR1 PE=1 SV=3	1.1117	1.15903	1.16116	1.13536	1.12618	1.19194	1.06435	1.09526	0.64569	0.809948	no
PTEN	A0A0U1RR63|P60484|P60484-2	Phosphatidylinositol 3,4,5-trisphosphate 3-phosphatase and dual-specificity protein phosphatase PTEN OS=Homo sapiens GN=PTEN PE=1 SV=1|Phosphatidylinositol 3,4,5-trisphosphate 3-phosphatase and dual-specificity protein phosphatase PTEN OS=Homo sapiens GN=PTEN PE=1 SV=1|Isoform alpha of Phosphatidylinositol 3,4,5-trisphosphate 3-phosphatase and dual-specificity protein phosphatase PTEN OS=Homo sap…	1.13416	1.13109	1.08499	1.10804	1.03747	1.07308	0.985337	1.01874	0.0188473	0.127651	no
DNAJA1	P31689	DnaJ homolog subfamily A member 1 OS=Homo sapiens GN=DNAJA1 PE=1 SV=2	0.87229	0.82778	0.940159	0.906225	0.844521	0.833866	0.860929	0.852725	0.23279	0.491204	no
METTL1	Q9UBP6	tRNA (guanine-N(7)-)-methyltransferase OS=Homo sapiens GN=METTL1 PE=1 SV=1	0.904166	0.804429	0.874609	0.889388	0.939509	0.941312	0.879047	0.940411	0.126813	0.368229	no
CFAP20	Q9Y6A4	Cilia- and flagella-associated protein 20 OS=Homo sapiens GN=CFAP20 PE=1 SV=1	0.928933	0.871206	0.907196	0.918065	0.922117	0.896642	0.930516	0.926317	0.520709	0.725365	no
KIF2A	O00139|O00139-1|O00139-2|O00139-4|O00139-5	Kinesin-like protein KIF2A OS=Homo sapiens GN=KIF2A PE=1 SV=3|Isoform 1 of Kinesin-like protein KIF2A OS=Homo sapiens GN=KIF2A|Isoform 2 of Kinesin-like protein KIF2A OS=Homo sapiens GN=KIF2A|Isoform 4 of Kinesin-like protein KIF2A OS=Homo sapiens GN=KIF2A|Isoform 5 of Kinesin-like protein KIF2A OS=Homo sapiens GN=KIF2A	0.940774	0.885563	0.872344	0.913169	0.984214	0.953556	0.944593	0.968885	0.0323713	0.176684	no
COG5	Q9UP83|Q9UP83-2	Conserved oligomeric Golgi complex subunit 5 OS=Homo sapiens GN=COG5 PE=1 SV=3|Isoform 2 of Conserved oligomeric Golgi complex subunit 5 OS=Homo sapiens GN=COG5	0.805278	0.874559	0.844533	0.859546	0.761146	0.879076	0.925172	0.902124	0.716781	0.855446	no
GTF2A2	P52657	Transcription initiation factor IIA subunit 2 OS=Homo sapiens GN=GTF2A2 PE=1 SV=1	0.884541	0.918888	0.813848	0.901715	0.837666	0.814054	0.825092	0.831379	0.161681	0.41152	no
CDC6	Q99741	Cell division control protein 6 homolog OS=Homo sapiens GN=CDC6 PE=1 SV=1	0.868241	0.719497	0.864441	0.866341	0.936974	0.78453	0.811084	0.874029	0.420871	0.658702	no
PTAR1	Q7Z6K3	Protein prenyltransferase alpha subunit repeat-containing protein 1 OS=Homo sapiens GN=PTAR1 PE=1 SV=2	0.8612	0.803445	0.898754	0.879977	0.823044	0.884898	0.949203	0.91705	0.351848	0.601798	no
PSMB2	P49721	Proteasome subunit beta type-2 OS=Homo sapiens GN=PSMB2 PE=1 SV=1	0.795723	0.921439	0.861195	0.891317	0.83227	0.83397	0.878698	0.856334	0.758704	0.878953	no
NAMPT	P43490	Nicotinamide phosphoribosyltransferase OS=Homo sapiens GN=NAMPT PE=1 SV=1	1.07975	1.10384	1.12319	1.0918	1.05203	1.09152	1.09536	1.07178	0.380012	0.625736	no
SNAP29	O95721	Synaptosomal-associated protein 29 OS=Homo sapiens GN=SNAP29 PE=1 SV=1	0.817621	0.901909	0.825394	0.863652	0.739083	0.893389	0.833154	0.863272	0.320014	0.574663	no
GRHPR	Q9UBQ7	Glyoxylate reductase/hydroxypyruvate reductase OS=Homo sapiens GN=GRHPR PE=1 SV=1	1.08821	1.10878	1.10137	1.09479	1.10475	1.14713	1.11528	1.11001	0.389265	0.631857	no
ABI1	A0A0A0MRT6|B6VEX4|Q8IZP0|Q8IZP0-10|Q8IZP0-12|Q8IZP0-2|Q8IZP0-3|Q8IZP0-4|Q8IZP0-5|Q8IZP0-6|Q8IZP0-7|Q8IZP0-8|Q8IZP0-9	Abl interactor 1 OS=Homo sapiens GN=ABI1 PE=1 SV=1|Abl interactor 1 OS=Homo sapiens GN=ABI1 PE=1 SV=1|Abl interactor 1 OS=Homo sapiens GN=ABI1 PE=1 SV=4|Isoform 10 of Abl interactor 1 OS=Homo sapiens GN=ABI1|Isoform 12 of Abl interactor 1 OS=Homo sapiens GN=ABI1|Isoform 2 of Abl interactor 1 OS=Homo sapiens GN=ABI1|Isoform 3 of Abl interactor 1 OS=Homo sapiens GN=ABI1|Isoform 4 of Abl interactor …	0.940247	0.859027	0.886298	0.913272	0.95695	0.916302	0.94838	0.952665	0.0900462	0.306862	no
ATG9A	Q7Z3C6|Q7Z3C6-2	Autophagy-related protein 9A OS=Homo sapiens GN=ATG9A PE=1 SV=3|Isoform 2 of Autophagy-related protein 9A OS=Homo sapiens GN=ATG9A	0.882476	0.715979	0.838931	0.860704	0.853577	0.666432	0.816082	0.83483	0.114871	0.348945	no
VPS4A	Q9UN37	Vacuolar protein sorting-associated protein 4A OS=Homo sapiens GN=VPS4A PE=1 SV=1	0.895527	0.852556	0.933834	0.914681	0.896156	0.903698	0.935527	0.919612	0.447414	0.677399	no
ITGB5	P18084	Integrin beta-5 OS=Homo sapiens GN=ITGB5 PE=1 SV=1	0.81799	0.850724	0.942843	0.896783	0.908813	0.961251	0.96227	0.961761	0.0380406	0.191512	no
IMPA1	E5RG13|H0YBL1|P29218|P29218-3	Inositol monophosphatase 1 (Fragment) OS=Homo sapiens GN=IMPA1 PE=1 SV=1|Inositol monophosphatase 1 (Fragment) OS=Homo sapiens GN=IMPA1 PE=1 SV=1|Inositol monophosphatase 1 OS=Homo sapiens GN=IMPA1 PE=1 SV=1|Isoform 3 of Inositol monophosphatase 1 OS=Homo sapiens GN=IMPA1	1.10749	1.10266	1.08354	1.0931	1.06028	1.04711	1.06019	1.05365	0.138624	0.38433	no
SRP19	A0A087WYR0|P09132	Signal recognition particle 19 kDa protein OS=Homo sapiens GN=SRP19 PE=1 SV=1|Signal recognition particle 19 kDa protein OS=Homo sapiens GN=SRP19 PE=1 SV=3	0.873004	0.826423	0.917833	0.895419	0.898762	0.850514	0.839223	0.874638	0.762028	0.880247	no
ZNF598	Q86UK7|Q86UK7-2|Q86UK7-3	Zinc finger protein 598 OS=Homo sapiens GN=ZNF598 PE=1 SV=1|Isoform 2 of Zinc finger protein 598 OS=Homo sapiens GN=ZNF598|Isoform 3 of Zinc finger protein 598 OS=Homo sapiens GN=ZNF598	0.889412	0.89413	0.845883	0.891771	0.907372	0.988672	0.983449	0.98606	0.0390811	0.194613	no
RNF40	H3BP71|O75150|O75150-4	E3 ubiquitin-protein ligase BRE1B OS=Homo sapiens GN=RNF40 PE=1 SV=2|E3 ubiquitin-protein ligase BRE1B OS=Homo sapiens GN=RNF40 PE=1 SV=4|Isoform 4 of E3 ubiquitin-protein ligase BRE1B OS=Homo sapiens GN=RNF40	0.828906	0.851072	0.875707	0.86339	0.816834	0.913428	0.987186	0.950307	0.136423	0.382353	no
SIRT1	Q96EB6	NAD-dependent protein deacetylase sirtuin-1 OS=Homo sapiens GN=SIRT1 PE=1 SV=2	1.16703	1.17996	1.06278	1.11491	1.1356	1.14857	1.14072	1.13816	0.86111	0.937095	no
RANBP9	Q96S59	Ran-binding protein 9 OS=Homo sapiens GN=RANBP9 PE=1 SV=1	0.869509	0.93089	0.883591	0.907241	0.932267	1.01913	0.952644	0.976322	0.0157851	0.113739	no
ANKHD1	D6RHC4|E9PDP5|Q8IWZ3|Q8IWZ3-4|Q8IWZ3-6	Ankyrin repeat and KH domain-containing protein 1 (Fragment) OS=Homo sapiens GN=ANKHD1 PE=1 SV=1|Ankyrin repeat and KH domain-containing protein 1 (Fragment) OS=Homo sapiens GN=ANKHD1 PE=1 SV=1|Ankyrin repeat and KH domain-containing protein 1 OS=Homo sapiens GN=ANKHD1 PE=1 SV=1|Isoform 4 of Ankyrin repeat and KH domain-containing protein 1 OS=Homo sapiens GN=ANKHD1|Isoform 6 of Ankyrin repeat an…	0.897554	0.789443	0.916124	0.906839	0.923941	0.842125	0.935473	0.929707	0.158974	0.407861	no
RAN	B5MDF5|P62826	GTP-binding nuclear protein Ran OS=Homo sapiens GN=RAN PE=1 SV=1|GTP-binding nuclear protein Ran OS=Homo sapiens GN=RAN PE=1 SV=3	1.14979	1.08358	1.1171	1.10034	1.11225	1.05303	1.03019	1.04161	0.103789	0.329226	no
MAPK9	J3KNK1|P45984|P45984-2|P45984-3|P45984-4	Mitogen-activated protein kinase OS=Homo sapiens GN=MAPK9 PE=1 SV=1|Mitogen-activated protein kinase 9 OS=Homo sapiens GN=MAPK9 PE=1 SV=2|Isoform Alpha-1 of Mitogen-activated protein kinase 9 OS=Homo sapiens GN=MAPK9|Isoform Beta-1 of Mitogen-activated protein kinase 9 OS=Homo sapiens GN=MAPK9|Isoform Beta-2 of Mitogen-activated protein kinase 9 OS=Homo sapiens GN=MAPK9	1.21471	1.2556	1.077	1.14586	1.13951	1.1776	1.189	1.15855	0.821343	0.917292	no
IMPACT	Q9P2X3|Q9P2X3-2	Protein IMPACT OS=Homo sapiens GN=IMPACT PE=1 SV=2|Isoform 2 of Protein IMPACT OS=Homo sapiens GN=IMPACT	1.27528	1.21933	1.09946	1.15939	1.19637	1.22496	1.00619	1.10128	0.137384	0.382777	no
TPMT	P51580	Thiopurine S-methyltransferase OS=Homo sapiens GN=TPMT PE=1 SV=1	1.09662	1.0805	1.15267	1.08856	1.05201	1.01255	1.05965	1.03228	0.0390582	0.194613	no
PIGT	Q969N2|Q969N2-5	GPI transamidase component PIG-T OS=Homo sapiens GN=PIGT PE=1 SV=1|Isoform 5 of GPI transamidase component PIG-T OS=Homo sapiens GN=PIGT	0.839061	0.914485	0.910929	0.912707	0.88201	0.953962	0.970471	0.962217	0.0633941	0.258656	no
VANGL1	Q8TAA9|Q8TAA9-2	Vang-like protein 1 OS=Homo sapiens GN=VANGL1 PE=1 SV=1|Isoform 2 of Vang-like protein 1 OS=Homo sapiens GN=VANGL1	0.902908	0.731304	0.838002	0.870455	0.923913	0.79983	0.784614	0.861871	0.68194	0.833207	no
SF3A3	Q12874	Splicing factor 3A subunit 3 OS=Homo sapiens GN=SF3A3 PE=1 SV=1	0.618443	0.774592	0.695552	0.735072	0.687519	1.08431	1.05727	1.02863	0.00659654	0.0611824	no
CDK13	Q14004|Q14004-2	Cyclin-dependent kinase 13 OS=Homo sapiens GN=CDK13 PE=1 SV=2|Isoform 2 of Cyclin-dependent kinase 13 OS=Homo sapiens GN=CDK13	0.847024	0.756395	0.878319	0.862671	0.964668	0.778124	0.857926	0.911297	0.266218	0.520991	no
CASP1	G3V169|P29466|P29466-2	Caspase OS=Homo sapiens GN=CASP1 PE=1 SV=1|Caspase-1 OS=Homo sapiens GN=CASP1 PE=1 SV=1|Isoform Beta of Caspase-1 OS=Homo sapiens GN=CASP1	0.894662	0.842303	0.926636	0.910649	0.904146	0.917583	0.911603	0.914593	0.400287	0.642861	no
ULK3	Q6PHR2|Q6PHR2-3|Q6PHR2-4	Serine/threonine-protein kinase ULK3 OS=Homo sapiens GN=ULK3 PE=1 SV=2|Isoform 3 of Serine/threonine-protein kinase ULK3 OS=Homo sapiens GN=ULK3|Isoform 4 of Serine/threonine-protein kinase ULK3 OS=Homo sapiens GN=ULK3	0.766279	0.89949	0.876955	0.888222	0.815179	0.814513	0.887637	0.851408	0.82981	0.921291	no
KDELC2	Q7Z4H8	KDEL motif-containing protein 2 OS=Homo sapiens GN=KDELC2 PE=1 SV=2	0.839306	0.88878	0.884783	0.886782	0.872531	0.984924	1.00804	0.992462	0.0221429	0.141227	no
COMMD2	F8WBW1|F8WC41|Q86X83|Q86X83-2	COMM domain-containing protein 2 OS=Homo sapiens GN=COMMD2 PE=1 SV=1|COMM domain-containing protein 2 OS=Homo sapiens GN=COMMD2 PE=1 SV=1|COMM domain-containing protein 2 OS=Homo sapiens GN=COMMD2 PE=1 SV=2|Isoform 2 of COMM domain-containing protein 2 OS=Homo sapiens GN=COMMD2	0.845376	0.82463	0.84471	0.845043	0.844055	0.745424	0.915667	0.879861	0.861743	0.937462	no
CNOT3	O75175|O75175-3	CCR4-NOT transcription complex subunit 3 OS=Homo sapiens GN=CNOT3 PE=1 SV=1|Isoform 3 of CCR4-NOT transcription complex subunit 3 OS=Homo sapiens GN=CNOT3	0.87995	0.915205	0.907242	0.911223	0.858361	0.913234	0.922841	0.918038	0.889612	0.94973	no
UGDH	O60701	UDP-glucose 6-dehydrogenase OS=Homo sapiens GN=UGDH PE=1 SV=1	1.08758	1.13757	1.08864	1.08811	1.04352	1.09568	1.07541	1.05947	0.229159	0.488679	no
GGA2	Q9UJY4	ADP-ribosylation factor-binding protein GGA2 OS=Homo sapiens GN=GGA2 PE=1 SV=3	0.892046	0.834908	0.821329	0.863477	0.88425	0.871688	0.983062	0.933656	0.149467	0.398661	no
PPP2R1A	P30153	Serine/threonine-protein phosphatase 2A 65 kDa regulatory subunit A alpha isoform OS=Homo sapiens GN=PPP2R1A PE=1 SV=4	0.672553	0.792016	0.808669	0.800342	0.66038	0.903782	0.954086	0.928934	0.0782348	0.286896	no
DR1	Q01658	Protein Dr1 OS=Homo sapiens GN=DR1 PE=1 SV=1	0.926461	0.76181	0.685805	0.844136	0.788676	0.767289	0.765476	0.777982	0.799998	0.901919	no
MACF1	H3BPE1|H3BQK9	Microtubule-actin cross-linking factor 1, isoforms 1/2/3/5 OS=Homo sapiens GN=MACF1 PE=1 SV=1|Microtubule-actin cross-linking factor 1, isoforms 1/2/3/5 OS=Homo sapiens GN=MACF1 PE=1 SV=1	0.782855	0.854865	0.829813	0.842339	0.806672	0.960525	1.02455	0.980263	0.0305822	0.170716	no
ASNA1	A0A087WXS7|O43681	ATPase ASNA1 OS=Homo sapiens GN=ASNA1 PE=1 SV=1|ATPase ASNA1 OS=Homo sapiens GN=ASNA1 PE=1 SV=2	1.28332	1.33081	1.05616	1.16974	1.22868	1.29918	1.07708	1.15288	0.542411	0.737515	no
THOC2	Q8NI27	THO complex subunit 2 OS=Homo sapiens GN=THOC2 PE=1 SV=2	0.90852	0.895439	0.915067	0.911793	0.911353	0.877705	0.932274	0.921814	0.980458	0.990071	no
CCDC58	C9JQ41|H7C525|Q4VC31	Coiled-coil domain-containing protein 58 OS=Homo sapiens GN=CCDC58 PE=1 SV=1|Coiled-coil domain-containing protein 58 (Fragment) OS=Homo sapiens GN=CCDC58 PE=1 SV=1|Coiled-coil domain-containing protein 58 OS=Homo sapiens GN=CCDC58 PE=1 SV=1	0.920108	0.886914	0.828404	0.903511	0.83398	0.885492	0.840511	0.863001	0.401528	0.643733	no
SYAP1	Q96A49	Synapse-associated protein 1 OS=Homo sapiens GN=SYAP1 PE=1 SV=1	0.805976	0.791049	0.521743	0.798513	0.731041	0.848677	0.683734	0.789859	0.307677	0.562425	no
ARF5	P84085	ADP-ribosylation factor 5 OS=Homo sapiens GN=ARF5 PE=1 SV=2	1.11525	1.20433	1.06962	1.09243	1.07591	1.115	1.03499	1.05545	0.0911661	0.308536	no
CCT6A	P40227	T-complex protein 1 subunit zeta OS=Homo sapiens GN=CCT6A PE=1 SV=3	0.911389	0.898472	0.900424	0.905906	0.897463	0.909965	0.948273	0.929119	0.537386	0.734011	no
PTPRS	Q13332|Q13332-2|Q13332-3|Q13332-4|Q13332-6	Receptor-type tyrosine-protein phosphatase S OS=Homo sapiens GN=PTPRS PE=1 SV=3|Isoform PTPS-MEA of Receptor-type tyrosine-protein phosphatase S OS=Homo sapiens GN=PTPRS|Isoform PTPS-MEB of Receptor-type tyrosine-protein phosphatase S OS=Homo sapiens GN=PTPRS|Isoform PTPS-MEC of Receptor-type tyrosine-protein phosphatase S OS=Homo sapiens GN=PTPRS|Isoform 2 of Receptor-type tyrosine-protein phosp…	0.914945	0.826492	0.849083	0.882014	0.941028	0.831697	0.801905	0.886362	0.788999	0.894662	no
RAB18	Q9NP72	Ras-related protein Rab-18 OS=Homo sapiens GN=RAB18 PE=1 SV=1	0.905779	0.705521	0.848017	0.876898	0.879492	0.722614	0.853256	0.866374	0.993074	0.995533	no
COG3	Q96JB2	Conserved oligomeric Golgi complex subunit 3 OS=Homo sapiens GN=COG3 PE=1 SV=3	0.742532	0.77341	0.863015	0.818212	0.770592	0.958155	1.04492	0.979078	0.0167664	0.118914	no
ACSL3	O95573	Long-chain-fatty-acid--CoA ligase 3 OS=Homo sapiens GN=ACSL3 PE=1 SV=3	0.9261	0.868271	0.905312	0.915706	0.939256	0.942631	0.917764	0.940943	0.216051	0.475384	no
RALB	P11234|P11234-2|P11234-3	Ras-related protein Ral-B OS=Homo sapiens GN=RALB PE=1 SV=1|Isoform 2 of Ras-related protein Ral-B OS=Homo sapiens GN=RALB|Isoform 3 of Ras-related protein Ral-B OS=Homo sapiens GN=RALB	0.930986	0.876852	0.883522	0.907254	0.934886	0.86349	0.862441	0.899188	0.615672	0.78888	no
MTRR	Q9UBK8|Q9UBK8-2	Methionine synthase reductase OS=Homo sapiens GN=MTRR PE=1 SV=3|Isoform B of Methionine synthase reductase OS=Homo sapiens GN=MTRR	0.908233	0.867846	0.915912	0.912072	0.886661	0.904316	0.948902	0.926609	0.517884	0.724778	no
AXL	M0R0W6|P30530|P30530-2	Tyrosine-protein kinase receptor UFO OS=Homo sapiens GN=AXL PE=1 SV=1|Tyrosine-protein kinase receptor UFO OS=Homo sapiens GN=AXL PE=1 SV=3|Isoform Short of Tyrosine-protein kinase receptor UFO OS=Homo sapiens GN=AXL	0.89203	0.700719	0.780781	0.836406	0.903026	0.662884	0.723843	0.813435	0.206753	0.465079	no
SLC30A7	Q8NEW0	Zinc transporter 7 OS=Homo sapiens GN=SLC30A7 PE=2 SV=1	1.12072	1.23117	1.11775	1.11924	1.10602	1.07255	0.987656	1.03627	0.0399386	0.197487	no
SLC35F6	Q8N357	Solute carrier family 35 member F6 OS=Homo sapiens GN=SLC35F6 PE=1 SV=1	1.10459	1.18093	1.09613	1.10036	1.06234	1.10651	1.13454	1.08443	0.454333	0.681535	no
NUDC	Q9Y266	Nuclear migration protein nudC OS=Homo sapiens GN=NUDC PE=1 SV=1	1.11003	1.09685	1.10315	1.1	1.04768	1.07081	1.10397	1.05925	0.310828	0.564742	no
DSC2	Q02487-2	Isoform 2B of Desmocollin-2 OS=Homo sapiens GN=DSC2	0.88297	0.825138	0.940186	0.911578	0.86604	0.82864	0.913874	0.889957	0.54318	0.737818	no
NDUFS1	P28331|P28331-2	NADH-ubiquinone oxidoreductase 75 kDa subunit, mitochondrial OS=Homo sapiens GN=NDUFS1 PE=1 SV=3|Isoform 2 of NADH-ubiquinone oxidoreductase 75 kDa subunit, mitochondrial OS=Homo sapiens GN=NDUFS1	0.842895	0.91976	0.915912	0.917836	0.897355	0.975342	0.964186	0.969764	0.0444346	0.211143	no
RAB20	Q9NX57	Ras-related protein Rab-20 OS=Homo sapiens GN=RAB20 PE=1 SV=1	0.919337	0.863537	0.832555	0.891437	0.951743	0.904561	0.817554	0.928152	0.437642	0.670789	no
ACTL6A	O96019	Actin-like protein 6A OS=Homo sapiens GN=ACTL6A PE=1 SV=1	0.854355	0.910426	0.860768	0.885597	0.820614	0.949673	0.892065	0.920869	0.664722	0.823353	no
PTMA	B8ZZQ6|P06454|P06454-2	Prothymosin alpha OS=Homo sapiens GN=PTMA PE=1 SV=1|Prothymosin alpha OS=Homo sapiens GN=PTMA PE=1 SV=2|Isoform 2 of Prothymosin alpha OS=Homo sapiens GN=PTMA	1.90085	1.39797	1.14318	1.27058	1.67258	1.39482	1.11403	1.25442	0.172553	0.42551	no
ACTL8	Q9H568	Actin-like protein 8 OS=Homo sapiens GN=ACTL8 PE=1 SV=1	0.831263	0.870743	0.924566	0.897654	0.858586	0.964698	0.961626	0.963162	0.0741744	0.280387	no
SLC35D1	Q9NTN3|Q9NTN3-2	UDP-glucuronic acid/UDP-N-acetylgalactosamine transporter OS=Homo sapiens GN=SLC35D1 PE=1 SV=1|Isoform 2 of UDP-glucuronic acid/UDP-N-acetylgalactosamine transporter OS=Homo sapiens GN=SLC35D1	1.31661	1.16897	1.12245	1.14571	1.15366	0.957742	0.928999	0.978871	0.00106427	0.0166903	no
TPP2	P29144|Q5VZU9	Tripeptidyl-peptidase 2 OS=Homo sapiens GN=TPP2 PE=1 SV=4|Tripeptidyl-peptidase 2 OS=Homo sapiens GN=TPP2 PE=1 SV=1	0.772245	0.81324	0.93995	0.876595	0.770786	0.813377	0.931765	0.872571	0.876952	0.944492	no
OTUB1	F5GYJ8|J3KR44|Q96FW1	Ubiquitin thioesterase OTUB1 OS=Homo sapiens GN=OTUB1 PE=1 SV=1|Ubiquitin thioesterase OTUB1 OS=Homo sapiens GN=OTUB1 PE=1 SV=2|Ubiquitin thioesterase OTUB1 OS=Homo sapiens GN=OTUB1 PE=1 SV=2	1.1082	1.24612	1.08067	1.09443	1.08953	1.16137	1.08169	1.08561	0.307924	0.562496	no
DNAJC10	Q8IXB1	DnaJ homolog subfamily C member 10 OS=Homo sapiens GN=DNAJC10 PE=1 SV=2	0.92114	0.883557	0.924046	0.922593	0.923299	0.920313	0.933339	0.928319	0.469716	0.693335	no
PPP4C	P60510	Serine/threonine-protein phosphatase 4 catalytic subunit OS=Homo sapiens GN=PPP4C PE=1 SV=1	1.08028	1.15865	1.09402	1.08715	0.985282	1.01586	1.0219	1.00793	0.0108482	0.0872801	no
ILKAP	Q9H0C8	Integrin-linked kinase-associated serine/threonine phosphatase 2C OS=Homo sapiens GN=ILKAP PE=1 SV=1	1.10955	1.08476	1.08995	1.08736	1.0572	1.02868	1.03047	1.02957	0.0584619	0.247706	no
VPS29	Q9UBQ0	Vacuolar protein sorting-associated protein 29 OS=Homo sapiens GN=VPS29 PE=1 SV=1	1.1692	1.06305	1.11721	1.09013	1.08534	1.0182	1.06878	1.04349	0.0612508	0.25297	no
RAD23A	P54725|P54725-3	UV excision repair protein RAD23 homolog A OS=Homo sapiens GN=RAD23A PE=1 SV=1|Isoform 3 of UV excision repair protein RAD23 homolog A OS=Homo sapiens GN=RAD23A	0.848826	0.887564	0.840771	0.868195	0.858944	0.794707	0.902243	0.880594	0.825202	0.91852	no
RHOB	P62745	Rho-related GTP-binding protein RhoB OS=Homo sapiens GN=RHOB PE=1 SV=1	0.886809	0.811648	0.671068	0.849229	0.924723	0.823941	0.679838	0.874332	0.341817	0.592288	no
ARHGDIA	J3KTF8|J3QQX2|P52565	Rho GDP-dissociation inhibitor 1 (Fragment) OS=Homo sapiens GN=ARHGDIA PE=1 SV=7|Rho GDP-dissociation inhibitor 1 OS=Homo sapiens GN=ARHGDIA PE=1 SV=1|Rho GDP-dissociation inhibitor 1 OS=Homo sapiens GN=ARHGDIA PE=1 SV=3	1.21801	1.07646	1.19516	1.13581	1.19609	1.03683	1.06453	1.05068	0.10339	0.329226	no
EIF2B4	E7ERK9|Q9UI10	Translation initiation factor eIF-2B subunit delta OS=Homo sapiens GN=EIF2B4 PE=1 SV=1|Translation initiation factor eIF-2B subunit delta OS=Homo sapiens GN=EIF2B4 PE=1 SV=2	0.888118	0.821438	0.939375	0.913747	0.99469	0.934896	0.997345	0.996018	0.0107204	0.08676	no
TTN	A0A0A0MTS7|Q8WZ42-12	Titin OS=Homo sapiens GN=TTN PE=1 SV=1|Isoform 12 of Titin OS=Homo sapiens GN=TTN	0.918238	0.865328	0.782474	0.891783	0.865316	0.918345	0.876117	0.897231	0.377763	0.623217	no
COBL	H7C1N2|O75128-3|O75128-7	Protein cordon-bleu (Fragment) OS=Homo sapiens GN=COBL PE=1 SV=1|Isoform 3 of Protein cordon-bleu OS=Homo sapiens GN=COBL|Isoform 7 of Protein cordon-bleu OS=Homo sapiens GN=COBL	0.873598	0.91651	0.898813	0.907661	0.817532	0.871334	0.895789	0.883561	0.164098	0.414318	no
SMARCB1	Q12824	SWI/SNF-related matrix-associated actin-dependent regulator of chromatin subfamily B member 1 OS=Homo sapiens GN=SMARCB1 PE=1 SV=2	0.93341	0.873555	0.911232	0.922321	0.919221	0.898394	0.89841	0.908815	0.984184	0.991247	no
EHD4	Q9H223	EH domain-containing protein 4 OS=Homo sapiens GN=EHD4 PE=1 SV=1	0.890205	0.881648	0.85512	0.885926	0.84713	0.945371	0.923618	0.934494	0.382514	0.627617	no
EIF2B5	E9PC74|Q13144	Translation initiation factor eIF-2B subunit epsilon OS=Homo sapiens GN=EIF2B5 PE=1 SV=1|Translation initiation factor eIF-2B subunit epsilon OS=Homo sapiens GN=EIF2B5 PE=1 SV=3	0.91123	0.834911	0.90861	0.90992	0.969046	0.863611	0.955833	0.962439	0.0784212	0.287385	no
PDLIM1	O00151	PDZ and LIM domain protein 1 OS=Homo sapiens GN=PDLIM1 PE=1 SV=4	0.815142	0.839108	0.79133	0.827125	0.793033	0.892828	0.992891	0.94286	0.156758	0.406296	no
NUDT2	P50583	Bis(5'-nucleosyl)-tetraphosphatase [asymmetrical] OS=Homo sapiens GN=NUDT2 PE=1 SV=3	0.934832	0.844292	0.896336	0.915584	0.966973	0.878157	0.917868	0.942421	0.195019	0.451614	no
A0A0U1RQM0	A0A0U1RQM0	Uncharacterized protein OS=Homo sapiens PE=4 SV=1	1.13132	1.1711	1.10875	1.12003	1.09552	0.993174	1.02298	1.01149	0.0375033	0.190266	no
ERAL1	O75616	GTPase Era, mitochondrial OS=Homo sapiens GN=ERAL1 PE=1 SV=2	0.932774	0.850404	0.898918	0.915846	0.988667	0.916093	0.9227	0.955683	0.0723338	0.276724	no
NEDD4L	Q96PU5|Q96PU5-2|Q96PU5-3|Q96PU5-5|Q96PU5-6|Q96PU5-7	E3 ubiquitin-protein ligase NEDD4-like OS=Homo sapiens GN=NEDD4L PE=1 SV=2|Isoform 2 of E3 ubiquitin-protein ligase NEDD4-like OS=Homo sapiens GN=NEDD4L|Isoform 3 of E3 ubiquitin-protein ligase NEDD4-like OS=Homo sapiens GN=NEDD4L|Isoform 5 of E3 ubiquitin-protein ligase NEDD4-like OS=Homo sapiens GN=NEDD4L|Isoform 6 of E3 ubiquitin-protein ligase NEDD4-like OS=Homo sapiens GN=NEDD4L|Isoform 7 of…	0.913709	0.866192	0.871552	0.89263	0.946227	0.860185	0.832978	0.903206	0.833573	0.923	no
METTL15	A6NJ78	Probable methyltransferase-like protein 15 OS=Homo sapiens GN=METTL15 PE=1 SV=1	0.88904	0.909108	0.846272	0.899074	0.985871	0.898081	0.918058	0.951965	0.124765	0.366021	no
CRTAP	O75718	Cartilage-associated protein OS=Homo sapiens GN=CRTAP PE=1 SV=1	0.88065	0.808121	0.930017	0.905334	0.907273	0.82324	0.944564	0.925919	0.368723	0.614978	no
MET	P08581	Hepatocyte growth factor receptor OS=Homo sapiens GN=MET PE=1 SV=4	0.898477	0.900686	0.927189	0.913938	0.91034	0.891206	0.944792	0.927566	0.76066	0.879615	no
ZCCHC8	Q6NZY4	Zinc finger CCHC domain-containing protein 8 OS=Homo sapiens GN=ZCCHC8 PE=1 SV=2	0.722507	0.821554	0.638459	0.772031	0.679808	0.866612	0.910313	0.888463	0.218424	0.477349	no
PNKP	A0A0D9SFL2|M0QYH2|Q96T60	Bifunctional polynucleotide phosphatase/kinase OS=Homo sapiens GN=PNKP PE=1 SV=1|Bifunctional polynucleotide phosphatase/kinase OS=Homo sapiens GN=PNKP PE=1 SV=1|Bifunctional polynucleotide phosphatase/kinase OS=Homo sapiens GN=PNKP PE=1 SV=1	0.851102	0.952291	0.829438	0.901697	0.917117	0.937039	0.905608	0.927078	0.164171	0.414318	no
WTAP	Q15007	Pre-mRNA-splicing regulator WTAP OS=Homo sapiens GN=WTAP PE=1 SV=2	0.721774	0.821771	0.577716	0.771772	0.717852	1.0173	0.876488	0.938244	0.0504416	0.225774	no
MVD	P53602	Diphosphomevalonate decarboxylase OS=Homo sapiens GN=MVD PE=1 SV=1	1.1827	1.13017	1.15541	1.14279	1.20741	1.06009	1.03303	1.04656	0.175304	0.429017	no
IQGAP3	F2Z2E2|Q86VI3	Ras GTPase-activating-like protein IQGAP3 OS=Homo sapiens GN=IQGAP3 PE=1 SV=1|Ras GTPase-activating-like protein IQGAP3 OS=Homo sapiens GN=IQGAP3 PE=1 SV=2	0.942903	0.756312	0.819892	0.881397	0.934762	0.826861	0.928061	0.931412	0.0959779	0.31668	no
ARGLU1	Q9NWB6	Arginine and glutamate-rich protein 1 OS=Homo sapiens GN=ARGLU1 PE=1 SV=1	0.807267	0.905187	0.654446	0.856227	0.81228	0.962658	0.793901	0.887469	0.0904922	0.307605	no
RPS6KA5	A0A0A0MQV2|O75582|O75582-2	Ribosomal protein S6 kinase OS=Homo sapiens GN=RPS6KA5 PE=1 SV=1|Ribosomal protein S6 kinase alpha-5 OS=Homo sapiens GN=RPS6KA5 PE=1 SV=1|Isoform 2 of Ribosomal protein S6 kinase alpha-5 OS=Homo sapiens GN=RPS6KA5	1.25734	1.19386	1.18016	1.18701	1.31356	1.10264	1.02742	1.06503	0.210957	0.469973	no
GTPBP6	H0Y2S1|O43824	Putative GTP-binding protein 6 OS=Homo sapiens GN=GTPBP6 PE=1 SV=2|Putative GTP-binding protein 6 OS=Homo sapiens GN=GTPBP6 PE=2 SV=3	0.86335	0.863621	0.886035	0.874828	1.00959	0.979218	0.893456	0.989609	0.0436843	0.208495	no
CHID1	Q9BWS9|Q9BWS9-2|Q9BWS9-3	Chitinase domain-containing protein 1 OS=Homo sapiens GN=CHID1 PE=1 SV=1|Isoform 2 of Chitinase domain-containing protein 1 OS=Homo sapiens GN=CHID1|Isoform 3 of Chitinase domain-containing protein 1 OS=Homo sapiens GN=CHID1	0.790747	0.757387	0.830174	0.81046	0.98889	0.754166	0.803536	0.896213	0.318071	0.572316	no
RICTOR	Q6R327|Q6R327-3	Rapamycin-insensitive companion of mTOR OS=Homo sapiens GN=RICTOR PE=1 SV=1|Isoform 3 of Rapamycin-insensitive companion of mTOR OS=Homo sapiens GN=RICTOR	0.902362	0.854889	0.911607	0.906984	0.956083	0.861465	0.891727	0.923905	0.602169	0.779498	no
LRRC8A	Q8IWT6	Volume-regulated anion channel subunit LRRC8A OS=Homo sapiens GN=LRRC8A PE=1 SV=1	0.820675	0.929923	0.895505	0.912714	0.864519	0.966433	0.947383	0.956908	0.0738258	0.280051	no
ZGPAT	Q8N5A5|Q8N5A5-2|Q8N5A5-3	Zinc finger CCCH-type with G patch domain-containing protein OS=Homo sapiens GN=ZGPAT PE=1 SV=3|Isoform 2 of Zinc finger CCCH-type with G patch domain-containing protein OS=Homo sapiens GN=ZGPAT|Isoform 3 of Zinc finger CCCH-type with G patch domain-containing protein OS=Homo sapiens GN=ZGPAT	0.894621	0.943992	0.877303	0.919306	0.960714	0.98641	0.939589	0.973562	0.0397431	0.197181	no
ANKS1A	Q92625	Ankyrin repeat and SAM domain-containing protein 1A OS=Homo sapiens GN=ANKS1A PE=1 SV=4	0.829098	0.858731	0.820553	0.843914	0.80884	0.917083	0.989168	0.953126	0.150385	0.399976	no
CASP7	A0A0A0MRL7|P55210|P55210-3|P55210-4	Caspase-7 OS=Homo sapiens GN=CASP7 PE=1 SV=1|Caspase-7 OS=Homo sapiens GN=CASP7 PE=1 SV=1|Isoform Alpha' of Caspase-7 OS=Homo sapiens GN=CASP7|Isoform 4 of Caspase-7 OS=Homo sapiens GN=CASP7	1.2242	1.11724	1.12942	1.12333	1.24035	1.04106	1.10455	1.0728	0.360296	0.608719	no
NDUFA10	A0A087WXC5|E7ESZ7|O95299	NADH dehydrogenase [ubiquinone] 1 alpha subcomplex subunit 10, mitochondrial OS=Homo sapiens GN=NDUFA10 PE=1 SV=1|NADH dehydrogenase [ubiquinone] 1 alpha subcomplex subunit 10, mitochondrial OS=Homo sapiens GN=NDUFA10 PE=1 SV=1|NADH dehydrogenase [ubiquinone] 1 alpha subcomplex subunit 10, mitochondrial OS=Homo sapiens GN=NDUFA10 PE=1 SV=1	0.87413	0.93534	0.876379	0.90586	0.923711	0.962545	0.876849	0.943128	0.287614	0.541171	no
LAMB3	Q13751	Laminin subunit beta-3 OS=Homo sapiens GN=LAMB3 PE=1 SV=1	0.85551	0.891228	0.854718	0.873369	0.862863	0.933036	0.997796	0.965416	0.105736	0.332449	no
IGBP1	P78318	Immunoglobulin-binding protein 1 OS=Homo sapiens GN=IGBP1 PE=1 SV=1	0.925025	0.807403	0.814659	0.869842	0.823215	0.815713	0.88544	0.854327	0.865263	0.938644	no
UGGT2	Q9NYU1	UDP-glucose:glycoprotein glucosyltransferase 2 OS=Homo sapiens GN=UGGT2 PE=1 SV=4	0.89878	0.886295	0.928246	0.913513	0.945852	0.889525	0.92335	0.934601	0.524979	0.727371	no
GTPBP3	Q969Y2|Q969Y2-2|Q969Y2-3|Q969Y2-4	tRNA modification GTPase GTPBP3, mitochondrial OS=Homo sapiens GN=GTPBP3 PE=1 SV=2|Isoform 2 of tRNA modification GTPase GTPBP3, mitochondrial OS=Homo sapiens GN=GTPBP3|Isoform 3 of tRNA modification GTPase GTPBP3, mitochondrial OS=Homo sapiens GN=GTPBP3|Isoform 4 of tRNA modification GTPase GTPBP3, mitochondrial OS=Homo sapiens GN=GTPBP3	0.916626	0.838742	0.899632	0.908129	0.893659	0.908232	0.961423	0.934827	0.238768	0.495378	no
CLDND1	A0A0R4J2F2|D6R9S8|D6RA76|D6RC11|D6RCE6|D6RCR8|D6RDI6|D6RDP6|D6RDY1|D6RFX6|D6RHU6|D6RIU2|Q9NY35|Q9NY35-2	Claudin domain-containing protein 1 OS=Homo sapiens GN=CLDND1 PE=1 SV=1|Claudin domain-containing protein 1 (Fragment) OS=Homo sapiens GN=CLDND1 PE=1 SV=1|Claudin domain-containing protein 1 (Fragment) OS=Homo sapiens GN=CLDND1 PE=1 SV=1|Claudin domain-containing protein 1 OS=Homo sapiens GN=CLDND1 PE=1 SV=1|Claudin domain-containing protein 1 (Fragment) OS=Homo sapiens GN=CLDND1 PE=1 SV=1|Claudi…	0.631569	0.777292	0.926359	0.851826	0.654116	0.739234	0.779438	0.759336	0.21546	0.474328	no
AVL9	B8ZZW5|H7C0I1|Q8NBF6|Q8NBF6-2	Late secretory pathway protein AVL9 homolog OS=Homo sapiens GN=AVL9 PE=1 SV=1|Late secretory pathway protein AVL9 homolog (Fragment) OS=Homo sapiens GN=AVL9 PE=1 SV=1|Late secretory pathway protein AVL9 homolog OS=Homo sapiens GN=AVL9 PE=1 SV=1|Isoform 2 of Late secretory pathway protein AVL9 homolog OS=Homo sapiens GN=AVL9	1.12511	1.37	1.11496	1.12004	1.11807	1.19441	1.03666	1.07737	0.0764948	0.284968	no
PSMB1	P20618	Proteasome subunit beta type-1 OS=Homo sapiens GN=PSMB1 PE=1 SV=2	0.930091	0.859878	0.910822	0.920457	0.93275	0.860294	0.91409	0.92342	0.918189	0.962965	no
HMOX2	P30519|P30519-2	Heme oxygenase 2 OS=Homo sapiens GN=HMOX2 PE=1 SV=2|Isoform 2 of Heme oxygenase 2 OS=Homo sapiens GN=HMOX2	0.823284	0.89916	0.883888	0.891524	0.804362	0.940909	0.929159	0.935034	0.401053	0.643544	no
EPDR1	Q9UM22	Mammalian ependymin-related protein 1 OS=Homo sapiens GN=EPDR1 PE=1 SV=2	0.902338	0.795335	0.853037	0.877687	0.867269	0.916404	0.823025	0.891836	0.635743	0.803122	no
SEC62	Q99442	Translocation protein SEC62 OS=Homo sapiens GN=SEC62 PE=1 SV=1	1.15741	1.07015	1.14543	1.10779	1.13046	1.09572	1.05689	1.0763	0.394179	0.636488	no
CGN	Q9P2M7	Cingulin OS=Homo sapiens GN=CGN PE=1 SV=2	0.865204	0.831661	0.816872	0.848433	0.747592	0.759429	0.879135	0.819282	0.301504	0.554899	no
GDI2	P50395	Rab GDP dissociation inhibitor beta OS=Homo sapiens GN=GDI2 PE=1 SV=2	1.10553	1.09692	1.11013	1.10122	1.00707	1.06116	1.06991	1.03412	0.0796126	0.288666	no
YTHDF2	Q9Y5A9	YTH domain-containing family protein 2 OS=Homo sapiens GN=YTHDF2 PE=1 SV=2	0.861873	0.827994	0.948749	0.905311	0.92255	0.952049	0.984783	0.968416	0.0373373	0.189959	no
TMEM245	Q9H330	Transmembrane protein 245 OS=Homo sapiens GN=TMEM245 PE=1 SV=2	1.24077	1.12323	1.14432	1.13377	1.23788	1.01372	1.09573	1.05473	0.142179	0.389781	no
UBA6	A0AVT1	Ubiquitin-like modifier-activating enzyme 6 OS=Homo sapiens GN=UBA6 PE=1 SV=1	0.877231	0.846487	0.881128	0.879179	0.893113	1.00387	1.00914	1.00193	0.0319807	0.175184	no
RDH14	Q9HBH5	Retinol dehydrogenase 14 OS=Homo sapiens GN=RDH14 PE=1 SV=1	0.796189	0.776242	0.946886	0.871538	0.830895	0.907076	0.949833	0.928454	0.123613	0.364623	no
RPRD1B	Q9NQG5	Regulation of nuclear pre-mRNA domain-containing protein 1B OS=Homo sapiens GN=RPRD1B PE=1 SV=1	0.831089	0.894256	0.861303	0.877779	0.780766	0.939866	0.880771	0.910318	0.919889	0.963591	no
ATP6V1E1	P36543	V-type proton ATPase subunit E 1 OS=Homo sapiens GN=ATP6V1E1 PE=1 SV=1	0.902784	0.903766	0.934963	0.919365	0.867846	0.874789	0.873096	0.873942	0.092474	0.310819	no
NUP93	Q8N1F7	Nuclear pore complex protein Nup93 OS=Homo sapiens GN=NUP93 PE=1 SV=2	0.771022	0.876351	0.851243	0.863797	0.733218	0.942518	0.863641	0.903079	0.709	0.850296	no
TRNT1	Q96Q11|Q96Q11-2	CCA tRNA nucleotidyltransferase 1, mitochondrial OS=Homo sapiens GN=TRNT1 PE=1 SV=2|Isoform 2 of CCA tRNA nucleotidyltransferase 1, mitochondrial OS=Homo sapiens GN=TRNT1	1.15603	1.11753	1.07578	1.09666	1.13354	1.06701	1.12165	1.09433	0.778189	0.889029	no
TCEANC2	Q96MN5|Q96MN5-2|X6R7X0	Transcription elongation factor A N-terminal and central domain-containing protein 2 OS=Homo sapiens GN=TCEANC2 PE=1 SV=1|Isoform 2 of Transcription elongation factor A N-terminal and central domain-containing protein 2 OS=Homo sapiens GN=TCEANC2|Transcription elongation factor A N-terminal and central domain-containing protein 2 OS=Homo sapiens GN=TCEANC2 PE=1 SV=1	0.742086	0.777719	0.900872	0.839296	1.0041	0.893527	0.902122	0.951061	0.0569523	0.243027	no
PCID2	Q5JVF3|Q5JVF3-3	PCI domain-containing protein 2 OS=Homo sapiens GN=PCID2 PE=1 SV=2|Isoform 3 of PCI domain-containing protein 2 OS=Homo sapiens GN=PCID2	0.888829	0.824564	0.942664	0.915746	0.92249	0.892302	0.925066	0.923778	0.299687	0.553821	no
CCDC127	Q96BQ5	Coiled-coil domain-containing protein 127 OS=Homo sapiens GN=CCDC127 PE=1 SV=1	0.887036	0.900412	0.905668	0.90304	0.847836	0.927625	0.869226	0.898426	0.508021	0.719341	no
RNF114	A0A096LNV3|A0A096LP02|Q9Y508|Q9Y508-2	E3 ubiquitin-protein ligase RNF114 (Fragment) OS=Homo sapiens GN=RNF114 PE=1 SV=1|E3 ubiquitin-protein ligase RNF114 OS=Homo sapiens GN=RNF114 PE=1 SV=1|E3 ubiquitin-protein ligase RNF114 OS=Homo sapiens GN=RNF114 PE=1 SV=1|Isoform 2 of E3 ubiquitin-protein ligase RNF114 OS=Homo sapiens GN=RNF114	0.897058	0.832099	0.8236	0.864579	0.933298	0.852949	1.0014	0.966649	0.088804	0.30378	no
C1GALT1	Q9NS00|Q9NS00-2	Glycoprotein-N-acetylgalactosamine 3-beta-galactosyltransferase 1 OS=Homo sapiens GN=C1GALT1 PE=1 SV=1|Isoform 2 of Glycoprotein-N-acetylgalactosamine 3-beta-galactosyltransferase 1 OS=Homo sapiens GN=C1GALT1	1.05144	1.2453	1.31702	1.14837	1.11764	1.16457	1.15516	1.1364	0.326323	0.579438	no
CNOT1	A5YKK6|A5YKK6-2	CCR4-NOT transcription complex subunit 1 OS=Homo sapiens GN=CNOT1 PE=1 SV=2|Isoform 2 of CCR4-NOT transcription complex subunit 1 OS=Homo sapiens GN=CNOT1	0.73606	0.839141	0.833815	0.836478	0.764819	0.947225	1.03965	0.973613	0.0252504	0.152463	no
AGO1	Q5TA58|Q9UL18	Protein argonaute-1 OS=Homo sapiens GN=AGO1 PE=1 SV=1|Protein argonaute-1 OS=Homo sapiens GN=AGO1 PE=1 SV=3	0.727045	0.947265	0.716879	0.837155	0.934203	0.954604	0.919606	0.944404	0.0297928	0.168399	no
METTL21A	H7BXH9|Q8WXB1	Protein N-lysine methyltransferase METTL21A OS=Homo sapiens GN=METTL21A PE=1 SV=1|Protein N-lysine methyltransferase METTL21A OS=Homo sapiens GN=METTL21A PE=1 SV=2	1.27985	1.25841	1.21191	1.23516	1.34238	1.04551	1.03005	1.03778	0.113267	0.346447	no
ACOT9	Q9Y305|Q9Y305-2|Q9Y305-3|Q9Y305-4	Acyl-coenzyme A thioesterase 9, mitochondrial OS=Homo sapiens GN=ACOT9 PE=1 SV=2|Isoform 2 of Acyl-coenzyme A thioesterase 9, mitochondrial OS=Homo sapiens GN=ACOT9|Isoform 3 of Acyl-coenzyme A thioesterase 9, mitochondrial OS=Homo sapiens GN=ACOT9|Isoform 4 of Acyl-coenzyme A thioesterase 9, mitochondrial OS=Homo sapiens GN=ACOT9	1.10901	1.15029	1.09562	1.10232	1.12659	1.13712	1.03302	1.0798	0.507186	0.719032	no
MIF4GD	A9UHW6|A9UHW6-2|A9UHW6-3|J3KSB8|J3QRZ6	MIF4G domain-containing protein OS=Homo sapiens GN=MIF4GD PE=1 SV=1|Isoform 2 of MIF4G domain-containing protein OS=Homo sapiens GN=MIF4GD|Isoform 3 of MIF4G domain-containing protein OS=Homo sapiens GN=MIF4GD|MIF4G domain containing isoform 4 OS=Homo sapiens GN=MIF4GD PE=1 SV=1|MIF4G domain-containing protein (Fragment) OS=Homo sapiens GN=MIF4GD PE=1 SV=7	0.758934	0.950903	0.808231	0.879567	0.827558	0.880245	0.790484	0.853901	0.91339	0.960515	no
MLF2	Q15773	Myeloid leukemia factor 2 OS=Homo sapiens GN=MLF2 PE=1 SV=1	0.787226	0.666288	0.868723	0.827974	0.852439	0.630134	0.885308	0.868873	0.683317	0.833947	no
DMXL1	F5H269|Q9Y485	DmX-like protein 1 OS=Homo sapiens GN=DMXL1 PE=1 SV=1|DmX-like protein 1 OS=Homo sapiens GN=DMXL1 PE=1 SV=3	0.949159	0.823614	0.821663	0.886386	0.941361	0.820095	0.882745	0.912053	0.499021	0.713722	no
VRK1	Q99986	Serine/threonine-protein kinase VRK1 OS=Homo sapiens GN=VRK1 PE=1 SV=1	0.921702	0.911871	0.866973	0.916786	0.887147	0.880874	0.812946	0.88401	0.0951266	0.315414	no
THUMPD1	Q9NXG2	THUMP domain-containing protein 1 OS=Homo sapiens GN=THUMPD1 PE=1 SV=2	1.11142	1.08682	1.08892	1.08787	0.979737	0.999842	1.00832	0.999921	0.0101053	0.0834073	no
INO80C	K7EIY8|Q6PI98|Q6PI98-4	Chromosome 18 open reading frame 37, isoform CRA_a OS=Homo sapiens GN=INO80C PE=1 SV=1|INO80 complex subunit C OS=Homo sapiens GN=INO80C PE=1 SV=1|Isoform 3 of INO80 complex subunit C OS=Homo sapiens GN=INO80C	0.816122	0.90812	0.839644	0.873882	0.957772	0.865858	0.885544	0.921658	0.264632	0.51907	no
NT5C	Q8TCD5	5'(3')-deoxyribonucleotidase, cytosolic type OS=Homo sapiens GN=NT5C PE=1 SV=2	1.07499	1.1744	1.08872	1.08185	1.09151	1.12304	1.06941	1.08046	0.540857	0.737362	no
TOR1AIP1	Q5JTV8|Q5JTV8-3	Torsin-1A-interacting protein 1 OS=Homo sapiens GN=TOR1AIP1 PE=1 SV=2|Isoform 3 of Torsin-1A-interacting protein 1 OS=Homo sapiens GN=TOR1AIP1	0.899932	0.872648	0.933507	0.91672	0.887176	0.918633	0.906143	0.912388	0.930433	0.96804	no
CHP1	Q99653	Calcineurin B homologous protein 1 OS=Homo sapiens GN=CHP1 PE=1 SV=3	0.902575	0.727427	0.804555	0.853565	0.956976	0.715327	0.862747	0.909862	0.235278	0.492833	no
ADRM1	Q16186	Proteasomal ubiquitin receptor ADRM1 OS=Homo sapiens GN=ADRM1 PE=1 SV=2	0.872561	0.944705	0.865338	0.908633	0.886314	0.971549	0.925015	0.948282	0.179158	0.432126	no
TXN	P10599|P10599-2	Thioredoxin OS=Homo sapiens GN=TXN PE=1 SV=3|Isoform 2 of Thioredoxin OS=Homo sapiens GN=TXN	1.34877	1.13071	1.1086	1.11965	1.24731	1.06708	1.03145	1.04927	0.0245904	0.150157	no
RP2	O75695	Protein XRP2 OS=Homo sapiens GN=RP2 PE=1 SV=4	0.891628	0.920437	0.821255	0.906032	0.855974	0.859666	0.885117	0.872392	0.759331	0.878953	no
RNF41	Q9H4P4|Q9H4P4-2	E3 ubiquitin-protein ligase NRDP1 OS=Homo sapiens GN=RNF41 PE=1 SV=2|Isoform 2 of E3 ubiquitin-protein ligase NRDP1 OS=Homo sapiens GN=RNF41	0.797953	0.858829	0.693277	0.828391	0.980512	0.788744	0.838558	0.909535	0.167457	0.418681	no
UBXN1	E9PRQ7|Q04323	UBX domain-containing protein 1 OS=Homo sapiens GN=UBXN1 PE=1 SV=1|UBX domain-containing protein 1 OS=Homo sapiens GN=UBXN1 PE=1 SV=2	0.853151	0.777891	0.764026	0.815521	0.696602	0.792197	0.859484	0.82584	0.743004	0.871052	no
SPG20	Q8N0X7	Spartin OS=Homo sapiens GN=SPG20 PE=1 SV=1	0.939029	0.857227	0.882847	0.910938	0.892112	0.873628	0.924645	0.908379	0.875857	0.944253	no
DECR2	A0A0J9YXZ6|Q9NUI1	Peroxisomal 2,4-dienoyl-CoA reductase OS=Homo sapiens GN=DECR2 PE=1 SV=1|Peroxisomal 2,4-dienoyl-CoA reductase OS=Homo sapiens GN=DECR2 PE=1 SV=1	0.896027	0.917432	0.927362	0.922397	0.934748	0.940723	0.921947	0.937735	0.417009	0.65589	no
TJP1	G3V1L9|Q07157	Tight junction protein 1 (Zona occludens 1), isoform CRA_a OS=Homo sapiens GN=TJP1 PE=1 SV=1|Tight junction protein ZO-1 OS=Homo sapiens GN=TJP1 PE=1 SV=3	0.861538	0.868559	0.879563	0.874061	0.826595	0.951606	0.946214	0.94891	0.283489	0.537294	no
SLC9A6	Q92581-2	Isoform 2 of Sodium/hydrogen exchanger 6 OS=Homo sapiens GN=SLC9A6	1.07034	1.24697	1.11112	1.09073	1.14947	1.2323	1.1549	1.15219	0.270292	0.525178	no
HEXB	P07686	Beta-hexosaminidase subunit beta OS=Homo sapiens GN=HEXB PE=1 SV=3	0.82901	0.895664	0.923076	0.90937	0.834442	0.924046	0.95573	0.939888	0.32438	0.57808	no
TNFSF9	P41273	Tumor necrosis factor ligand superfamily member 9 OS=Homo sapiens GN=TNFSF9 PE=1 SV=1	0.901091	0.85721	0.918879	0.909985	0.915798	0.836307	0.852527	0.884163	0.353826	0.603652	no
DUSP3	P51452	Dual specificity protein phosphatase 3 OS=Homo sapiens GN=DUSP3 PE=1 SV=1	0.890562	0.856074	0.931891	0.911227	0.926155	0.848407	0.889113	0.907634	0.841842	0.926266	no
EDF1	O60869	Endothelial differentiation-related factor 1 OS=Homo sapiens GN=EDF1 PE=1 SV=1	1.17982	1.05799	1.11112	1.08456	1.11663	1.04852	1.08854	1.06853	0.277511	0.532152	no
PDE6D	O43924	Retinal rod rhodopsin-sensitive cGMP 3',5'-cyclic phosphodiesterase subunit delta OS=Homo sapiens GN=PDE6D PE=1 SV=1	1.09744	1.09671	1.11075	1.09708	0.989478	1.05064	1.04705	1.02352	0.0378256	0.191182	no
ILVBL	A1L0T0	Acetolactate synthase-like protein OS=Homo sapiens GN=ILVBL PE=1 SV=2	0.790608	0.866371	0.865856	0.866114	0.776197	0.957802	0.956391	0.957096	0.127639	0.369832	no
ARSA	A0A0C4DFZ2|P15289|P15289-2	Arylsulfatase A OS=Homo sapiens GN=ARSA PE=1 SV=1|Arylsulfatase A OS=Homo sapiens GN=ARSA PE=1 SV=3|Isoform 2 of Arylsulfatase A OS=Homo sapiens GN=ARSA	0.894319	0.858782	0.903091	0.898705	1.03176	0.913503	0.944777	0.972388	0.0347934	0.183234	no
PRKAR1B	P31321	cAMP-dependent protein kinase type I-beta regulatory subunit OS=Homo sapiens GN=PRKAR1B PE=1 SV=4	0.882792	0.831246	0.944182	0.913487	0.908366	0.86878	0.892518	0.900442	0.858544	0.935491	no
AUP1	Q9Y679|Q9Y679-2	Ancient ubiquitous protein 1 OS=Homo sapiens GN=AUP1 PE=1 SV=1|Isoform Short of Ancient ubiquitous protein 1 OS=Homo sapiens GN=AUP1	0.910361	0.913313	0.884434	0.911837	0.885969	0.952024	0.924677	0.938351	0.485929	0.703984	no
MON2	Q7Z3U7|Q7Z3U7-2|Q7Z3U7-5|Q7Z3U7-6	Protein MON2 homolog OS=Homo sapiens GN=MON2 PE=1 SV=3|Isoform 2 of Protein MON2 homolog OS=Homo sapiens GN=MON2|Isoform 5 of Protein MON2 homolog OS=Homo sapiens GN=MON2|Isoform 6 of Protein MON2 homolog OS=Homo sapiens GN=MON2	0.794309	0.837232	0.887992	0.862612	0.777672	0.852735	0.991339	0.922037	0.325471	0.579068	no
ZNHIT6	Q9NWK9	Box C/D snoRNA protein 1 OS=Homo sapiens GN=ZNHIT6 PE=1 SV=1	0.850922	0.881364	0.700432	0.866143	0.87463	0.937479	0.935716	0.936598	0.0776002	0.286141	no
LRPAP1	P30533	Alpha-2-macroglobulin receptor-associated protein OS=Homo sapiens GN=LRPAP1 PE=1 SV=1	1.10062	1.30997	1.15114	1.12588	1.05902	1.26708	1.04991	1.05447	0.077027	0.285767	no
PCNA	P12004	Proliferating cell nuclear antigen OS=Homo sapiens GN=PCNA PE=1 SV=1	1.15752	1.0698	1.10499	1.08739	1.12925	1.03242	1.06292	1.04767	0.186168	0.441147	no
SLC12A2	G3XAL9|P55011|P55011-3	Solute carrier family 12 (Sodium/potassium/chloride transporters), member 2, isoform CRA_a OS=Homo sapiens GN=SLC12A2 PE=1 SV=1|Solute carrier family 12 member 2 OS=Homo sapiens GN=SLC12A2 PE=1 SV=1|Isoform 2 of Solute carrier family 12 member 2 OS=Homo sapiens GN=SLC12A2	0.863979	0.90395	0.816267	0.883964	0.834381	0.98568	0.895518	0.940599	0.217701	0.476374	no
HS1BP3	F6TR53|Q53T59	HCLS1-binding protein 3 OS=Homo sapiens GN=HS1BP3 PE=1 SV=1|HCLS1-binding protein 3 OS=Homo sapiens GN=HS1BP3 PE=1 SV=1	0.886475	0.818344	0.794585	0.852409	0.845977	0.806362	0.95157	0.898773	0.465799	0.689582	no
ATP13A3	Q9H7F0	Probable cation-transporting ATPase 13A3 OS=Homo sapiens GN=ATP13A3 PE=1 SV=4	0.94227	0.86426	0.804912	0.903265	0.896328	0.80684	0.771946	0.851584	0.0596006	0.249592	no
HS2ST1	Q7LGA3	Heparan sulfate 2-O-sulfotransferase 1 OS=Homo sapiens GN=HS2ST1 PE=1 SV=1	0.916236	0.907013	0.911705	0.913971	0.941645	0.898372	0.893075	0.920009	0.968859	0.985317	no
RTN4	Q9NQC3-2	Isoform 2 of Reticulon-4 OS=Homo sapiens GN=RTN4	1.07223	1.19817	1.11021	1.09122	1.07847	1.20865	1.11032	1.09439	0.829046	0.920632	no
USP33	Q8TEY7|Q8TEY7-2	Ubiquitin carboxyl-terminal hydrolase 33 OS=Homo sapiens GN=USP33 PE=1 SV=2|Isoform 2 of Ubiquitin carboxyl-terminal hydrolase 33 OS=Homo sapiens GN=USP33	0.892106	0.875361	0.90244	0.897273	0.989862	0.889117	0.907888	0.948875	0.212008	0.47076	no
ATXN2L	Q8WWM7	Ataxin-2-like protein OS=Homo sapiens GN=ATXN2L PE=1 SV=2	0.760744	0.853962	0.711863	0.807353	0.822985	1.08038	1.05936	1.02968	0.0132398	0.10066	no
VDR	P11473|P11473-2	Vitamin D3 receptor OS=Homo sapiens GN=VDR PE=1 SV=1|Isoform 2 of Vitamin D3 receptor OS=Homo sapiens GN=VDR	0.823659	0.844765	0.944697	0.894731	0.86889	0.932022	1.01851	0.966011	0.0219345	0.14062	no
KCNAB2	Q13303|Q13303-2|Q13303-3|Q13303-4|Q13303-5|Q5TG80|Q5TG81	Voltage-gated potassium channel subunit beta-2 OS=Homo sapiens GN=KCNAB2 PE=1 SV=2|Isoform 2 of Voltage-gated potassium channel subunit beta-2 OS=Homo sapiens GN=KCNAB2|Isoform 3 of Voltage-gated potassium channel subunit beta-2 OS=Homo sapiens GN=KCNAB2|Isoform 4 of Voltage-gated potassium channel subunit beta-2 OS=Homo sapiens GN=KCNAB2|Isoform 5 of Voltage-gated potassium channel subunit beta-…	1.17929	1.124	1.0864	1.1052	1.149	1.01584	1.06274	1.03929	0.125209	0.366865	no
CRIP1	P50238	Cysteine-rich protein 1 OS=Homo sapiens GN=CRIP1 PE=1 SV=3	0.939161	0.763669	0.741705	0.851415	0.903691	0.773985	0.884314	0.894002	0.329425	0.582421	no
FNBP1	B7ZL14|H0Y7W6|Q96RU3|Q96RU3-2|Q96RU3-3|Q96RU3-4|Q96RU3-5	FNBP1 protein OS=Homo sapiens GN=FNBP1 PE=1 SV=1|Formin-binding protein 1 (Fragment) OS=Homo sapiens GN=FNBP1 PE=1 SV=2|Formin-binding protein 1 OS=Homo sapiens GN=FNBP1 PE=1 SV=2|Isoform 2 of Formin-binding protein 1 OS=Homo sapiens GN=FNBP1|Isoform 3 of Formin-binding protein 1 OS=Homo sapiens GN=FNBP1|Isoform 4 of Formin-binding protein 1 OS=Homo sapiens GN=FNBP1|Isoform 5 of Formin-binding pr…	1.08406	1.08959	1.11621	1.08683	1.01806	1.05994	1.02639	1.02223	0.0593388	0.249463	no
SMARCAD1	Q9H4L7|Q9H4L7-2	SWI/SNF-related matrix-associated actin-dependent regulator of chromatin subfamily A containing DEAD/H box 1 OS=Homo sapiens GN=SMARCAD1 PE=1 SV=2|Isoform 2 of SWI/SNF-related matrix-associated actin-dependent regulator of chromatin subfamily A containing DEAD/H box 1 OS=Homo sapiens GN=SMARCAD1	1.1133	1.16092	1.12254	1.11792	1.15141	1.04148	1.07416	1.05782	0.294984	0.548654	no
RNASEH2A	O75792	Ribonuclease H2 subunit A OS=Homo sapiens GN=RNASEH2A PE=1 SV=2	0.913569	0.913735	0.910493	0.913652	0.918161	0.967185	0.948357	0.957771	0.205868	0.463978	no
UBA5	E7EQ61|E7EWE1|Q9GZZ9	Ubiquitin-like modifier-activating enzyme 5 OS=Homo sapiens GN=UBA5 PE=1 SV=1|Ubiquitin-like modifier-activating enzyme 5 OS=Homo sapiens GN=UBA5 PE=1 SV=1|Ubiquitin-like modifier-activating enzyme 5 OS=Homo sapiens GN=UBA5 PE=1 SV=1	0.900442	0.86803	0.923425	0.911934	0.922602	0.836888	0.911983	0.917292	0.747222	0.873151	no
PRKAR1A	P10644	cAMP-dependent protein kinase type I-alpha regulatory subunit OS=Homo sapiens GN=PRKAR1A PE=1 SV=1	0.934102	0.809007	0.891203	0.912652	0.929826	0.812312	0.871027	0.900427	0.736709	0.868477	no
UBE2V2	Q15819	Ubiquitin-conjugating enzyme E2 variant 2 OS=Homo sapiens GN=UBE2V2 PE=1 SV=4	0.899122	0.843534	0.921673	0.910397	0.816179	0.79934	0.897089	0.856634	0.0648413	0.261235	no
YIPF6	Q96EC8	Protein YIPF6 OS=Homo sapiens GN=YIPF6 PE=1 SV=2	1.10611	1.14935	1.10406	1.10508	1.0969	1.03389	1.11071	1.0654	0.297569	0.551417	no
PSMD4	P55036|Q5VWC4	26S proteasome non-ATPase regulatory subunit 4 OS=Homo sapiens GN=PSMD4 PE=1 SV=1|26S proteasome non-ATPase regulatory subunit 4 OS=Homo sapiens GN=PSMD4 PE=1 SV=1	0.774513	0.901515	0.826224	0.86387	0.789473	0.971808	0.975229	0.973518	0.0553465	0.239391	no
ELOVL1	Q9BW60	Elongation of very long chain fatty acids protein 1 OS=Homo sapiens GN=ELOVL1 PE=1 SV=1	1.08046	1.09502	1.12757	1.08774	1.03403	1.09957	1.07649	1.05526	0.282281	0.535795	no
MAP2K1	Q02750	Dual specificity mitogen-activated protein kinase kinase 1 OS=Homo sapiens GN=MAP2K1 PE=1 SV=2	1.06945	1.10416	1.1014	1.08543	1.0747	1.07073	1.06748	1.0691	0.439554	0.671503	no
UBE2R2	Q712K3	Ubiquitin-conjugating enzyme E2 R2 OS=Homo sapiens GN=UBE2R2 PE=1 SV=1	1.12665	1.06987	1.10334	1.08661	1.06593	0.997604	1.01317	1.00658	0.0250299	0.151811	no
CTBP2	P56545	C-terminal-binding protein 2 OS=Homo sapiens GN=CTBP2 PE=1 SV=1	0.934823	0.810618	0.878175	0.906499	0.9172	0.92703	0.944657	0.935844	0.13921	0.38477	no
ENO3	P13929|P13929-2|P13929-3	Beta-enolase OS=Homo sapiens GN=ENO3 PE=1 SV=5|Isoform 2 of Beta-enolase OS=Homo sapiens GN=ENO3|Isoform 3 of Beta-enolase OS=Homo sapiens GN=ENO3	1.13316	1.04946	1.18773	1.09131	1.11218	1.04435	1.11307	1.07827	0.279627	0.534203	no
AP2A2	O94973|O94973-2	AP-2 complex subunit alpha-2 OS=Homo sapiens GN=AP2A2 PE=1 SV=2|Isoform 2 of AP-2 complex subunit alpha-2 OS=Homo sapiens GN=AP2A2	0.875345	0.904415	0.9383	0.921358	0.894328	0.947661	0.962074	0.954867	0.216676	0.476035	no
RPA2	P15927|P15927-2|P15927-3	Replication protein A 32 kDa subunit OS=Homo sapiens GN=RPA2 PE=1 SV=1|Isoform 2 of Replication protein A 32 kDa subunit OS=Homo sapiens GN=RPA2|Isoform 3 of Replication protein A 32 kDa subunit OS=Homo sapiens GN=RPA2	0.874577	0.925898	0.921013	0.923456	0.894574	0.962852	0.925849	0.944351	0.362064	0.610238	no
OTULIN	Q96BN8	Ubiquitin thioesterase otulin OS=Homo sapiens GN=OTULIN PE=1 SV=3	1.04658	1.20208	1.16453	1.10556	1.00496	1.12656	1.10575	1.05536	0.0622429	0.255698	no
CCBL1|KYAT1	B7Z4W5|Q16773|Q16773-2	Cysteine conjugate-beta lyase cytoplasmic (Glutamine transaminase K, kyneurenine aminotransferase), isoform CRA_b OS=Homo sapiens GN=CCBL1 PE=1 SV=1|Kynurenine--oxoglutarate transaminase 1 OS=Homo sapiens GN=KYAT1 PE=1 SV=1|Isoform 2 of Kynurenine--oxoglutarate transaminase 1 OS=Homo sapiens GN=KYAT1	1.11645	1.09571	1.08648	1.09109	1.07219	1.05546	1.11053	1.06383	0.489023	0.70657	no
HSPA13	P48723	Heat shock 70 kDa protein 13 OS=Homo sapiens GN=HSPA13 PE=1 SV=1	0.855646	0.911952	0.859742	0.885847	0.889935	1.04196	0.984464	0.992232	0.0180254	0.124585	no
WASF2	Q9Y6W5	Wiskott-Aldrich syndrome protein family member 2 OS=Homo sapiens GN=WASF2 PE=1 SV=3	1.11976	1.08969	1.07728	1.08349	1.08128	1.10345	1.05654	1.06891	0.573051	0.760032	no
YWHAH	Q04917	14-3-3 protein eta OS=Homo sapiens GN=YWHAH PE=1 SV=4	1.10743	1.08121	1.07956	1.08038	1.05885	1.02854	1.04521	1.03688	0.108031	0.337118	no
PRIM1	P49642	DNA primase small subunit OS=Homo sapiens GN=PRIM1 PE=1 SV=1	1.11973	1.07135	1.10664	1.08899	1.0889	1.02439	1.09255	1.05664	0.254919	0.511118	no
MEPCE	Q7L2J0	7SK snRNA methylphosphate capping enzyme OS=Homo sapiens GN=MEPCE PE=1 SV=1	0.860164	0.896749	0.893487	0.895118	0.833431	0.92806	0.957962	0.943011	0.436825	0.670204	no
PTBP2	Q9UKA9|Q9UKA9-2|Q9UKA9-3|Q9UKA9-4	Polypyrimidine tract-binding protein 2 OS=Homo sapiens GN=PTBP2 PE=1 SV=1|Isoform 2 of Polypyrimidine tract-binding protein 2 OS=Homo sapiens GN=PTBP2|Isoform 3 of Polypyrimidine tract-binding protein 2 OS=Homo sapiens GN=PTBP2|Isoform 4 of Polypyrimidine tract-binding protein 2 OS=Homo sapiens GN=PTBP2	0.871469	0.886126	0.953038	0.919582	0.947456	0.955293	1.00901	0.977646	0.0225052	0.142249	no
EEF2	P13639	Elongation factor 2 OS=Homo sapiens GN=EEF2 PE=1 SV=4	1.08897	1.06897	1.11739	1.07897	1.06986	1.04601	1.06644	1.05623	0.251884	0.508356	no
LDHB	P07195	L-lactate dehydrogenase B chain OS=Homo sapiens GN=LDHB PE=1 SV=2	1.08902	1.07538	1.12417	1.0822	1.0326	1.06162	1.08768	1.04711	0.204666	0.462642	no
EIF2S3	P41091	Eukaryotic translation initiation factor 2 subunit 3 OS=Homo sapiens GN=EIF2S3 PE=1 SV=3	0.926865	0.912122	0.900484	0.919493	0.934411	0.972279	0.938232	0.955255	0.173908	0.427678	no
TXNL1	K7ER96|O43396	Thioredoxin-like protein 1 (Fragment) OS=Homo sapiens GN=TXNL1 PE=1 SV=1|Thioredoxin-like protein 1 OS=Homo sapiens GN=TXNL1 PE=1 SV=3	1.14978	1.2904	1.05823	1.10401	1.11861	1.14039	1.06268	1.09064	0.193606	0.450255	no
POLB	E7EW18|P06746	DNA polymerase beta (Fragment) OS=Homo sapiens GN=POLB PE=1 SV=1|DNA polymerase beta OS=Homo sapiens GN=POLB PE=1 SV=3	1.11339	1.0611	1.13833	1.08725	1.0983	1.04945	1.0616	1.05553	0.257536	0.512415	no
VPS18	Q9P253	Vacuolar protein sorting-associated protein 18 homolog OS=Homo sapiens GN=VPS18 PE=1 SV=2	0.88698	0.901124	0.933735	0.91743	0.931828	0.945938	1.00863	0.972969	0.0472942	0.218306	no
SRM	P19623	Spermidine synthase OS=Homo sapiens GN=SRM PE=1 SV=1	1.1167	1.10904	1.07274	1.09089	1.09553	1.05219	1.01775	1.03497	0.125732	0.367064	no
ASCC2	Q9H1I8	Activating signal cointegrator 1 complex subunit 2 OS=Homo sapiens GN=ASCC2 PE=1 SV=3	0.763983	0.960765	0.72946	0.862374	0.775773	0.877921	0.820338	0.84913	0.759534	0.878953	no
SELO	A0A087X0Q9|Q9BVL4	Selenoprotein O OS=Homo sapiens GN=SELO PE=1 SV=1|Selenoprotein O OS=Homo sapiens GN=SELO PE=2 SV=3	0.788308	0.896848	0.806219	0.851534	0.80676	1.05578	0.916733	0.958366	0.0289508	0.164675	no
FAM3A	D3DWX8|P98173|P98173-2|P98173-3|Q5HY75	Family with sequence similarity 3, member A, isoform CRA_c OS=Homo sapiens GN=FAM3A PE=1 SV=1|Protein FAM3A OS=Homo sapiens GN=FAM3A PE=1 SV=2|Isoform 2 of Protein FAM3A OS=Homo sapiens GN=FAM3A|Isoform 3 of Protein FAM3A OS=Homo sapiens GN=FAM3A|Protein FAM3A OS=Homo sapiens GN=FAM3A PE=1 SV=1	0.85924	0.731515	0.895133	0.877187	1.02578	0.843797	0.898035	0.949017	0.044423	0.211143	no
TUBA1C	F5H5D3|Q9BQE3	Tubulin alpha-1C chain OS=Homo sapiens GN=TUBA1C PE=1 SV=1|Tubulin alpha-1C chain OS=Homo sapiens GN=TUBA1C PE=1 SV=1	0.896231	0.823295	0.942342	0.919286	0.945736	0.877847	0.93145	0.938593	0.234709	0.492687	no
ELP2	Q6IA86|Q6IA86-3|Q6IA86-4|Q6IA86-6	Elongator complex protein 2 OS=Homo sapiens GN=ELP2 PE=1 SV=2|Isoform 3 of Elongator complex protein 2 OS=Homo sapiens GN=ELP2|Isoform 4 of Elongator complex protein 2 OS=Homo sapiens GN=ELP2|Isoform 6 of Elongator complex protein 2 OS=Homo sapiens GN=ELP2	0.937135	0.886838	0.86977	0.911986	0.917189	0.830607	0.840113	0.878651	0.137763	0.383126	no
ACADSB	P45954|P45954-2	Short/branched chain specific acyl-CoA dehydrogenase, mitochondrial OS=Homo sapiens GN=ACADSB PE=1 SV=1|Isoform 2 of Short/branched chain specific acyl-CoA dehydrogenase, mitochondrial OS=Homo sapiens GN=ACADSB	0.860882	0.879616	0.920987	0.900302	0.867661	0.953025	0.880569	0.916797	0.667456	0.824699	no
PTGR2	Q8N8N7	Prostaglandin reductase 2 OS=Homo sapiens GN=PTGR2 PE=1 SV=1	1.11314	1.11806	1.07174	1.09244	1.09776	1.04817	1.02268	1.03542	0.13465	0.380545	no
PDE4D	A0A087WSZ7|Q08499|Q08499-10|Q08499-11|Q08499-2|Q08499-6|Q08499-9	Phosphodiesterase OS=Homo sapiens GN=PDE4D PE=1 SV=1|cAMP-specific 3',5'-cyclic phosphodiesterase 4D OS=Homo sapiens GN=PDE4D PE=1 SV=2|Isoform 9 of cAMP-specific 3',5'-cyclic phosphodiesterase 4D OS=Homo sapiens GN=PDE4D|Isoform 7 of cAMP-specific 3',5'-cyclic phosphodiesterase 4D OS=Homo sapiens GN=PDE4D|Isoform 3 of cAMP-specific 3',5'-cyclic phosphodiesterase 4D OS=Homo sapiens GN=PDE4D|Isofo…	1.15868	1.14983	1.04436	1.0971	1.06193	1.08761	1.0214	1.04167	0.0754247	0.283328	no
SLC4A7	Q9Y6M7-13|Q9Y6M7-6|Q9Y6M7-7|Q9Y6M7-8	Isoform 13 of Sodium bicarbonate cotransporter 3 OS=Homo sapiens GN=SLC4A7|Isoform 6 of Sodium bicarbonate cotransporter 3 OS=Homo sapiens GN=SLC4A7|Isoform 7 of Sodium bicarbonate cotransporter 3 OS=Homo sapiens GN=SLC4A7|Isoform 8 of Sodium bicarbonate cotransporter 3 OS=Homo sapiens GN=SLC4A7	0.912814	0.92773	0.875646	0.920272	0.91104	0.908946	0.841862	0.909993	0.401412	0.643733	no
TRAPPC2L	H3BP13	Trafficking protein particle complex subunit 2-like protein OS=Homo sapiens GN=TRAPPC2L PE=1 SV=1	0.880719	0.90113	0.927466	0.914298	0.894964	0.873795	0.852631	0.88438	0.296492	0.549948	no
PFN1	P07737	Profilin-1 OS=Homo sapiens GN=PFN1 PE=1 SV=2	1.18749	1.06792	1.17436	1.12114	1.17791	1.01772	1.06507	1.04139	0.116927	0.353004	no
EIF5	P55010	Eukaryotic translation initiation factor 5 OS=Homo sapiens GN=EIF5 PE=1 SV=2	1.10445	1.10698	1.09604	1.10024	1.0521	1.12677	1.11567	1.08388	0.871343	0.943154	no
RAB12	Q6IQ22	Ras-related protein Rab-12 OS=Homo sapiens GN=RAB12 PE=1 SV=3	0.905354	0.89489	0.835033	0.900122	0.891327	0.871771	0.764317	0.881549	0.154385	0.404473	no
LGALSL	Q3ZCW2	Galectin-related protein OS=Homo sapiens GN=LGALSL PE=1 SV=2	0.860972	0.933658	0.903206	0.918432	0.823659	0.910772	0.892538	0.901655	0.278419	0.533514	no
LRCH3	Q96II8|Q96II8-2|Q96II8-3|Q96II8-4	Leucine-rich repeat and calponin homology domain-containing protein 3 OS=Homo sapiens GN=LRCH3 PE=1 SV=2|Isoform 2 of Leucine-rich repeat and calponin homology domain-containing protein 3 OS=Homo sapiens GN=LRCH3|Isoform 3 of Leucine-rich repeat and calponin homology domain-containing protein 3 OS=Homo sapiens GN=LRCH3|Isoform 4 of Leucine-rich repeat and calponin homology domain-containing prote…	0.736341	0.850874	0.735409	0.793607	0.732083	0.896348	1.00216	0.948174	0.131063	0.375917	no
NAP1L1	B7Z9C2|P55209-3	Nucleosome assembly protein 1-like 1 OS=Homo sapiens GN=NAP1L1 PE=1 SV=1|Isoform 3 of Nucleosome assembly protein 1-like 1 OS=Homo sapiens GN=NAP1L1	0.803769	0.890687	0.866024	0.878355	0.798487	0.968854	0.966663	0.967759	0.10151	0.326553	no
COX15	Q7KZN9|Q7KZN9-2	Cytochrome c oxidase assembly protein COX15 homolog OS=Homo sapiens GN=COX15 PE=1 SV=1|Isoform 2 of Cytochrome c oxidase assembly protein COX15 homolog OS=Homo sapiens GN=COX15	1.09165	1.10752	1.09968	1.09567	1.06929	1.08813	1.01789	1.04359	0.17997	0.433148	no
PSAP	C9JIZ6|P07602|P07602-2|P07602-3	Prosaposin OS=Homo sapiens GN=PSAP PE=1 SV=2|Prosaposin OS=Homo sapiens GN=PSAP PE=1 SV=2|Isoform Sap-mu-6 of Prosaposin OS=Homo sapiens GN=PSAP|Isoform Sap-mu-9 of Prosaposin OS=Homo sapiens GN=PSAP	0.657825	0.825975	0.774664	0.80032	0.571921	0.848109	0.83865	0.843379	0.819616	0.917161	no
PTPN23	Q9H3S7	Tyrosine-protein phosphatase non-receptor type 23 OS=Homo sapiens GN=PTPN23 PE=1 SV=1	0.717253	0.810081	0.767334	0.788708	0.737687	0.915676	1.08103	0.957838	0.0491979	0.223231	no
PPT2	A0A024RCQ8|A0A0G2JH76|A0A140T8X7|Q9UMR5|Q9UMR5-3	HCG1999928, isoform CRA_a OS=Homo sapiens GN=PPT2 PE=1 SV=1|Lysosomal thioesterase PPT2 OS=Homo sapiens GN=PPT2 PE=1 SV=1|Lysosomal thioesterase PPT2 OS=Homo sapiens GN=PPT2 PE=1 SV=1|Lysosomal thioesterase PPT2 OS=Homo sapiens GN=PPT2 PE=1 SV=4|Isoform 3 of Lysosomal thioesterase PPT2 OS=Homo sapiens GN=PPT2	0.838475	0.758003	0.941412	0.889943	0.911248	0.782331	0.907118	0.909183	0.439852	0.671661	no
CHCHD2	Q9Y6H1	Coiled-coil-helix-coiled-coil-helix domain-containing protein 2 OS=Homo sapiens GN=CHCHD2 PE=1 SV=1	0.907039	0.869352	0.857467	0.888195	0.801192	0.822306	0.890553	0.85643	0.256115	0.51181	no
RRAS	P10301	Ras-related protein R-Ras OS=Homo sapiens GN=RRAS PE=1 SV=1	0.865594	0.828054	0.767341	0.846824	0.923336	0.739919	0.704888	0.831627	0.33151	0.583906	no
SLMAP	H7C3M8|Q14BN4|Q14BN4-2|Q14BN4-3	Sarcolemmal membrane-associated protein (Fragment) OS=Homo sapiens GN=SLMAP PE=1 SV=1|Sarcolemmal membrane-associated protein OS=Homo sapiens GN=SLMAP PE=1 SV=1|Isoform 2 of Sarcolemmal membrane-associated protein OS=Homo sapiens GN=SLMAP|Isoform 3 of Sarcolemmal membrane-associated protein OS=Homo sapiens GN=SLMAP	0.631484	0.783907	0.776269	0.780088	0.629513	0.976422	0.975898	0.97616	0.0386432	0.193324	no
GSE1	H0Y613|Q14687|Q14687-2|Q14687-3	Genetic suppressor element 1 (Fragment) OS=Homo sapiens GN=GSE1 PE=1 SV=1|Genetic suppressor element 1 OS=Homo sapiens GN=GSE1 PE=1 SV=3|Isoform 2 of Genetic suppressor element 1 OS=Homo sapiens GN=GSE1|Isoform 3 of Genetic suppressor element 1 OS=Homo sapiens GN=GSE1	0.830936	0.842396	0.896304	0.86935	0.917399	1.10042	1.03439	1.01719	0.00734898	0.0663994	no
FBXL15	A0A0C4DFV0|Q9H469	F-box/LRR-repeat protein 15 OS=Homo sapiens GN=FBXL15 PE=1 SV=1|F-box/LRR-repeat protein 15 OS=Homo sapiens GN=FBXL15 PE=1 SV=2	0.836234	0.750666	0.916354	0.876294	0.946256	0.768352	0.88113	0.913693	0.377891	0.623237	no
ILK	A0A0A0MTH3|Q13418	Integrin-linked protein kinase OS=Homo sapiens GN=ILK PE=1 SV=1|Integrin-linked protein kinase OS=Homo sapiens GN=ILK PE=1 SV=2	0.832049	0.860077	0.909038	0.884558	0.782897	0.895082	0.940685	0.917883	0.888478	0.949622	no
PIN4	Q9Y237|Q9Y237-2	Peptidyl-prolyl cis-trans isomerase NIMA-interacting 4 OS=Homo sapiens GN=PIN4 PE=1 SV=1|Isoform 2 of Peptidyl-prolyl cis-trans isomerase NIMA-interacting 4 OS=Homo sapiens GN=PIN4	1.14014	1.10329	1.08271	1.093	1.11879	1.09369	1.16301	1.10624	0.624959	0.794893	no
STEAP4	C9JS50|Q687X5|Q687X5-2	Metalloreductase STEAP4 OS=Homo sapiens GN=STEAP4 PE=1 SV=1|Metalloreductase STEAP4 OS=Homo sapiens GN=STEAP4 PE=1 SV=1|Isoform 2 of Metalloreductase STEAP4 OS=Homo sapiens GN=STEAP4	0.878051	0.916926	0.896331	0.906629	0.943341	0.935425	0.867192	0.939383	0.527684	0.729328	no
LIMCH1	Q9UPQ0-10|Q9UPQ0-3|Q9UPQ0-4	Isoform 10 of LIM and calponin homology domains-containing protein 1 OS=Homo sapiens GN=LIMCH1|Isoform 3 of LIM and calponin homology domains-containing protein 1 OS=Homo sapiens GN=LIMCH1|Isoform 4 of LIM and calponin homology domains-containing protein 1 OS=Homo sapiens GN=LIMCH1	0.828131	0.868036	0.844633	0.856334	0.783431	0.895357	0.969536	0.932446	0.406073	0.646984	no
SDE2	Q6IQ49|Q6IQ49-2|Q6IQ49-3	Protein SDE2 homolog OS=Homo sapiens GN=SDE2 PE=1 SV=1|Isoform 2 of Protein SDE2 homolog OS=Homo sapiens GN=SDE2|Isoform 3 of Protein SDE2 homolog OS=Homo sapiens GN=SDE2	0.826588	0.950118	0.864652	0.907385	0.893332	0.969644	0.979612	0.974628	0.0502352	0.225195	no
MINK1	Q8N4C8|Q8N4C8-2|Q8N4C8-4|Q8N4C8-5	Misshapen-like kinase 1 OS=Homo sapiens GN=MINK1 PE=1 SV=2|Isoform 1 of Misshapen-like kinase 1 OS=Homo sapiens GN=MINK1|Isoform 4 of Misshapen-like kinase 1 OS=Homo sapiens GN=MINK1|Isoform 5 of Misshapen-like kinase 1 OS=Homo sapiens GN=MINK1	0.931966	0.842748	0.820979	0.887357	0.939857	1.01375	0.967074	0.983537	0.0357463	0.185537	no
CSTF2	E7EWR4|E9PID8|P33240|P33240-2	Cleavage stimulation factor subunit 2 OS=Homo sapiens GN=CSTF2 PE=1 SV=1|Cleavage stimulation factor subunit 2 OS=Homo sapiens GN=CSTF2 PE=1 SV=1|Cleavage stimulation factor subunit 2 OS=Homo sapiens GN=CSTF2 PE=1 SV=1|Isoform 2 of Cleavage stimulation factor subunit 2 OS=Homo sapiens GN=CSTF2	0.805054	0.879562	0.724974	0.842308	0.749554	0.922002	0.904007	0.913004	0.312992	0.567147	no
PDE3B	Q13370|Q13370-2	cGMP-inhibited 3',5'-cyclic phosphodiesterase B OS=Homo sapiens GN=PDE3B PE=1 SV=2|Isoform 2 of cGMP-inhibited 3',5'-cyclic phosphodiesterase B OS=Homo sapiens GN=PDE3B	0.818294	0.872369	0.939983	0.906176	0.825608	0.927904	0.952784	0.940344	0.294439	0.548095	no
KIAA1468	Q9P260|Q9P260-2	LisH domain and HEAT repeat-containing protein KIAA1468 OS=Homo sapiens GN=KIAA1468 PE=1 SV=2|Isoform 2 of LisH domain and HEAT repeat-containing protein KIAA1468 OS=Homo sapiens GN=KIAA1468	0.688201	0.814234	0.884779	0.849506	0.715544	0.871126	1.01458	0.935563	0.0358682	0.185781	no
NUCB1	Q02818	Nucleobindin-1 OS=Homo sapiens GN=NUCB1 PE=1 SV=4	0.917795	0.817701	0.729786	0.867748	0.889051	0.90811	0.943031	0.92557	0.114568	0.348611	no
SLC27A2	O14975|O14975-2	Very long-chain acyl-CoA synthetase OS=Homo sapiens GN=SLC27A2 PE=1 SV=2|Isoform 2 of Very long-chain acyl-CoA synthetase OS=Homo sapiens GN=SLC27A2	0.953909	0.865368	0.850495	0.909638	0.962361	0.909035	0.858518	0.935698	0.373631	0.620191	no
HERC1	Q15751	Probable E3 ubiquitin-protein ligase HERC1 OS=Homo sapiens GN=HERC1 PE=1 SV=2	0.925778	0.843007	0.863155	0.894467	0.949081	0.804429	0.889798	0.919439	0.920166	0.963591	no
HDGF	P51858	Hepatoma-derived growth factor OS=Homo sapiens GN=HDGF PE=1 SV=1	1.22308	1.11273	1.09276	1.10274	1.09087	1.15184	1.1213	1.10609	0.651344	0.81369	no
SPCS3	P61009	Signal peptidase complex subunit 3 OS=Homo sapiens GN=SPCS3 PE=1 SV=1	1.08794	1.11315	1.12468	1.10054	1.10838	1.04583	1.03954	1.04269	0.215444	0.474328	no
TOM1	O60784|O60784-2|O60784-4	Target of Myb protein 1 OS=Homo sapiens GN=TOM1 PE=1 SV=2|Isoform 2 of Target of Myb protein 1 OS=Homo sapiens GN=TOM1|Isoform 4 of Target of Myb protein 1 OS=Homo sapiens GN=TOM1	0.795116	0.903721	0.726657	0.849418	0.831006	1.08003	0.949659	0.974829	0.0178356	0.123511	no
LSM2	Q9Y333	U6 snRNA-associated Sm-like protein LSm2 OS=Homo sapiens GN=LSM2 PE=1 SV=1	0.95613	0.859065	0.883295	0.919713	1.08363	1.02979	1.01371	1.02175	0.00172816	0.02338	no
AIFM1	O95831|O95831-3	Apoptosis-inducing factor 1, mitochondrial OS=Homo sapiens GN=AIFM1 PE=1 SV=1|Isoform 3 of Apoptosis-inducing factor 1, mitochondrial OS=Homo sapiens GN=AIFM1	1.06676	1.10143	1.1026	1.0841	1.08168	1.12196	1.08812	1.0849	0.785951	0.89336	no
RAVER1	A0A087WZ13|Q8IY67-2	Ribonucleoprotein PTB-binding 1 OS=Homo sapiens GN=RAVER1 PE=1 SV=1|Isoform 2 of Ribonucleoprotein PTB-binding 1 OS=Homo sapiens GN=RAVER1	0.780427	0.857913	0.771351	0.81917	0.738235	0.965538	0.948595	0.957067	0.156185	0.406112	no
CFDP1	Q9UEE9	Craniofacial development protein 1 OS=Homo sapiens GN=CFDP1 PE=1 SV=1	1.06366	1.13307	1.09911	1.08139	1.02928	1.07658	1.09249	1.05293	0.248172	0.505141	no
IDI2	Q9BXS1	Isopentenyl-diphosphate delta-isomerase 2 OS=Homo sapiens GN=IDI2 PE=1 SV=1	0.809587	0.860483	0.830935	0.845709	0.738137	0.793919	0.929646	0.861783	0.688	0.836066	no
LENG1	Q96BZ8	Leukocyte receptor cluster member 1 OS=Homo sapiens GN=LENG1 PE=1 SV=1	0.839952	0.832747	0.954585	0.897269	0.899767	0.907583	0.89883	0.903675	0.426181	0.66355	no
PPIF	P30405	Peptidyl-prolyl cis-trans isomerase F, mitochondrial OS=Homo sapiens GN=PPIF PE=1 SV=1	1.11571	1.09368	1.06938	1.08153	1.10287	1.11059	1.05363	1.07825	0.874481	0.943712	no
NANS	Q9NR45	Sialic acid synthase OS=Homo sapiens GN=NANS PE=1 SV=2	1.09626	1.08397	1.10083	1.09011	1.01428	1.057	1.06946	1.03564	0.126669	0.368229	no
ANXA11	P50995|P50995-2	Annexin A11 OS=Homo sapiens GN=ANXA11 PE=1 SV=1|Isoform 2 of Annexin A11 OS=Homo sapiens GN=ANXA11	1.07296	1.13745	1.09189	1.08242	1.08872	1.18522	1.12399	1.10635	0.25451	0.510964	no
PLD3	Q8IV08	Phospholipase D3 OS=Homo sapiens GN=PLD3 PE=1 SV=1	0.929508	0.83559	0.928135	0.928821	0.960442	0.895675	0.941089	0.950766	0.165317	0.415541	no
NDUFS6	O75380	NADH dehydrogenase [ubiquinone] iron-sulfur protein 6, mitochondrial OS=Homo sapiens GN=NDUFS6 PE=1 SV=1	0.957736	0.715681	0.777168	0.867452	0.972516	0.860719	0.971666	0.972091	0.0287105	0.164173	no
DYNC2H1	Q8NCM8|Q8NCM8-2	Cytoplasmic dynein 2 heavy chain 1 OS=Homo sapiens GN=DYNC2H1 PE=1 SV=4|Isoform 2 of Cytoplasmic dynein 2 heavy chain 1 OS=Homo sapiens GN=DYNC2H1	0.844622	0.908207	0.890036	0.899121	0.754299	0.801176	0.874197	0.837687	0.0383783	0.192534	no
SREK1	Q8WXA9-2	Isoform 2 of Splicing regulatory glutamine/lysine-rich protein 1 OS=Homo sapiens GN=SREK1	1.08124	1.1239	1.06781	1.07453	1.10206	1.13321	1.08342	1.09274	0.544372	0.738756	no
PRSS21	Q9Y6M0|Q9Y6M0-2	Testisin OS=Homo sapiens GN=PRSS21 PE=1 SV=1|Isoform 2 of Testisin OS=Homo sapiens GN=PRSS21	0.753052	0.799232	0.950068	0.87465	0.797955	0.759872	0.940263	0.869109	0.974563	0.987749	no
MT	P00403|P03891|P03897|P03905|P03915	Cytochrome c oxidase subunit 2 OS=Homo sapiens GN=MT-CO2 PE=1 SV=1|NADH-ubiquinone oxidoreductase chain 2 OS=Homo sapiens GN=MT-ND2 PE=1 SV=2|NADH-ubiquinone oxidoreductase chain 3 OS=Homo sapiens GN=MT-ND3 PE=1 SV=1|NADH-ubiquinone oxidoreductase chain 4 OS=Homo sapiens GN=MT-ND4 PE=1 SV=1|NADH-ubiquinone oxidoreductase chain 5 OS=Homo sapiens GN=MT-ND5 PE=1 SV=2	1.0885	1.16953	1.11828	1.10339	1.13101	1.09778	1.0283	1.06304	0.31182	0.565948	no
FAM73A	F8W7S1|Q8NAN2	Mitoguardin-1 OS=Homo sapiens GN=FAM73A PE=1 SV=2|Mitoguardin-1 OS=Homo sapiens GN=FAM73A PE=1 SV=1	0.748249	0.947354	0.70577	0.847802	0.830456	0.818778	0.694848	0.824617	0.723165	0.859923	no
MICAL3	Q7RTP6	Protein-methionine sulfoxide oxidase MICAL3 OS=Homo sapiens GN=MICAL3 PE=1 SV=2	0.927882	0.915132	0.850162	0.921507	0.969377	0.90543	0.927169	0.948273	0.212969	0.471189	no
FTSJ1	Q9UET6|Q9UET6-2	Putative tRNA (cytidine(32)/guanosine(34)-2'-O)-methyltransferase OS=Homo sapiens GN=FTSJ1 PE=1 SV=2|Isoform 2 of Putative tRNA (cytidine(32)/guanosine(34)-2'-O)-methyltransferase OS=Homo sapiens GN=FTSJ1	0.863737	0.885304	0.878034	0.881669	0.880831	1.02927	0.91052	0.95526	0.0988408	0.322598	no
CLTCL1	P53675|P53675-2	Clathrin heavy chain 2 OS=Homo sapiens GN=CLTCL1 PE=1 SV=2|Isoform 2 of Clathrin heavy chain 2 OS=Homo sapiens GN=CLTCL1	0.82416	0.880585	0.838645	0.859615	0.801412	0.892796	0.988448	0.940622	0.297799	0.551654	no
EFR3B	E7ESK9|H7BXG9|Q9Y2G0|Q9Y2G0-3	Protein EFR3 homolog B OS=Homo sapiens GN=EFR3B PE=1 SV=1|Protein EFR3 homolog B (Fragment) OS=Homo sapiens GN=EFR3B PE=1 SV=1|Protein EFR3 homolog B OS=Homo sapiens GN=EFR3B PE=1 SV=2|Isoform 3 of Protein EFR3 homolog B OS=Homo sapiens GN=EFR3B	0.7482	0.895717	0.862528	0.879122	0.876042	0.916176	0.794344	0.896109	0.537165	0.733895	no
JPH1	Q9HDC5	Junctophilin-1 OS=Homo sapiens GN=JPH1 PE=1 SV=2	0.907511	0.886408	0.932646	0.920079	0.967398	0.918273	1.004	0.983699	0.0518949	0.229802	no
SRRT	Q9BXP5|Q9BXP5-2|Q9BXP5-3|Q9BXP5-4	Serrate RNA effector molecule homolog OS=Homo sapiens GN=SRRT PE=1 SV=1|Isoform 2 of Serrate RNA effector molecule homolog OS=Homo sapiens GN=SRRT|Isoform 3 of Serrate RNA effector molecule homolog OS=Homo sapiens GN=SRRT|Isoform 4 of Serrate RNA effector molecule homolog OS=Homo sapiens GN=SRRT	0.84334	0.904068	0.828931	0.873704	0.811253	0.908948	0.956456	0.932702	0.413895	0.652894	no
ALG6	A2A2G4|Q9Y672	Dolichyl pyrophosphate Man9GlcNAc2 alpha-1,3-glucosyltransferase OS=Homo sapiens GN=ALG6 PE=1 SV=1|Dolichyl pyrophosphate Man9GlcNAc2 alpha-1,3-glucosyltransferase OS=Homo sapiens GN=ALG6 PE=1 SV=1	1.13257	1.23679	1.07822	1.10539	1.10712	1.04667	0.985575	1.02333	0.0420779	0.203163	no
C1ORF198	Q9H425|Q9H425-2|Q9H425-3	Uncharacterized protein C1orf198 OS=Homo sapiens GN=C1orf198 PE=1 SV=1|Isoform 2 of Uncharacterized protein C1orf198 OS=Homo sapiens GN=C1orf198|Isoform 3 of Uncharacterized protein C1orf198 OS=Homo sapiens GN=C1orf198	0.955743	0.846692	0.895735	0.925739	0.874003	0.815876	0.848496	0.861249	0.0513602	0.227995	no
PIP4K2A	P48426|P48426-2	Phosphatidylinositol 5-phosphate 4-kinase type-2 alpha OS=Homo sapiens GN=PIP4K2A PE=1 SV=2|Isoform 2 of Phosphatidylinositol 5-phosphate 4-kinase type-2 alpha OS=Homo sapiens GN=PIP4K2A	1.14178	1.3329	1.06115	1.10147	1.10364	1.1761	1.04085	1.07225	0.105698	0.332449	no
UIMC1	Q96RL1|Q96RL1-3	BRCA1-A complex subunit RAP80 OS=Homo sapiens GN=UIMC1 PE=1 SV=2|Isoform 3 of BRCA1-A complex subunit RAP80 OS=Homo sapiens GN=UIMC1	0.934425	0.888708	0.930434	0.93243	0.956416	0.92388	0.949266	0.952841	0.262839	0.518191	no
FAM107B	C9J6N5|C9JQ40|C9JW51|Q9H098|Q9H098-2	Protein FAM107B (Fragment) OS=Homo sapiens GN=FAM107B PE=1 SV=7|Protein FAM107B (Fragment) OS=Homo sapiens GN=FAM107B PE=1 SV=1|Protein FAM107B (Fragment) OS=Homo sapiens GN=FAM107B PE=1 SV=1|Protein FAM107B OS=Homo sapiens GN=FAM107B PE=1 SV=1|Isoform 2 of Protein FAM107B OS=Homo sapiens GN=FAM107B	0.761625	0.691385	0.590683	0.726505	0.516529	0.667433	0.756692	0.712062	0.644687	0.808931	no
EMC1	Q8N766|Q8N766-2|Q8N766-3|Q8N766-4	ER membrane protein complex subunit 1 OS=Homo sapiens GN=EMC1 PE=1 SV=1|Isoform 2 of ER membrane protein complex subunit 1 OS=Homo sapiens GN=EMC1|Isoform 3 of ER membrane protein complex subunit 1 OS=Homo sapiens GN=EMC1|Isoform 4 of ER membrane protein complex subunit 1 OS=Homo sapiens GN=EMC1	0.942122	0.917122	0.88273	0.929622	0.972522	0.957294	0.916717	0.964908	0.141911	0.389643	no
TBCD	J3KR97|Q9BTW9	Tubulin-specific chaperone D OS=Homo sapiens GN=TBCD PE=1 SV=1|Tubulin-specific chaperone D OS=Homo sapiens GN=TBCD PE=1 SV=2	0.89061	0.887589	0.921848	0.906229	0.890399	0.879346	0.97829	0.934345	0.542185	0.737515	no
TRIM33	E7EN20|Q9UPN9|Q9UPN9-2	E3 ubiquitin-protein ligase TRIM33 OS=Homo sapiens GN=TRIM33 PE=1 SV=2|E3 ubiquitin-protein ligase TRIM33 OS=Homo sapiens GN=TRIM33 PE=1 SV=3|Isoform Beta of E3 ubiquitin-protein ligase TRIM33 OS=Homo sapiens GN=TRIM33	0.910595	0.939351	0.881065	0.924973	0.903109	0.958859	0.928087	0.943473	0.414446	0.652982	no
FNTA	P49354|P49354-2	Protein farnesyltransferase/geranylgeranyltransferase type-1 subunit alpha OS=Homo sapiens GN=FNTA PE=1 SV=1|Isoform 2 of Protein farnesyltransferase/geranylgeranyltransferase type-1 subunit alpha OS=Homo sapiens GN=FNTA	1.06493	1.10042	1.12363	1.08268	1.05833	1.13081	1.11371	1.08602	0.864749	0.938449	no
ATP6V1A	P38606|P38606-2	V-type proton ATPase catalytic subunit A OS=Homo sapiens GN=ATP6V1A PE=1 SV=2|Isoform 2 of V-type proton ATPase catalytic subunit A OS=Homo sapiens GN=ATP6V1A	0.874742	0.94972	0.886903	0.918312	0.86123	0.933883	0.914746	0.924315	0.984204	0.991247	no
DENR	F8VVL1|O43583	Density-regulated protein OS=Homo sapiens GN=DENR PE=1 SV=1|Density-regulated protein OS=Homo sapiens GN=DENR PE=1 SV=2	1.13177	1.07041	1.09145	1.08093	1.11361	1.06064	1.03709	1.04886	0.317017	0.571744	no
FAM172A	Q8WUF8|Q8WUF8-2	Protein FAM172A OS=Homo sapiens GN=FAM172A PE=2 SV=1|Isoform 2 of Protein FAM172A OS=Homo sapiens GN=FAM172A	0.820858	0.895222	0.861828	0.878525	0.907971	1.01587	0.836923	0.953986	0.139696	0.385718	no
NEU1	E9PIF4|Q99519	Sialidase-1 OS=Homo sapiens GN=NEU1 PE=1 SV=1|Sialidase-1 OS=Homo sapiens GN=NEU1 PE=1 SV=1	0.829409	0.755966	0.869702	0.849555	0.978979	0.732797	0.904164	0.941571	0.233206	0.491204	no
POLG2	Q9UHN1	DNA polymerase subunit gamma-2, mitochondrial OS=Homo sapiens GN=POLG2 PE=1 SV=1	0.867699	0.85155	0.962249	0.914974	0.849858	0.86263	0.930553	0.896592	0.57711	0.762287	no
NDUFS4	O43181	NADH dehydrogenase [ubiquinone] iron-sulfur protein 4, mitochondrial OS=Homo sapiens GN=NDUFS4 PE=1 SV=1	1.12667	1.12989	1.0648	1.09573	1.1388	1.0624	1.08826	1.07533	0.735254	0.868088	no
METTL2B	Q6P1Q9	Methyltransferase-like protein 2B OS=Homo sapiens GN=METTL2B PE=1 SV=3	0.846922	0.895007	0.95451	0.924758	0.888604	0.942587	0.950906	0.946747	0.244312	0.500681	no
TPM2	P07951|P07951-2	Tropomyosin beta chain OS=Homo sapiens GN=TPM2 PE=1 SV=1|Isoform 2 of Tropomyosin beta chain OS=Homo sapiens GN=TPM2	1.13483	1.45044	1.1382	1.13651	1.06671	1.39825	1.16979	1.11825	0.424653	0.662126	no
OXSR1	O95747	Serine/threonine-protein kinase OSR1 OS=Homo sapiens GN=OXSR1 PE=1 SV=1	1.07673	1.1539	1.11623	1.09648	1.02903	1.16954	1.10686	1.06794	0.600091	0.778882	no
DNAJB4	Q9UDY4	DnaJ homolog subfamily B member 4 OS=Homo sapiens GN=DNAJB4 PE=1 SV=1	0.90288	0.889171	0.929204	0.916042	0.865161	0.925753	0.901912	0.913832	0.707434	0.849172	no
ERCC6	Q03468	DNA excision repair protein ERCC-6 OS=Homo sapiens GN=ERCC6 PE=1 SV=1	0.948037	0.817831	0.892545	0.920291	0.950429	0.890423	0.968808	0.959618	0.0955549	0.316251	no
XPOT	O43592	Exportin-T OS=Homo sapiens GN=XPOT PE=1 SV=2	1.10256	1.32549	1.11028	1.10642	1.0616	1.28538	1.14509	1.10334	0.643097	0.808394	no
PMM2	O15305	Phosphomannomutase 2 OS=Homo sapiens GN=PMM2 PE=1 SV=1	1.09186	1.09179	1.07203	1.08191	1.01147	1.04014	1.01819	1.01483	0.0454852	0.214381	no
GMPR2	A0A087WWM4|F8WAN9|H0YLV5|H0YMB3|H0YNJ6|Q9P2T1|Q9P2T1-2|Q9P2T1-3	GMP reductase OS=Homo sapiens GN=GMPR2 PE=1 SV=1|GMP reductase OS=Homo sapiens GN=GMPR2 PE=1 SV=1|GMP reductase OS=Homo sapiens GN=GMPR2 PE=1 SV=1|GMP reductase OS=Homo sapiens GN=GMPR2 PE=1 SV=1|GMP reductase OS=Homo sapiens GN=GMPR2 PE=1 SV=1|GMP reductase 2 OS=Homo sapiens GN=GMPR2 PE=1 SV=1|Isoform 2 of GMP reductase 2 OS=Homo sapiens GN=GMPR2|Isoform 3 of GMP reductase 2 OS=Homo sapiens GN=G…	1.18776	1.07632	1.13647	1.10639	1.17798	1.0373	1.03083	1.03407	0.14131	0.388782	no
PDIA4	P13667	Protein disulfide-isomerase A4 OS=Homo sapiens GN=PDIA4 PE=1 SV=2	1.12177	1.11446	1.06162	1.08804	1.0745	1.13134	1.05898	1.06674	0.689591	0.836498	no
MMP15	P51511	Matrix metalloproteinase-15 OS=Homo sapiens GN=MMP15 PE=1 SV=1	0.858058	0.818314	0.960237	0.909147	0.859109	0.82272	0.948296	0.903702	0.930848	0.96804	no
INTS12	A0A087WXN4|C9J0M6|E9PGI3|Q96CB8	Integrator complex subunit 12 OS=Homo sapiens GN=INTS12 PE=1 SV=1|Integrator complex subunit 12 (Fragment) OS=Homo sapiens GN=INTS12 PE=1 SV=8|Integrator complex subunit 12 (Fragment) OS=Homo sapiens GN=INTS12 PE=1 SV=1|Integrator complex subunit 12 OS=Homo sapiens GN=INTS12 PE=1 SV=1	0.872652	0.922597	0.795271	0.897624	0.874212	0.989609	0.949292	0.96945	0.0874048	0.301889	no
SAT2	I3L0W4|Q96F10	Diamine acetyltransferase 2 OS=Homo sapiens GN=SAT2 PE=1 SV=1|Diamine acetyltransferase 2 OS=Homo sapiens GN=SAT2 PE=1 SV=1	0.880167	0.929208	0.904339	0.916774	0.877617	0.952478	0.868613	0.915047	0.811662	0.912021	no
C9ORF64	Q5T6V5	UPF0553 protein C9orf64 OS=Homo sapiens GN=C9orf64 PE=1 SV=1	1.09135	1.08367	1.09371	1.08751	1.10181	1.04513	1.06278	1.05396	0.462475	0.687394	no
ACY1	Q03154	Aminoacylase-1 OS=Homo sapiens GN=ACY1 PE=1 SV=1	0.78397	0.9131	0.861456	0.887278	0.770907	0.90879	0.948587	0.928688	0.462507	0.687394	no
TSEN34	A0A024R4N9|Q9BSV6	tRNA-splicing endonuclease subunit Sen34 OS=Homo sapiens GN=TSEN34 PE=1 SV=1|tRNA-splicing endonuclease subunit Sen34 OS=Homo sapiens GN=TSEN34 PE=1 SV=1	0.896492	0.895184	0.930905	0.913699	0.886081	0.934496	0.972074	0.953285	0.354357	0.603805	no
EIF4A2	Q14240|Q14240-2	Eukaryotic initiation factor 4A-II OS=Homo sapiens GN=EIF4A2 PE=1 SV=2|Isoform 2 of Eukaryotic initiation factor 4A-II OS=Homo sapiens GN=EIF4A2	1.08561	1.06516	1.15146	1.07538	1.0916	1.0915	1.09194	1.09155	0.778999	0.88939	no
TXNDC9	O14530	Thioredoxin domain-containing protein 9 OS=Homo sapiens GN=TXNDC9 PE=1 SV=2	0.936705	0.872103	0.908807	0.922756	0.900018	0.840691	0.91684	0.908429	0.382401	0.627617	no
LMF1	H3BVI4	Lipase maturation factor OS=Homo sapiens GN=LMF1 PE=1 SV=1	0.884695	0.781204	0.715096	0.832949	0.890174	0.68979	0.857471	0.873823	0.74184	0.871052	no
GORASP2	Q9H8Y8	Golgi reassembly-stacking protein 2 OS=Homo sapiens GN=GORASP2 PE=1 SV=3	1.21376	1.34567	1.0345	1.12413	1.18832	1.29223	1.10489	1.1466	0.9651	0.983502	no
UBE2Z	Q9H832|Q9H832-2	Ubiquitin-conjugating enzyme E2 Z OS=Homo sapiens GN=UBE2Z PE=1 SV=2|Isoform 2 of Ubiquitin-conjugating enzyme E2 Z OS=Homo sapiens GN=UBE2Z	1.08307	1.11848	1.06554	1.0743	1.07834	1.06769	1.0545	1.0611	0.414581	0.652982	no
ETNK1	H0YH69|Q9HBU6	Ethanolamine kinase 1 (Fragment) OS=Homo sapiens GN=ETNK1 PE=1 SV=1|Ethanolamine kinase 1 OS=Homo sapiens GN=ETNK1 PE=1 SV=1	0.847978	0.671882	0.921285	0.884631	0.89689	0.749852	0.858229	0.877559	0.468637	0.69269	no
NCAPD2	Q15021	Condensin complex subunit 1 OS=Homo sapiens GN=NCAPD2 PE=1 SV=3	0.798186	0.875017	0.887577	0.881297	0.783405	0.931134	0.983701	0.957417	0.180332	0.433406	no
HOOK2	Q96ED9|Q96ED9-2	Protein Hook homolog 2 OS=Homo sapiens GN=HOOK2 PE=1 SV=3|Isoform 2 of Protein Hook homolog 2 OS=Homo sapiens GN=HOOK2	0.713288	0.846831	0.947738	0.897285	0.846621	0.908185	0.996267	0.952226	0.0300758	0.169232	no
AHCYL1	O43865	Adenosylhomocysteinase 2 OS=Homo sapiens GN=AHCYL1 PE=1 SV=2	1.10461	1.11657	1.05964	1.08213	1.06147	1.10805	1.07858	1.07003	0.694595	0.839707	no
PRKCD	Q05655	Protein kinase C delta type OS=Homo sapiens GN=PRKCD PE=1 SV=2	0.946933	0.88602	0.916496	0.931715	0.917642	0.88602	0.891092	0.904367	0.414229	0.652982	no
FAM50A	Q14320	Protein FAM50A OS=Homo sapiens GN=FAM50A PE=1 SV=2	1.10416	1.05669	1.10546	1.08042	1.09473	1.04901	1.09418	1.0716	0.700315	0.84476	no
RB1CC1	Q8TDY2|Q8TDY2-2	RB1-inducible coiled-coil protein 1 OS=Homo sapiens GN=RB1CC1 PE=1 SV=3|Isoform 2 of RB1-inducible coiled-coil protein 1 OS=Homo sapiens GN=RB1CC1	0.636597	0.799872	0.753494	0.776683	0.632758	0.970311	1.01654	0.985156	0.0459701	0.215743	no
SVIP	Q8NHG7	Small VCP/p97-interacting protein OS=Homo sapiens GN=SVIP PE=1 SV=1	0.78178	0.928817	0.785455	0.857136	0.882085	0.801663	0.774185	0.841874	0.810024	0.910371	no
EFHD2	Q96C19	EF-hand domain-containing protein D2 OS=Homo sapiens GN=EFHD2 PE=1 SV=1	1.12905	1.10285	1.08971	1.09628	1.02198	1.10388	1.0734	1.04769	0.251594	0.508356	no
BLOC1S4	Q9NUP1	Biogenesis of lysosome-related organelles complex 1 subunit 4 OS=Homo sapiens GN=BLOC1S4 PE=1 SV=1	0.907079	0.682322	0.677807	0.794701	0.901483	0.587336	0.729168	0.815326	0.580568	0.765862	no
SF3A2	Q15428	Splicing factor 3A subunit 2 OS=Homo sapiens GN=SF3A2 PE=1 SV=2	0.959493	0.866922	0.881039	0.920266	1.04674	1.0131	0.982712	1.00655	0.00559884	0.0545533	no
TSPAN6	A0A087WYV6|A0A087WZU5|O43657	Tetraspanin-6 OS=Homo sapiens GN=TSPAN6 PE=1 SV=1|Tetraspanin-6 OS=Homo sapiens GN=TSPAN6 PE=1 SV=1|Tetraspanin-6 OS=Homo sapiens GN=TSPAN6 PE=1 SV=1	1.16512	1.23038	1.1528	1.15896	1.20214	1.03021	0.992441	1.01511	0.0906654	0.307806	no
HK1	P19367|P19367-2|P19367-3|P19367-4	Hexokinase-1 OS=Homo sapiens GN=HK1 PE=1 SV=3|Isoform 2 of Hexokinase-1 OS=Homo sapiens GN=HK1|Isoform 3 of Hexokinase-1 OS=Homo sapiens GN=HK1|Isoform 4 of Hexokinase-1 OS=Homo sapiens GN=HK1	1.0616	1.10152	1.10471	1.08156	1.05858	1.08117	1.04849	1.05354	0.340032	0.590734	no
EDEM3	Q9BZQ6|Q9BZQ6-2	ER degradation-enhancing alpha-mannosidase-like protein 3 OS=Homo sapiens GN=EDEM3 PE=1 SV=2|Isoform 2 of ER degradation-enhancing alpha-mannosidase-like protein 3 OS=Homo sapiens GN=EDEM3	0.878086	0.863196	0.931679	0.904883	0.904952	0.995436	1.00681	0.997718	0.0388898	0.194197	no
GMPPB	Q9Y5P6|Q9Y5P6-2	Mannose-1-phosphate guanyltransferase beta OS=Homo sapiens GN=GMPPB PE=1 SV=2|Isoform 2 of Mannose-1-phosphate guanyltransferase beta OS=Homo sapiens GN=GMPPB	1.09121	1.14252	1.0726	1.0819	1.042	1.13741	1.06047	1.05124	0.408279	0.648203	no
ASCC3	Q8N3C0	Activating signal cointegrator 1 complex subunit 3 OS=Homo sapiens GN=ASCC3 PE=1 SV=3	0.911066	0.949579	0.87137	0.930322	0.906148	0.900626	0.870534	0.903387	0.445255	0.67665	no
SLC33A1	O00400	Acetyl-coenzyme A transporter 1 OS=Homo sapiens GN=SLC33A1 PE=1 SV=1	1.10596	1.21754	1.06387	1.08491	1.11449	1.19521	1.04967	1.08208	0.727701	0.863895	no
CUEDC2	Q9H467	CUE domain-containing protein 2 OS=Homo sapiens GN=CUEDC2 PE=1 SV=1	0.958139	0.672244	0.759266	0.858703	0.965418	0.774452	0.758834	0.869935	0.232394	0.491204	no
STEAP3	Q658P3|Q658P3-2|Q658P3-3	Metalloreductase STEAP3 OS=Homo sapiens GN=STEAP3 PE=1 SV=2|Isoform 2 of Metalloreductase STEAP3 OS=Homo sapiens GN=STEAP3|Isoform 3 of Metalloreductase STEAP3 OS=Homo sapiens GN=STEAP3	0.87588	0.852043	0.669103	0.863961	0.89941	0.808535	0.642939	0.853973	0.445501	0.67665	no
LIG3	K7EQB6|P49916|P49916-2|P49916-3|P49916-4	DNA ligase 3 (Fragment) OS=Homo sapiens GN=LIG3 PE=1 SV=1|DNA ligase 3 OS=Homo sapiens GN=LIG3 PE=1 SV=2|Isoform 2 of DNA ligase 3 OS=Homo sapiens GN=LIG3|Isoform 3 of DNA ligase 3 OS=Homo sapiens GN=LIG3|Isoform 4 of DNA ligase 3 OS=Homo sapiens GN=LIG3	0.937687	0.92234	0.840055	0.930013	0.924044	0.948487	0.902086	0.936266	0.338243	0.58879	no
COPS3	Q9UNS2	COP9 signalosome complex subunit 3 OS=Homo sapiens GN=COPS3 PE=1 SV=3	0.708842	0.845081	0.829212	0.837146	0.681472	0.894625	0.974843	0.934734	0.222348	0.48241	no
DNMBP	Q6XZF7	Dynamin-binding protein OS=Homo sapiens GN=DNMBP PE=1 SV=1	0.946409	0.898907	0.90769	0.92705	1.00535	0.970746	0.95408	0.985373	0.0367734	0.188512	no
TSNAX	Q99598	Translin-associated protein X OS=Homo sapiens GN=TSNAX PE=1 SV=1	1.12196	1.06029	1.09969	1.07999	1.0563	1.03013	1.09042	1.04322	0.224184	0.48351	no
STRN4	F5GYK2|Q9NRL3|Q9NRL3-3	Striatin-4 OS=Homo sapiens GN=STRN4 PE=1 SV=1|Striatin-4 OS=Homo sapiens GN=STRN4 PE=1 SV=2|Isoform 3 of Striatin-4 OS=Homo sapiens GN=STRN4	0.899661	0.880471	0.923485	0.911573	0.962491	0.937726	1.05114	0.981245	0.0194676	0.130423	no
NDUFB10	H3BPJ9|O96000	NADH dehydrogenase [ubiquinone] 1 beta subcomplex subunit 10 OS=Homo sapiens GN=NDUFB10 PE=1 SV=1|NADH dehydrogenase [ubiquinone] 1 beta subcomplex subunit 10 OS=Homo sapiens GN=NDUFB10 PE=1 SV=3	0.858295	0.812713	0.947971	0.903133	0.860438	0.918552	0.906085	0.912319	0.519619	0.724781	no
VWA9	B4DJL6|B4DVT3|H3BRY6|Q96SY0|Q96SY0-3|Q96SY0-4	cDNA FLJ55475 OS=Homo sapiens GN=VWA9 PE=1 SV=1|cDNA FLJ50705 OS=Homo sapiens GN=VWA9 PE=1 SV=1|von Willebrand factor A domain-containing protein 9 OS=Homo sapiens GN=VWA9 PE=1 SV=1|von Willebrand factor A domain-containing protein 9 OS=Homo sapiens GN=VWA9 PE=1 SV=2|Isoform 3 of von Willebrand factor A domain-containing protein 9 OS=Homo sapiens GN=VWA9|Isoform 4 of von Willebrand factor A domai…	1.12399	1.07488	1.11021	1.09254	1.0838	0.9866	1.07443	1.03721	0.0847932	0.297353	no
SNCA	E7EPV7|P37840|P37840-2	Alpha-synuclein OS=Homo sapiens GN=SNCA PE=1 SV=1|Alpha-synuclein OS=Homo sapiens GN=SNCA PE=1 SV=1|Isoform 2-4 of Alpha-synuclein OS=Homo sapiens GN=SNCA	1.09513	1.08045	1.13437	1.08779	1.0935	1.00256	1.06307	1.03281	0.129823	0.373751	no
HEXA	H3BP20|H3BS10|P06865	Beta-hexosaminidase OS=Homo sapiens GN=HEXA PE=1 SV=1|Beta-hexosaminidase OS=Homo sapiens GN=HEXA PE=1 SV=1|Beta-hexosaminidase subunit alpha OS=Homo sapiens GN=HEXA PE=1 SV=2	0.75209	0.834658	0.963839	0.899249	0.837048	0.907888	1.00535	0.953944	0.0255245	0.153431	no
CPSF2	Q9P2I0	Cleavage and polyadenylation specificity factor subunit 2 OS=Homo sapiens GN=CPSF2 PE=1 SV=2	0.908209	0.942904	0.881294	0.925556	0.941348	0.974935	0.978621	0.976778	0.0774997	0.286141	no
SLC38A10	Q9HBR0|Q9HBR0-2|Q9HBR0-3	Putative sodium-coupled neutral amino acid transporter 10 OS=Homo sapiens GN=SLC38A10 PE=1 SV=2|Isoform 2 of Putative sodium-coupled neutral amino acid transporter 10 OS=Homo sapiens GN=SLC38A10|Isoform 3 of Putative sodium-coupled neutral amino acid transporter 10 OS=Homo sapiens GN=SLC38A10	0.761628	0.726221	0.733043	0.747336	0.987121	0.767116	0.626628	0.877119	0.540146	0.737034	no
SLC25A19	Q9HC21	Mitochondrial thiamine pyrophosphate carrier OS=Homo sapiens GN=SLC25A19 PE=1 SV=1	1.08426	1.10619	1.08665	1.08545	1.09156	1.08983	1.03035	1.06009	0.43498	0.669524	no
LACE1	Q8WV93	Lactation elevated protein 1 OS=Homo sapiens GN=LACE1 PE=1 SV=2	1.07451	1.09706	1.07878	1.07665	1.07143	1.0821	1.04807	1.05975	0.519488	0.724781	no
ACD	Q96AP0|Q96AP0-2	Adrenocortical dysplasia protein homolog OS=Homo sapiens GN=ACD PE=1 SV=3|Isoform 2 of Adrenocortical dysplasia protein homolog OS=Homo sapiens GN=ACD	0.913689	0.842179	0.845859	0.879774	0.974376	0.965221	0.828793	0.969798	0.156609	0.406296	no
JMJD1C	Q15652|Q15652-3	Probable JmjC domain-containing histone demethylation protein 2C OS=Homo sapiens GN=JMJD1C PE=1 SV=2|Isoform 3 of Probable JmjC domain-containing histone demethylation protein 2C OS=Homo sapiens GN=JMJD1C	0.897565	0.859354	0.949959	0.923762	0.94671	0.880393	0.92511	0.93591	0.542934	0.737818	no
RPA1	P27694	Replication protein A 70 kDa DNA-binding subunit OS=Homo sapiens GN=RPA1 PE=1 SV=2	0.946741	0.861622	0.903202	0.924972	0.974242	0.882687	0.903491	0.938867	0.459266	0.68465	no
NCAPG2	Q86XI2|Q86XI2-2	Condensin-2 complex subunit G2 OS=Homo sapiens GN=NCAPG2 PE=1 SV=1|Isoform 2 of Condensin-2 complex subunit G2 OS=Homo sapiens GN=NCAPG2	0.93628	0.911606	0.908342	0.923943	0.939493	0.941238	0.897364	0.940366	0.748672	0.87343	no
MTM1	Q13496	Myotubularin OS=Homo sapiens GN=MTM1 PE=1 SV=2	1.11848	1.22688	1.16913	1.1438	1.19646	1.03576	1.13513	1.08544	0.411195	0.6513	no
NAB2	Q15742|Q15742-3	NGFI-A-binding protein 2 OS=Homo sapiens GN=NAB2 PE=1 SV=1|Isoform 3 of NGFI-A-binding protein 2 OS=Homo sapiens GN=NAB2	0.852651	0.899842	0.938241	0.919042	0.888175	0.951433	1.01361	0.975716	0.049769	0.224251	no
TSC22D2	O75157|O75157-2	TSC22 domain family protein 2 OS=Homo sapiens GN=TSC22D2 PE=1 SV=3|Isoform 2 of TSC22 domain family protein 2 OS=Homo sapiens GN=TSC22D2	0.890415	0.767328	0.871751	0.881083	1.00709	0.800081	0.841438	0.920719	0.287345	0.541171	no
ERI1	Q8IV48	3'-5' exoribonuclease 1 OS=Homo sapiens GN=ERI1 PE=1 SV=3	0.910752	0.937738	0.851675	0.924245	0.944741	0.988898	0.877765	0.96682	0.126886	0.368241	no
ERGIC1	Q969X5	Endoplasmic reticulum-Golgi intermediate compartment protein 1 OS=Homo sapiens GN=ERGIC1 PE=1 SV=1	1.09673	1.06864	1.10563	1.08269	1.04326	1.05561	1.01901	1.03114	0.113007	0.346401	no
PEX1	A0A0C4DG33|O43933|O43933-2	Peroxisome biogenesis factor 1 OS=Homo sapiens GN=PEX1 PE=1 SV=1|Peroxisome biogenesis factor 1 OS=Homo sapiens GN=PEX1 PE=1 SV=1|Isoform 2 of Peroxisome biogenesis factor 1 OS=Homo sapiens GN=PEX1	0.782337	0.759478	0.933063	0.8577	0.886462	0.729357	0.943908	0.915185	0.436333	0.670204	no
PPIL4	Q8WUA2	Peptidyl-prolyl cis-trans isomerase-like 4 OS=Homo sapiens GN=PPIL4 PE=1 SV=1	1.10988	1.08613	1.06588	1.076	1.10962	1.06169	1.05321	1.05745	0.615323	0.78888	no
CD81	A6NMH8|E9PIF1|E9PJK1|E9PRJ8|H0YDJ9|H0YDL9|P60033	Tetraspanin OS=Homo sapiens GN=CD81 PE=1 SV=1|Tetraspanin OS=Homo sapiens GN=CD81 PE=1 SV=1|Tetraspanin OS=Homo sapiens GN=CD81 PE=1 SV=1|Tetraspanin (Fragment) OS=Homo sapiens GN=CD81 PE=1 SV=1|Tetraspanin (Fragment) OS=Homo sapiens GN=CD81 PE=1 SV=1|Tetraspanin (Fragment) OS=Homo sapiens GN=CD81 PE=1 SV=1|CD81 antigen OS=Homo sapiens GN=CD81 PE=1 SV=1	0.915983	0.885782	0.9485	0.932242	1.02689	1.02973	1.0402	1.02831	0.00443112	0.0462653	no
LOXL2	Q9Y4K0	Lysyl oxidase homolog 2 OS=Homo sapiens GN=LOXL2 PE=1 SV=1	0.902185	0.897025	0.778034	0.899605	0.909399	0.865304	0.733823	0.887351	0.296572	0.549948	no
ZFAND3	E2QRF5|Q9H8U3	AN1-type zinc finger protein 3 OS=Homo sapiens GN=ZFAND3 PE=1 SV=1|AN1-type zinc finger protein 3 OS=Homo sapiens GN=ZFAND3 PE=1 SV=1	1.28205	1.26327	1.12289	1.19308	1.3071	1.08593	0.95977	1.04296	0.0747097	0.281427	no
TRAPPC9	H0YBR0|Q96Q05|Q96Q05-2|Q96Q05-3	Trafficking protein particle complex subunit 9 (Fragment) OS=Homo sapiens GN=TRAPPC9 PE=1 SV=1|Trafficking protein particle complex subunit 9 OS=Homo sapiens GN=TRAPPC9 PE=1 SV=2|Isoform 2 of Trafficking protein particle complex subunit 9 OS=Homo sapiens GN=TRAPPC9|Isoform 3 of Trafficking protein particle complex subunit 9 OS=Homo sapiens GN=TRAPPC9	1.21234	1.11606	1.09854	1.1073	1.14509	0.984998	1.10865	1.05433	0.139154	0.38477	no
IPO5	O00410|O00410-3	Importin-5 OS=Homo sapiens GN=IPO5 PE=1 SV=4|Isoform 3 of Importin-5 OS=Homo sapiens GN=IPO5	0.598538	0.783144	0.740398	0.761771	0.594948	0.931359	1.04129	0.965679	0.0547123	0.237791	no
MGLL	A0A0C4DFN3|Q99685|Q99685-2	Monoglyceride lipase OS=Homo sapiens GN=MGLL PE=1 SV=1|Monoglyceride lipase OS=Homo sapiens GN=MGLL PE=1 SV=2|Isoform 2 of Monoglyceride lipase OS=Homo sapiens GN=MGLL	0.769265	0.823719	0.933135	0.878427	0.924908	0.806793	0.943759	0.934334	0.261421	0.516576	no
AGPAT1	Q99943	1-acyl-sn-glycerol-3-phosphate acyltransferase alpha OS=Homo sapiens GN=AGPAT1 PE=1 SV=2	0.908577	0.763185	0.775519	0.842048	0.954166	0.82016	0.697798	0.887163	0.906778	0.957843	no
RABGAP1L	Q5R372|Q5R372-3|Q5R372-4|Q5R372-8	Rab GTPase-activating protein 1-like OS=Homo sapiens GN=RABGAP1L PE=1 SV=1|Isoform 3 of Rab GTPase-activating protein 1-like OS=Homo sapiens GN=RABGAP1L|Isoform 4 of Rab GTPase-activating protein 1-like OS=Homo sapiens GN=RABGAP1L|Isoform 8 of Rab GTPase-activating protein 1-like OS=Homo sapiens GN=RABGAP1L	0.953845	0.903826	0.897915	0.928836	0.949406	0.940536	0.928763	0.944971	0.366626	0.612707	no
PGM1	P36871	Phosphoglucomutase-1 OS=Homo sapiens GN=PGM1 PE=1 SV=3	1.07312	1.0992	1.08473	1.07892	1.01936	1.04839	1.07051	1.03387	0.162194	0.412011	no
RAB23	Q9ULC3	Ras-related protein Rab-23 OS=Homo sapiens GN=RAB23 PE=1 SV=1	1.16585	1.16084	1.03082	1.09583	1.1142	1.09297	1.01833	1.05565	0.15229	0.402576	no
FPGS	Q05932|Q05932-2|Q05932-3|Q05932-4	Folylpolyglutamate synthase, mitochondrial OS=Homo sapiens GN=FPGS PE=1 SV=3|Isoform 2 of Folylpolyglutamate synthase, mitochondrial OS=Homo sapiens GN=FPGS|Isoform 3 of Folylpolyglutamate synthase, mitochondrial OS=Homo sapiens GN=FPGS|Isoform 4 of Folylpolyglutamate synthase, mitochondrial OS=Homo sapiens GN=FPGS	0.850312	0.949198	0.911825	0.930512	0.860503	0.946	0.921277	0.933638	0.782543	0.891484	no
OSTM1	A0A0A0MSP4|Q86WC4	Osteopetrosis-associated transmembrane protein 1 (Fragment) OS=Homo sapiens GN=OSTM1 PE=1 SV=5|Osteopetrosis-associated transmembrane protein 1 OS=Homo sapiens GN=OSTM1 PE=1 SV=1	0.950654	0.760175	0.881463	0.916059	0.851178	0.759624	0.797761	0.82447	0.0727544	0.277719	no
CASP3	P42574	Caspase-3 OS=Homo sapiens GN=CASP3 PE=1 SV=2	1.05445	1.13737	1.23484	1.09591	1.12309	1.06587	1.15132	1.09448	0.525137	0.727403	no
NLRX1	Q86UT6	NLR family member X1 OS=Homo sapiens GN=NLRX1 PE=1 SV=1	0.869126	0.912275	0.954873	0.933574	0.917505	0.92944	0.964813	0.947127	0.282831	0.536446	no
GOLGA3	Q08378|Q08378-2	Golgin subfamily A member 3 OS=Homo sapiens GN=GOLGA3 PE=1 SV=2|Isoform 2 of Golgin subfamily A member 3 OS=Homo sapiens GN=GOLGA3	0.813546	0.80775	0.882358	0.847952	0.74863	0.891002	0.97886	0.934931	0.416703	0.655723	no
PIEZO1	Q92508	Piezo-type mechanosensitive ion channel component 1 OS=Homo sapiens GN=PIEZO1 PE=1 SV=4	0.89635	0.850372	0.883233	0.889792	0.976573	0.86485	0.827237	0.920712	0.739475	0.870027	no
BOLA2	A0A087WZT3|Q9H3K6	BolA-like protein 2 OS=Homo sapiens GN=BOLA2 PE=1 SV=2|BolA-like protein 2 OS=Homo sapiens GN=BOLA2 PE=1 SV=1	0.946741	0.765064	0.866001	0.906371	0.923278	0.838453	0.96472	0.943999	0.151178	0.400815	no
MEF2D	Q05BX2|Q14814|Q14814-4	MEF2D protein OS=Homo sapiens GN=MEF2D PE=1 SV=1|Myocyte-specific enhancer factor 2D OS=Homo sapiens GN=MEF2D PE=1 SV=1|Isoform MEF2DA0 of Myocyte-specific enhancer factor 2D OS=Homo sapiens GN=MEF2D	1.1768	1.18012	1.11215	1.14448	1.25196	1.04582	1.10424	1.07503	0.607586	0.78313	no
WRN	Q14191	Werner syndrome ATP-dependent helicase OS=Homo sapiens GN=WRN PE=1 SV=2	0.957375	0.776018	0.746776	0.866696	0.982221	0.827134	0.74221	0.904677	0.317118	0.571744	no
TUFM	P49411	Elongation factor Tu, mitochondrial OS=Homo sapiens GN=TUFM PE=1 SV=2	1.08813	1.07708	1.09351	1.0826	1.06476	1.09942	1.05396	1.05936	0.620286	0.791596	no
DNAJB12	Q9NXW2	DnaJ homolog subfamily B member 12 OS=Homo sapiens GN=DNAJB12 PE=1 SV=4	0.888217	0.902865	0.918594	0.91073	0.864149	0.964754	0.931183	0.947969	0.553272	0.747388	no
DTX2	E7ET89|Q75MM6|Q86UW9|Q86UW9-2	Probable E3 ubiquitin-protein ligase DTX2 OS=Homo sapiens GN=DTX2 PE=1 SV=1|Probable E3 ubiquitin-protein ligase DTX2 (Fragment) OS=Homo sapiens GN=DTX2 PE=1 SV=1|Probable E3 ubiquitin-protein ligase DTX2 OS=Homo sapiens GN=DTX2 PE=1 SV=3|Isoform 2 of Probable E3 ubiquitin-protein ligase DTX2 OS=Homo sapiens GN=DTX2	0.958276	0.875133	0.783375	0.916705	0.934385	0.939753	0.857939	0.937069	0.205945	0.463978	no
CALU	O43852|O43852-3|O43852-4	Calumenin OS=Homo sapiens GN=CALU PE=1 SV=2|Isoform 3 of Calumenin OS=Homo sapiens GN=CALU|Isoform 4 of Calumenin OS=Homo sapiens GN=CALU	1.09741	1.08261	1.08869	1.08565	1.05438	1.11529	1.08511	1.06974	0.86326	0.93762	no
DAXX	Q9UER7|Q9UER7-2|Q9UER7-4|Q9UER7-5	Death domain-associated protein 6 OS=Homo sapiens GN=DAXX PE=1 SV=2|Isoform 2 of Death domain-associated protein 6 OS=Homo sapiens GN=DAXX|Isoform beta of Death domain-associated protein 6 OS=Homo sapiens GN=DAXX|Isoform gamma of Death domain-associated protein 6 OS=Homo sapiens GN=DAXX	0.945706	0.885277	0.816452	0.915491	0.939366	0.997522	0.913487	0.968444	0.0779196	0.286273	no
HPRT1	P00492	Hypoxanthine-guanine phosphoribosyltransferase OS=Homo sapiens GN=HPRT1 PE=1 SV=2	1.09635	1.06197	1.13274	1.07916	1.0372	1.08579	1.0915	1.06149	0.410046	0.649861	no
RPUSD2	Q8IZ73|Q8IZ73-2	RNA pseudouridylate synthase domain-containing protein 2 OS=Homo sapiens GN=RPUSD2 PE=1 SV=2|Isoform 2 of RNA pseudouridylate synthase domain-containing protein 2 OS=Homo sapiens GN=RPUSD2	1.09832	1.67734	1.28921	1.19377	1.00843	1.15833	1.2627	1.08338	0.0790808	0.28813	no
SUMO2	P61956|P61956-2	Small ubiquitin-related modifier 2 OS=Homo sapiens GN=SUMO2 PE=1 SV=3|Isoform 2 of Small ubiquitin-related modifier 2 OS=Homo sapiens GN=SUMO2	0.91373	0.735899	0.884458	0.899094	0.776734	0.791344	0.78551	0.788427	0.230796	0.489715	no
TMX2	Q9Y320|Q9Y320-2	Thioredoxin-related transmembrane protein 2 OS=Homo sapiens GN=TMX2 PE=1 SV=1|Isoform 2 of Thioredoxin-related transmembrane protein 2 OS=Homo sapiens GN=TMX2	1.09657	1.09565	1.07333	1.08449	1.06534	1.04513	0.995224	1.02257	0.0806104	0.29009	no
TTC28	A0A087WW06|Q96AY4	Tetratricopeptide repeat protein 28 OS=Homo sapiens GN=TTC28 PE=1 SV=1|Tetratricopeptide repeat protein 28 OS=Homo sapiens GN=TTC28 PE=1 SV=4	0.896445	0.875639	0.944323	0.920384	0.967554	0.888872	0.935143	0.951348	0.358962	0.608302	no
SF1	Q15637-6	Isoform 6 of Splicing factor 1 OS=Homo sapiens GN=SF1	0.801044	0.817651	0.728722	0.809347	0.732325	0.955059	0.974957	0.965008	0.171599	0.424708	no
ALAD	P13716|P13716-2	Delta-aminolevulinic acid dehydratase OS=Homo sapiens GN=ALAD PE=1 SV=1|Isoform 2 of Delta-aminolevulinic acid dehydratase OS=Homo sapiens GN=ALAD	0.87439	0.880498	0.942949	0.911724	0.837861	0.882381	0.955932	0.919156	0.724498	0.861229	no
ENSA	A6NMQ3|O43768|O43768-2|O43768-3|O43768-4|O43768-5|O43768-6|O43768-7|O43768-9|Q5T5H1	Alpha-endosulfine OS=Homo sapiens GN=ENSA PE=1 SV=2|Alpha-endosulfine OS=Homo sapiens GN=ENSA PE=1 SV=1|Isoform 2 of Alpha-endosulfine OS=Homo sapiens GN=ENSA|Isoform 3 of Alpha-endosulfine OS=Homo sapiens GN=ENSA|Isoform 4 of Alpha-endosulfine OS=Homo sapiens GN=ENSA|Isoform 5 of Alpha-endosulfine OS=Homo sapiens GN=ENSA|Isoform 6 of Alpha-endosulfine OS=Homo sapiens GN=ENSA|Isoform 7 of Alpha-e…	0.858556	0.875342	0.748569	0.866949	0.737823	0.814761	0.86682	0.84079	0.692298	0.837898	no
RABGGTB	P53611	Geranylgeranyl transferase type-2 subunit beta OS=Homo sapiens GN=RABGGTB PE=1 SV=2	0.864195	0.949838	0.881514	0.915676	0.930365	0.930342	0.975842	0.953104	0.167578	0.418791	no
RAD1	O60671|O60671-2	Cell cycle checkpoint protein RAD1 OS=Homo sapiens GN=RAD1 PE=1 SV=1|Isoform 2 of Cell cycle checkpoint protein RAD1 OS=Homo sapiens GN=RAD1	1.0553	1.09526	1.09463	1.07497	0.979544	0.996736	1.00743	0.998368	0.0121175	0.094251	no
DYNC1LI2	O43237	Cytoplasmic dynein 1 light intermediate chain 2 OS=Homo sapiens GN=DYNC1LI2 PE=1 SV=1	0.967486	0.868069	0.858405	0.917778	0.922591	0.90536	0.910975	0.916783	0.575858	0.761696	no
WLS	Q5T9L3|Q5T9L3-2	Protein wntless homolog OS=Homo sapiens GN=WLS PE=1 SV=2|Isoform 2 of Protein wntless homolog OS=Homo sapiens GN=WLS	0.959862	0.876853	0.888323	0.924093	0.909798	0.862359	0.836971	0.886079	0.119693	0.357556	no
FHOD1	Q9Y613	FH1/FH2 domain-containing protein 1 OS=Homo sapiens GN=FHOD1 PE=1 SV=3	0.877216	0.933924	0.941848	0.937886	1.02885	1.04653	1.05295	1.03769	0.00300962	0.035315	no
TMEM165	Q9HC07|Q9HC07-2|V9GY93	Transmembrane protein 165 OS=Homo sapiens GN=TMEM165 PE=1 SV=1|Isoform 2 of Transmembrane protein 165 OS=Homo sapiens GN=TMEM165|Transmembrane protein 165 (Fragment) OS=Homo sapiens GN=TMEM165 PE=1 SV=1	1.22693	1.09793	1.06792	1.08293	1.11848	0.984061	1.03319	1.01659	0.0302223	0.169232	no
GATAD2B	A0A0U1RRM1|Q8WXI9	Transcriptional repressor p66-beta OS=Homo sapiens GN=GATAD2B PE=1 SV=1|Transcriptional repressor p66-beta OS=Homo sapiens GN=GATAD2B PE=1 SV=1	0.733367	0.816989	0.691793	0.775178	0.655523	0.965816	0.936407	0.951111	0.201523	0.458614	no
CCDC22	O60826	Coiled-coil domain-containing protein 22 OS=Homo sapiens GN=CCDC22 PE=1 SV=1	0.903032	0.88308	0.915576	0.909304	0.877353	0.932243	0.985617	0.95893	0.311911	0.565948	no
SCD	O00767	Acyl-CoA desaturase OS=Homo sapiens GN=SCD PE=1 SV=2	1.21259	1.20907	1.05572	1.1324	1.14834	1.17101	0.960385	1.07417	0.0567619	0.242406	no
RALGPS2	Q86X27|Q86X27-3	Ras-specific guanine nucleotide-releasing factor RalGPS2 OS=Homo sapiens GN=RALGPS2 PE=1 SV=1|Isoform 3 of Ras-specific guanine nucleotide-releasing factor RalGPS2 OS=Homo sapiens GN=RALGPS2	1.08931	1.05524	1.10505	1.07227	1.03414	1.03989	1.05129	1.03702	0.148822	0.398661	no
SETDB1	Q15047|Q15047-3	Histone-lysine N-methyltransferase SETDB1 OS=Homo sapiens GN=SETDB1 PE=1 SV=1|Isoform 3 of Histone-lysine N-methyltransferase SETDB1 OS=Homo sapiens GN=SETDB1	0.911945	0.880998	0.937749	0.924847	0.970075	0.926519	0.913839	0.948297	0.34622	0.597664	no
FABP3	P05413|S4R371	Fatty acid-binding protein, heart OS=Homo sapiens GN=FABP3 PE=1 SV=4|Fatty acid-binding protein, heart (Fragment) OS=Homo sapiens GN=FABP3 PE=1 SV=1	1.1256	1.12034	1.17467	1.12297	1.15292	1.04758	1.00087	1.02423	0.152985	0.403685	no
CHCHD6	J3QTA6|Q9BRQ6	MICOS complex subunit OS=Homo sapiens GN=CHCHD6 PE=1 SV=1|MICOS complex subunit MIC25 OS=Homo sapiens GN=CHCHD6 PE=1 SV=1	0.782716	0.881556	0.831791	0.856674	0.723804	0.921679	0.942202	0.93194	0.515943	0.723892	no
CDC123	O75794	Cell division cycle protein 123 homolog OS=Homo sapiens GN=CDC123 PE=1 SV=1	0.893439	0.866613	0.963855	0.928647	0.924919	0.886742	0.961743	0.943331	0.448499	0.678281	no
RAB42	Q8N4Z0	Putative Ras-related protein Rab-42 OS=Homo sapiens GN=RAB42 PE=5 SV=1	0.934749	0.842895	0.758613	0.888822	0.901981	0.808705	0.692275	0.855343	0.068482	0.270038	no
RNF219	Q5W0B1	RING finger protein 219 OS=Homo sapiens GN=RNF219 PE=1 SV=1	0.870543	0.761947	0.950474	0.910508	0.863066	0.818978	0.979088	0.921077	0.287001	0.541171	no
WDR45	A0A0U1RQR1|A0A0U1RR06|C9J0A8|C9J471|C9JYH8|G8JLI5|Q9Y484|Q9Y484-3	WD repeat domain phosphoinositide-interacting protein 4 (Fragment) OS=Homo sapiens GN=WDR45 PE=1 SV=1|WD repeat domain phosphoinositide-interacting protein 4 OS=Homo sapiens GN=WDR45 PE=1 SV=1|WD repeat domain phosphoinositide-interacting protein 4 (Fragment) OS=Homo sapiens GN=WDR45 PE=1 SV=2|WD repeat domain phosphoinositide-interacting protein 4 OS=Homo sapiens GN=WDR45 PE=1 SV=1|WD repeat dom…	0.928485	0.832168	0.895356	0.91192	0.930441	0.783844	0.840359	0.8854	0.172405	0.42551	no
YWHAE	P62258	14-3-3 protein epsilon OS=Homo sapiens GN=YWHAE PE=1 SV=1	0.963255	0.878241	0.844613	0.920748	0.943377	0.873873	0.912382	0.927879	0.579168	0.764575	no
PARVA	J3KNQ4|Q9NVD7	Alpha-parvin OS=Homo sapiens GN=PARVA PE=1 SV=1|Alpha-parvin OS=Homo sapiens GN=PARVA PE=1 SV=1	1.09267	1.16169	1.07397	1.08332	1.06337	1.19787	1.10269	1.08303	0.700521	0.84482	no
ARHGAP21	Q5T5U3	Rho GTPase-activating protein 21 OS=Homo sapiens GN=ARHGAP21 PE=1 SV=1	0.85781	0.952243	0.828514	0.905026	0.805849	0.902193	0.886537	0.894365	0.655754	0.81717	no
ECE1	P42892|P42892-2|P42892-3|P42892-4	Endothelin-converting enzyme 1 OS=Homo sapiens GN=ECE1 PE=1 SV=2|Isoform A of Endothelin-converting enzyme 1 OS=Homo sapiens GN=ECE1|Isoform C of Endothelin-converting enzyme 1 OS=Homo sapiens GN=ECE1|Isoform D of Endothelin-converting enzyme 1 OS=Homo sapiens GN=ECE1	0.859313	0.883473	0.898848	0.89116	0.839889	0.89503	1.00342	0.947515	0.360691	0.608719	no
HDHD3	Q9BSH5	Haloacid dehalogenase-like hydrolase domain-containing protein 3 OS=Homo sapiens GN=HDHD3 PE=1 SV=1	0.843252	0.922481	0.935283	0.928882	0.897504	0.882275	0.943307	0.920406	0.774907	0.887346	no
RABEPK	Q7Z6M1|Q7Z6M1-2	Rab9 effector protein with kelch motifs OS=Homo sapiens GN=RABEPK PE=1 SV=1|Isoform 2 of Rab9 effector protein with kelch motifs OS=Homo sapiens GN=RABEPK	1.16219	1.13436	1.05529	1.09482	1.1237	1.0242	1.07475	1.04947	0.260794	0.516134	no
ADSS	P30520	Adenylosuccinate synthetase isozyme 2 OS=Homo sapiens GN=ADSS PE=1 SV=3	1.07397	1.14171	1.06592	1.06995	1.01727	1.01998	1.0313	1.01862	0.0526078	0.232007	no
CFL2	Q9Y281	Cofilin-2 OS=Homo sapiens GN=CFL2 PE=1 SV=1	1.09827	1.08008	1.06508	1.07258	1.06774	1.02833	1.02684	1.02758	0.141544	0.388916	no
MPC2	O95563|Q5R3B4	Mitochondrial pyruvate carrier 2 OS=Homo sapiens GN=MPC2 PE=1 SV=1|Mitochondrial pyruvate carrier 2 (Fragment) OS=Homo sapiens GN=MPC2 PE=1 SV=1	0.936213	0.815896	0.923375	0.929794	0.914651	0.833181	0.93685	0.925751	0.867689	0.940708	no
CD47	Q08722|Q08722-2|Q08722-3|Q08722-4	Leukocyte surface antigen CD47 OS=Homo sapiens GN=CD47 PE=1 SV=1|Isoform OA3-293 of Leukocyte surface antigen CD47 OS=Homo sapiens GN=CD47|Isoform OA3-305 of Leukocyte surface antigen CD47 OS=Homo sapiens GN=CD47|Isoform OA3-312 of Leukocyte surface antigen CD47 OS=Homo sapiens GN=CD47	0.933088	0.86649	0.928913	0.931	1.006	0.936508	0.94157	0.970785	0.0799089	0.288666	no
PARK7	K7ELW0|Q99497	Protein deglycase DJ-1 OS=Homo sapiens GN=PARK7 PE=1 SV=1|Protein deglycase DJ-1 OS=Homo sapiens GN=PARK7 PE=1 SV=2	0.898549	0.891996	0.907353	0.902951	0.869974	0.901272	0.983888	0.94258	0.541615	0.737515	no
APEH	C9JIF9|P13798	Acylamino-acid-releasing enzyme OS=Homo sapiens GN=APEH PE=1 SV=1|Acylamino-acid-releasing enzyme OS=Homo sapiens GN=APEH PE=1 SV=4	1.05447	1.09732	1.10991	1.0759	1.04528	1.06658	1.11251	1.05593	0.621958	0.792846	no
AKAP8	O43823	A-kinase anchor protein 8 OS=Homo sapiens GN=AKAP8 PE=1 SV=1	0.903393	0.883219	0.805664	0.893306	0.903817	0.955108	1.01287	0.977554	0.0861081	0.300072	no
GSPT1	P15170-2|P15170-3	Isoform 2 of Eukaryotic peptide chain release factor GTP-binding subunit ERF3A OS=Homo sapiens GN=GSPT1|Isoform 3 of Eukaryotic peptide chain release factor GTP-binding subunit ERF3A OS=Homo sapiens GN=GSPT1	1.11998	1.11526	1.03965	1.07745	1.08366	1.09702	1.0615	1.07258	0.703034	0.846477	no
AAK1	A0A096LP25|Q2M2I8|Q2M2I8-2	AP2-associated protein kinase 1 (Fragment) OS=Homo sapiens GN=AAK1 PE=1 SV=1|AP2-associated protein kinase 1 OS=Homo sapiens GN=AAK1 PE=1 SV=3|Isoform 2 of AP2-associated protein kinase 1 OS=Homo sapiens GN=AAK1	0.932389	0.90172	0.915675	0.924032	0.972858	1.02378	0.985944	0.992972	0.0288325	0.164522	no
NUP155	O75694	Nuclear pore complex protein Nup155 OS=Homo sapiens GN=NUP155 PE=1 SV=1	0.719262	0.884501	0.849603	0.867052	0.733767	1.00613	0.970679	0.98534	0.0326331	0.177574	no
SAP130	H7BXF5|Q9H0E3|Q9H0E3-3	Histone deacetylase complex subunit SAP130 OS=Homo sapiens GN=SAP130 PE=1 SV=1|Histone deacetylase complex subunit SAP130 OS=Homo sapiens GN=SAP130 PE=1 SV=1|Isoform 3 of Histone deacetylase complex subunit SAP130 OS=Homo sapiens GN=SAP130	0.837052	0.91938	0.936492	0.927936	0.949775	0.943408	1.02376	0.974888	0.0374318	0.190082	no
FKBP3	Q00688	Peptidyl-prolyl cis-trans isomerase FKBP3 OS=Homo sapiens GN=FKBP3 PE=1 SV=1	1.08192	1.08793	1.06502	1.07347	1.04009	1.04141	1.05079	1.04075	0.207223	0.465321	no
PSMG1	O95456|O95456-2	Proteasome assembly chaperone 1 OS=Homo sapiens GN=PSMG1 PE=1 SV=1|Isoform 2 of Proteasome assembly chaperone 1 OS=Homo sapiens GN=PSMG1	1.11878	1.04684	1.16758	1.08281	1.13246	1.0337	1.08695	1.06033	0.408503	0.648368	no
GOT2	P00505	Aspartate aminotransferase, mitochondrial OS=Homo sapiens GN=GOT2 PE=1 SV=3	1.06762	1.08814	1.09612	1.07788	1.04303	1.10476	1.07661	1.05982	0.717185	0.855739	no
UFC1	Q9Y3C8	Ubiquitin-fold modifier-conjugating enzyme 1 OS=Homo sapiens GN=UFC1 PE=1 SV=3	0.812142	0.859146	0.825613	0.842379	0.823602	0.691906	0.868234	0.845918	0.418757	0.65749	no
IMPDH1	C9J381|P20839|P20839-2|P20839-3|P20839-4|P20839-5|P20839-6|P20839-7	Inosine-5'-monophosphate dehydrogenase OS=Homo sapiens GN=IMPDH1 PE=1 SV=1|Inosine-5'-monophosphate dehydrogenase 1 OS=Homo sapiens GN=IMPDH1 PE=1 SV=2|Isoform 2 of Inosine-5'-monophosphate dehydrogenase 1 OS=Homo sapiens GN=IMPDH1|Isoform 3 of Inosine-5'-monophosphate dehydrogenase 1 OS=Homo sapiens GN=IMPDH1|Isoform 4 of Inosine-5'-monophosphate dehydrogenase 1 OS=Homo sapiens GN=IMPDH1|Isoform…	0.915496	0.90744	0.887973	0.911468	0.877081	0.933583	0.961956	0.947769	0.515358	0.723811	no
RPS6KA1	E9PGT3|Q15418|Q15418-2|Q15418-4	Ribosomal protein S6 kinase OS=Homo sapiens GN=RPS6KA1 PE=1 SV=1|Ribosomal protein S6 kinase alpha-1 OS=Homo sapiens GN=RPS6KA1 PE=1 SV=2|Isoform 2 of Ribosomal protein S6 kinase alpha-1 OS=Homo sapiens GN=RPS6KA1|Isoform 4 of Ribosomal protein S6 kinase alpha-1 OS=Homo sapiens GN=RPS6KA1	0.890408	0.906798	0.931254	0.919026	0.923731	0.971069	1.03233	0.985534	0.0377868	0.191165	no
NDUFV3	P56181-2	Isoform 2 of NADH dehydrogenase [ubiquinone] flavoprotein 3, mitochondrial OS=Homo sapiens GN=NDUFV3	0.940445	0.92002	0.860553	0.930232	0.960875	0.98862	0.893707	0.974748	0.12102	0.359927	no
NCAPD3	P42695	Condensin-2 complex subunit D3 OS=Homo sapiens GN=NCAPD3 PE=1 SV=2	0.92975	0.910949	0.930115	0.929932	0.932539	0.965686	0.9634	0.964543	0.233197	0.491204	no
AP2B1	A0A087X253|P63010|P63010-2	AP-2 complex subunit beta OS=Homo sapiens GN=AP2B1 PE=1 SV=1|AP-2 complex subunit beta OS=Homo sapiens GN=AP2B1 PE=1 SV=1|Isoform 2 of AP-2 complex subunit beta OS=Homo sapiens GN=AP2B1	0.847514	0.932772	0.914884	0.923828	0.837915	0.949535	0.944754	0.947145	0.598492	0.777798	no
ACTR8	Q9H981	Actin-related protein 8 OS=Homo sapiens GN=ACTR8 PE=1 SV=2	0.785437	0.7067	0.98602	0.885729	0.778006	0.768928	0.903912	0.840959	0.920273	0.963591	no
UBFD1	H3BRL3|O14562	Ubiquitin domain-containing protein UBFD1 OS=Homo sapiens GN=UBFD1 PE=1 SV=1|Ubiquitin domain-containing protein UBFD1 OS=Homo sapiens GN=UBFD1 PE=1 SV=2	1.17987	1.31403	1.07481	1.12734	1.09369	1.35571	1.19382	1.14376	0.634447	0.802048	no
CHORDC1	Q9UHD1	Cysteine and histidine-rich domain-containing protein 1 OS=Homo sapiens GN=CHORDC1 PE=1 SV=2	0.879497	0.909387	0.896359	0.902873	0.855726	0.938961	0.983532	0.961247	0.340401	0.591021	no
PEX11B	O96011	Peroxisomal membrane protein 11B OS=Homo sapiens GN=PEX11B PE=1 SV=1	0.9074	0.89031	0.960634	0.934017	0.936309	0.928123	0.967808	0.952058	0.284003	0.537535	no
RIC8B	B7WPL0|Q9NVN3|Q9NVN3-1|Q9NVN3-3	Synembryn-B OS=Homo sapiens GN=RIC8B PE=1 SV=1|Synembryn-B OS=Homo sapiens GN=RIC8B PE=1 SV=2|Isoform 1 of Synembryn-B OS=Homo sapiens GN=RIC8B|Isoform 3 of Synembryn-B OS=Homo sapiens GN=RIC8B	0.90944	0.924388	0.933972	0.92918	0.961193	0.93939	0.992682	0.976937	0.116108	0.351714	no
SPAG7	O75391	Sperm-associated antigen 7 OS=Homo sapiens GN=SPAG7 PE=1 SV=2	1.15752	1.02495	1.17057	1.09123	1.10474	1.04015	1.13845	1.07244	0.449894	0.679309	no
RHOT2	Q8IXI1	Mitochondrial Rho GTPase 2 OS=Homo sapiens GN=RHOT2 PE=1 SV=2	0.896003	0.911418	0.951832	0.931625	1.03985	1.0104	1.06652	1.02512	0.00343988	0.0385238	no
ZMYM2	Q9UBW7	Zinc finger MYM-type protein 2 OS=Homo sapiens GN=ZMYM2 PE=1 SV=1	1.05145	1.09942	1.10547	1.07544	1.03144	1.06264	1.0953	1.04704	0.384377	0.629705	no
ATAD3A	Q9NVI7-2	Isoform 2 of ATPase family AAA domain-containing protein 3A OS=Homo sapiens GN=ATAD3A	0.819744	0.902071	0.864034	0.883053	0.827051	1.03085	0.994563	0.997282	0.0425978	0.20494	no
SYMPK	Q92797	Symplekin OS=Homo sapiens GN=SYMPK PE=1 SV=2	0.852152	0.920405	0.864417	0.892411	0.930699	1.03364	1.0957	1.01682	0.0100622	0.0833371	no
SKIV2L	Q15477	Helicase SKI2W OS=Homo sapiens GN=SKIV2L PE=1 SV=3	0.889018	0.925542	0.887697	0.90728	0.698553	0.788482	0.768758	0.77862	0.00155789	0.0216182	no
USO1	O60763|O60763-2	General vesicular transport factor p115 OS=Homo sapiens GN=USO1 PE=1 SV=2|Isoform 2 of General vesicular transport factor p115 OS=Homo sapiens GN=USO1	0.735988	0.830575	0.829557	0.830066	0.728386	0.972089	1.05491	0.986045	0.0557055	0.240366	no
SMAD5	Q99717	Mothers against decapentaplegic homolog 5 OS=Homo sapiens GN=SMAD5 PE=1 SV=1	1.07755	1.21935	1.1	1.08877	1.15089	1.09678	1.10325	1.10002	0.761032	0.879801	no
PPP1CA	P62136|P62136-2	Serine/threonine-protein phosphatase PP1-alpha catalytic subunit OS=Homo sapiens GN=PPP1CA PE=1 SV=1|Isoform 2 of Serine/threonine-protein phosphatase PP1-alpha catalytic subunit OS=Homo sapiens GN=PPP1CA	0.862863	0.82751	0.979063	0.920963	0.864356	0.835797	0.918838	0.891597	0.536377	0.733561	no
DLG5	Q8TDM6|Q8TDM6-2|Q8TDM6-4	Disks large homolog 5 OS=Homo sapiens GN=DLG5 PE=1 SV=4|Isoform 2 of Disks large homolog 5 OS=Homo sapiens GN=DLG5|Isoform 4 of Disks large homolog 5 OS=Homo sapiens GN=DLG5	0.927111	0.84944	0.929741	0.928426	0.910222	0.839288	0.841101	0.875662	0.181823	0.435825	no
APOO	H7C1U8|Q9BUR5|Q9BUR5-2	MICOS complex subunit (Fragment) OS=Homo sapiens GN=APOO PE=1 SV=1|MICOS complex subunit MIC26 OS=Homo sapiens GN=APOO PE=1 SV=1|Isoform 2 of MICOS complex subunit MIC26 OS=Homo sapiens GN=APOO	0.912819	0.938418	0.926973	0.932695	0.902506	0.885334	0.905444	0.903975	0.23865	0.495378	no
WAPL	Q7Z5K2|Q7Z5K2-2|Q7Z5K2-3	Wings apart-like protein homolog OS=Homo sapiens GN=WAPL PE=1 SV=1|Isoform 2 of Wings apart-like protein homolog OS=Homo sapiens GN=WAPL|Isoform 3 of Wings apart-like protein homolog OS=Homo sapiens GN=WAPL	0.903899	0.95178	0.913899	0.932839	0.893306	0.934217	0.926997	0.930607	0.81837	0.916316	no
LIX1L	Q8IVB5	LIX1-like protein OS=Homo sapiens GN=LIX1L PE=2 SV=1	0.957943	0.873027	0.79956	0.915485	0.922544	0.948481	0.832389	0.935512	0.401473	0.643733	no
SPECC1	Q5M775|Q5M775-4	Cytospin-B OS=Homo sapiens GN=SPECC1 PE=1 SV=1|Isoform 4 of Cytospin-B OS=Homo sapiens GN=SPECC1	0.65483	0.796543	0.740772	0.768658	0.58031	0.923424	0.952135	0.937779	0.266555	0.520991	no
NCAPG	Q9BPX3	Condensin complex subunit 3 OS=Homo sapiens GN=NCAPG PE=1 SV=1	0.87342	0.90675	0.896869	0.90181	0.850975	0.948276	0.988362	0.968319	0.271947	0.526343	no
MON1B	E7EW32|H3BQ73|Q7L1V2|Q7L1V2-2	Vacuolar fusion protein MON1 homolog B OS=Homo sapiens GN=MON1B PE=1 SV=1|Vacuolar fusion protein MON1 homolog B OS=Homo sapiens GN=MON1B PE=1 SV=1|Vacuolar fusion protein MON1 homolog B OS=Homo sapiens GN=MON1B PE=1 SV=1|Isoform 2 of Vacuolar fusion protein MON1 homolog B OS=Homo sapiens GN=MON1B	0.918242	0.905691	0.880283	0.911966	0.94399	1.02143	0.902695	0.971995	0.106626	0.334242	no
LASP1	Q14847	LIM and SH3 domain protein 1 OS=Homo sapiens GN=LASP1 PE=1 SV=2	0.909632	0.755698	0.63875	0.832665	0.776626	0.786114	0.872845	0.829479	0.504552	0.717146	no
GPRIN1	Q7Z2K8	G protein-regulated inducer of neurite outgrowth 1 OS=Homo sapiens GN=GPRIN1 PE=1 SV=2	0.900213	0.901744	0.812041	0.900978	0.91159	0.988071	1.01763	0.994036	0.0599236	0.250407	no
ABCB10	Q9NRK6	ATP-binding cassette sub-family B member 10, mitochondrial OS=Homo sapiens GN=ABCB10 PE=1 SV=2	1.05063	1.08437	1.11285	1.0675	1.03272	1.0489	1.0442	1.03846	0.160725	0.410403	no
EPB41L2	E9PHY5|O43491	Band 4.1-like protein 2 OS=Homo sapiens GN=EPB41L2 PE=1 SV=1|Band 4.1-like protein 2 OS=Homo sapiens GN=EPB41L2 PE=1 SV=1	1.09545	1.07361	1.06555	1.06958	1.05915	1.07346	1.06929	1.06422	0.674013	0.829341	no
UQCRC1	P31930	Cytochrome b-c1 complex subunit 1, mitochondrial OS=Homo sapiens GN=UQCRC1 PE=1 SV=3	0.831863	0.900275	0.943333	0.921804	0.882546	1.00906	1.0065	1.00325	0.0221861	0.141227	no
HSPA2	P54652	Heat shock-related 70 kDa protein 2 OS=Homo sapiens GN=HSPA2 PE=1 SV=1	0.878261	0.887074	0.886601	0.886838	0.803799	0.919682	0.937561	0.928621	0.976132	0.988047	no
FAM20B	O75063	Glycosaminoglycan xylosylkinase OS=Homo sapiens GN=FAM20B PE=1 SV=1	0.903935	0.882292	0.931172	0.917553	0.900556	0.973985	0.920292	0.947138	0.414432	0.652982	no
WDR11	Q9BZH6	WD repeat-containing protein 11 OS=Homo sapiens GN=WDR11 PE=1 SV=1	1.15544	1.15039	1.0348	1.09259	1.08459	1.04077	1.05513	1.04795	0.184259	0.439131	no
KIF3A	A0A087X011|E9PES4|J3KPF9|Q9Y496	Kinesin-like protein OS=Homo sapiens GN=KIF3A PE=1 SV=1|Kinesin-like protein OS=Homo sapiens GN=KIF3A PE=1 SV=1|Kinesin-like protein OS=Homo sapiens GN=KIF3A PE=1 SV=1|Kinesin-like protein KIF3A OS=Homo sapiens GN=KIF3A PE=1 SV=4	1.16836	1.19939	1.19499	1.18167	1.33189	1.24701	1.05264	1.14983	0.79621	0.898211	no
SLC38A5	C9JHH7|C9JJU1|C9JMY2|C9JNK4|C9JWG4|Q8WUX1	Sodium-coupled neutral amino acid transporter 5 (Fragment) OS=Homo sapiens GN=SLC38A5 PE=1 SV=7|Sodium-coupled neutral amino acid transporter 5 (Fragment) OS=Homo sapiens GN=SLC38A5 PE=1 SV=7|Sodium-coupled neutral amino acid transporter 5 (Fragment) OS=Homo sapiens GN=SLC38A5 PE=1 SV=1|Sodium-coupled neutral amino acid transporter 5 (Fragment) OS=Homo sapiens GN=SLC38A5 PE=1 SV=1|Sodium-coupled …	0.908057	0.889576	0.831097	0.898817	0.968409	0.824295	0.815412	0.896352	0.772159	0.88567	no
FAT1	A0A087WVP1|Q14517	Protocadherin Fat 1 OS=Homo sapiens GN=FAT1 PE=1 SV=1|Protocadherin Fat 1 OS=Homo sapiens GN=FAT1 PE=1 SV=2	0.923367	0.749686	0.884286	0.903827	1.01568	0.798709	0.89329	0.946645	0.0890412	0.304205	no
NDC1	Q9BTX1|Q9BTX1-2|Q9BTX1-5|Q9BTX1-6	Nucleoporin NDC1 OS=Homo sapiens GN=NDC1 PE=1 SV=2|Isoform 2 of Nucleoporin NDC1 OS=Homo sapiens GN=NDC1|Isoform 5 of Nucleoporin NDC1 OS=Homo sapiens GN=NDC1|Isoform 6 of Nucleoporin NDC1 OS=Homo sapiens GN=NDC1	0.896213	0.894701	0.878936	0.895457	0.810124	0.913848	0.791954	0.861986	0.131424	0.376155	no
SH3BP5L	Q7L8J4|Q7L8J4-2	SH3 domain-binding protein 5-like OS=Homo sapiens GN=SH3BP5L PE=1 SV=1|Isoform 2 of SH3 domain-binding protein 5-like OS=Homo sapiens GN=SH3BP5L	1.1643	1.19184	1.06313	1.11371	1.10972	0.980214	1.023	1.0115	0.0611538	0.252946	no
TMX4	Q9H1E5	Thioredoxin-related transmembrane protein 4 OS=Homo sapiens GN=TMX4 PE=1 SV=1	1.0868	1.11399	1.15853	1.10039	1.08741	1.17811	1.05504	1.07123	0.739677	0.870076	no
CXXC1	Q9P0U4|Q9P0U4-2	CXXC-type zinc finger protein 1 OS=Homo sapiens GN=CXXC1 PE=1 SV=2|Isoform 2 of CXXC-type zinc finger protein 1 OS=Homo sapiens GN=CXXC1	0.882334	0.829032	0.895501	0.888917	1.05887	0.86365	0.924987	0.962493	0.0742861	0.280613	no
NDUFA8	P51970	NADH dehydrogenase [ubiquinone] 1 alpha subcomplex subunit 8 OS=Homo sapiens GN=NDUFA8 PE=1 SV=3	0.809292	0.881128	0.809834	0.845481	0.715504	0.846236	0.928619	0.887427	0.874343	0.943712	no
CSE1L	P55060|P55060-3	Exportin-2 OS=Homo sapiens GN=CSE1L PE=1 SV=3|Isoform 3 of Exportin-2 OS=Homo sapiens GN=CSE1L	0.732601	0.865042	0.856973	0.861007	0.733297	0.963127	1.02251	0.981564	0.0599162	0.250407	no
CHEK2	O96017|O96017-12|O96017-4|O96017-9	Serine/threonine-protein kinase Chk2 OS=Homo sapiens GN=CHEK2 PE=1 SV=1|Isoform 12 of Serine/threonine-protein kinase Chk2 OS=Homo sapiens GN=CHEK2|Isoform 4 of Serine/threonine-protein kinase Chk2 OS=Homo sapiens GN=CHEK2|Isoform 9 of Serine/threonine-protein kinase Chk2 OS=Homo sapiens GN=CHEK2	0.921313	0.895237	0.932871	0.927092	0.920648	0.953273	0.995863	0.974568	0.156568	0.406296	no
HECTD3	Q5T447	E3 ubiquitin-protein ligase HECTD3 OS=Homo sapiens GN=HECTD3 PE=1 SV=1	0.928152	0.820427	0.908847	0.918499	0.973765	0.827911	0.96291	0.968338	0.163192	0.413573	no
POLE3	Q9NRF9	DNA polymerase epsilon subunit 3 OS=Homo sapiens GN=POLE3 PE=1 SV=1	1.16818	1.08943	1.11535	1.10239	0.989972	1.09743	1.0383	1.01915	0.10368	0.329226	no
USE1	Q9NZ43	Vesicle transport protein USE1 OS=Homo sapiens GN=USE1 PE=1 SV=2	0.938037	0.895401	0.938229	0.938133	0.945108	0.945266	0.935709	0.945187	0.451873	0.680584	no
USP4	Q13107|Q13107-2	Ubiquitin carboxyl-terminal hydrolase 4 OS=Homo sapiens GN=USP4 PE=1 SV=3|Isoform 2 of Ubiquitin carboxyl-terminal hydrolase 4 OS=Homo sapiens GN=USP4	1.05366	1.18719	1.16607	1.10986	0.974767	1.15839	1.14267	1.07133	0.155648	0.405583	no
HPS3	Q969F9|Q969F9-2	Hermansky-Pudlak syndrome 3 protein OS=Homo sapiens GN=HPS3 PE=1 SV=1|Isoform 2 of Hermansky-Pudlak syndrome 3 protein OS=Homo sapiens GN=HPS3	0.900168	0.903906	0.923095	0.9135	0.932654	0.85967	0.95207	0.942362	0.853717	0.932611	no
BIRC6	Q9NR09	Baculoviral IAP repeat-containing protein 6 OS=Homo sapiens GN=BIRC6 PE=1 SV=2	0.937704	0.922349	0.907048	0.930027	0.945061	0.939134	0.977199	0.96113	0.24134	0.498375	no
CSRP2	F8VW96|Q16527	Cysteine and glycine-rich protein 2 OS=Homo sapiens GN=CSRP2 PE=1 SV=1|Cysteine and glycine-rich protein 2 OS=Homo sapiens GN=CSRP2 PE=1 SV=3	1.10987	1.05348	1.09249	1.07299	0.971486	0.97977	1.00807	0.989885	0.0120399	0.0939183	no
PSME4	Q14997	Proteasome activator complex subunit 4 OS=Homo sapiens GN=PSME4 PE=1 SV=2	0.891774	0.953017	0.909634	0.931326	0.938449	0.927279	0.948204	0.943326	0.450892	0.679899	no
CMBL	Q96DG6	Carboxymethylenebutenolidase homolog OS=Homo sapiens GN=CMBL PE=1 SV=1	1.09377	1.09667	1.04761	1.07069	1.05081	1.0428	1.02399	1.0334	0.147114	0.396071	no
ARL3	P36405	ADP-ribosylation factor-like protein 3 OS=Homo sapiens GN=ARL3 PE=1 SV=2	1.20238	1.09575	1.16545	1.1306	1.19299	1.01313	0.977722	1.00656	0.069442	0.271432	no
GBE1	E9PGM4|Q04446	1,4-alpha-glucan-branching enzyme OS=Homo sapiens GN=GBE1 PE=1 SV=1|1,4-alpha-glucan-branching enzyme OS=Homo sapiens GN=GBE1 PE=1 SV=3	1.10088	1.07588	1.0601	1.06799	1.065	1.02538	1.01948	1.02243	0.1225	0.363126	no
TOMM40	O96008	Mitochondrial import receptor subunit TOM40 homolog OS=Homo sapiens GN=TOMM40 PE=1 SV=1	1.08594	1.18059	1.05976	1.07285	1.06375	1.18777	1.07514	1.06944	0.998028	0.998609	no
CRLF3	Q8IUI8	Cytokine receptor-like factor 3 OS=Homo sapiens GN=CRLF3 PE=1 SV=2	1.07791	1.09804	1.09412	1.08601	1.02645	1.11229	1.10273	1.06459	0.720635	0.858149	no
RAPGEF6|E9PCH4	A0A0A6YYB7|E9PCH4|Q8TEU7|Q8TEU7-3|Q8TEU7-4|Q8TEU7-5	Rap guanine nucleotide exchange factor 6 OS=Homo sapiens GN=RAPGEF6 PE=1 SV=1|Uncharacterized protein OS=Homo sapiens PE=4 SV=1|Rap guanine nucleotide exchange factor 6 OS=Homo sapiens GN=RAPGEF6 PE=1 SV=2|Isoform 3 of Rap guanine nucleotide exchange factor 6 OS=Homo sapiens GN=RAPGEF6|Isoform 4 of Rap guanine nucleotide exchange factor 6 OS=Homo sapiens GN=RAPGEF6|Isoform 5 of Rap guanine nucleo…	0.95576	0.788991	0.896492	0.926126	0.926967	0.808759	0.913664	0.920316	0.863126	0.93762	no
KIF1B	O60333-3	Isoform 3 of Kinesin-like protein KIF1B OS=Homo sapiens GN=KIF1B	0.788789	0.879261	0.904199	0.89173	0.799489	0.882668	1.02622	0.941334	0.206778	0.465079	no
DNAAF5	Q86Y56	Dynein assembly factor 5, axonemal OS=Homo sapiens GN=DNAAF5 PE=1 SV=4	0.76766	0.901358	0.89143	0.896394	0.816614	1.01045	1.04298	1.00522	0.010577	0.0859863	no
DHRS7B	A0A0C4DGQ8|Q6IAN0	Dehydrogenase/reductase SDR family member 7B OS=Homo sapiens GN=DHRS7B PE=1 SV=1|Dehydrogenase/reductase SDR family member 7B OS=Homo sapiens GN=DHRS7B PE=1 SV=2	0.903267	0.826938	0.950638	0.926953	0.910159	0.917895	0.908848	0.914027	0.553608	0.747403	no
HSD17B8	Q92506	Estradiol 17-beta-dehydrogenase 8 OS=Homo sapiens GN=HSD17B8 PE=1 SV=2	0.907316	0.943254	0.87862	0.925285	0.884208	0.97903	0.919335	0.949183	0.495697	0.711075	no
PRRC2B	Q5JSZ5	Protein PRRC2B OS=Homo sapiens GN=PRRC2B PE=1 SV=2	0.908875	0.843723	0.88617	0.897523	0.851856	0.910469	0.988792	0.949631	0.363432	0.610584	no
GALNT7	Q86SF2	N-acetylgalactosaminyltransferase 7 OS=Homo sapiens GN=GALNT7 PE=1 SV=1	0.902512	0.93738	0.926225	0.931802	0.935838	0.973273	0.914716	0.954555	0.430024	0.665892	no
CUL3	Q13618|Q13618-2	Cullin-3 OS=Homo sapiens GN=CUL3 PE=1 SV=2|Isoform 2 of Cullin-3 OS=Homo sapiens GN=CUL3	0.881719	0.917141	0.940832	0.928986	0.855028	0.924845	0.947836	0.93634	0.836132	0.924317	no
NCSTN	Q92542|Q92542-2	Nicastrin OS=Homo sapiens GN=NCSTN PE=1 SV=2|Isoform 2 of Nicastrin OS=Homo sapiens GN=NCSTN	0.822512	0.909552	0.910424	0.909988	0.817488	0.964261	0.981245	0.972753	0.172201	0.42551	no
MICU1	A0A0U1RRK1|F6XEV2|Q9BPX6|Q9BPX6-3	Calcium uptake protein 1, mitochondrial OS=Homo sapiens GN=MICU1 PE=1 SV=1|Calcium uptake protein 1, mitochondrial OS=Homo sapiens GN=MICU1 PE=1 SV=2|Calcium uptake protein 1, mitochondrial OS=Homo sapiens GN=MICU1 PE=1 SV=1|Isoform 3 of Calcium uptake protein 1, mitochondrial OS=Homo sapiens GN=MICU1	1.09224	1.06995	1.10167	1.08109	1.10866	1.05998	1.03711	1.04855	0.508017	0.719341	no
HSD17B11	D6RCD0|Q8NBQ5	Estradiol 17-beta-dehydrogenase 11 OS=Homo sapiens GN=HSD17B11 PE=1 SV=2|Estradiol 17-beta-dehydrogenase 11 OS=Homo sapiens GN=HSD17B11 PE=1 SV=3	0.934787	0.93469	0.905253	0.934739	0.889578	0.914763	0.860853	0.90217	0.128638	0.371712	no
CDC42EP4	Q9H3Q1	Cdc42 effector protein 4 OS=Homo sapiens GN=CDC42EP4 PE=1 SV=1	1.10327	1.13978	1.04514	1.0742	1.07853	1.15659	1.09614	1.08734	0.619951	0.791596	no
RALA	P11233	Ras-related protein Ral-A OS=Homo sapiens GN=RALA PE=1 SV=1	0.904696	0.929283	0.88469	0.91699	0.886265	0.992871	0.895518	0.944194	0.504579	0.717146	no
ATP5J2	G3V325|P56134-3	Protein ATP5J2-PTCD1 OS=Homo sapiens GN=ATP5J2-PTCD1 PE=4 SV=1|Isoform 3 of ATP synthase subunit f, mitochondrial OS=Homo sapiens GN=ATP5J2	0.986006	0.785999	0.84562	0.915813	1.03303	0.932549	0.965841	0.982921	0.0147974	0.108459	no
ARMC9	A0A087X1I8|Q7Z3E5|Q7Z3E5-2	LisH domain-containing protein ARMC9 OS=Homo sapiens GN=ARMC9 PE=1 SV=1|LisH domain-containing protein ARMC9 OS=Homo sapiens GN=ARMC9 PE=1 SV=2|Isoform 2 of LisH domain-containing protein ARMC9 OS=Homo sapiens GN=ARMC9	1.07652	1.22096	1.10921	1.09286	1.13593	1.09182	1.17086	1.11387	0.975569	0.988047	no
RBPJ	Q06330|Q06330-2|Q06330-3|Q06330-4|Q06330-5|Q06330-6|Q06330-7	Recombining binding protein suppressor of hairless OS=Homo sapiens GN=RBPJ PE=1 SV=3|Isoform APCR-1 of Recombining binding protein suppressor of hairless OS=Homo sapiens GN=RBPJ|Isoform APCR-3 of Recombining binding protein suppressor of hairless OS=Homo sapiens GN=RBPJ|Isoform 4 of Recombining binding protein suppressor of hairless OS=Homo sapiens GN=RBPJ|Isoform 5 of Recombining binding protein…	0.970659	0.881406	0.857159	0.926032	1.00455	0.946667	0.896931	0.973333	0.076005	0.284189	no
IRAK1	D3YTB5|H7C224|P51617|P51617-2|P51617-3	Interleukin-1 receptor-associated kinase 1 OS=Homo sapiens GN=IRAK1 PE=1 SV=1|Interleukin-1 receptor-associated kinase 1 (Fragment) OS=Homo sapiens GN=IRAK1 PE=1 SV=1|Interleukin-1 receptor-associated kinase 1 OS=Homo sapiens GN=IRAK1 PE=1 SV=2|Isoform 2 of Interleukin-1 receptor-associated kinase 1 OS=Homo sapiens GN=IRAK1|Isoform 3 of Interleukin-1 receptor-associated kinase 1 OS=Homo sapiens G…	0.945894	0.787211	0.877267	0.91158	0.839007	0.857451	0.896674	0.877062	0.928365	0.967062	no
PARP12	Q9H0J9	Poly [ADP-ribose] polymerase 12 OS=Homo sapiens GN=PARP12 PE=1 SV=1	0.917633	0.857116	0.819603	0.887374	1.07987	0.865382	0.917862	0.958931	0.0460823	0.215931	no
RBSN	Q9H1K0	Rabenosyn-5 OS=Homo sapiens GN=RBSN PE=1 SV=2	1.211	1.04248	1.10754	1.07501	1.12723	1.0405	1.13234	1.08387	0.566147	0.755329	no
POLR3C	Q9BUI4	DNA-directed RNA polymerase III subunit RPC3 OS=Homo sapiens GN=POLR3C PE=1 SV=1	0.8322	0.934845	0.876742	0.905794	0.971092	0.949734	0.8631	0.960413	0.251278	0.508356	no
AKT2	M0R0P9|P31751	RAC-beta serine/threonine-protein kinase OS=Homo sapiens GN=AKT2 PE=1 SV=1|RAC-beta serine/threonine-protein kinase OS=Homo sapiens GN=AKT2 PE=1 SV=2	0.877451	0.897916	0.893809	0.895862	0.965755	0.88656	0.837773	0.926158	0.87483	0.943712	no
HSPA5	P11021	78 kDa glucose-regulated protein OS=Homo sapiens GN=HSPA5 PE=1 SV=2	0.938983	0.9231	0.886832	0.931041	0.930698	0.990106	0.929001	0.960402	0.227743	0.486874	no
OAS1	H0YI20	2'-5'-oligoadenylate synthase 1 (Fragment) OS=Homo sapiens GN=OAS1 PE=1 SV=1	0.956868	0.773182	0.847735	0.902301	1.10021	0.889205	0.912289	0.956145	0.00614982	0.0582398	no
SVEP1	A0A0A0MSD0|Q4LDE5	Sushi, von Willebrand factor type A, EGF and pentraxin domain-containing protein 1 OS=Homo sapiens GN=SVEP1 PE=1 SV=1|Sushi, von Willebrand factor type A, EGF and pentraxin domain-containing protein 1 OS=Homo sapiens GN=SVEP1 PE=1 SV=3	0.921413	0.956381	0.864794	0.938897	0.954343	0.958621	0.892262	0.956482	0.352826	0.602327	no
DNAJC25	Q9H1X3	DnaJ homolog subfamily C member 25 OS=Homo sapiens GN=DNAJC25 PE=1 SV=1	0.923884	0.956151	0.896189	0.940018	0.921235	0.931055	0.899269	0.926145	0.711161	0.851564	no
DYRK1A	Q13627|Q13627-2|Q13627-3|Q13627-4|Q13627-5	Dual specificity tyrosine-phosphorylation-regulated kinase 1A OS=Homo sapiens GN=DYRK1A PE=1 SV=2|Isoform 1 of Dual specificity tyrosine-phosphorylation-regulated kinase 1A OS=Homo sapiens GN=DYRK1A|Isoform 2 of Dual specificity tyrosine-phosphorylation-regulated kinase 1A OS=Homo sapiens GN=DYRK1A|Isoform 3 of Dual specificity tyrosine-phosphorylation-regulated kinase 1A OS=Homo sapiens GN=DYRK1…	0.958591	0.90241	0.87596	0.9305	0.993396	0.943048	0.893773	0.968222	0.188378	0.442723	no
TAP1	A0A140T9T7|Q03518	Antigen peptide transporter 1 OS=Homo sapiens GN=TAP1 PE=1 SV=1|Antigen peptide transporter 1 OS=Homo sapiens GN=TAP1 PE=1 SV=2	0.869233	0.916398	0.932019	0.924209	0.980503	0.956004	0.920002	0.968253	0.187955	0.4426	no
SUMF2	J3KQJ1|Q8NBJ7	Sulfatase-modifying factor 2 OS=Homo sapiens GN=SUMF2 PE=1 SV=1|Sulfatase-modifying factor 2 OS=Homo sapiens GN=SUMF2 PE=1 SV=2	0.892708	0.757298	0.932654	0.912681	0.878033	0.755354	0.948877	0.913455	0.978375	0.989193	no
TIPRL	O75663	TIP41-like protein OS=Homo sapiens GN=TIPRL PE=1 SV=2	1.1045	1.06649	1.07288	1.06969	1.04154	1.03363	1.07456	1.03759	0.276076	0.530262	no
PSMA1	P25786|P25786-2	Proteasome subunit alpha type-1 OS=Homo sapiens GN=PSMA1 PE=1 SV=1|Isoform Long of Proteasome subunit alpha type-1 OS=Homo sapiens GN=PSMA1	0.923181	0.857814	0.95167	0.937425	0.929136	0.870139	0.963785	0.946461	0.625774	0.795556	no
FANCB	C9J5X9|Q8NB91	Fanconi anemia group B protein (Fragment) OS=Homo sapiens GN=FANCB PE=1 SV=1|Fanconi anemia group B protein OS=Homo sapiens GN=FANCB PE=1 SV=1	0.840675	0.883348	0.91408	0.898714	0.897709	0.912109	0.807546	0.904909	0.846906	0.928917	no
TOMM34	Q15785	Mitochondrial import receptor subunit TOM34 OS=Homo sapiens GN=TOMM34 PE=1 SV=2	1.12645	1.05021	1.08732	1.06877	1.04372	1.02922	1.07685	1.03647	0.218603	0.477401	no
ZBED1	O96006	Zinc finger BED domain-containing protein 1 OS=Homo sapiens GN=ZBED1 PE=1 SV=1	0.871313	0.877905	0.91875	0.898327	0.86487	0.932763	1.03149	0.966381	0.131986	0.376763	no
TRAPPC2|TRAPPC2B	P0DI81|P0DI81-3|P0DI82	Trafficking protein particle complex subunit 2 OS=Homo sapiens GN=TRAPPC2 PE=1 SV=1|Isoform 3 of Trafficking protein particle complex subunit 2 OS=Homo sapiens GN=TRAPPC2|Trafficking protein particle complex subunit 2B OS=Homo sapiens GN=TRAPPC2B PE=1 SV=1	1.0654	1.15893	1.13511	1.10025	1.08949	1.00447	1.0819	1.04319	0.193327	0.449817	no
ITIH3	A0A087WW43|E7ET33|Q06033|Q06033-2	Inter-alpha-trypsin inhibitor heavy chain H3 OS=Homo sapiens GN=ITIH3 PE=1 SV=1|Inter-alpha-trypsin inhibitor heavy chain H3 OS=Homo sapiens GN=ITIH3 PE=1 SV=1|Inter-alpha-trypsin inhibitor heavy chain H3 OS=Homo sapiens GN=ITIH3 PE=1 SV=2|Isoform 2 of Inter-alpha-trypsin inhibitor heavy chain H3 OS=Homo sapiens GN=ITIH3	0.954293	0.820861	0.883788	0.91904	0.962592	0.803571	0.869797	0.916195	0.684997	0.834947	no
PSMA5	P28066	Proteasome subunit alpha type-5 OS=Homo sapiens GN=PSMA5 PE=1 SV=3	0.827603	0.919953	0.958136	0.939044	0.879591	0.935647	0.948127	0.941887	0.413416	0.652491	no
PRPF38B	Q5VTL8	Pre-mRNA-splicing factor 38B OS=Homo sapiens GN=PRPF38B PE=1 SV=1	1.11789	1.05252	1.07055	1.06153	1.09854	1.06771	1.08631	1.07701	0.871148	0.943132	no
TBCC	Q15814	Tubulin-specific chaperone C OS=Homo sapiens GN=TBCC PE=1 SV=2	1.12055	1.06138	1.08487	1.07313	1.0612	1.091	1.0388	1.05	0.424397	0.662011	no
WWC2	Q6AWC2|Q6AWC2-2|Q6AWC2-3|Q6AWC2-4|Q6AWC2-6	Protein WWC2 OS=Homo sapiens GN=WWC2 PE=1 SV=2|Isoform 2 of Protein WWC2 OS=Homo sapiens GN=WWC2|Isoform 3 of Protein WWC2 OS=Homo sapiens GN=WWC2|Isoform 4 of Protein WWC2 OS=Homo sapiens GN=WWC2|Isoform 6 of Protein WWC2 OS=Homo sapiens GN=WWC2	1.19132	1.24217	1.02238	1.10685	1.09756	1.16092	0.963077	1.04878	0.0243555	0.14906	no
GOLM1	Q8NBJ4|Q8NBJ4-2	Golgi membrane protein 1 OS=Homo sapiens GN=GOLM1 PE=1 SV=1|Isoform 2 of Golgi membrane protein 1 OS=Homo sapiens GN=GOLM1	0.761496	0.85476	0.726018	0.808128	0.664762	0.912687	0.932551	0.922619	0.456971	0.683453	no
SLC44A2	Q8IWA5|Q8IWA5-2|Q8IWA5-3	Choline transporter-like protein 2 OS=Homo sapiens GN=SLC44A2 PE=1 SV=3|Isoform 2 of Choline transporter-like protein 2 OS=Homo sapiens GN=SLC44A2|Isoform 3 of Choline transporter-like protein 2 OS=Homo sapiens GN=SLC44A2	0.954839	0.906891	0.891554	0.930865	0.961457	0.893801	0.935824	0.94864	0.601222	0.779369	no
ABHD16A	A0A0G2JJD3|O95870	HLA-B associated transcript 5, isoform CRA_b OS=Homo sapiens GN=ABHD16A PE=1 SV=1|Protein ABHD16A OS=Homo sapiens GN=ABHD16A PE=1 SV=3	1.0503	1.11791	1.12786	1.08411	1.02322	0.988313	0.985189	0.994156	0.0278583	0.16049	no
UNG	P13051|P13051-2	Uracil-DNA glycosylase OS=Homo sapiens GN=UNG PE=1 SV=2|Isoform 1 of Uracil-DNA glycosylase OS=Homo sapiens GN=UNG	1.16287	1.02824	1.15679	1.09252	1.06341	1.03126	1.02125	1.02626	0.0825795	0.294234	no
[truncated: 3,810 more rows]

## Sheet: ED Fig.1G
Category	Term	Count	%	PValue	Genes	List Total	Pop Hits	Pop Total	Fold Enrichment	Bonferroni	Benjamini	FDR
[truncated: 32 more rows]

## Sheet: ED Fig.1H
protein_id	gene_name	description	logFC	annotation	RNA
[truncated: 208 more rows]
