# Supplementary material for: Systematic discovery of biomolecular condensate-specific protein phosphorylation
Source: Nat Chem Biol. 2022 Jul 21;18(10):1104–14. doi: 10.1038/s41589-022-01062-y (PMC9512703; doi:10.1038/s41589-022-01062-y)
Supplement: Source Data Extended Data Fig. 2 — Statistical analysis source data. [file 41589_2022_1062_MOESM19_ESM.xlsx]

## Sheet: ED Fig.2B
sub_population	no.of proteins	location	total	prop
insoluble	171	Nucleolus	512	0.333984
RNA-dependent	86	Nucleolus	512	0.167969
soluble	255	Nucleolus	512	0.498047
insoluble	39	Nuclear speck	226	0.172566
RNA-dependent	47	Nuclear speck	226	0.207965
soluble	140	Nuclear speck	226	0.619469
insoluble	8	Cajal body	38	0.210526
RNA-dependent	13	Cajal body	38	0.342105
soluble	17	Cajal body	38	0.447368
insoluble	2	Cyt.stress granule	40	0.05
RNA-dependent	19	Cyt.stress granule	40	0.475
soluble	19	Cyt.stress granule	40	0.475
insoluble	1	P-body	31	0.0322581
RNA-dependent	5	P-body	31	0.16129
soluble	25	P-body	31	0.806452
insoluble	9	PML body	42	0.214286
soluble	33	PML body	42	0.785714

## Sheet: ED Fig.2C-D
gene_name	classification	RNase_sensitive	intracellular concentration (µM)	hydrophobicity	net_charge	molecular_weight	pI	disorder_rank	invitro_phase_seperation (PhaseDB)
MRPS7	soluble	no	0.624911	-0.513636	18.996	28134	10.6242	0	no
SNRNP200	soluble	no	0.318491	-0.327575	-50.0624	244508	5.94946	0.0220037	no
POLR2A	soluble	no	0.135364	-0.53401	-4.97607	217176	7.38216	0.245685	yes
MRPS22	soluble	no	0.573766	-0.453056	0.852159	41280.4	8.07227	0.0444444	no
BBX	soluble	no	0.0350535	-0.994899	19.0986	105130	9.22928	0.563231	no
RPS27	soluble	no	5.79189	-0.510714	8.2855	9461.12	9.98952	0.261905	no
UPF2	insoluble	yes	0.092672	-0.893318	-42.8644	147810	5.41933	0.346698	no
NUP85	soluble	no	0.36856	-0.128659	-23.4643	75019.4	5.26074	0.0182927	no
NUP160	soluble	no	0.271879	-0.0541783	-51.4576	162121	5.19603	0.0125348	no
POLR2B	soluble	no	0.169093	-0.371465	-10.5703	133897	6.86778	0.0127768	no
PDS5B	soluble	no	0.213199	-0.569178	14.3496	164667	8.68751	0.234278	no
ZMAT2	insoluble	yes	0.270544	-1.34422	6.66428	23611.9	9.54774	0.346734	no
EFTUD2	soluble	no	0.711328	-0.24537	-57.5109	109436	4.60336	0.0545267	no
EIF2AK2	soluble	no	0.457177	-0.665517	5.19411	62094.3	8.62658	0.0689655	no
RBM10	insoluble	yes	0.179739	-1.03516	-19.1533	103533	5.79766	0.53871	no
DHX15	soluble	no	1.161	-0.513585	-2.09465	90932.8	7.48231	0.138365	no
GLO1	soluble	no	2.09692	-0.515761	-6.47477	20777.7	4.91731	0.0869565	no
DHX57	soluble	no	0.0331872	-0.399856	0.138274	155604	7.75665	0.119048	no
RBM22	soluble	no	0.80119	-0.674286	7.41818	46895.6	8.67039	0.342857	no
AQR	soluble	no	0.119724	-0.34862	-27.1755	171295	6.32559	0.0895623	no
LAMA5	soluble	no	0.05158	-0.2741	-46.2558	399737	7.00771	0.0294993	no
BYSL	soluble	no	0.453492	-0.372998	1.75859	49601.3	8.29752	0.286041	no
GSN	soluble	no	0.210179	-0.414578	-10.5018	85697.5	6.19047	0.0664962	no
ITPR1	soluble	no	0.0623286	-0.314503	-67.8742	313929	5.91291	0.0630892	no
SF3B3	soluble	no	0.446095	-0.167379	-45.7565	135577	4.90558	0.0197206	no
RPA3	soluble	no	0.599602	0.0190083	-7.14027	13568.7	4.70807	0	no
HNRNPF	insoluble	yes	4.0044	-0.471566	-15.3931	45671.9	5.30566	0	yes
NUTF2	soluble	no	4.90295	-0.200787	-6.24692	14478.5	5.02337	0	no
SPTLC1	soluble	no	0.786461	-0.064482	-10.0657	52744	5.87096	0	no
MRM3	soluble	no	0.466437	-0.376429	5.53224	47020	9.0465	0.0809524	no
PCMT1	soluble	no	1.35287	-0.16652	-1.14345	24636.4	7.25164	0	no
GTPBP10	soluble	no	0.16501	-0.242119	8.72002	42932.9	9.54939	0.0310078	no
PLD1	soluble	no	0.032743	-0.433706	14.8911	124184	9.07239	0.0176909	no
PIH1D1	soluble	no	0.41567	-0.442414	-12.2028	32362.9	4.79055	0.106897	no
EIF3F	soluble	no	2.38596	0.0431373	-10.0003	37563.9	5.12211	0.238095	no
GTF3C3	soluble	no	0.0671237	-0.362754	-46.2411	101272	4.7138	0.167043	no
FUS	soluble	no	1.89013	-1.31939	13.4653	53425.8	9.5922	0.80038	yes
PRNP	soluble	no	0.14135	-0.535616	1.07357	8690.79	10.2489	0.359684	no
GTF3C2	soluble	no	0.118239	-0.459276	-3.78461	100680	7.32604	0.33809	no
TOP3B	soluble	no	0.0335731	-0.397216	7.24783	96662	8.17375	0.0788863	no
RBM5	soluble	no	0.105496	-0.973497	-9.89942	92153.8	6.16946	0.276074	no
EIF4A3	soluble	no	3.3558	-0.257908	-2.54489	46871	6.68595	0	no
RNASEH2B	soluble	no	0.304561	-0.455128	10.6911	35138.7	9.68407	0.0544872	no
CGGBP1	soluble	no	0.310155	-0.674251	5.50598	18820.4	9.30364	0.0898204	no
CHMP1B	soluble	no	0.462798	-0.51608	0.966555	22109.4	8.49461	0.251256	no
COLGALT1	soluble	no	0.376724	-0.413023	-2.16599	71636.1	7.33123	0.085209	no
EED	soluble	no	0.12199	-0.573243	-4.31137	50197.7	7.03022	0.154195	no
TDRD3	soluble	no	0.0511232	-1.00937	14.71	73184.7	9.72808	0.451613	no
MDN1	soluble	no	0.0118772	-0.37089	-187.778	632820	5.43796	0.124375	no
SNCG	soluble	no	4.10823	-0.529921	-6.00367	13330.8	4.53895	0.370079	no
MRPS31	soluble	no	0.474627	-0.76962	10.0033	45318.5	9.91648	0.232911	no
MRPS34	soluble	no	1.25706	-0.767431	11.0354	25650.5	10.5059	0.155963	no
MRPS9	soluble	no	0.788181	-0.569192	15.7808	45834.8	10.0277	0.0555556	no
CAPZA1	soluble	no	1.21398	-0.668182	-9.14278	32922.8	5.42357	0.0454545	no
SRSF2	soluble	no	9.64404	-1.62353	44.0897	25476.4	12.3635	0.638009	yes
MRPS11	soluble	no	0.273669	-0.279381	16.7918	20615.8	11.4902	0.0360825	no
ZBTB7B	soluble	no	0.113443	-0.608534	-23.3724	58026.9	5.72339	0.456401	no
HNRNPH1	soluble	no	0.886955	-0.602227	-8.29445	49229.5	6.24604	0.0334076	yes
PTCD3	soluble	no	0.28344	-0.353266	-11.0993	78549.7	6.37683	0.0609579	no
RING1	soluble	no	0.11712	-0.619458	-11.1269	42429.3	5.33596	0.463054	no
PPIH	soluble	no	1.30527	-0.0570621	1.3916	19208.1	8.21524	0	no
NOP9	soluble	no	0.10958	-0.118396	-3.08236	69437.8	7.29155	0.16195	no
PEF1	soluble	no	0.227735	-0.530282	-1.6791	30380.9	6.4958	0.383803	no
KPNA2	soluble	no	1.27886	-0.137618	-13.5618	57861.9	5.0533	0.120983	no
MORF4L2	soluble	no	0.593966	-0.810069	15.9772	32307.9	10.2985	0.40625	no
MYO5A	soluble	no	0.00599887	-0.561833	19.2502	215405	8.68112	0.0862534	no
RBM8A	soluble	no	4.1946	-1.15345	-5.96014	19889	5.43445	0.522989	no
PARN	soluble	no	0.149644	-0.628169	-10.839	73451	6.10533	0.128326	no
ITM2B	soluble	no	0.102608	-0.0665414	-13.0801	30338	4.76249	0	no
DDX49	soluble	no	0.168106	-0.17619	12.8743	54226.3	9.49106	0.0807453	no
RBM15	soluble	no	0.161625	-0.8739	48.0664	107189	10.6505	0.485159	no
NUS1	soluble	no	0.129711	-0.184642	5.02078	33224.3	8.56608	0	no
SMARCD1	soluble	no	0.162451	-0.639029	11.6017	58232.5	9.72125	0.254369	no
TMEM106B	soluble	no	0.356452	-0.234307	-1.55994	31127.4	7.01309	0.0364964	no
PCGF1	soluble	no	0.241991	-0.451737	9.74953	30346.3	9.11227	0	no
RMND5A	soluble	no	0.0492325	-0.175959	-10.7308	43992.5	5.96833	0	no
MME	soluble	no	0.186581	-0.446667	-13.4348	85513.9	5.42866	0.0133333	no
IMPA2	soluble	no	1.17756	0.0135417	-4.80011	31320.9	6.59421	0.0277778	no
STOML2	soluble	no	1.16413	-0.162079	-0.183368	38534.1	7.50268	0.101124	no
UXT	soluble	no	0.622188	-0.321656	0.0720453	18246.1	7.7592	0	no
AIMP2	soluble	no	1.84434	-0.14375	2.43043	35348.8	8.36566	0.025	no
PHF5A	insoluble	yes	4.00816	-0.439091	5.20217	12405.4	8.48204	0	no
ZNF622	soluble	no	0.634434	-0.801887	-11.9151	54272	6.05848	0.293501	no
NSUN5	soluble	no	0.220491	-0.0890443	6.98612	46691.8	8.72902	0.027972	no
CELF1	insoluble	yes	1.02766	-0.236626	4.23953	52063.1	8.62856	0.0946502	no
TXNL4A	soluble	no	0.438366	-0.328169	-4.15479	16786.3	5.63341	0	no
GPATCH8	soluble	no	0.0435136	-1.16065	17.2599	164197	9.00205	0.688415	no
PRC1	soluble	no	0.0927847	-0.714677	-6.25512	71606.6	6.65608	0.196774	yes
MRPS5	soluble	no	0.401586	-0.562326	31.1828	48006.5	10.5751	0.162791	no
TMEM214	soluble	no	0.29422	-0.139332	18.5867	77150.6	9.5218	0.123367	no
HNRNPH2	soluble	no	0.809913	-0.600223	-8.29659	49263.6	6.246	0.0334076	yes
MRPL46	soluble	no	0.281037	-0.473477	-1.10105	31705.1	7.06488	0	no
NOS1AP	soluble	no	0.0710348	-0.496245	-10.2926	56149.8	6.24696	0.320158	no
INTS1	soluble	no	0.0193098	-0.128356	-47.4201	244297	6.04041	0.0849315	no
VTA1	soluble	no	0.282228	-0.51987	-6.39763	33879.2	6.23821	0.273616	no
TOMM22	soluble	no	1.0335	-0.23662	-12.9977	15521.6	3.98994	0.302817	no
RBM7	soluble	no	0.123498	-1.05226	8.50504	30503.5	9.97642	0.473684	yes
RBM17	soluble	no	0.762862	-0.841895	-5.43434	44961.5	5.69233	0.466334	no
RBM6	soluble	no	0.0509607	-1.30365	-20.5083	128644	6.23136	0.710597	no
MKRN2	insoluble	yes	0.220833	-0.576202	-0.833169	46940.2	7.64157	0.175481	no
RAD51AP1	soluble	no	0.0366705	-0.864205	9.59761	38457.4	9.79536	0.846591	no
SNRPB2	soluble	no	1.93844	-0.647111	12.1248	25486.3	10.3451	0.2	no
CMAS	soluble	no	0.273279	-0.406221	1.68466	48379.2	8.01606	0.0967742	no
NOB1	soluble	no	0.500742	-0.581553	-2.47866	46674.9	7.1955	0.179612	no
DNAJC13	soluble	no	0.048722	-0.22247	-24.6328	254415	6.72893	0.00668747	no
TFIP11	soluble	no	0.181436	-0.639665	-25.2391	96819.8	5.38088	0.205496	no
SF3B2	insoluble	yes	0.996663	-0.986704	-21.6858	100228	5.37133	0.620112	no
MRPS25	soluble	no	1.17817	-0.586127	4.52786	20116.4	9.14393	0.0924855	no
PTPRK	soluble	no	0.0342738	-0.315705	-40.5567	162102	5.75053	0.0180681	no
UBE2I	soluble	no	0.852912	-0.532911	3.49005	18006.8	8.9024	0	yes
POLR2C	soluble	no	0.748183	-0.545455	-17.64	31441.2	4.53508	0.0363636	no
SNRPF	soluble	no	2.06118	-0.305814	-6.11522	9725.19	4.33522	0.197674	no
STAG2	soluble	no	0.202761	-0.421852	-44.9354	141326	5.08529	0.168156	no
BPTF	soluble	no	0.0139336	-0.838411	-31.9664	338262	6.4838	0.497702	no
UNK	soluble	no	0.0649384	-0.621605	-12.2635	88084.5	6.84966	0.187654	no
RCC1	soluble	no	1.21433	-0.258195	-0.70043	44969	7.56666	0.0688836	no
LSM12	soluble	no	0.917049	-0.474359	0.426674	21700.8	7.87446	0.0923077	no
MRPL55	soluble	no	0.266341	-0.884375	14.1395	15128.4	11.6714	0.0625	no
CEP78	soluble	no	0.0230673	-0.413208	4.38228	76396.4	8.27942	0.195936	no
NSMCE3	soluble	no	0.0701201	-0.748684	7.0265	34308	9.79615	0.328947	no
GNB4	soluble	no	0.747162	-0.223529	-8.56564	37567.2	5.84576	0	no
TTC9C	soluble	no	0.246817	-0.891813	3.87831	20012.6	9.1741	0.146199	no
EXOSC2	soluble	no	0.433061	-0.183618	-0.312877	32789	7.58055	0	no
SMC5	soluble	no	0.0353487	-0.772116	10.6665	128806	8.53526	0.0435967	no
SNRPA1	soluble	no	4.96693	-0.495686	2.73718	28415.6	8.9979	0.254902	no
CST3	soluble	no	0.126933	-0.111644	3.53141	15799.2	8.95084	0.0684932	no
NDUFS8	soluble	no	1.00299	-0.392381	-3.18363	23705.1	6.26859	0	no
ITPR2	soluble	no	0.0140048	-0.266753	-47.3252	308064	6.39291	0.0466494	no
COX7A2L	soluble	no	0.95068	-0.157018	5.82804	12614.7	9.81407	0	no
TMA16	soluble	no	0.393948	-1.08719	8.60675	23864.3	9.86532	0.295567	no
CYC1	soluble	no	0.715409	-0.137538	7.49642	35422	9.24651	0	no
CUL7	soluble	no	0.00657178	-0.316961	-52.4053	191161	5.71227	0.0753828	no
CWC15	soluble	no	0.439503	-1.43231	-5.0316	26624.3	5.37746	0.759825	no
RCOR3	soluble	no	0.0583621	-0.870303	2.18404	55581.4	8.56359	0.480808	no
ZC3H13	soluble	no	0.0601526	-1.86325	45.1147	196635	10.0584	0.886091	no
MTPAP	soluble	no	0.176187	-0.373711	15.1112	66171.7	9.38208	0.0584192	no
MCTP2	soluble	no	0.0386741	-0.299317	-0.693308	99595.5	7.61708	0.186788	no
PPP6C	soluble	no	1.47005	-0.200328	-9.4744	35144.3	5.40139	0	no
MRPS23	soluble	no	0.916688	-0.705789	3.03576	21770.6	9.32534	0.273684	no
SLC35A4	soluble	no	0.454992	-0.0786408	0.84232	11132.8	8.44366	0	no
RPP40	soluble	no	0.151945	-0.282369	-7.02621	41834	6.66674	0	no
MRPL40	soluble	no	0.620907	-0.912621	9.10157	24490.4	10.2628	0.121359	no
SPR	soluble	no	1.16723	0.00498084	1.31434	28048.5	8.19442	0	no
SREBF1	soluble	no	0.0302142	-0.103051	4.44886	121675	8.19695	0.279861	no
EDC4	soluble	no	0.150963	-0.30571	-40.0264	151661	5.69137	0.331192	no
BCOR	soluble	no	0.0258621	-0.668091	-25.3222	192189	6.44229	0.441026	no
GGPS1	soluble	no	0.162491	-0.428	-7.11546	34870.9	6.05869	0	no
CALCOCO2	soluble	no	0.219835	-0.8713	-25.5302	52253.8	4.6638	0.132287	no
KPNA4	soluble	no	0.407824	-0.164299	-29.7494	57886.8	4.56281	0.0441459	no
MCM3AP	soluble	no	0.0152312	-0.358283	-33.1482	218405	6.34904	0.191919	no
CHPF2	soluble	no	0.0390462	-0.261917	0.895528	85948.2	7.87756	0.0595855	no
PSMD10	soluble	no	1.78975	-0.236283	-7.38151	24427.8	6.03152	0	no
DHX36	soluble	no	0.148553	-0.470933	-0.239424	114760	7.72773	0.0873016	no
GRPEL1	soluble	no	1.02551	-0.504608	1.60686	24279.1	8.31364	0.138249	no
DNAJB6	soluble	no	0.393563	-0.945706	6.10948	36087	9.742	0.288344	no
SCAF11	soluble	no	0.105431	-1.10643	14.6991	164652	8.55388	0.570062	no
ORC5	soluble	no	0.0948125	-0.131724	0.322172	50283.1	7.81059	0	no
CLTC	soluble	no	1.32619	-0.242746	-44.1866	191615	5.41644	0.00656716	no
MTA1	soluble	no	0.142017	-0.616643	21.8404	80786.2	9.64587	0.169231	no
NARF	soluble	no	0.0297113	-0.444518	-4.50784	51156.1	7.07994	0.0767544	no
PHF6	soluble	no	0.926496	-1.01205	12.8473	41290.5	8.81795	0.306849	no
LAMP2	soluble	no	1.20443	-0.0439024	-10.1586	44960.7	5.34124	0.0390244	no
NDUFB4	soluble	no	0.633732	-0.630233	8.87269	15208.6	10.242	0	no
PHF10	soluble	no	0.125207	-0.947992	-6.26885	56050.9	6.59062	0.299197	no
PPIE	soluble	no	0.346366	-0.521262	-9.45667	33430.8	5.29142	0.0996678	no
MRPS28	soluble	no	0.669866	-0.439037	4.83514	20842.8	9.61388	0.165775	no
PYM1	insoluble	yes	0.466393	-1.11569	6.98919	22655.6	10.1143	0.882353	no
AIP	soluble	no	0.613526	-0.492121	-8.70186	37636	6.24029	0	no
MRPS26	soluble	no	0.871477	-0.921951	12.0492	24211.7	11.0237	0.121951	no
TRIM56	soluble	no	0.0488575	-0.36543	0.452252	81487.7	7.77569	0.152318	no
TCF25	soluble	no	0.167134	-0.604882	-12.8554	76666.6	6.30872	0.300296	no
MRPS10	soluble	no	0.45859	-0.366169	0.963181	22999.5	8.22042	0.039801	no
INTS7	soluble	no	0.0896777	-0.085343	3.84629	106834	8.08546	0.0176715	no
CAPNS1	soluble	no	1.25155	-0.237687	-8.28739	28315.7	4.81814	0.115672	no
UBR5	soluble	no	0.0379229	-0.464952	-65.7775	309352	5.62906	0.282244	no
CDKN2A	soluble	no	0.67663	-0.234615	-4.95067	16532.6	5.60038	0.179487	no
MFF	soluble	no	0.29728	-0.558772	3.00593	38464.5	9.35233	0.304094	no
LETMD1	soluble	no	0.101184	-0.122222	31.692	41790.3	10.9081	0	no
CDC23	soluble	no	0.128973	-0.277722	-4.49858	68834.2	7.02589	0.0268007	no
JUNB	soluble	no	0.110823	-0.478098	7.84692	35879.3	9.60516	0.414986	no
RUVBL1	soluble	no	1.60977	-0.250658	-6.49751	50228	6.36948	0.0153509	no
BMP2K	soluble	no	0.00837872	-0.802412	-22.5274	129172	6.49207	0.501292	no
GTF3C1	soluble	no	0.0416907	-0.538644	-7.3257	238875	7.30974	0.198198	no
TOE1	soluble	no	0.320045	-0.509216	-3.55724	56547.8	7.18835	0.286275	no
GNPNAT1	soluble	no	0.273877	-0.159783	1.27994	20749.1	8.11614	0	no
KPNA1	soluble	no	0.514271	-0.2171	-20.6686	60221.8	4.65451	0.122677	no
GTF3C4	soluble	no	0.156813	-0.263747	-12.3879	91982.4	6.63921	0.126521	no
NSUN4	soluble	no	0.166385	-0.147656	2.8981	43088.6	8.25779	0	no
SMARCA2	soluble	no	0.10127	-0.895094	-6.13307	181279	7.20038	0.412579	no
DYNLRB1	soluble	no	0.442585	-0.335417	0.0290105	10921.6	7.53398	0	no
RBM39	soluble	no	1.2742	-0.648868	31.6094	59379.6	10.7457	0.275472	no
MIB1	soluble	no	0.0411893	-0.393936	-13.6686	110136	6.90307	0	no
FASTKD2	soluble	no	0.147353	-0.0480282	3.41642	81462.9	8.12162	0	no
COMMD10	soluble	no	0.194989	-0.253465	-2.91867	22966.4	6.52061	0	no
ECI1	soluble	no	4.14555	0.0354305	3.39055	32816	8.71684	0	no
RFC4	soluble	no	0.942504	-0.197796	1.81771	39681.8	8.1324	0.0413223	no
ZMYM3	soluble	no	0.0435998	-0.54562	-21.8309	152379	6.28108	0.294161	no
HEATR5B	soluble	no	0.0129494	0.0954128	-12.5569	224302	7.16952	0.0251086	no
LSM7	soluble	no	1.1346	-0.436893	-2.29742	11602.4	4.86654	0.126214	yes
RPRD1A	soluble	no	0.189371	-0.638462	-0.239679	35719.7	7.63744	0.0352564	no
DUSP23	soluble	no	0.486442	-0.129333	1.61302	16588.1	8.34065	0	no
MRPS15	soluble	no	0.766846	-0.646693	32.8338	29842.1	11.1564	0.14786	no
TRAF4	soluble	no	0.0413157	-0.478511	6.38943	53542.7	8.18887	0	no
FXR1	soluble	no	0.693402	-0.776973	-10.4066	69720.8	6.0248	0.380032	no
FIS1	soluble	no	0.411879	-0.232895	2.83593	16937.7	9.24162	0	no
FRG1	soluble	no	0.39196	-0.814341	8.41262	29172.4	9.53616	0.116279	no
CD9	soluble	no	3.16139	0.487281	-1.32981	25416.1	7.19311	0	no
AGO3	soluble	no	0.0144662	-0.32593	25.1589	97360.2	9.40108	0.0151163	no
SEZ6L2	soluble	no	0.0752114	-0.250769	-49.0246	97560.1	4.53732	0.130769	no
LSM6	insoluble	yes	1.27055	-0.37125	4.84024	9127.57	10.0034	0.0875	yes
RBBP4	soluble	no	1.49052	-0.560471	-36.9541	47655.7	4.5035	0.0870588	no
FRYL	soluble	no	0.0287141	-0.221374	-104.789	339598	5.28851	0.0989047	no
ATP6AP1	soluble	no	0.413416	0.144681	-7.11247	52025.8	6.04625	0	no
CEP290	soluble	no	0.0131554	-0.955143	-47.0969	290386	5.7283	0.0572812	no
RPUSD3	soluble	no	0.110168	-0.184046	18.5186	38460.7	10.9505	0.0712251	no
MIER1	soluble	no	0.156945	-1.15137	-72.4658	57983.2	4.05732	0.542969	no
DIDO1	soluble	no	0.052992	-0.964196	3.21241	243873	7.96188	0.746875	no
PDP1	soluble	no	0.0842308	-0.399441	-9.62278	61054.1	6.65831	0	no
LPL	soluble	no	0.229737	-0.320842	3.14759	53162.5	8.25531	0	no
SDC2	soluble	no	0.373818	-0.406965	-11.0828	22159.9	4.48128	0.432836	no
DNTTIP1	soluble	no	0.107169	-0.670821	6.6594	37013.3	9.37032	0.209726	no
MPRIP	soluble	no	0.0709494	-0.970927	-18.1589	116533	6.11294	0.413659	no
ABCC5	soluble	no	0.0202129	-0.0163535	15.6499	160660	8.89277	0.0765484	no
CUL4A	soluble	no	0.517818	-0.433202	3.51355	87680.2	8.30012	0.0131752	no
CACTIN	soluble	no	0.017389	-1.2281	11.3107	88701.7	9.6187	0.383905	no
GNB1	soluble	no	0.616717	-0.231176	-8.70447	37377	5.84966	0	no
KDM1A	soluble	no	0.288929	-0.370892	-8.73955	92902.6	6.47468	0.226526	no
TMED5	soluble	no	0.784876	-0.0659389	-12.181	26004.9	4.45548	0	no
INO80	soluble	no	0.00764086	-0.633098	56.185	176753	10.0478	0.242931	no
LGALS1	soluble	no	13.5213	-0.151111	-3.78622	14715.7	5.14637	0	no
UQCC2	soluble	no	0.175462	-1.04762	-0.186258	14874.8	7.5016	0.15873	no
PLPP3	soluble	no	0.215058	0.103859	12.6966	35116	9.40536	0	no
CIT	soluble	no	0.027876	-0.655205	-29.1387	231431	6.53624	0.137148	no
PLOD3	soluble	no	0.535079	-0.422087	-19.5917	84785.2	5.95255	0.00813008	no
SEH1L	soluble	no	0.69739	-0.3575	2.27708	39648.6	8.18409	0.116667	no
ECT2	soluble	no	0.0246673	-0.405799	0.208472	103505	7.76898	0.102845	no
ORC2	soluble	no	0.282186	-0.610225	-8.52791	65971.5	6.47662	0.246101	no
SMNDC1	insoluble	yes	0.685159	-0.915966	-0.372926	26711.1	7.34237	0.260504	no
YBEY	soluble	no	0.559916	-0.346707	-0.168903	19298.1	7.63816	0	no
ATP6V1B2	soluble	no	0.399507	-0.159883	-9.57748	56500.7	5.54764	0	no
SDC4	soluble	no	0.366692	-0.133333	-17.9299	21641.6	4.12591	0.292929	no
PCBP2	soluble	no	2.49958	-0.136712	-2.77972	38580.1	6.77325	0.0438356	no
NCBP1	insoluble	yes	0.378429	-0.327848	-18.5912	91839.4	6.4008	0.0544304	no
MYO1C	soluble	no	0.539281	-0.386736	33.755	121682	9.85721	0	no
ANKLE2	soluble	no	0.127323	-0.61162	-5.33375	104114	7.08807	0.276119	no
HINT1	soluble	no	9.08261	-0.174603	-1.98843	13801.9	6.95892	0	no
PITPNA	soluble	no	0.453954	-0.732222	-4.2946	31806.3	6.51948	0.0777778	no
AGO2	soluble	no	0.0615725	-0.358324	28.0251	97208.1	9.54475	0.0488941	yes
AIMP1	soluble	no	1.50132	-0.516346	3.42618	34352.7	8.69882	0.125	no
PAXBP1	soluble	no	0.100654	-0.831516	-20.6459	104804	5.36539	0.380589	no
PHB	soluble	no	8.7282	0.0242647	-4.03334	29804.1	5.45991	0	no
RPLP2	soluble	no	3.37207	-0.237391	-9.00775	11664.9	4.14098	0.365217	no
FARP1	soluble	no	0.0631819	-0.533397	4.64475	118633	8.27282	0.241148	no
VAPB	soluble	no	1.76836	-0.379835	-0.46364	27228.4	7.38914	0.0617284	no
IBTK	soluble	no	0.0318557	-0.307687	-0.166249	150528	7.74825	0.104952	no
MCM4	soluble	no	1.03509	-0.405794	-8.65211	96557.9	6.71467	0.14832	no
HMOX1	soluble	no	0.0825794	-0.426736	1.21127	32818.6	8.6826	0.190972	no
CNNM3	soluble	no	0.106402	0.0371994	-11.6524	76119.2	5.96399	0.100424	no
RTCB	insoluble	yes	1.6141	-0.229307	-2.69917	55210.3	7.23358	0	no
RFC2	soluble	no	0.772679	-0.0966102	-4.89	39157.3	6.40305	0.0310734	no
PUM1	insoluble	yes	0.0854428	-0.396037	-11.4339	126473	6.83063	0.295953	no
TUBGCP2	soluble	no	0.0772855	-0.207982	-9.51293	102534	6.83977	0.0299335	no
TRIM32	soluble	no	0.111753	-0.176876	-6.4289	71988.6	6.9756	0.0444104	no
NDUFAF3	soluble	no	0.588269	-0.184239	1.57763	20350.2	8.3393	0	no
FXN	soluble	no	0.358705	-0.465238	2.80767	23135.1	8.99322	0.0428571	no
MBD2	soluble	no	0.146299	-0.845499	22.2499	43254.5	10.7601	0.545012	no
HSPB8	soluble	no	0.357853	-0.505102	-7.31836	21604.4	4.75737	0.132653	no
PPL	soluble	no	0.0157661	-0.98246	-54.9189	204747	5.30381	0.0654897	no
TIMM13	soluble	no	0.158159	-0.506316	1.42139	10500	8.32422	0.126316	no
INTS4	soluble	no	0.0275335	-0.152336	-18.3132	108171	6.40445	0	no
PSMD13	soluble	no	1.70605	-0.176862	-11.3056	42945.5	5.61318	0	no
COPS8	soluble	no	0.647287	-0.0822967	-4.07814	23225.6	5.02037	0	no
KIF14	soluble	no	0.0454702	-0.593932	3.2026	186492	7.99287	0.112864	no
DDX3X	soluble	no	1.87935	-0.63429	-2.50326	73243.4	7.19543	0.196375	yes
RBM42	insoluble	yes	0.2037	-0.17875	11.8232	50414	10.3096	0.310417	no
TMEM132A	soluble	no	0.0307543	-0.234995	-32.3647	110110	5.36335	0.242424	no
GNAS	soluble	no	0.835416	-0.741534	49.1294	67947.9	12.0658	0.836735	no
DDX1	insoluble	yes	1.02984	-0.395541	-4.51205	82432.1	7.23329	0.0189189	no
B2M	soluble	no	10.6936	-0.376471	-2.14779	13714.6	6.50996	0	no
SLC31A1	soluble	no	0.697155	0.282632	-0.808623	21090.6	7.4702	0.126316	no
SGTA	soluble	no	0.331229	-0.490415	-14.4327	34063.1	4.51157	0.313099	no
ATP6V1D	soluble	no	0.193227	-0.443725	7.10123	28262.8	10.0069	0.117409	no
MARK2	soluble	no	0.0593131	-0.678426	33.6467	87910.8	10.3047	0.431472	no
RAE1	soluble	no	1.22089	-0.475	0.861999	40968.2	7.89927	0.0516304	no
ABHD14B	soluble	no	1.80803	0.0957143	-4.02861	22345.7	6.38843	0	no
LACTB	soluble	no	0.131829	-0.406947	6.15443	60693.6	8.74926	0.0840951	no
RWDD1	soluble	no	0.37635	-0.891358	-41.9222	27939.5	3.83014	0.353909	no
NUP88	soluble	no	0.397265	-0.288259	-26.9925	83541.9	5.45509	0.022942	no
SART3	soluble	no	0.436945	-0.659917	-25.6067	109935	5.24719	0.26999	no
PEX5	soluble	no	0.0888982	-0.464006	-54.5101	70864.8	4.16364	0.0422535	no
CWF19L2	soluble	no	0.0274245	-1.08814	11.2944	103787	9.04781	0.482103	no
PLPP2	soluble	no	0.254999	0.227778	3.97883	32573.8	8.44344	0	no
MRPS27	soluble	no	0.676687	-0.39686	-7.54916	47611.4	6.08005	0.0917874	no
U2SURP	soluble	no	0.349369	-1.14286	7.71116	118292	8.81944	0.570457	no
MRPS33	soluble	no	1.44574	-1.06792	13.0942	12628.7	10.7683	0.235849	no
TXNDC12	soluble	no	0.775251	-0.405233	-9.1678	19205.8	5.09829	0	no
PFDN2	soluble	no	2.01589	-0.594805	-1.06805	16647.8	6.55256	0.311688	no
TAF6	soluble	no	0.0206309	-0.300739	7.82064	72668.4	8.80293	0.364845	no
METTL17	soluble	no	0.0540277	-0.261623	14.3238	50733.6	9.78032	0.0263158	no
POLR2E	soluble	no	1.05428	-0.540952	-4.14646	24551.2	5.75941	0.0761905	no
SNX17	soluble	no	0.0831384	-0.360851	-0.466249	52901.2	7.53151	0.112766	no
SMARCAL1	soluble	no	0.032932	-0.381027	17.2543	105938	9.54871	0.289308	no
CRTC3	soluble	no	0.0403729	-0.638126	-5.70809	66959.3	6.83504	0.497577	no
RFC3	soluble	no	0.53843	-0.241292	5.39905	40556.3	8.42102	0	no
PITPNB	soluble	no	1.87625	-0.612915	-2.46968	31540.1	6.87294	0.0442804	no
MRPS35	soluble	no	0.536592	-0.573684	2.45233	36844.3	8.42488	0.0866873	no
MGA	soluble	no	0.00444314	-0.628809	-19.3385	336159	6.89148	0.328817	no
ARPC5	soluble	no	1.25936	-0.403974	-2.11729	16320.4	5.29627	0.225166	no
SDC1	soluble	no	0.0862833	-0.54871	-23.0151	32461.6	4.26182	0.758065	no
CNOT11	soluble	no	0.120619	-0.143333	-6.48096	55215.4	6.35933	0.223529	no
ARMC8	soluble	no	0.0422399	0.0457652	-9.14799	75509.3	6.71551	0	no
KTI12	soluble	no	0.0515944	-0.296045	-2.27408	38615.7	6.95157	0.234463	no
DDX39B	soluble	no	1.47694	-0.273832	-13.7352	48991.3	5.38059	0.0630841	no
SSX2IP	soluble	no	0.0524346	-0.88241	-9.52196	71236.2	6.3476	0.0700326	no
INTS6	soluble	no	0.0356772	-0.522435	9.45284	100390	8.84521	0.145434	no
MAP7D3	soluble	no	0.0341031	-1.01005	24.538	98429.3	9.97979	0.732877	no
SMG9	soluble	no	0.0812894	-0.478654	-3.09447	57650.7	7.00389	0.363462	no
HSPE1	soluble	no	10.3468	-0.0411765	1.98528	10931.7	9.4922	0	no
CHTF18	soluble	no	0.0537122	-0.407077	-3.86397	107383	7.21224	0.28	no
NUP43	soluble	no	0.246869	-0.358947	-21.3379	42150.8	5.42581	0	no
SEMA3C	soluble	no	0.116827	-0.42996	15.5818	85207	8.82938	0.0585885	no
CAPZB	soluble	no	2.17796	-0.55704	-6.5852	31350.5	5.2278	0.0252708	no
GOLGA7	soluble	no	0.548204	-0.521168	-0.548615	15824.1	7.12867	0	no
CPOX	soluble	no	0.201875	-0.442731	4.52807	50152	8.32817	0.10793	no
POLR1B	soluble	no	0.129938	-0.130308	1.81332	128229	7.87863	0.0105727	no
CAD	soluble	no	0.230745	-0.0804494	-38.4886	242984	6.42083	0.0566292	no
POP5	soluble	no	0.554713	-0.149693	-0.997733	18819.7	7.3105	0.0736196	no
LTV1	soluble	no	0.234181	-1.02442	-34.2391	54854.9	4.52998	0.341053	no
GNA11	soluble	no	0.401697	-0.347911	-7.55322	42123.3	5.38103	0	no
REPIN1	soluble	no	0.0571446	-0.796473	48.5723	63574.8	10.6014	0.208113	no
JMY	soluble	no	0.0639361	-0.725304	-15.072	111445	6.05518	0.382591	no
GEMIN5	soluble	no	0.198553	-0.399138	-27.789	168589	6.60943	0.0948276	no
PRCC	soluble	no	0.239218	-0.735031	-14.8741	52417.8	4.73616	0.755601	no
ZNF451	soluble	no	0.0240894	-0.578605	-25.8314	121484	6.75945	0.0442978	no
PCNT	soluble	no	0.0507314	-0.816966	-144.46	378037	5.27076	0.254496	no
ASF1B	soluble	no	0.0666312	-0.0678218	-15.7064	22433.5	4.19579	0	no
HDAC2	soluble	no	0.866081	-0.717828	-15.873	55364.2	5.74594	0.22541	no
HSF1	soluble	no	0.172585	-0.387146	-22.2272	57260.5	4.80798	0.372401	no
SPECC1L	soluble	no	0.0768238	-0.813876	-29.0878	124602	5.44124	0.45479	no
CORO1C	soluble	no	0.993486	-0.348523	-3.27748	53249	7.09148	0	no
NFX1	soluble	no	0.047734	-0.731696	24.6748	124395	8.26966	0.308036	no
NDUFA6	soluble	no	1.35012	-0.585938	8.17929	15136.5	10.6408	0	no
TMED9	soluble	no	5.29969	-0.341702	0.971074	27277.4	8.23272	0	no
GSTT1	soluble	no	0.10416	0.0116667	-0.217407	27335	7.59483	0	no
CDC16	soluble	no	0.214935	-0.392903	-23.1788	71655.6	5.67693	0.066129	no
CSNK1E	soluble	no	0.104011	-0.571154	19.6669	47315.1	10.1259	0.276442	no
UBE2N	soluble	no	3.20404	-0.271053	-1.07693	17137.8	6.53408	0	no
TRMT61A	insoluble	yes	0.227917	-0.124913	-1.36286	31381.7	7.38836	0.0899654	no
QPCTL	soluble	no	0.628959	-0.0748691	10.1382	42924.1	10.2524	0.0157068	no
RFC5	soluble	no	0.87535	-0.131471	-1.42202	38496.6	7.22083	0.0294118	no
PHF3	soluble	no	0.0402468	-0.939333	-19.1391	229481	6.95036	0.431584	no
RBKS	soluble	no	0.105425	0.13913	-10.0413	34143	4.67825	0.0217391	no
ZNF687	soluble	no	0.0247998	-0.448343	10.5049	129529	8.23572	0.455942	no
CD3EAP	soluble	no	0.0975911	-0.964706	4.43772	54985.6	8.90567	0.782353	no
SYNGR2	soluble	no	1.29617	0.168304	-5.70788	24810.1	4.52973	0.0357143	no
CD83	soluble	no	0.195345	-0.285854	2.17668	23041.6	8.27706	0.097561	no
PCBD1	soluble	no	1.23938	-0.3625	-1.91635	11999.6	6.79747	0.0673077	no
RPP38	soluble	no	0.221362	-0.472438	20.5294	31834.3	10.6936	0.162544	no
SMG1	soluble	no	0.0173996	-0.220623	-56.038	410501	6.41299	0.058454	no
CDK16	soluble	no	0.111126	-0.461895	-0.0996659	55715.7	7.71371	0.229839	no
SMOC1	soluble	no	0.0420612	-0.679263	6.04078	48162.7	8.27373	0.191244	no
KANK2	soluble	no	0.042839	-0.412691	-22.3481	91174.4	5.33374	0.40188	no
LRP1	soluble	no	0.0364293	-0.510805	-220.351	504606	5.01771	0.00814261	no
ZKSCAN1	soluble	no	0.0512044	-0.933037	-6.46687	63630	7.04638	0.360568	no
NDUFC2	soluble	no	1.5032	-0.395798	2.95129	14187.5	9.26617	0	no
MTX2	soluble	no	0.433327	-0.222053	-4.64977	29763.2	6.24543	0	no
LSM11	soluble	no	0.0242882	-0.752778	30.7854	39499.6	11.5511	0.502778	no
SNAP23	soluble	no	0.331284	-0.821801	-8.82002	23354	4.62319	0.123223	no
ARHGAP4	soluble	no	0.045568	-0.542495	-17.1846	105026	6.29732	0.249471	no
TMEM97	soluble	no	1.30322	0.216477	7.66003	20847.9	9.75776	0	no
RRAGC	soluble	no	0.199291	-0.149373	-21.5696	44224	4.72223	0.085213	no
FLII	soluble	no	0.128685	-0.440426	-25.7605	144751	5.90811	0.0669819	no
PML	soluble	no	0.0641903	-0.404195	-15.514	97550.6	6.12908	0.247166	no
ACP2	soluble	no	0.243579	-0.326241	-4.60193	48344.3	6.73382	0.0449173	no
NECAP1	soluble	no	0.31589	-0.462182	-1.18854	29737.4	6.7947	0.425455	no
SH3BGRL3	soluble	no	0.377036	-0.497849	-3.15296	10437.7	4.55584	0	no
PLOD1	soluble	no	0.266067	-0.358459	-7.44916	83550.2	6.93867	0	no
PLXNA2	soluble	no	0.00355482	-0.181468	-32.3622	211104	6.45456	0	no
ABCC2	soluble	no	0.0296571	0.0884142	9.0611	174207	8.46188	0.0239482	no
TOLLIP	soluble	no	0.42707	-0.242701	-3.47815	30281.8	5.76231	0	no
RAP1A	soluble	no	0.409952	-0.375	-0.872544	20987.2	6.5482	0	no
PKP3	soluble	no	0.205511	-0.449435	15.5611	87082.2	9.70305	0.12798	no
TRIM29	soluble	no	0.236038	-0.818367	-3.20583	65834.7	7.15765	0.180272	no
WDR5	soluble	no	0.54281	-0.322156	3.84507	36588.5	8.39609	0.0838323	no
GALT	soluble	no	0.0298989	-0.565963	-4.08043	43363.1	6.99222	0.0949868	no
MTA3	soluble	no	0.104647	-0.540741	8.66442	67503.7	8.71727	0.111111	no
PHLDB2	soluble	no	0.0407874	-0.862251	-2.69093	142158	7.45383	0.357542	no
GPATCH11	soluble	no	0.168598	-1.18175	-6.53523	33277.3	5.6051	0.332046	no
CHD4	soluble	no	0.263928	-0.833525	-50.1868	218005	5.62791	0.33159	no
PSMC6	soluble	no	1.43738	-0.436504	-0.429868	44173	7.56373	0	no
BMP1	soluble	no	0.0130242	-0.60071	-11.8851	111249	6.88702	0.0415822	no
DDB1	soluble	no	0.798623	-0.110789	-46.1054	126968	4.92221	0	no
UBR4	soluble	no	0.0515228	-0.199537	-115.31	573841	5.91241	0.0985915	no
FLVCR1	soluble	no	0.125079	0.444144	-5.03014	59862.9	5.78048	0.14955	no
CMC1	soluble	no	0.258549	-0.79717	4.20713	12489.6	8.81355	0.122642	no
PLIN3	soluble	no	2.45711	-0.385253	-12.1288	47075	5.10606	0.103687	no
LRRC8D	soluble	no	0.0547984	-0.0884615	0.16333	98201.4	7.76987	0.0571096	no
CEP55	soluble	no	0.0911104	-0.968319	-3.37383	54178.2	6.99877	0.193966	no
PGRMC1	soluble	no	1.31271	-0.56359	-16.1808	21671.2	4.29943	0.205128	no
CPSF3	soluble	no	0.273367	-0.209795	-28.7882	77486	5.3362	0	no
VPS25	soluble	no	0.419649	-0.457386	-2.17645	20747.7	6.27648	0	no
STX10	soluble	no	0.207017	-0.264257	-14.1274	28114.1	4.52739	0	no
ST3GAL4	soluble	no	0.0597153	-0.16006	12.6582	38045.5	9.88057	0	no
SPAG5	soluble	no	0.0651066	-0.54627	-68.3018	134422	4.64931	0.191115	no
SET	soluble	no	2.91115	-1.33379	-52.7635	33488.9	3.94976	0.451724	no
SEC24B	soluble	no	0.0864339	-0.281782	-15.7923	137418	6.64948	0.30205	no
KIF1C	soluble	no	0.0247611	-0.73291	-7.34704	122947	6.88112	0.320036	no
COPZ1	soluble	no	1.24485	-0.0525424	-10.0827	20198.2	4.42585	0	no
DDX23	soluble	no	0.606742	-1.15183	33.729	95582.5	10.2109	0.347561	no
ADCY9	soluble	no	0.0328654	-0.128086	-6.17411	150701	7.3527	0.116038	no
EGFR	soluble	no	0.244756	-0.316033	-19.4193	134277	6.66552	0.0479339	no
RANBP10	soluble	no	0.0427416	-0.578065	-9.15682	67256.7	6.75916	0.320968	no
SRP14	soluble	no	2.27981	-0.444853	14.6941	14569.9	10.7529	0.316176	no
SLC1A5	soluble	no	3.79066	0.643808	-8.95925	56598.3	5.13953	0.064695	no
TOM1L1	soluble	no	0.0572114	-0.465336	-18.9838	52988.8	4.88468	0.218487	no
BCCIP	soluble	no	0.566719	-0.689809	-27.79	35979.5	4.23784	0.207006	no
SSBP1	soluble	no	12.5867	-0.561486	5.09941	17259.7	10.0411	0	no
DROSHA	soluble	no	0.0145843	-0.790247	2.31957	159316	7.91328	0.336245	no
POLR1A	soluble	no	0.085626	-0.414419	-12.3816	194811	7.03082	0.0831395	no
LAMA1	soluble	no	0.0777216	-0.335317	-76.3025	337084	6.3102	0.00943089	no
HTATSF1	soluble	no	0.463913	-1.34795	-123.052	85852.8	4.02332	0.633113	no
MGAT1	soluble	no	0.0692509	-0.302921	8.60536	50878.4	9.48934	0.0247191	no
DHX34	soluble	no	0.0310743	-0.405424	-1.69224	128120	7.5873	0.133858	no
ZNF207	soluble	no	0.705195	-0.637657	8.63547	50750.5	9.49493	0.801255	yes
CHMP1A	soluble	no	0.423933	-0.470918	0.887319	21702.8	8.46362	0.112245	no
DDAH2	soluble	no	0.274852	0.00666667	-6.44261	29643.9	5.89644	0	no
IREB2	soluble	no	0.160099	-0.076947	-5.81797	105059	7.05346	0	no
PSMC5	soluble	no	1.43172	-0.321675	-0.134621	45626	7.66025	0.0320197	no
GTPBP2	soluble	no	0.109661	-0.161794	2.66947	65768.5	8.13098	0.0730897	no
SUPT6H	soluble	no	0.0995185	-0.855968	-113.938	199073	4.53638	0.253187	no
SHC1	soluble	no	0.264964	-0.493997	-8.75847	62822.1	6.40011	0.377358	no
NAPRT	soluble	no	0.35456	0.101859	-8.23697	57578.2	5.37014	0	no
OTUD7B	soluble	no	0.0378031	-0.699763	-9.85234	92525.9	6.69503	0.421115	no
ARL13B	soluble	no	0.0485005	-0.856075	-5.73118	48643.2	6.59361	0.502336	no
ITCH	soluble	no	0.0416387	-0.614396	-12.5698	102803	6.23218	0.172757	no
QSOX2	soluble	no	0.171651	-0.229799	0.104075	77528.7	7.77502	0.0916905	no
PHKB	soluble	no	0.0274482	-0.294053	-8.0197	124884	6.93605	0.021043	no
PATL1	soluble	no	0.0833076	-0.58026	-8.14523	86850.1	6.65022	0.406494	no
ISCU	soluble	no	0.724406	-0.27006	9.52833	17999	10.1309	0.0598802	no
SLC2A3	soluble	no	1.3146	0.536492	-1.04014	53924.3	7.24477	0.0141129	no
AGR2	soluble	no	2.36088	-0.372571	3.98429	19979.2	9.44794	0.0914286	no
TCP11L1	soluble	no	0.0352796	-0.153438	-15.4096	57034.9	5.29858	0.119843	no
NFAT5	soluble	no	0.0365944	-0.631417	-42.3979	165763	4.9002	0.551927	no
DDX6	soluble	no	0.764928	-0.322567	6.38959	54416.8	8.92601	0.146998	no
PACSIN3	soluble	no	0.538271	-0.971462	-10.363	48486.8	6.08894	0.205189	no
THTPA	soluble	no	0.0881297	-0.356957	-16.2403	25565.9	4.46475	0.0782609	no
ETFB	soluble	no	2.10285	-0.115294	1.49763	27843.6	8.31348	0	no
MCM2	soluble	no	0.544088	-0.498451	-34.7293	101896	5.19978	0.211283	no
PDHB	soluble	no	0.798181	0.00167131	-3.60205	39233.4	6.62725	0	no
GTF3C5	soluble	no	0.18102	-0.610405	-3.75934	59570.8	6.90063	0.125241	no
PDHA1	soluble	no	1.45613	-0.311795	2.56067	43295.6	8.14445	0	no
EPHX1	soluble	no	1.07635	-0.260879	-2.00142	52948.9	7.27888	0	no
CDC27	soluble	no	0.215626	-0.392354	-6.01189	91867.3	7.02607	0.25	no
LRWD1	soluble	no	0.0713558	-0.128284	-3.6451	70861.2	7.21535	0.0942813	no
BRD7	soluble	no	0.0728414	-0.94086	-10.5682	74138.6	6.33361	0.385561	no
IL6ST	soluble	no	0.104669	-0.456536	-22.7515	103537	5.79555	0.114379	no
BCL10	soluble	no	0.303099	-0.695708	-5.56093	26251.6	5.47493	0.399142	no
SNRPD3	soluble	no	5.69858	-0.434127	11.7784	13916.2	10.9781	0.18254	no
COTL1	soluble	no	7.00135	-0.414085	-2.25996	15945	5.31299	0.056338	no
PTGS2	soluble	no	0.0482652	-0.286755	-2.18095	68996.1	7.41005	0	no
DEK	soluble	no	3.6506	-1.28587	5.38189	42674.3	9.01356	0.522667	no
RPP30	soluble	no	0.498782	0.061194	7.21288	29321.2	9.23536	0.0485075	no
SH3GL1	soluble	no	0.842426	-0.733967	-11.3572	41490	5.08488	0.154891	no
LRCH4	soluble	no	0.0328909	-0.363982	3.63276	73450.3	8.29424	0.417277	no
TAF2	soluble	no	0.0179955	-0.323436	8.15871	136971	8.27354	0.154295	no
CCS	soluble	no	0.400103	-0.305109	-11.8962	29040.6	5.31198	0.138686	no
ITPRIPL2	soluble	no	0.181822	0.0515888	19.2904	58446.2	9.67815	0.0168224	no
UPP1	soluble	no	0.138576	0.0341935	1.31247	33934.3	7.95385	0	no
YWHAQ	soluble	no	3.19566	-0.511837	-14.6945	27764.2	4.40631	0.0367347	no
MRPS2	soluble	no	0.852216	-0.268243	7.76759	33249.2	9.58612	0.0945946	no
ATP6V1G1	soluble	no	0.18377	-1.06525	2.74643	13757.5	9.16723	0.322034	no
CLCN7	soluble	no	0.196451	0.238509	5.3691	88679.1	8.57408	0.0745342	no
ACTR5	soluble	no	0.056051	-0.423064	-23.9141	68297.5	4.94176	0.0609555	no
POLR3E	soluble	no	0.0817425	-0.515254	-11.0546	79898	6.43001	0.189266	no
CSNK1A1	soluble	no	0.841997	-0.517507	17.6838	38914.9	10.0295	0.0890208	no
LAMTOR3	soluble	no	0.51129	0.125806	-0.0793398	13622.7	7.50992	0	no
TMX1	soluble	no	1.10568	-0.295714	-11.8913	31791.2	4.63064	0.178571	no
ANKRD28	soluble	no	0.0404366	-0.11396	-34.4793	112966	6.22015	0	no
THOC5	soluble	no	0.219717	-0.587994	-7.99182	78507.8	6.8685	0.114202	no
NTMT1	soluble	no	0.591049	-0.235426	-6.85984	25387	5.15756	0	no
SRP68	soluble	no	1.076	-0.552632	7.06234	70729.6	8.79825	0.100478	no
YEATS4	soluble	no	0.188739	-0.605286	2.02351	26499.5	8.80696	0.030837	no
HSPG2	soluble	no	0.00451139	-0.294352	-103.494	468830	6.49497	0.0407652	no
BUD31	soluble	no	0.840206	-0.781944	7.7109	16999.7	9.00079	0.145833	no
CTDSP1	soluble	no	0.131586	-0.211494	-7.56067	29203.3	5.8567	0.103448	no
STUB1	soluble	no	1.54251	-0.810891	-9.81169	34856.2	5.68357	0.148515	no
FUBP3	insoluble	yes	0.793106	-0.504545	3.54564	61640.4	8.55294	0.22028	no
NAA20	soluble	no	0.281968	-0.255618	-9.00869	20368.2	4.6848	0.0955056	no
IFI16	soluble	no	0.596341	-0.610955	23.5375	88255.5	9.89737	0.267516	no
SNRPD1	soluble	no	2.99806	-0.579832	16.105	13281.6	12.092	0.260504	no
NSMCE4A	soluble	no	0.116434	-0.803377	-15.893	44301.4	5.0365	0.285714	no
MSRB3	soluble	no	0.320086	-0.358854	-1.31283	20702.3	7.37367	0.119792	no
MDH1	soluble	no	6.61125	-0.0434132	-0.442452	36426.1	7.44729	0	no
ATP11A	soluble	no	0.0261954	-0.0286596	-13.8727	129756	6.57497	0.00529101	no
B3GALT6	soluble	no	0.0302692	-0.334043	13.2506	37137.6	9.94026	0.0334347	no
POLR2G	soluble	no	0.314187	0.0674419	-5.29232	19294.3	5.22954	0	no
ALDH16A1	soluble	no	0.361933	0.00586035	-6.98963	85127.5	6.77348	0.00872818	no
SFN	soluble	no	2.29934	-0.59879	-18.1829	27774.1	4.38877	0.125	no
EAF1	soluble	no	0.199752	-1.01343	-8.24359	29041.9	5.04048	0.593284	no
SCML2	soluble	no	0.0823301	-0.555	9.38799	77256.8	8.72061	0.3	no
TMED4	soluble	no	1.21338	-0.367401	1.86599	25942.8	8.47583	0	no
ATG13	soluble	no	0.0334115	-0.271954	-22.8412	56571.8	4.75172	0.208897	no
ATP6AP2	soluble	no	0.224137	0.104286	-4.79845	39008	5.98132	0	no
FRA10AC1	soluble	no	0.0754961	-1.31175	2.42958	37548.1	8.2652	0.336508	no
UBE2L3	soluble	no	3.27911	-0.754545	2.63191	17861.6	8.79354	0.0584416	no
DSN1	soluble	no	0.44293	-0.664045	-2.48302	40067.2	7.05056	0.303371	no
SCAI	soluble	no	0.0201343	-0.435149	6.40552	70399.5	8.81539	0.10066	no
SLC38A2	soluble	no	1.12367	0.598617	1.55044	56026	8.11672	0.0118577	no
NAA50	soluble	no	3.35797	-0.387574	4.59349	19398.4	9.0819	0.0532544	no
SP3	soluble	no	0.0306408	-0.424328	-27.6606	81925.3	4.91242	0.259923	no
GRN	soluble	no	0.337232	-0.230523	-18.5014	63544.5	6.81999	0	no
NUP37	soluble	no	0.553097	-0.202147	-13.5816	36707.6	5.8191	0	no
SLU7	soluble	no	0.10637	-1.24283	-3.50907	68386.7	7.14384	0.419795	no
EIF2S1	soluble	no	2.53243	-0.453333	-13.6127	36112.2	4.72687	0.104762	no
SNRPD2	soluble	no	5.11855	-0.705932	10.7413	13526.9	10.6597	0.305085	no
SOGA1	soluble	no	0.00752202	-0.732256	-19.7332	159760	6.39617	0.200281	no
ANAPC1	soluble	no	0.0433957	-0.127881	-45.9357	216500	6.2724	0.0596708	no
SORBS2	soluble	no	0.0534039	-0.923727	8.76027	124108	8.41728	0.386364	no
ANXA7	soluble	no	1.02642	-0.456967	-4.69249	52739.2	5.32068	0.295082	no
DESI1	soluble	no	0.333008	-0.106548	-7.18191	18262.7	4.59098	0.0833333	no
TSR1	soluble	no	0.491802	-0.592413	-2.03934	91810	7.44378	0.186567	no
APEX1	soluble	no	5.17969	-0.583019	2.2014	35554.5	8.25588	0.185535	no
ERLIN2	soluble	no	0.767713	-0.162537	-8.37252	37839.5	5.32523	0.0324484	no
TYMP	soluble	no	0.969658	0.0794606	-9.7582	49955.5	5.19218	0.0871369	no
NDUFAF4	soluble	no	0.409854	-0.532571	2.99645	20266.5	9.34537	0.0514286	no
ZYX	soluble	no	0.675929	-0.63042	-8.43286	61277.3	6.6545	0.617133	no
DAZAP1	soluble	no	0.539785	-0.754545	3.62503	43383.4	8.77847	0.609337	yes
ZDHHC5	soluble	no	0.0846817	-0.449371	14.6401	77544.7	9.28213	0.58042	no
THOC1	soluble	no	0.29491	-0.639117	-31.5629	75666.3	4.63432	0.121766	no
UBLCP1	soluble	no	0.778105	-0.444969	-2.98193	36804.6	6.39371	0.0345912	no
FAM162A	soluble	no	0.274743	-0.397403	11.4946	17342.4	10.4827	0.0584416	no
SZRD1	soluble	no	0.100237	-1.13289	1.99721	16997.1	9.65232	0.993421	no
TATDN3	soluble	no	0.0972898	-0.174453	-1.31053	30333	7.1821	0	no
PNP	soluble	no	1.74047	-0.166436	-2.28133	32117.9	6.9482	0	no
THG1L	soluble	no	0.124847	-0.418456	1.41985	34830.9	8.11927	0	no
SH3PXD2A	soluble	no	0.0433735	-0.804237	16.6151	125289	9.29265	0.477493	no
HEXIM1	soluble	no	0.235185	-1.27493	-25.4428	40623.5	4.54267	0.729805	no
PIAS1	soluble	no	0.0317393	-0.293088	-3.57777	71836	7.30989	0.135177	no
LDLR	soluble	no	0.12129	-0.388953	-49.2609	95376	4.64254	0.0139535	no
PPM1B	soluble	no	0.238303	-0.544676	-29.8586	52642.6	4.69423	0.219207	no
CCT3	soluble	no	3.5136	-0.252477	-6.09428	60533.9	6.44067	0.0440367	no
PIK3CB	soluble	no	0.0112089	-0.200561	-6.57862	122762	7.0936	0	no
PIP5K1A	soluble	no	0.0964413	-0.361922	3.38146	62633.3	8.34862	0.13879	no
TEX264	soluble	no	0.350335	-0.209585	-17.4997	34188.6	4.49746	0.319489	no
KIFC3	soluble	no	0.0455223	-0.604082	0.0586705	92774.9	7.7595	0.187275	no
SPG21	soluble	no	0.326891	-0.0938312	-6.39559	34960.1	6.23538	0	no
CEP97	soluble	no	0.0604393	-0.460694	-45.3337	96981	4.65691	0.144509	no
SMARCD2	soluble	no	0.172283	-0.506968	16.8262	58920.9	10.2173	0.299435	no
NCDN	soluble	no	0.143651	0.128532	-19.1491	78864.3	5.15769	0	no
PODXL	soluble	no	1.51436	-0.405556	-17.6114	58635.3	5.18095	0.562724	no
KLHL13	soluble	no	0.0685244	-0.167939	-8.43839	73868	6.60735	0.0229008	no
NAXE	soluble	no	0.489213	-0.096875	0.232403	31674.6	7.77689	0	no
TTC19	soluble	no	0.0481029	-0.317368	-9.42089	42456.7	5.53128	0.0763158	no
BZW2	soluble	no	1.66113	-0.390692	-3.33094	48162.4	6.64645	0.0739857	no
MRPS18B	soluble	no	0.153711	-0.695736	10.5027	29395.6	9.73737	0.213178	no
C1S	soluble	no	0.0362459	-0.37064	-34.4781	76684.4	4.58631	0.00872093	no
GMPS	soluble	no	1.61584	-0.161328	-6.22393	76715.4	6.85733	0.010101	no
ALKBH5	soluble	no	0.108222	-0.694416	9.50016	44255.9	9.43809	0.380711	no
HAUS3	soluble	no	0.0299463	-0.556882	-18.5289	69650.3	5.23616	0	no
POLR2K	soluble	no	0.445576	-1.0069	4.45648	7004.19	9.34397	0.189655	no
FERMT2	soluble	no	0.291678	-0.395294	-7.04745	77860.5	6.67782	0.0470588	no
DNAJC9	soluble	no	2.28866	-0.884231	-4.3726	29909.7	5.3846	0.234615	no
ANAPC5	soluble	no	0.046947	-0.136821	-8.72226	85076.9	6.86185	0.0172185	no
ACOX1	soluble	no	0.342577	-0.25303	3.42728	74423.6	8.2946	0.0106061	no
SEC14L1	soluble	no	0.0455193	-0.336643	-12.4601	81249.6	6.38754	0.0559441	no
SND1	soluble	no	1.51383	-0.425824	-3.98534	101997	7.16969	0.0615385	no
MAPK14	soluble	no	0.24287	-0.260833	-12.1402	41293.3	5.58107	0	no
NSMCE1	soluble	no	0.134699	-0.517293	-0.772086	30855.4	7.52534	0.075188	no
PSMD11	soluble	no	2.20038	-0.182227	-4.47767	47463.8	6.42266	0	no
COL5A1	soluble	no	0.0114856	-0.873069	-58.1172	183560	4.67679	0.700218	no
TTF2	soluble	no	0.037637	-0.599053	10.2152	129588	8.50604	0.30895	no
GATAD2A	soluble	no	0.256472	-0.503633	25.4439	68062.8	10.6645	0.537125	no
CCT2	soluble	no	6.00553	-0.0147664	-9.2535	57488.2	6.41621	0	no
NEDD4	soluble	no	0.0963929	-0.685216	-17.9007	149114	6.56106	0.18423	no
DLGAP5	soluble	no	0.0902129	-0.788889	16.956	95114.9	9.54466	0.294326	no
NAPA	soluble	no	0.41434	-0.347458	-11.9021	33232.7	5.0214	0	no
CPSF6	soluble	no	0.788442	-0.972051	-1.99162	59209.8	7.16275	0.662432	yes
LPP	soluble	no	0.468425	-0.589052	-2.97057	65746.3	7.39461	0.591503	no
RAD18	soluble	no	0.115971	-0.786465	-0.655289	56222.6	7.62616	0.373737	no
DERA	soluble	no	0.391203	-0.0745283	6.57157	35230.8	9.31514	0	no
RIF1	soluble	no	0.054889	-0.49818	-69.717	274466	5.19936	0.348706	no
IPO4	soluble	no	0.269516	0.0695652	-60.8302	118715	4.60402	0.0323774	no
FADD	soluble	no	0.0884058	-0.375962	-5.41482	23279.4	5.39673	0.115385	no
PTGES	soluble	no	1.59736	0.402632	6.64296	17102.3	9.76919	0	no
KATNB1	soluble	no	0.0665916	-0.287176	-0.905237	72333.6	7.60018	0.227481	no
LUZP1	soluble	no	0.0526462	-1.02546	8.37313	120275	8.83002	0.627323	no
EMC10	soluble	no	0.154923	-0.154198	-4.38089	27346.8	6.0315	0.152672	no
PRKAR2A	soluble	no	1.06715	-0.49604	-18.6386	45518.4	4.6962	0.155941	no
NACA	soluble	no	1.40199	-0.655349	-15.999	23383.9	4.21724	0.469767	no
CDKN2AIP	soluble	no	0.243357	-0.491034	11.1449	61124.9	9.53566	0.472414	no
ACTG1	soluble	no	0.432183	-0.198933	-12.5367	41792.8	5.15943	0	no
GUK1	soluble	no	0.256449	-0.38731	-1.99938	21725.6	6.52755	0.121827	no
MCAT	soluble	no	0.197404	-0.140256	6.41906	42961.5	8.8812	0.0205128	no
CCDC97	soluble	no	0.0631352	-0.931487	-39.5026	38946.6	4.23075	0.539359	no
CALR	soluble	no	10.2435	-1.10432	-59.1772	48141.6	4.04336	0.342926	no
ZNF638	soluble	no	0.22502	-0.805966	-26.1817	220625	6.30895	0.452983	no
HERC2	soluble	no	0.00606259	-0.186202	-94.9507	527228	6.21956	0.0618535	no
MTX1	soluble	no	0.25497	-0.437124	15.8691	51462.8	10.2307	0.371245	no
METTL16	soluble	no	0.204484	-0.486121	1.29129	63621	7.93118	0.229537	no
MRPS14	soluble	no	0.767477	-0.534375	15.8181	15138.7	11.9306	0	no
MAT2B	soluble	no	1.3745	-0.343413	-1.36767	37551.8	7.38815	0	no
ELMO2	soluble	no	0.0747562	-0.328194	-15.6037	82615.1	5.69634	0.0152778	no
UNC5B	soluble	no	0.0498397	-0.183704	-22.2234	103638	5.89942	0.0169312	no
M6PR	soluble	no	2.45075	-0.190614	-8.02976	30993.3	5.64349	0.0685921	no
ZFP91	insoluble	yes	0.112897	-1.00982	-2.45728	63445	7.37816	0.582456	no
CLINT1	soluble	no	0.791026	-0.6464	-4.86328	68259.4	6.34706	0.4048	no
STX6	soluble	no	0.442185	-0.420784	-12.0232	29176	4.56716	0.0235294	no
POP4	soluble	no	0.0827352	-0.570455	22.7338	25424.7	10.7402	0.122727	no
SLIRP	soluble	no	6.68341	-0.576147	6.0446	12349	10.9979	0.146789	no
APLP2	soluble	no	0.369764	-0.579685	-65.6954	86955.8	4.44081	0.161206	no
TM9SF3	soluble	no	0.710734	0.24584	-2.52243	67888.3	7.2283	0	no
KIFC1	soluble	no	0.120942	-0.604458	10.9568	73747.6	9.3532	0.271917	no
AKAP1	insoluble	yes	0.210748	-0.324695	-47.7388	97341.6	4.57504	0.33887	no
ST13	soluble	no	2.58749	-0.857453	-14.2035	41331.7	4.91916	0.506775	no
MPG	soluble	no	0.239451	-0.491611	12.1785	32868.7	9.99727	0.261745	no
TMF1	soluble	no	0.0495342	-0.829826	-61.7239	122842	4.57969	0.37054	no
UBL5	soluble	no	0.910474	-0.415068	1.77495	8546.93	8.7021	0	no
PREB	soluble	no	0.199251	-0.0920863	1.09341	45468.2	7.95241	0.0767386	no
PGAM5	soluble	no	1.84054	-0.379239	3.80176	32004.5	8.88759	0.0934256	no
SMAD4	soluble	no	0.263606	-0.388225	-7.88032	60439.1	6.98482	0.221014	no
ARL8B	soluble	no	0.550678	-0.272043	2.49431	21539	8.62429	0	no
RANBP3	soluble	no	0.170719	-0.750441	-34.5392	60209.9	4.41856	0.671958	no
POLR3A	soluble	no	0.0528724	-0.24777	18.1887	155641	8.6156	0	no
UCHL3	soluble	no	0.815137	-0.404783	-18.0886	26182.6	4.57699	0.0434783	no
MED1	soluble	no	0.0316933	-0.677356	18.3238	168478	9.09587	0.559772	yes
HAUS6	soluble	no	0.0414883	-0.544712	-19.4644	108621	6.4397	0.163351	no
PPP1CB	soluble	no	0.62429	-0.242813	-5.82728	37186.8	6.06075	0.0642202	no
SENP1	soluble	no	0.0488045	-0.674068	6.57241	73480.6	8.64359	0.122671	no
UQCRFS1	soluble	no	1.58404	-0.0781022	2.49902	29668	8.46511	0	no
EP400	soluble	no	0.0112515	-0.472903	47.7287	343489	9.67452	0.42007	no
RECQL5	soluble	no	0.0288668	-0.598991	16.676	108858	8.68599	0.316852	no
AP2A1	soluble	no	0.166086	-0.0899693	-5.14731	107546	7.03812	0.127943	no
SNRPA	soluble	no	3.14255	-0.438652	12.1708	31279.5	10.4974	0.379433	no
LAMC1	soluble	no	0.163339	-0.61504	-77.2475	177603	4.75529	0.0646364	no
FUBP1	soluble	no	2.11043	-0.74441	-0.0565681	67560.4	7.71032	0.459627	no
SMAP1	soluble	no	0.203635	-0.511777	6.23562	50386.5	9.13262	0.45182	no
SUDS3	soluble	no	0.0905912	-1.06433	-6.19314	38136.1	5.32584	0.378049	no
TCP1	soluble	no	3.6097	-0.0377698	-7.99613	60343.6	5.96146	0.0197842	no
DNAJA3	soluble	no	0.673842	-0.447917	16.7371	52488.7	9.67871	0.05	no
CLPTM1L	soluble	no	0.38149	0.0505576	5.61356	62229.2	8.77075	0.0111524	no
ALDH3A2	soluble	no	0.689441	-0.0760825	1.16687	54847.8	7.99324	0	no
ATG5	soluble	no	0.0728874	-0.467636	-11.1704	32447.2	5.56752	0	no
TSPAN8	soluble	no	0.195818	0.728692	-3.68971	26043.9	5.27161	0	no
VWA8	soluble	no	0.05741	-0.332756	-4.66778	214824	7.42445	0.0251969	no
RHOA	soluble	no	3.46745	-0.367876	-2.79191	21768.1	5.89063	0.0466321	no
UBE2S	soluble	no	0.299372	-0.422072	1.93163	23845.3	8.67055	0.301802	no
FBXO11	soluble	no	0.0223858	-0.60863	-11.2332	103585	6.99251	0.1726	no
POLR1C	soluble	no	0.526362	-0.280347	-14.1563	39249.7	5.18198	0	no
CPSF1	soluble	no	0.110124	-0.214414	-24.7041	160884	6.37094	0.107415	no
ATP11C	soluble	no	0.1914	-0.0678445	-11.0651	129477	6.6336	0	no
PPIL3	soluble	no	0.732219	-0.463354	-2.35991	18154.5	6.78123	0	no
KPNB1	soluble	no	1.71458	-0.0916667	-51.8021	97170.2	4.40954	0	yes
SCNM1	soluble	no	0.117366	-0.873913	4.68736	25949.4	9.18433	0.526087	no
ZMYND8	soluble	no	0.0601948	-0.845363	-6.05151	131692	7.19984	0.499157	no
APC	soluble	no	0.00906312	-0.889694	2.07004	311646	7.86477	0.647555	no
MBNL1	soluble	no	0.134455	-0.190206	10.5085	41817.2	9.0724	0	no
KPNA6	soluble	no	0.869495	-0.211754	-20.7083	60029.5	4.61564	0.0634328	no
TUBG1	soluble	no	0.474224	-0.374723	-10.3857	51169.9	6.05993	0	no
PRDX2	soluble	no	11.0519	-0.199495	-3.33201	21891.9	5.75542	0	no
P3H2	soluble	no	0.221455	-0.542514	-25.4903	80984.5	5.47038	0.0451977	no
PCDH1	soluble	no	0.0561525	-0.416132	-45.1727	114743	4.65131	0.143396	no
PSMC3	soluble	no	1.87907	-0.396355	-13.5773	49203.5	4.86509	0.0182232	no
MTA2	soluble	no	0.662689	-0.527695	31.5212	75023.1	10.1728	0.20509	no
NDUFB9	soluble	no	0.622797	-1.07709	2.59645	21830.9	8.56274	0.117318	no
PSMD1	soluble	no	0.700792	-0.228856	-33.8116	105836	5.04412	0.113326	no
ACTN4	soluble	no	2.49699	-0.636773	-40.9809	104854	5.11807	0.0340285	no
CHD6	soluble	no	0.00297815	-0.708656	-48.8675	305412	6.17883	0.301657	no
RSU1	soluble	no	0.997361	-0.456679	2.20888	31540.3	9.16349	0.173285	no
NAA40	soluble	no	0.224207	-0.610549	-1.13523	27193.9	7.4255	0.0590717	no
CCT4	soluble	no	7.61406	0.0283859	0.930538	57924.2	7.93982	0.0519481	no
RAD51	soluble	no	0.248474	-0.167552	-8.49885	36966.2	5.29167	0.0501475	no
ARHGEF2	soluble	no	0.386779	-0.602941	-3.50804	111543	7.27222	0.289047	no
CFL1	soluble	no	10.9113	-0.359036	1.44524	18502.5	8.28814	0	no
OGT	soluble	no	0.295089	-0.242447	-16.7585	116925	6.68042	0.00573614	no
GDA	soluble	no	1.54454	-0.157709	-16.7351	51003	5.44867	0	no
GGCT	soluble	no	2.79033	-0.496277	-6.51266	21007.7	4.78828	0	no
GCFC2	soluble	no	0.0271541	-0.732778	-17.7422	89384.6	5.81463	0.332907	no
CIZ1	soluble	no	0.016346	-0.86882	-17.9457	100045	6.0192	0.576837	no
FZD6	soluble	no	0.0574942	0.00113314	3.40683	79292.1	7.99588	0.211048	no
NPR3	soluble	no	0.0731199	-0.218484	-10.2731	59807.8	6.31353	0.0480591	no
UBE2M	soluble	no	5.4887	-0.51694	0.343152	20900	7.83457	0.0710383	no
PDXDC1	soluble	no	0.324698	-0.278046	-28.6082	86706.9	5.0524	0.206853	no
SMYD5	soluble	no	0.154417	-0.386124	-27.6347	47340.6	4.71016	0.0813397	no
AGK	soluble	no	0.161038	-0.31327	2.18558	47137.1	8.20892	0.049763	no
PRPF4B	soluble	no	0.058973	-1.29464	104.065	116987	10.9641	0.545184	no
PSMC2	soluble	no	1.45024	-0.416166	-5.86403	48633.9	5.6541	0.0484988	no
PSMA3	soluble	no	6.06472	-0.278824	-9.40489	28433.2	4.96586	0.0666667	no
ZMYM4	soluble	no	0.0458708	-0.516214	-15.7017	172788	6.82407	0.200258	no
MCM7	soluble	no	0.869461	-0.372184	-7.21752	81307.9	6.38476	0.0319889	no
ENO1	soluble	no	18.5964	-0.221429	-0.656014	47169	7.46043	0	no
SNRNP70	soluble	no	2.42376	-1.83982	19.3122	51556.7	10.4726	0.668192	no
DPCD	soluble	no	0.284941	-0.614778	5.70194	23239.7	9.48631	0.044335	no
ZBTB21	soluble	no	0.0201563	-0.64728	10.9556	118870	8.38243	0.320826	no
THOC6	soluble	no	0.41743	-0.16305	-1.05407	37534.9	7.47853	0	no
MED4	soluble	no	0.143441	-0.620741	-13.8769	29745.4	4.74865	0.325926	no
ATXN10	soluble	no	0.357017	-0.08	-17.5473	53488.8	4.88099	0.0357895	no
L3MBTL2	soluble	no	0.214951	-0.452624	-7.84514	79110.2	6.83996	0.241135	no
RMDN2	soluble	no	0.0160467	-0.486098	-6.43	47399.4	6.51836	0.1	no
NUDT5	soluble	no	2.15872	-0.392237	-12.5706	24327.6	4.58624	0.109589	no
AK6	soluble	no	0.246236	-0.577907	-18.2883	20061.5	4.20776	0	no
SDCBP	soluble	no	2.33247	-0.054698	-0.174188	32444.4	7.63417	0	no
PLK1	soluble	no	0.0862266	-0.322554	13.7129	68254.8	9.18512	0.092869	no
HAUS5	soluble	no	0.0404732	-0.427488	6.25003	71682.5	8.63886	0.0584518	no
GIT2	soluble	no	0.0788349	-0.695389	-3.71768	84542.7	7.23369	0.314888	no
PSMA2	soluble	no	8.27646	-0.186325	-0.162972	25898.6	7.55314	0	no
VDAC2	soluble	no	7.65966	-0.27415	-0.159896	31566.5	7.65138	0	no
MPST	soluble	no	1.2901	-0.425589	-5.30438	33178.5	6.58456	0.023569	no
CAPZA2	soluble	no	0.64532	-0.563636	-8.28391	32949.1	5.65086	0	no
EIF4H	soluble	no	4.21277	-1.00887	-0.115108	27385.1	7.36281	0.592742	yes
PHYH	soluble	no	0.0864183	-0.409467	4.62976	38538.3	8.64991	0	no
DTNBP1	soluble	no	0.207118	-0.693447	-32.5427	39493	4.30492	0.267806	no
COG1	soluble	no	0.0356542	-0.208469	-4.02222	108978	7.32763	0.0459184	no
PIGO	soluble	no	0.0124627	0.36382	3.95863	118699	8.17507	0.0257117	no
GNAQ	soluble	no	0.121325	-0.440111	-8.51649	42142.1	5.36898	0	no
ANKRD17	soluble	no	0.0770532	-0.392163	-38.045	274258	6.48999	0.366884	no
SLC22A18	soluble	no	0.19269	0.788915	11.9917	44845.5	9.9273	0.0306604	no
JMJD6	soluble	no	0.308933	-0.877916	5.59702	46462	8.97727	0.205955	no
CCAR2	soluble	no	0.428365	-0.520043	-37.7969	102902	4.89003	0.312026	no
MCU	soluble	no	0.537761	-0.259544	4.60141	39866.9	8.84271	0	no
PSMD12	soluble	no	1.47403	-0.384211	0.19746	52904.4	7.76273	0	no
PI4K2A	soluble	no	0.203632	-0.483925	3.31544	54022.4	8.43847	0.206681	no
HSPB1	soluble	no	17.2183	-0.566829	-2.95889	22782.5	6.36294	0.185366	yes
ARHGEF12	soluble	no	0.0253731	-0.693135	-52.5693	173232	5.51173	0.378886	no
CTBP1	soluble	no	0.279504	-0.1	-7.38111	47535.3	6.76185	0.0772727	no
USP14	soluble	no	2.00342	-0.467004	-13.022	56069.1	4.93489	0.048583	no
MYO10	soluble	no	0.0117709	-0.585423	-43.0258	237347	6.1345	0.104956	no
EPN1	soluble	no	0.073435	-0.552257	-24.0963	60293.3	4.45216	0.730903	no
POLR3F	soluble	no	0.0618964	-0.34557	-5.79045	35684	5.99612	0.0189873	no
PSMD6	soluble	no	1.22534	-0.355527	-9.52252	45531.3	5.28607	0.0282776	no
APTX	soluble	no	0.228668	-0.549157	11.6288	40740	9.67605	0.134831	no
THOC7	soluble	no	0.546896	-0.784314	-9.27318	23742.9	5.42549	0.112745	no
ATXN2	soluble	no	0.158353	-0.825438	33.1335	140283	10.0224	0.777609	no
RIOK2	soluble	no	0.288455	-0.697826	-15.5552	63283	5.78294	0.128623	no
CORO7	soluble	no	0.104429	-0.247892	-22.9382	100605	5.55292	0.152432	no
KPNA3	soluble	no	0.366463	-0.118618	-25.9068	57810.9	4.55412	0.115163	no
IDH3A	soluble	no	2.94539	-0.0562842	-2.85245	39591.7	6.92491	0	no
AAAS	soluble	no	0.602434	-0.0840659	-1.45068	59574.2	7.52987	0.0732601	no
ALG13	soluble	no	0.297866	-0.54204	-16.1729	126056	6.73016	0.215479	no
CTU1	soluble	no	0.0365019	0.00517241	12.3083	36450	9.33971	0.091954	no
STAM	soluble	no	0.620608	-0.477963	-30.6049	59179.6	4.44355	0.209259	no
S100P	soluble	no	3.412	-0.12	-5.11374	10399.9	4.49796	0	no
CD44	soluble	no	1.2523	-0.762129	-41.9858	81537.6	4.99854	0.463612	no
CCDC6	soluble	no	0.591505	-0.974473	-1.01219	53290.9	7.3853	0.533755	no
FBXO28	soluble	no	0.076548	-0.625543	12.4674	41149.1	10.1326	0.304348	no
SCO2	soluble	no	0.679244	-0.399624	3.89921	29809.9	9.07232	0.0488722	no
SSR3	soluble	no	3.08097	0.0659459	8.05151	21080.5	10.1684	0	no
ALG2	soluble	no	0.128518	-0.0336538	-3.31664	47091.5	7.05213	0.0168269	no
TRRAP	soluble	no	0.0139449	-0.132832	22.1132	437600	8.26123	0.0362788	no
PROCR	soluble	no	0.077329	0.0163866	-1.56194	26671.4	7.20246	0	no
TMEM209	soluble	no	0.266152	-0.355971	6.32288	62921.7	8.82114	0.172906	no
POLD3	soluble	no	0.257604	-0.847639	17.5937	51400.3	9.96408	0.620172	no
FAH	soluble	no	0.110248	-0.178282	-3.56678	46374.3	6.94353	0	no
PSMD5	soluble	no	1.64495	0.00357143	-13.6719	56195.7	5.16084	0	no
WDR55	soluble	no	0.244663	-0.449347	-25.9346	42070	4.52239	0.140992	no
PNKD	soluble	no	0.034502	-0.532727	9.50916	42875.7	9.37091	0.137662	no
EIF2S2	soluble	no	3.21078	-1.03003	-6.72095	38388.4	5.46359	0.471471	no
CETN2	soluble	no	0.197318	-0.868023	-8.00542	19738.4	4.62372	0.22093	no
VDAC1	soluble	no	8.33196	-0.410954	2.79615	30772.6	8.88609	0	no
CCT7	soluble	no	4.80161	-0.0979742	0.0348415	59366.6	7.73145	0.0349908	no
PSMG3	soluble	no	1.46149	0.477049	0.643441	13104.5	8.06796	0	no
ARID1A	soluble	no	0.0275245	-0.777549	-18.6962	242045	6.68055	0.717287	no
VPS39	soluble	no	0.0292965	-0.239165	-9.57312	101809	6.99146	0.0158014	no
PCSK9	soluble	no	0.16106	-0.140173	-14.6696	74286.2	6.58894	0.0260116	no
UCHL5	soluble	no	1.1259	-0.431915	-12.4521	37606.9	4.99562	0.0851064	no
SAP30BP	soluble	no	0.232651	-0.862987	-18.2262	33870.4	4.46507	0.425325	no
MBOAT7	soluble	no	0.434699	0.306356	11.5822	52765	9.11301	0.0381356	no
AURKA	soluble	no	0.170025	-0.658065	15.4324	45809.4	9.9024	0.337469	no
CHERP	insoluble	yes	0.41327	-1.06583	14.0955	103702	9.38606	0.531659	no
DCTPP1	soluble	no	0.196486	-0.462353	-9.13209	18680.9	4.67101	0.294118	no
TRIP4	soluble	no	0.0771183	-0.673666	1.37711	66146.2	7.93272	0.0430293	no
RAB9A	soluble	no	1.44724	-0.434328	-6.57337	22837.6	5.10131	0	no
TPM3	soluble	no	4.15447	-1.04035	-28.0654	32950	4.37624	0.326316	no
USP39	soluble	no	0.587465	-0.606018	10.6024	65380.5	9.26513	0.168142	no
GYS1	soluble	no	0.26457	-0.403121	-16.2672	83785.5	6.10397	0.149254	no
LANCL1	soluble	no	1.03104	-0.16817	0.533599	45283.1	7.81503	0	no
SMARCA4	soluble	no	0.133955	-0.838859	2.11773	184646	8.02035	0.445052	no
TTC17	soluble	no	0.119929	-0.428747	-23.2631	129558	6.56122	0.0718668	no
TAF6L	soluble	no	0.0432897	-0.26463	11.1873	67814.4	9.19207	0.207395	no
SPIN1	soluble	no	0.127415	-0.611832	-2.00953	29600.6	6.96292	0.248092	no
ARL2BP	soluble	no	0.22946	-0.195092	-20.0375	18822.1	3.97343	0	no
YIF1A	soluble	no	0.232716	0.295222	4.19114	32011.2	9.18685	0.0716724	no
TBCB	soluble	no	0.835968	-0.539754	-8.66077	27325.5	4.78293	0.0409836	no
RABEP1	soluble	no	0.0858829	-0.84826	-49.3717	99290.4	4.6603	0.12529	no
UBR3	soluble	no	0.00922552	-0.24089	-51.8809	212433	6.0192	0.0709746	no
GPX1	soluble	no	0.188545	-0.0699507	-1.64268	22088.2	6.50976	0	no
MED12	soluble	no	0.0147102	-0.513597	-15.7434	243081	7.05024	0.254938	no
DDX39A	soluble	no	1.11671	-0.297892	-12.9147	49129.5	5.3879	0.0772834	no
RAP1B	soluble	no	1.09005	-0.389674	-1.58689	20824.8	5.39221	0	no
MRPS24	soluble	no	0.597846	-0.158683	9.42701	19015.1	9.71696	0	no
ZC3H7A	soluble	no	0.127731	-0.563543	-5.57937	110538	7.31728	0.061792	no
HMBS	soluble	no	0.521105	-0.204709	-2.07772	39330.1	7.19004	0.0831025	no
DRG2	soluble	no	0.662521	-0.135714	8.27271	40746.4	9.20299	0	no
PRRC2A	soluble	no	0.0644054	-1.02782	37.9397	228863	9.99928	0.930459	no
TBK1	soluble	no	0.0711933	-0.347188	-9.62409	83642.1	6.77242	0	no
SMARCE1	soluble	no	0.473042	-1.14355	-26.8871	46649.4	4.54009	0.532847	no
PDCD6	soluble	no	4.17008	-0.404712	-3.12403	21868.5	4.9741	0	no
DYNC1H1	soluble	no	0.179538	-0.340529	-60.491	532408	6.34222	0.0182953	no
PTPRJ	soluble	no	0.0585353	-0.316829	-34.0942	145941	5.27813	0.121915	no
FBN1	soluble	no	0.00801577	-0.423232	-181.662	312298	4.54878	0.0170672	no
TSG101	soluble	no	0.178932	-0.465385	-3.28758	43944.3	6.38569	0.161538	no
SLC7A5	soluble	no	4.06519	0.739053	0.407915	55010.2	7.79212	0.0591716	no
UBR7	soluble	no	0.147362	-0.637176	-30.252	47998.8	4.42596	0.115294	no
SLC4A2	soluble	no	0.135018	-0.144964	-24.0366	137009	6.24757	0.275584	no
MMS19	soluble	no	0.201607	0.156505	-22.0959	113290	6.31972	0	no
TMEM43	soluble	no	1.08685	-0.0525	1.29374	44875.6	8.40617	0	no
ASPH	soluble	no	0.618053	-0.788127	-49.3101	85862.6	4.65379	0.316623	no
PPP1R12A	soluble	no	0.302177	-1.05515	-28.5608	115281	5.0572	0.627184	no
SNRPE	soluble	no	2.25354	-0.351087	3.88207	10803.6	9.85985	0	no
CUX1	soluble	no	0.0743282	-0.694248	-18.2321	77455.3	5.10622	0.0840708	no
NSL1	soluble	no	0.116706	-0.602491	-2.7773	32161.9	6.77768	0	no
NFYC	soluble	no	0.0753787	-0.585808	-5.48645	50302.4	5.98505	0.39083	no
S100A13	soluble	no	1.81013	-0.667347	-0.968349	11471.2	5.96725	0.0612245	no
TFG	soluble	no	2.14165	-0.8465	-8.10554	43447.9	4.69916	0.7025	no
REL	soluble	no	0.0682881	-0.561874	-14.532	68519.6	5.64878	0.232633	no
TTC13	soluble	no	0.0808833	-0.284186	-6.32654	96813.1	7.01035	0.0104651	no
SETD6	soluble	no	0.0377399	-0.296617	-17.5837	53188.7	5.0196	0.120507	no
UBQLN1	soluble	no	0.0381684	-0.474873	-13.7281	62518.9	4.76162	0.404075	no
SASS6	soluble	no	0.0500241	-0.648554	-0.652961	74396.7	7.62222	0.152207	no
NUP205	soluble	no	0.197359	-0.0911531	-42.1014	227922	6.1113	0	no
SPAG1	soluble	no	0.0211551	-0.723434	-7.26007	103639	6.84937	0.223542	no
CCT5	soluble	no	4.103	-0.191867	-14.7301	59671	5.34059	0.0110906	no
RCN3	soluble	no	0.0566948	-0.878049	-33.3122	37493	4.50946	0.137195	no
SELENBP1	soluble	no	0.621831	-0.254449	-8.96418	52391	6.32312	0	no
NAA15	soluble	no	0.452268	-0.615127	-2.48847	101272	7.44679	0.0877598	no
STX8	soluble	no	0.109365	-0.471186	-9.24587	26906.7	4.62283	0.059322	no
MAN1B1	soluble	no	0.0834776	-0.458369	0.134796	79579.8	7.80144	0.183119	no
MAN1A2	soluble	no	0.0478343	-0.392668	-0.58624	73003.6	7.66669	0.0374415	no
PSMD2	soluble	no	0.926623	-0.174339	-39.081	100200	4.84047	0.0848018	no
NDUFA7	soluble	no	0.359349	-0.726549	9.91794	12551.4	10.8001	0.530973	no
SRP72	soluble	no	0.671473	-0.642027	23.047	74606.2	9.79996	0.23696	no
AAMP	soluble	no	0.203482	-0.241475	-49.2786	46750.9	4.03646	0.205069	no
TMA7	soluble	no	1.68955	-1.69063	10.9861	7066.3	10.7989	0.984375	no
PDAP1	soluble	no	3.01159	-1.61215	3.06579	20630	9.53588	0.933702	no
AHSA1	soluble	no	1.75013	-0.549704	-9.20878	38274.3	5.21617	0.0710059	no
GSTO1	soluble	no	2.79093	-0.380083	-1.65794	27565.9	6.53734	0.0580913	no
PSMD3	soluble	no	1.49256	-0.529213	3.17211	60977.6	8.74866	0.189139	no
SHCBP1	soluble	no	0.151543	-0.284821	-51.149	75690.5	4.38865	0	no
AKAP9	soluble	no	0.0152715	-0.852444	-236.675	452987	4.64708	0.101253	no
TPP1	soluble	no	0.170606	-0.179396	-10.5806	61247.9	6.46156	0	no
MMGT1	soluble	no	0.436078	-0.183969	3.03783	14685.8	9.6082	0	no
NPR1	soluble	no	0.0463068	-0.168615	-12.5065	118919	6.61116	0.00942507	no
SLC27A4	soluble	no	0.0797879	-0.0782271	8.1295	72064.2	8.57611	0	no
CDC42	soluble	no	4.28539	-0.157068	-1.79896	21258.6	6.50698	0	no
HELLS	soluble	no	0.112925	-0.547971	1.97513	97073.9	8.05441	0.151551	no
PAFAH1B3	soluble	no	1.6638	-0.350649	-4.67611	25734.2	6.83959	0.0952381	no
LYRM4	soluble	no	0.894915	-0.681319	11.0217	10758.4	11.2818	0.0659341	no
CD151	soluble	no	1.8495	0.329644	-0.935983	28295.1	7.51793	0	no
ARIH1	soluble	no	0.419163	-0.738061	-37.9042	64117.8	4.71567	0.175943	no
PPFIBP1	soluble	no	0.099457	-0.691592	-27.7499	114024	5.22386	0.223541	no
KHDRBS1	soluble	no	5.3149	-0.811964	4.01584	48227.3	8.96234	0.478555	yes
CTSA	soluble	no	0.223837	-0.242708	-4.99858	54466.1	6.59365	0	no
ATP6V1H	soluble	no	0.186152	-0.367909	-7.03614	55883.1	6.4441	0.0165631	no
GSTCD	soluble	no	0.0490481	-0.126066	0.922729	71078.8	7.82401	0.0916272	no
DNAJA2	soluble	no	1.91018	-0.697816	-7.168	45745.6	6.44239	0.18932	no
ATF6	soluble	no	0.0412308	-0.511194	2.71361	74584.6	8.41606	0.21194	no
YIPF4	soluble	no	1.48695	0.526639	-9.16949	27082.7	4.25485	0.0614754	no
IL1RAP	soluble	no	0.120318	-0.215439	3.46926	65418.4	8.21416	0.0263158	no
POLR3B	soluble	no	0.123421	-0.271227	14.9756	127785	8.63656	0.00617829	no
HOMER3	soluble	no	0.190234	-0.666205	-8.80085	39836.3	5.14732	0.382271	no
PM20D2	soluble	no	0.11331	-0.241055	-15.2663	47776.2	5.70083	0.0412844	no
IRS2	soluble	no	0.0667023	-0.505605	14.2474	137334	8.76364	0.672646	no
PKM	soluble	no	10.233	-0.12806	1.01544	57936.9	7.93556	0.0169492	no
BSG	soluble	no	6.34811	-0.322857	-14.5066	42200.4	5.40453	0.0831169	no
THOC3	soluble	no	0.501259	-0.310541	-9.33979	38771.7	5.99707	0.019943	no
ATP6V1C1	soluble	no	0.922244	-0.313351	-0.239635	43941.6	7.57876	0	no
RAB34	soluble	no	0.772228	-0.12973	1.03534	29044.5	7.98964	0	no
C4BPA	soluble	no	2.271	-0.476717	-4.52455	67033.2	7.31316	0.0167504	no
TMED2	soluble	no	4.82944	0.0313433	-9.10501	22761.2	4.83429	0	no
ZMPSTE24	soluble	no	0.845157	0.118737	-0.416853	54812.9	7.57908	0.0294737	no
PHKA2	soluble	no	0.0158685	-0.206883	-23.2819	138408	6.40696	0.0518219	no
PGD	soluble	no	3.33161	-0.150311	-1.93442	53140	7.24789	0	no
KIAA0319L	soluble	no	0.0449672	-0.361296	-19.9576	115658	5.92223	0.132507	no
DUT	soluble	no	3.66196	-0.303968	8.42248	26563.2	9.73898	0.325397	no
SLCO4A1	soluble	no	0.170156	0.323823	1.39438	77193.3	7.85301	0.0914127	no
DHFR	soluble	no	1.71372	-0.464171	-0.0451115	21452.7	7.59515	0	no
CCDC43	soluble	no	0.564047	-0.891964	-12.1437	25248.2	4.55168	0.383929	no
ANP32E	soluble	no	0.427227	-1.17649	-80.5419	30692.5	3.48722	0.451493	no
GPAM	soluble	no	0.0109938	-0.137198	0.312318	93794.8	7.78448	0.0386473	no
ZW10	soluble	no	0.0745562	-0.262644	-15.4062	88829.5	6.19766	0	no
PSMC4	soluble	no	1.43547	-0.352632	-16.0383	47366.3	4.83988	0	no
CYCS	soluble	no	4.33945	-0.705714	8.80727	11748.7	10.1636	0	no
MOSPD1	soluble	no	0.192087	0.00751174	0.500118	24086.1	7.90039	0	no
VLDLR	soluble	no	0.0988112	-0.418099	-64.9104	96098.5	4.3882	0	no
SIPA1	soluble	no	0.0378378	-0.416123	-12.8526	112149	6.57859	0.345489	no
AZI2	soluble	no	0.0351344	-0.778571	-6.80685	44934.8	6.57437	0.0535714	no
ORC4	soluble	no	0.103146	-0.207798	1.63441	50377.3	8.10792	0	no
NSF	soluble	no	0.408101	-0.220027	-3.84508	82594.3	6.94572	0	no
NADK2	soluble	no	0.844633	-0.466516	2.94454	49432.9	8.25619	0.0588235	no
BAG3	soluble	no	0.099951	-0.831826	-4.71337	61594.7	6.94327	0.81913	no
JUND	soluble	no	0.0586398	-0.197118	-0.181683	35173.9	7.50591	0.475504	no
BRAT1	soluble	no	0.0504508	0.113276	-32.4925	88119.1	4.92072	0.0341048	no
TPM4	soluble	no	3.42598	-1.02097	-25.1976	28521.8	4.35683	0.298387	no
DUS3L	soluble	no	0.367667	-0.505077	3.52038	72593.8	8.11051	0.247692	no
PPCS	soluble	no	0.2532	0.0469453	-1.8212	34005.1	6.69757	0	no
AKR1A1	soluble	no	1.24974	-0.269846	-3.54076	36573	6.78598	0	no
RABGGTA	soluble	no	0.0928142	-0.24903	-19.132	65071.8	5.40987	0.021164	no
XXYLT1	soluble	no	0.179915	-0.0569975	2.48812	43806.8	8.23167	0	no
KIF4A	soluble	no	0.088286	-0.748782	-15.4345	139881	6.13405	0.153409	no
COG7	soluble	no	0.0712189	-0.17013	-26.9833	86343.9	5.13548	0	no
CNNM4	soluble	no	0.0103839	-0.0476129	-12.931	86606.9	5.94579	0.0309677	no
EMC2	soluble	no	0.821144	-0.700337	-3.23053	34833.5	6.53035	0	no
ITSN2	soluble	no	0.0521578	-0.675309	6.1354	193461	8.27177	0.123159	no
PDCD5	soluble	no	1.65201	-0.9016	-1.93165	14285.1	5.83802	0.416	no
ECEL1	soluble	no	0.0409685	-0.312516	-6.12946	87791.2	7.03387	0	no
ANXA3	soluble	no	2.35924	-0.42291	-7.18822	36375.3	5.71208	0	no
DCTN2	soluble	no	1.52859	-0.517456	-15.9938	44231	4.85814	0.15212	no
VRK2	soluble	no	0.0953971	-0.531496	10.2537	58140.5	9.15652	0.0374016	no
HMGCS1	soluble	no	0.431789	-0.278654	-16.0942	57293.6	5.04656	0.0692308	no
TNPO1	soluble	no	0.859707	-0.121604	-48.9653	102355	4.59051	0.0311804	yes
PARP9	soluble	no	0.121867	-0.224941	2.27224	96343.2	7.99279	0.0152225	no
TOPBP1	soluble	no	0.0200441	-0.502562	-14.6077	170679	6.94774	0.200394	no
TXNRD1	soluble	no	1.93232	-0.220955	-1.97372	70906.1	7.41832	0	no
STAMBP	soluble	no	0.215654	-0.472642	-10.8648	48076.9	6.24191	0.0707547	no
COPS5	soluble	no	0.867759	-0.376347	-4.30463	37578.8	6.51583	0	no
OSBPL3	soluble	no	0.109155	-0.644645	-10.2729	101224	6.87106	0.131905	no
SLC7A6OS	soluble	no	0.0861361	-1.04401	-30.4189	35027.8	4.23041	0.517799	no
SEC61A1	soluble	no	0.560393	0.562815	1.97373	52264.7	8.1722	0	no
PUS10	soluble	no	0.0334594	-0.317958	-10.1772	60244.2	6.51038	0	no
MTHFS	soluble	no	0.473525	-0.512808	0.710824	23255.7	8.05899	0	no
ERO1A	soluble	no	0.578245	-0.490171	-14.7409	54392.7	5.40947	0	no
OCIAD1	soluble	no	0.582068	-0.757959	-0.221961	27626.1	7.58869	0.461224	no
NT5C2	soluble	no	0.209845	-0.428342	-14.5132	64969.8	6.04787	0.0392157	no
SMS	soluble	no	2.45307	-0.256284	-16.9886	41268.2	4.62411	0	no
ACAA2	soluble	no	2.22263	-0.00881612	2.14357	41924.2	8.20714	0	no
CUTA	soluble	no	0.466152	0.377095	-2.25602	19116.3	5.18958	0.0782123	no
CKS1B	soluble	no	0.725186	-0.973418	2.21292	9660.18	9.38671	0.0886076	no
LONP2	soluble	no	0.0451726	-0.194953	-2.53894	94616.6	7.3252	0.0164319	no
NAGLU	soluble	no	0.0403014	-0.0386272	-6.64798	82265.7	6.63008	0	no
LDHA	soluble	no	13.6263	-0.0063253	2.52926	36688.7	8.45177	0	no
AVEN	soluble	no	0.0925351	-0.928729	-15.4887	38506.1	4.61473	0.732044	no
PSMD7	soluble	no	0.812408	-0.520062	-3.75003	37025.4	6.75332	0.132716	no
TATDN1	soluble	no	0.457146	-0.317508	-3.0976	33601.7	6.97095	0	no
DPM1	soluble	no	1.27228	-0.292308	9.982	29634.3	10.0186	0.0307692	no
GHITM	soluble	no	0.807234	0.418261	17.6866	37205.2	10.4025	0	no
TMEM65	soluble	no	0.174679	0.184583	3.51075	25497.9	8.76245	0.0875	no
SSR1	soluble	no	2.11572	-0.318182	-23.9635	32235.4	4.10851	0.262238	no
PTEN	soluble	no	0.0439575	-0.689578	-8.97877	47166.3	6.32659	0.126551	no
DNAJA1	soluble	no	1.65047	-0.728715	-3.41558	44868.2	7.08553	0.108312	no
METTL1	soluble	no	0.165477	-0.443478	-0.0281797	31471	7.73298	0.184783	no
CFAP20	soluble	no	0.594218	-0.399482	12.6202	22774.4	10.2673	0	no
KIF2A	soluble	no	0.313934	-0.647025	-6.26973	79954.5	6.65567	0.1983	no
COG5	soluble	no	0.19327	-0.179499	-8.52626	92742.9	6.56686	0.0512515	no
CDC6	soluble	no	0.0539718	-0.382857	30.8957	62720.3	10.2477	0.153571	no
PTAR1	soluble	no	0.0644359	-0.373881	-4.21824	46405.1	6.98976	0.106965	no
PSMB2	soluble	no	3.61452	-0.169652	-1.26656	22836.3	7.04043	0	no
NAMPT	soluble	no	1.56891	-0.429328	-2.28026	55521.2	7.17663	0	no
SNAP29	soluble	no	0.253552	-0.947674	-4.86557	28970.3	5.50041	0.414729	no
GRHPR	soluble	no	1.24958	-0.014939	-0.773858	35668.3	7.43676	0	no
ABI1	soluble	no	0.194618	-0.622244	-1.94819	55080.8	7.07925	0.525591	no
ATG9A	soluble	no	0.0613207	-0.0889154	-15.1476	94447.1	6.65228	0.200238	no
VPS4A	soluble	no	0.27587	-0.528604	0.647156	48897.9	7.93437	0.100686	no
ITGB5	soluble	no	0.0536017	-0.235044	-22.6083	88054.2	5.94679	0	no
IMPA1	soluble	no	0.453243	0.0433213	-8.85623	30188.8	4.90553	0	no
SRP19	soluble	no	0.255689	-0.696528	13.4089	16155.7	10.4728	0.1875	no
RNF40	soluble	no	0.106976	-0.871029	-15.1095	113678	6.19141	0.302697	no
SIRT1	soluble	no	0.0954394	-0.551272	-61.2456	81681	4.28571	0.441767	no
RANBP9	soluble	no	0.0723729	-0.480658	-9.25406	77847.3	6.78479	0.326475	no
ANKHD1	soluble	no	0.0450072	-0.384343	-77.2037	269458	5.51716	0.305271	no
RAN	soluble	no	8.17513	-0.265741	-0.221704	24423.1	7.59236	0	no
MAPK9	soluble	no	0.0556877	-0.306368	-13.0744	48139.1	5.33668	0.134434	no
IMPACT	soluble	no	0.0742389	-0.514375	-19.2132	36476.5	4.59704	0.1	no
TPMT	soluble	no	0.252665	-0.339184	-5.89113	28180.3	6.16558	0	no
PIGT	soluble	no	0.14536	-0.129585	5.05869	65699.6	8.49367	0	no
VANGL1	soluble	no	0.154994	-0.183397	6.74578	59975	9.08147	0.167939	no
SF3A3	soluble	no	0.923916	-0.924152	-22.3533	58848.9	5.05325	0.133733	no
CDK13	soluble	no	0.0409438	-0.827183	62.3983	164923	10.2753	0.649471	no
CASP1	soluble	no	0.229093	-0.333416	-9.41574	45158.6	5.70559	0.0544554	no
ULK3	soluble	no	0.0708056	-0.302331	-1.37509	53444.5	7.38708	0.0169492	no
COMMD2	soluble	no	0.53673	-0.259799	-2.84376	22745.1	6.7271	0	no
CNOT3	soluble	no	0.25808	-0.795618	-13.8861	81872	6.13315	0.494024	no
UGDH	soluble	no	1.40542	-0.224494	-2.43705	55024.1	7.13493	0.034413	no
GGA2	soluble	no	0.0783312	-0.252365	-5.9202	67150.3	6.51842	0.125612	no
PPP2R1A	soluble	no	1.99409	0.0748727	-25.5823	65308.6	4.74707	0	no
DR1	soluble	no	0.180444	-0.553977	-11.4917	19443.7	4.39722	0.1875	no
MACF1	soluble	no	0.0369678	-0.588062	-269.768	838308	5.06032	0.0844613	no
THOC2	soluble	no	0.144914	-0.770245	19.0501	182775	8.62851	0.284997	no
CCDC58	soluble	no	0.622445	-0.604167	0.540429	16620	7.95787	0	no
SYAP1	soluble	no	0.731072	-0.750284	-33.0643	39933.4	4.16428	0.235795	no
ARF5	soluble	no	0.961944	-0.204444	-1.1846	20529.7	6.78798	0	no
CCT6A	soluble	no	3.85105	-0.0966102	-5.69777	58024.2	6.65302	0	no
PTPRS	soluble	no	0.0368732	-0.398203	-21.8962	217041	6.41236	0.0400411	no
RAB18	soluble	no	1.33319	-0.315049	-6.64738	22977.1	4.8606	0	no
COG3	soluble	no	0.0389065	-0.266546	-25.7324	94095.9	5.2671	0.0362319	no
ACSL3	soluble	no	1.00975	-0.184722	8.00763	80420.1	8.51398	0	no
RALB	soluble	no	0.369551	-0.624272	-1.22455	23408.5	6.56351	0.101942	no
MTRR	soluble	no	0.373433	-0.196418	-14.3488	77673.8	6.47476	0	no
AXL	soluble	no	0.0382191	-0.291275	-31.3563	98336.7	5.0617	0.126398	no
SLC30A7	soluble	no	0.578105	0.29734	-6.83897	41626	6.94279	0.0664894	no
SLC35F6	soluble	no	0.434179	0.561456	-2.41961	40214.2	6.94004	0	no
NUDC	soluble	no	2.51146	-1.03988	-12.876	38242.9	5.03141	0.465257	no
DSC2	soluble	no	0.0342386	-0.369478	-30.9553	99961.7	4.97911	0.00887902	no
NDUFS1	soluble	no	0.542693	-0.108116	-9.24826	79467.5	6.11183	0	no
RAB20	soluble	no	0.442909	-0.365385	-2.72064	26277	6.51232	0.188034	no
ACTL6A	soluble	no	0.932199	-0.268065	-11.9654	47461	5.30317	0	no
ACTL8	soluble	no	0.128319	-0.242623	-7.66726	41360.3	6.05614	0	no
SLC35D1	soluble	no	0.116532	0.484789	6.46561	39240.2	9.29771	0	no
TPP2	soluble	no	0.282755	-0.33795	-26.3797	138350	6.26911	0.0304243	no
OTUB1	soluble	no	0.517746	-0.551661	-18.2898	31284.1	4.58409	0.0627306	no
DNAJC10	soluble	no	0.268254	-0.395712	-5.43253	91079.7	7.18646	0	no
PPP4C	soluble	no	0.268652	-0.173616	-16.1795	35079.9	4.67797	0	no
ILKAP	soluble	no	0.561237	-0.477806	-2.17071	42906.5	7.10713	0.227041	no
VPS29	soluble	no	4.13291	-0.0120879	-3.10593	20505.7	6.7913	0	no
RAD23A	soluble	no	0.345609	-0.534711	-25.9906	39609.2	4.23628	0.319559	no
RHOB	soluble	no	0.254871	-0.259694	-7.07845	22123.4	4.85449	0	no
ARHGDIA	soluble	no	7.49059	-0.687255	-9.04769	23207.1	4.74091	0.161765	no
EIF2B4	soluble	no	0.167781	-0.354493	17.0358	57557.2	9.86591	0.305927	no
COBL	soluble	no	0.0277347	-0.702855	0.313527	135617	7.80896	0.598731	no
SMARCB1	soluble	no	0.26582	-0.576104	-6.42543	44141.2	6.13288	0.0701299	no
EHD4	soluble	no	0.242112	-0.379482	-3.30086	61175.1	6.73351	0.0351201	no
EIF2B5	soluble	no	0.165043	-0.276422	-36.1756	80379.9	4.72494	0.174757	no
PDLIM1	soluble	no	1.26977	-0.521884	-2.77174	36071.7	7.03425	0.234043	no
NUDT2	soluble	no	0.473167	-0.297279	-8.34545	16829.2	5.05773	0	no
ERAL1	soluble	no	0.350808	-0.156979	8.27662	48350.1	9.11563	0.0228833	no
NEDD4L	soluble	no	0.0507241	-0.719385	-24.9763	111932	5.59742	0.316923	no
METTL15	soluble	no	0.0421871	-0.379115	4.68116	46121	8.85202	0.0859951	no
CRTAP	soluble	no	1.26185	-0.428678	-13.1933	46561.9	5.49485	0	no
MET	soluble	no	0.112629	-0.144388	-7.16721	155541	7.34376	0	no
ZCCHC8	soluble	no	0.0647654	-0.769873	-43.0749	78577.4	4.50731	0.405941	no
PNKP	soluble	no	0.126931	-0.297697	4.97102	57076.4	8.61239	0.113244	no
WTAP	soluble	no	0.118595	-0.99798	-12.2832	44243.6	4.83874	0.487374	no
MVD	soluble	no	0.411	-0.09775	-1.91306	43404.6	7.24922	0	no
IQGAP3	soluble	no	0.0402724	-0.304292	-0.881133	184699	7.69762	0.0275904	no
ARGLU1	soluble	no	1.43196	-1.82527	25.1243	33216.4	11.0996	0.615385	no
RPS6KA5	soluble	no	0.0332033	-0.418579	-6.24541	89865.4	7.10507	0.102244	no
CHID1	soluble	no	0.328184	-0.254962	4.15262	44940.6	8.93627	0	no
RICTOR	soluble	no	0.0325867	-0.29274	-5.04134	192218	7.49661	0.0872365	no
LRRC8A	soluble	no	0.0460532	-0.124198	2.41986	94198.7	8.02524	0	no
ZGPAT	soluble	no	0.04308	-0.586064	-17.7251	57358.7	5.1037	0.352166	no
ANKS1A	soluble	no	0.0332815	-0.567637	-26.8082	123108	6.33974	0.380952	no
CASP7	soluble	no	0.367831	-0.508911	-7.32239	34276.8	5.93358	0.0891089	no
NDUFA10	soluble	no	0.826219	-0.451831	4.52006	40750.6	8.68074	0	no
LAMB3	soluble	no	0.0421809	-0.512884	-8.89107	129572	7.2183	0.0170648	no
IGBP1	soluble	no	0.444113	-0.866372	-14.913	39221.9	5.05686	0.300885	no
UGGT2	soluble	no	0.0321105	-0.277639	-10.3918	174735	6.87697	0	no
GTPBP3	soluble	no	0.104927	-0.101829	-8.69637	52058.2	6.45634	0.0345528	no
CLDND1	soluble	no	0.242237	0.235573	-6.54003	28603.1	5.61871	0	no
AVL9	soluble	no	0.115094	-0.338735	-16.9715	71947.4	6.15929	0.203704	no
PSMB1	soluble	no	4.97553	-0.117427	1.59422	26489.4	8.29535	0	no
HMOX2	soluble	no	1.03434	-0.571519	-10.2237	36032.9	5.08955	0.129747	no
SEC62	soluble	no	0.362953	-1.03684	-2.42616	45861.8	7.13812	0.45614	no
GDI2	soluble	no	2.73034	-0.332135	-4.00638	50663.2	6.39168	0	no
YTHDF2	soluble	no	0.52026	-0.675475	6.01849	62334.2	9.16468	0.42487	no
UBA6	soluble	no	0.176158	-0.23384	-26.1369	117970	6.05394	0.0275665	no
RDH14	soluble	no	0.170116	0.0157738	5.36474	36864.7	9.00407	0	no
RPRD1B	soluble	no	0.562185	-0.672393	-6.06865	36899.7	5.77774	0.193252	no
ATP6V1E1	soluble	no	0.907409	-0.532301	0.875762	26145.3	8.37277	0	no
NUP93	soluble	no	0.795036	-0.366178	-19.7031	93488.3	5.43616	0.032967	no
TRNT1	soluble	no	0.503858	-0.475346	1.89589	50127.6	8.30091	0	no
PCID2	soluble	no	0.367899	-0.0458647	7.03583	46029.9	8.68283	0	no
CCDC127	soluble	no	0.279841	-0.723462	6.63456	30834.3	9.61581	0.0653846	no
RNF114	soluble	no	1.78154	-0.419737	-2.17015	25694.3	7.27619	0	no
C1GALT1	soluble	no	0.0339121	-0.56832	-6.65646	42202.8	6.624	0.110193	no
CNOT1	soluble	no	0.0957472	-0.157155	-17.0079	266939	7.09907	0.0517677	no
METTL21A	soluble	no	0.158515	-0.037156	-5.95168	24600.2	6.23263	0	no
ACOT9	soluble	no	0.614707	-0.292938	5.52215	49901.7	8.82073	0.0182232	no
MIF4GD	soluble	no	0.0756669	-0.190541	-6.75611	25423.2	4.97511	0	no
MLF2	soluble	no	0.518413	-0.884677	-1.87604	28147.3	6.89721	0.362903	no
DMXL1	soluble	no	0.00666829	-0.276842	-70.6512	337839	6.3114	0.0588041	no
VRK1	soluble	no	0.452182	-0.718434	9.43783	45476	9.29345	0.133838	no
THUMPD1	soluble	no	0.351554	-0.794051	1.09164	39315.4	8.02025	0.373938	no
NT5C	soluble	no	0.552796	-0.424378	-3.30544	23382.8	6.62818	0	no
TOR1AIP1	soluble	no	0.496407	-0.927273	1.94038	66248.4	8.40573	0.530017	no
CHP1	soluble	no	0.373563	-0.630256	-9.84732	22456.2	4.72921	0.0666667	no
ADRM1	soluble	no	0.860007	-0.309828	-11.5701	42153.3	4.69723	0.398034	no
TXN	soluble	no	30.9108	-0.0961905	-5.68119	11737.5	4.54838	0	no
RP2	soluble	no	0.353167	-0.269714	-12.0744	39641.1	4.73402	0.0628571	no
RNF41	soluble	no	0.0629027	-0.339117	-10.5381	35905.1	6.08092	0	no
UBXN1	soluble	no	0.577354	-0.991246	-10.1553	33325.3	4.92724	0.582492	no
DECR2	soluble	no	0.853815	0.171575	7.40023	30777.6	9.59027	0	no
TJP1	soluble	no	0.0791453	-0.911098	-21.7625	195459	6.68272	0.59611	no
SLC9A6	soluble	no	0.0347594	0.277429	-9.65701	74161.6	6.46073	0.0762332	no
TNFSF9	soluble	no	0.74641	0.225197	-1.24361	26624.6	7.04327	0.0708661	no
DUSP3	soluble	no	1.03255	-0.308108	0.52561	20478.3	7.94083	0	no
EDF1	soluble	no	2.52449	-0.927703	11.1019	16368.7	10.7164	0.52027	no
ILVBL	soluble	no	0.352135	0.183703	2.99321	67867.7	8.22408	0	no
ARSA	soluble	no	0.0558827	0.0116371	-15.4732	53588.2	6.00794	0	no
PRKAR1B	soluble	no	0.174699	-0.445932	-8.64435	43073	5.40879	0.12336	no
MON2	soluble	no	0.0407066	0.0403029	-33.9246	190359	5.95452	0.0232964	no
ZNHIT6	soluble	no	0.0455142	-0.802553	-11.284	53918.3	5.52769	0.170213	no
LRPAP1	soluble	no	1.25049	-0.920728	3.7179	41466	9.36763	0.142857	no
PCNA	soluble	no	6.28634	-0.094636	-17.7516	28768.8	4.30801	0	no
SLC12A2	soluble	no	0.0720187	0.0697195	-15.826	131447	6.35804	0.175743	no
HS1BP3	soluble	no	0.0828166	-0.535204	-20.0213	42780.3	4.62898	0.540816	no
ATP13A3	soluble	no	0.0105587	0.157586	-14.6435	138043	6.62523	0.0130506	no
HS2ST1	soluble	no	0.143362	-0.473596	5.59284	41881.3	8.96648	0.0308989	no
RTN4	soluble	no	0.473506	-0.414262	-106.58	129931	4.13647	0.417785	no
USP33	soluble	no	0.0486119	-0.488854	-26.7056	106727	5.91152	0.153928	no
ATXN2L	soluble	no	0.576866	-0.731907	6.5012	113374	8.86508	0.751628	no
VDR	soluble	no	0.0158202	-0.409602	-8.8984	48289.2	6.50144	0.0936768	no
KCNAB2	soluble	no	0.0766417	-0.283379	7.44635	41000.2	9.31602	0.0163488	no
CRIP1	soluble	no	4.80495	-0.809091	5.18057	8532.83	8.90976	0.12987	no
FNBP1	soluble	no	0.0785548	-1.02139	-16.6809	71306.8	5.44377	0.306321	no
SMARCAD1	soluble	no	0.0715717	-0.591715	-32.156	117402	5.24136	0.18616	no
RNASEH2A	soluble	no	0.340277	-0.3	-8.75794	33394.9	4.88505	0	no
UBA5	soluble	no	0.605573	-0.249752	-22.9132	44863.1	4.49668	0.0668317	no
PRKAR1A	soluble	no	1.47347	-0.43727	-8.50852	42981.7	4.99646	0.110236	no
UBE2V2	soluble	no	1.71952	-0.566207	0.844539	16362.8	8.42578	0.110345	no
YIPF6	soluble	no	0.328326	0.462712	-2.54074	26255.9	5.27946	0.0677966	no
PSMD4	soluble	no	0.883623	-0.457029	-24.3393	40736.7	4.4168	0.400531	no
ELOVL1	soluble	no	0.329574	0.351613	12.0459	32662.7	9.90172	0	no
MAP2K1	soluble	no	0.96899	-0.30458	-4.52985	43439	6.60541	0.13486	no
UBE2R2	soluble	no	0.308049	-0.718067	-27.331	27166	4.02129	0.205882	no
CTBP2	soluble	no	0.169934	-0.222921	-4.6836	48944.9	6.94649	0.0741573	no
ENO3	soluble	no	0.578976	-0.193548	0.381598	46986.9	7.83624	0	no
AP2A2	soluble	no	0.136423	-0.0865815	-5.67619	103960	6.95955	0.0649627	no
RPA2	soluble	no	0.582977	-0.311111	-5.99432	29246.9	6.08589	0.133333	no
OTULIN	soluble	no	0.829905	-0.559943	-10.7873	40262.9	5.13253	0.153409	no
HSPA13	soluble	no	0.459612	-0.129087	-9.82674	51927.5	5.50742	0.0573248	no
WASF2	soluble	no	0.738957	-0.828313	-8.43811	54284	5.16002	0.614458	no
YWHAH	soluble	no	2.93261	-0.618293	-13.4115	28218.7	4.4743	0.0487805	no
PRIM1	soluble	no	0.342394	-0.646667	3.34465	49902	8.35126	0.0690476	no
MEPCE	soluble	no	0.326544	-0.772569	23.4342	74355.2	10.0133	0.548621	no
PTBP2	soluble	no	0.0655307	-0.140301	4.13382	57490.8	9.05155	0.0207156	no
EEF2	soluble	no	7.67558	-0.209441	-6.85244	95338.1	6.81766	0	no
LDHB	soluble	no	6.53871	0.055988	-6.4648	36638.5	5.9262	0	no
EIF2S3	soluble	no	2.13357	-0.0135593	4.97338	51109.5	8.53892	0	no
TXNL1	soluble	no	0.840031	-0.45917	-13.8575	32251.3	4.57851	0.0484429	no
POLB	soluble	no	0.0752023	-0.649851	6.88288	38177.6	9.41184	0.0268657	no
VPS18	soluble	no	0.0912995	-0.268756	-28.2366	110186	5.98137	0.028777	no
SRM	soluble	no	1.21958	-0.202318	-10.1781	33824.7	5.17246	0.0397351	no
ASCC2	soluble	no	0.0289997	-0.552312	-38.1543	86360.4	4.78278	0.250991	no
FAM3A	soluble	no	0.113087	-0.0943478	3.57456	25152.1	8.9417	0	no
TUBA1C	soluble	no	0.973141	-0.23363	-24.241	49895.3	4.73216	0.0512249	no
ELP2	soluble	no	0.185071	-0.150726	-28.4645	92500	5.84861	0	no
ACADSB	soluble	no	0.264998	-0.128472	-2.54781	47485.4	6.99706	0	no
PTGR2	soluble	no	0.224221	-0.154701	-9.93259	38498.9	5.07731	0	no
PDE4D	soluble	no	0.185997	-0.674042	-37.2116	91114.9	5.24784	0.336218	no
SLC4A7	soluble	no	0.0749492	-0.130725	-15.512	136044	6.69574	0.230643	no
TRAPPC2L	soluble	no	0.147686	-0.168571	-1.33801	16145.6	6.77057	0	no
PFN1	soluble	no	16.5565	-0.116429	1.63078	15054.2	8.46487	0	no
EIF5	soluble	no	1.35552	-0.802088	-15.7408	49222.7	5.26492	0.24826	no
RAB12	soluble	no	0.249089	-0.454508	3.17019	27248.4	8.58128	0.209016	no
LGALSL	soluble	no	0.111198	-0.0255814	-7.38634	18985.7	4.97488	0	no
LRCH3	soluble	no	0.0676075	-0.441055	-12.6047	86083.3	6.70611	0.172458	no
NAP1L1	soluble	no	1.77448	-0.952685	-54.4838	45374.2	4.09093	0.289003	no
COX15	soluble	no	0.206152	0.167805	17.4974	46030.2	10.2275	0	no
PSAP	soluble	no	0.471319	-0.0639313	-25.1596	58112.6	4.81634	0.019084	no
PTPN23	soluble	no	0.0894807	-0.429034	-14.5356	178974	6.91109	0.368582	no
RRAS	soluble	no	0.418452	-0.348165	-1.28778	23480.5	6.93486	0.211009	no
SLMAP	soluble	no	0.0442094	-0.807609	-31.3663	95198.3	5.15622	0.0748792	no
GSE1	soluble	no	0.0408094	-0.911422	0.0454629	136164	7.81039	0.698439	no
ILK	soluble	no	0.633841	-0.411947	2.31485	51419.2	8.17925	0	no
STEAP4	soluble	no	0.560623	0.300654	15.8275	51981.2	9.6108	0	no
LIMCH1	soluble	no	0.133007	-0.958079	-12.8568	121867	6.41291	0.628809	no
SDE2	soluble	no	0.174833	-0.71796	-10.4593	49742	5.90387	0.43459	no
MINK1	soluble	no	0.0248256	-0.82515	1.53337	149822	7.94696	0.482733	no
CSTF2	soluble	no	0.310749	-0.496707	-2.93983	60959.5	6.80913	0.563258	yes
NUCB1	soluble	no	0.413509	-1.00911	-30.225	53879.3	4.92	0.373102	no
SLC27A2	soluble	no	0.426999	-0.0974194	8.50286	70312.3	8.64639	0	no
HERC1	soluble	no	0.00845602	-0.261448	-123.273	532228	5.92626	0.121991	no
HDGF	soluble	no	6.03654	-1.335	-22.1703	26788.3	4.38942	0.725	no
SPCS3	soluble	no	2.78983	0.0383333	1.91593	20313.4	8.99488	0	no
TOM1	soluble	no	0.127599	-0.430894	-33.4302	53818.4	4.32057	0.363821	no
LSM2	soluble	no	1.70607	-0.112632	-1.22343	10834.5	6.50617	0	yes
AIFM1	soluble	no	2.05086	-0.268189	8.64253	66900.6	9.39405	0.0946166	no
RAVER1	soluble	no	0.247964	-0.276403	5.95403	63877	8.60478	0.387789	no
CFDP1	soluble	no	0.454156	-1.22609	-22.9215	33592.9	4.4639	0.702341	no
LENG1	soluble	no	0.136128	-1.50758	9.2291	30529.1	10.3466	0.996212	no
PPIF	soluble	no	5.20768	-0.191787	9.32001	22040.2	9.94969	0	no
NANS	soluble	no	2.81274	-0.333705	-4.74086	40307.5	6.73376	0	no
ANXA11	soluble	no	1.24879	-0.521386	0.244825	54389.7	7.77091	0.330693	no
PLD3	soluble	no	0.365528	-0.187551	-7.67475	54705.4	6.44606	0	no
NDUFS6	soluble	no	1.8025	-0.394355	2.32598	13711.6	8.38074	0	no
SREK1	soluble	no	0.136209	-1.80256	55.2655	59380.3	11.1389	0.720472	no
PRSS21	soluble	no	0.24811	-0.0519108	-0.144645	34884	7.6865	0	no
MICAL3	soluble	no	0.0404542	-0.788012	-56.4384	224295	5.24348	0.498501	no
FTSJ1	soluble	no	0.142225	-0.245593	-8.36288	36079.1	5.3881	0.0425532	no
CLTCL1	soluble	no	0.00982446	-0.154451	-47.6438	187030	5.66806	0	no
JPH1	soluble	no	0.0660971	-0.79062	20.6421	71685.9	9.78421	0.378215	no
SRRT	soluble	no	0.528074	-1.12979	-20.3998	100666	5.75883	0.468037	no
PIP4K2A	soluble	no	0.0630923	-0.529064	-3.95978	46224.6	6.99722	0.105911	no
UIMC1	soluble	no	0.0980135	-0.907928	-23.5249	79727.4	5.12248	0.560501	no
FAM107B	soluble	no	0.104649	-1.41679	1.07115	15557.7	8.94738	0.847328	no
EMC1	soluble	no	0.27668	-0.106546	-0.209129	111759	7.72965	0.00906344	no
TBCD	soluble	no	0.0909257	-0.00755034	-26.2554	132600	6.11236	0.0201342	no
TRIM33	soluble	no	0.0771882	-0.540639	-17.2082	122533	6.65117	0.393079	no
FNTA	soluble	no	0.100968	-0.754354	-20.8943	44408.6	4.71776	0.168865	no
ATP6V1A	soluble	no	0.903862	-0.186062	-14.6992	68304.1	5.16431	0	no
DENR	soluble	no	0.479004	-0.707576	-5.01297	22092	4.92822	0.242424	no
FAM172A	soluble	no	0.0433374	-0.594952	-10.13	47972.4	5.9751	0.110577	no
NEU1	soluble	no	0.0823042	-0.164819	-8.03153	45467.3	5.67419	0.0168675	no
POLG2	soluble	no	0.0735508	-0.351959	5.13881	54911.1	8.47834	0.0804124	no
NDUFS4	soluble	no	1.33839	-0.642857	12.0269	20108	11.0167	0.0971429	no
TPM2	soluble	no	1.42355	-1.11549	-28.2471	32850.7	4.35579	0.373239	no
OXSR1	soluble	no	0.947131	-0.360721	-6.34902	58022.2	6.37354	0.201139	no
DNAJB4	soluble	no	0.476272	-0.707715	3.63149	37806.8	8.78145	0.0474777	no
ERCC6	soluble	no	0.0185228	-0.688973	-15.0135	119487	6.54646	0.336236	no
XPOT	soluble	no	0.26086	-0.018815	-31.4457	109964	5.04766	0	no
PMM2	soluble	no	1.42468	-0.43374	-1.76586	28082.1	6.75995	0	no
GMPR2	soluble	no	0.446777	-0.131609	-1.92377	37874.4	7.2479	0	no
PDIA4	soluble	no	4.50479	-0.543101	-29.5668	72932.5	4.69747	0.0682171	no
MMP15	soluble	no	0.108431	-0.567414	-1.20802	75806.9	7.49319	0.168909	no
INTS12	soluble	no	0.0648667	-0.597403	25.9822	48807.5	10.4338	0.647186	no
SAT2	soluble	no	0.0920202	-0.124706	-2.65669	19155.1	5.83819	0	no
ACY1	soluble	no	0.338314	-0.291912	-11.0073	45885	6.11775	0.0171569	no
TSEN34	soluble	no	0.339652	-0.444516	1.93985	33651.9	8.68845	0.335484	no
EIF4A2	soluble	no	0.888728	-0.257985	-10.3594	46402.3	5.13145	0.0515971	no
TXNDC9	soluble	no	0.367507	-0.815487	-7.17355	26534	5.67947	0.0486726	no
GORASP2	soluble	no	0.801379	-0.138717	-19.1674	47145.3	4.45672	0.420354	no
UBE2Z	soluble	no	0.463465	-0.289831	-12.7335	38210.2	5.36303	0.183616	no
ETNK1	soluble	no	0.0765615	-0.134292	-6.85763	50968.3	6.50866	0.123894	no
NCAPD2	soluble	no	0.232311	-0.257673	-17.3164	157182	6.58884	0.139186	no
HOOK2	soluble	no	0.0393072	-0.893602	-26.7466	83206.6	5.15684	0.218359	no
AHCYL1	soluble	no	1.22237	-0.265283	-4.44092	58951.4	6.8728	0.10566	no
PRKCD	soluble	no	0.0478904	-0.377959	0.688409	77505	7.81409	0	no
FAM50A	soluble	no	0.863193	-1.15339	-2.67111	40241.6	6.82257	0.418879	no
RB1CC1	soluble	no	0.0297282	-0.549875	-64.7401	183091	5.09001	0.0859473	no
EFHD2	soluble	no	2.01156	-0.61	-7.24866	26697.3	4.85186	0.3125	no
BLOC1S4	soluble	no	0.177141	-0.358986	-11.2736	23351.2	4.62446	0.258065	no
SF3A2	soluble	no	0.69585	-0.718534	12.8423	49255.6	10.2072	0.603448	no
TSPAN6	soluble	no	0.263437	0.359184	2.51862	27563.3	8.1891	0	no
HK1	soluble	no	0.101362	-0.210033	-9.08175	102486	6.78293	0	no
EDEM3	soluble	no	0.0378824	-0.409442	-52.829	104664	4.55789	0.149142	no
GMPPB	soluble	no	0.383836	0.0705556	-5.08705	39834.4	6.59206	0	no
ASCC3	soluble	no	0.0292352	-0.252498	-16.091	251460	7.09658	0	no
SLC33A1	soluble	no	0.261581	0.302368	-1.10633	60909	7.37126	0.0582878	no
CUEDC2	soluble	no	0.115414	-0.51777	-17.9929	32009.3	4.45446	0.292683	no
STEAP3	soluble	no	0.357473	0.211066	6.15019	54600.6	8.74311	0	no
LIG3	soluble	no	0.17293	-0.4444	29.1467	112907	9.43434	0.127849	no
COPS3	soluble	no	0.496962	-0.199054	-6.00986	47873.1	6.63888	0.0520095	no
DNMBP	soluble	no	0.0188262	-0.5435	-58.3186	177347	5.0553	0.301205	no
TSNAX	soluble	no	1.03375	-0.557931	-3.99502	33112.5	6.52243	0.134483	no
STRN4	soluble	no	0.0396201	-0.438911	-33.8996	80596.1	5.06391	0.286853	no
NDUFB10	soluble	no	1.0853	-1.03081	3.33433	20776.7	8.65418	0.116279	no
SNCA	soluble	no	0.495057	-0.402857	-8.97265	14460.2	4.36558	0.3	no
HEXA	soluble	no	0.248837	-0.222306	-18.8344	60702.8	4.79391	0	no
CPSF2	soluble	no	0.124031	-0.392327	-41.4389	88486.8	4.73219	0.0754476	no
SLC38A10	soluble	no	0.0296726	-0.363718	-26.8178	119762	5.47539	0.593387	no
SLC25A19	soluble	no	0.591569	-0.0290625	15.3501	35511.1	9.98824	0.01875	no
JMJD1C	soluble	no	0.00879418	-0.734449	3.55165	284525	7.93652	0.279528	no
RPA1	soluble	no	0.805334	-0.361526	-1.45819	68138.2	7.24172	0.0746753	no
NCAPG2	soluble	no	0.0567869	-0.114261	-12.9755	130960	6.86781	0.0183727	no
MTM1	soluble	no	0.0338979	-0.43466	3.43542	69931.7	8.30005	0.0713101	no
NAB2	soluble	no	0.0253035	-0.529905	-3.25315	56594.1	6.96006	0.457143	no
ERI1	soluble	no	0.186995	-0.599427	-2.97971	40063.9	6.66948	0.160458	no
ERGIC1	soluble	no	1.26688	-0.112759	-2.60826	32592.3	7.08275	0	no
PEX1	soluble	no	0.0184117	-0.277007	-23.293	142867	6.27801	0.0935308	no
PPIL4	soluble	no	0.193673	-1.01321	-14.7856	57225.1	5.70893	0.304878	no
CD81	soluble	no	0.3085	0.689407	-6.61716	25809.4	4.90439	0	no
LOXL2	soluble	no	0.0899598	-0.462016	-20.2807	86724.8	6.34857	0	no
TRAPPC9	soluble	no	0.010819	-0.223693	-17.174	128530	6.60424	0.0191638	no
IPO5	soluble	no	1.07152	-0.133637	-65.6221	123630	4.57416	0.00729262	no
MGLL	soluble	no	0.0233237	0.0105611	-3.09185	33261.4	6.99976	0.049505	no
AGPAT1	soluble	no	0.130664	0.264664	9.39184	31716.5	9.74783	0.0388693	no
RABGAP1L	soluble	no	0.0443729	-0.406258	-31.639	92512.9	4.96405	0.26087	no
PGM1	soluble	no	3.27495	-0.131317	-3.44406	61449.1	6.72602	0	no
RAB23	soluble	no	0.341402	-0.470464	-1.51235	26659.2	6.54199	0.202532	no
FPGS	soluble	no	0.0376361	-0.155366	1.79679	64609.1	7.99665	0.032368	no
CASP3	soluble	no	0.149437	-0.45704	-4.85754	31607.9	6.50781	0.0649819	no
NLRX1	soluble	no	0.0274091	-0.0594872	-3.47012	107616	7.38467	0.0153846	no
GOLGA3	soluble	no	0.139316	-0.83478	-49.0668	167355	5.11983	0.348465	no
PIEZO1	soluble	no	0.0178442	0.0796906	-6.08903	286790	7.48499	0.128917	no
MEF2D	soluble	no	0.0394605	-0.599232	0.830562	55937.8	8.02278	0.652591	no
WRN	soluble	no	0.0201211	-0.440154	-25.8931	162461	6.28612	0.0691341	no
DTX2	soluble	no	0.0310675	-0.369453	8.41334	67246.3	8.55299	0.226688	no
CALU	soluble	no	2.4596	-1.00381	-39.9226	37106.8	4.23278	0.0285714	no
DAXX	soluble	no	0.131963	-0.847838	-49.3029	81372.6	4.50788	0.594595	yes
HPRT1	soluble	no	2.02369	-0.136239	-2.40833	24579.4	6.67075	0	no
RPUSD2	soluble	no	0.133642	-0.579266	-3.67777	61311.5	7.17902	0.185321	no
SUMO2	soluble	no	9.95594	-0.892632	-3.07401	10871.2	5.15848	0.168421	no
TMX2	soluble	no	0.523061	-0.132432	5.19159	34037.6	8.91558	0.0945946	no
TTC28	soluble	no	0.013236	-0.393309	-23.22	270884	6.87872	0.188634	no
SF1	soluble	no	0.742596	-0.833803	6.94707	68329.9	9.40718	0.676056	no
ALAD	soluble	no	0.10425	-0.0354545	-3.81654	36294.9	6.77851	0.0242424	no
RABGGTB	soluble	no	0.898654	-0.00755287	-18.3838	36924.4	4.65729	0	no
RAD1	soluble	no	0.358823	-0.13227	-15.4305	31827.3	4.46048	0	no
DYNC1LI2	soluble	no	0.36115	-0.495732	-8.23834	54099.3	6.33739	0.280488	no
WLS	soluble	no	0.306864	0.270795	-2.09144	62253.2	7.38961	0	no
FHOD1	soluble	no	0.0842978	-0.299828	-13.4171	126551	6.32599	0.365979	no
TMEM165	soluble	no	0.232426	0.32716	-1.24797	34905.7	7.04541	0.0802469	no
GATAD2B	soluble	no	0.225299	-0.610961	20.6291	65260.7	10.3765	0.397976	no
CCDC22	soluble	no	0.105162	-0.502552	-6.23793	70755.6	6.72983	0.0877193	no
SCD	soluble	no	1.3591	-0.190529	7.12992	41522.7	9.28387	0	no
RALGPS2	soluble	no	0.0383966	-0.424014	7.74106	65167.1	9.04849	0.166381	no
SETDB1	soluble	no	0.0458071	-0.635554	-23.4423	143157	5.84031	0.361735	no
FABP3	soluble	no	0.192216	-0.265414	-1.03963	14858	6.79673	0	no
CHCHD6	soluble	no	0.321622	-0.94766	4.73072	26457.7	9.17825	0.510638	no
CDC123	soluble	no	0.36449	-0.53125	-24.8918	39134.8	4.39414	0.0714286	no
RAB42	soluble	no	0.560612	-0.319725	-1.77397	24133.4	7.07391	0.0779817	no
WDR45	soluble	no	0.0640515	-0.1575	-2.66864	39867.6	7.15635	0	no
YWHAE	soluble	no	10.3167	-0.54	-19.3319	29173.9	4.36296	0.0823529	no
PARVA	soluble	no	0.615151	-0.329301	-6.88881	42243.7	5.74443	0.142473	no
ECE1	soluble	no	0.0817078	-0.378312	-16.472	87163.7	5.68306	0	no
HDHD3	soluble	no	0.17278	-0.162948	-5.08081	28000	6.70152	0	no
RABEPK	soluble	no	0.125649	-0.390323	-12.8965	40564.6	6.21865	0.0860215	no
CFL2	soluble	no	2.00105	-0.404217	0.732459	18736.6	8.17143	0	no
MPC2	soluble	no	0.328063	0.12126	10.9561	14278.9	11.0467	0	no
CD47	soluble	no	0.0919375	0.599381	-0.909863	35213.6	7.26773	0	no
PARK7	soluble	no	6.82022	0.00529101	-1.32334	19891.1	6.78128	0	no
APEH	soluble	no	0.53596	-0.145765	-24.7634	81224.6	5.16202	0	no
AKAP8	soluble	no	0.291884	-1.0026	-31.9514	76108.3	4.77119	0.5	no
GSPT1	soluble	no	1.73631	-0.431463	-18.0434	55755.9	5.3425	0.132265	no
AAK1	soluble	no	0.0877126	-0.519667	-8.31132	103885	6.567	0.495317	no
NUP155	soluble	no	0.561143	-0.128828	-27.7834	155199	6.08531	0.023005	no
SAP130	soluble	no	0.0459835	-0.30458	27.9161	110324	10.4528	0.614504	no
FKBP3	soluble	no	1.62643	-0.759821	8.02525	25176.8	9.95664	0.0848214	no
PSMG1	soluble	no	0.94632	-0.203125	-1.85877	32853.9	7.1888	0.0763889	no
GOT2	soluble	no	4.32329	-0.205814	9.39102	47517.7	9.37658	0	no
UFC1	soluble	no	0.463947	-0.51018	-0.29053	19458.4	7.50217	0	no
RPS6KA1	soluble	no	0.169374	-0.364626	0.942381	82723	7.93736	0.044898	no
NDUFV3	soluble	no	0.601798	-0.860185	5.95909	11940.5	10.2994	0.527778	no
NCAPD3	soluble	no	0.0516951	-0.195794	-3.7328	168891	7.53083	0.113485	no
AP2B1	soluble	no	0.463848	-0.0948773	-27.7241	104553	5.02055	0.0288154	no
ACTR8	soluble	no	0.0384365	-0.467147	0.706131	70483.6	7.84426	0.206731	no
UBFD1	soluble	no	0.542871	-0.520712	-6.11533	33381.9	5.4886	0.368932	no
CHORDC1	soluble	no	1.45408	-0.729217	1.36609	37489.8	7.94751	0.138554	no
PEX11B	soluble	no	0.182373	0.0644788	14.0742	28431.3	10.3198	0.046332	no
RIC8B	soluble	no	0.0354547	-0.256538	-14.5901	58824.8	5.45174	0.0403846	no
SPAG7	soluble	no	0.333781	-1.02907	0.816792	26034.4	8.19007	0.449339	no
RHOT2	soluble	no	0.14841	-0.102589	-19.8559	68117.8	5.69314	0	no
ZMYM2	soluble	no	0.0293181	-0.613943	-25.9977	154911	6.27975	0.229484	no
ATAD3A	soluble	no	0.586241	-0.623186	8.69602	71369.1	9.41386	0.214511	no
SYMPK	soluble	no	0.17577	-0.197331	-18.4016	141148	5.99426	0.206436	no
SKIV2L	soluble	no	0.124705	-0.187159	-27.2457	137755	5.94791	0.0874799	no
SMAD5	soluble	no	0.025302	-0.515699	0.063055	52258.3	7.76639	0.221505	no
PPP1CA	soluble	no	1.64779	-0.301212	-5.65099	37512.1	6.25326	0.0606061	no
DLG5	soluble	no	0.0134632	-0.642783	-5.29998	213868	7.43696	0.27358	no
APOO	soluble	no	0.968878	-0.311111	5.71772	22284.6	9.48781	0.0353535	no
WAPL	soluble	no	0.11143	-0.676303	-48.929	132946	5.09437	0.281513	no
LIX1L	soluble	no	0.0908954	-0.361424	3.5883	36562.7	8.73194	0.189911	no
SPECC1	soluble	no	0.326199	-0.795599	-9.87188	118585	6.67508	0.456929	no
NCAPG	soluble	no	0.353164	-0.153103	-27.0382	114334	5.2808	0.0778325	no
MON1B	soluble	no	0.0487621	-0.185923	-10.5791	59217.3	6.24238	0.212066	no
LASP1	soluble	no	4.99104	-1.01533	-1.80418	29717.2	7.0721	0.344828	no
GPRIN1	soluble	no	0.0150481	-0.680159	3.26408	102399	8.19364	0.960317	no
ABCB10	soluble	no	0.144267	0.107046	25.2029	79147.8	10.3688	0.0176152	no
EPB41L2	soluble	no	0.552372	-0.815224	-37.3708	112588	5.12662	0.416915	no
UQCRC1	soluble	no	1.4552	-0.141042	-9.23489	52645.8	6.32195	0	no
HSPA2	soluble	no	0.0848386	-0.486385	-10.479	70021	5.42324	0.0500782	no
FAM20B	soluble	no	0.117079	-0.192176	-4.63773	46432.5	6.87583	0	no
WDR11	soluble	no	0.229744	-0.137582	-11.4339	136685	6.91021	0.0147059	no
KIF3A	soluble	no	0.0261483	-0.852074	-7.3839	80040.8	6.48454	0.254649	no
SLC38A5	soluble	no	0.343052	0.748517	3.59956	51457.4	8.28388	0	no
FAT1	soluble	no	0.00728996	-0.296186	-259.798	506273	4.61062	0.0418483	no
NDC1	soluble	no	0.242832	0.176706	14.9193	76304.8	9.32774	0.0682493	no
SH3BP5L	soluble	no	0.0319252	-0.906616	-12.1373	43499.2	5.55085	0.422392	no
TMX4	soluble	no	0.117021	-0.495702	-42.613	38952.2	4.02446	0.375358	no
CXXC1	soluble	no	0.0476595	-1.06707	9.00565	75711.5	8.29013	0.375	no
NDUFA8	soluble	no	1.38581	-0.764535	0.0765877	20105	7.7371	0.156977	no
CSE1L	soluble	no	1.4549	-0.0331617	-26.1254	110417	5.54848	0	yes
CHEK2	soluble	no	0.150667	-0.462799	-12.4624	60914.8	5.71523	0.219153	no
HECTD3	soluble	no	0.0340375	-0.300348	-20.2474	97112.9	5.3215	0.010453	no
POLE3	soluble	no	0.460282	-1.20204	-12.1431	16859.6	4.38402	0.394558	no
USE1	soluble	no	0.0696477	-0.328571	4.89815	29371.1	9.65406	0.111969	no
USP4	soluble	no	0.0395152	-0.548702	-28.8961	108565	5.43344	0.147456	no
HPS3	soluble	no	0.0363238	-0.0830677	-19.6953	113736	6.39226	0.0169323	no
BIRC6	soluble	no	0.0170039	-0.138131	-128.261	530255	5.9518	0.0875026	no
CSRP2	soluble	no	0.127586	-0.614508	8.919	20953.8	8.70923	0.0673575	no
PSME4	soluble	no	0.0387416	-0.173087	-18.8437	211334	6.88631	0.017363	no
CMBL	soluble	no	5.82991	-0.318776	-1.5793	28048.2	7.20175	0	no
ARL3	soluble	no	0.50199	-0.28022	-0.362134	20455.5	7.3466	0	no
GBE1	soluble	no	0.396899	-0.374644	-19.0759	80473.9	6.28774	0	no
TOMM40	soluble	no	1.18086	-0.098615	-1.49425	37893.1	7.28884	0.196676	no
CRLF3	soluble	no	0.0638615	-0.378733	-22.0102	49765.9	4.77004	0	no
KIF1B	soluble	no	0.0186376	-0.492731	-55.0207	204476	5.30265	0.0881057	no
DNAAF5	soluble	no	0.205828	0.074386	-18.2018	93521.1	6.39009	0.0105263	no
DHRS7B	soluble	no	0.27286	0.205846	13.4463	35119	10.0311	0	no
HSD17B8	soluble	no	0.381507	0.144061	-2.70565	26973.8	6.50405	0.0498084	no
PRRC2B	soluble	no	0.0169541	-0.970211	10.6106	242967	8.52174	0.777479	no
GALNT7	soluble	no	0.260148	-0.472755	-4.06859	75389.1	7.12041	0.101979	no
CUL3	soluble	no	0.254761	-0.514323	7.25828	88930.2	8.70343	0.046875	no
NCSTN	soluble	no	0.365108	-0.139633	-12.4324	78410.9	5.82248	0.00846262	no
MICU1	soluble	no	0.186875	-0.47437	4.39785	54351.3	8.61982	0.0966387	no
HSD17B11	soluble	no	0.598201	0.294667	8.46766	32935.8	9.55863	0	no
CDC42EP4	soluble	no	0.339981	-0.719663	-16.7948	37979.9	4.81663	0.72191	no
RALA	soluble	no	1.15325	-0.620874	-0.404775	23566.8	7.19552	0.0631068	no
RBPJ	soluble	no	0.0747354	-0.4574	-2.50443	55637.1	7.20288	0.15	no
IRAK1	soluble	no	0.0242988	-0.280056	-8.82096	76536.7	6.60454	0.296348	no
PARP12	soluble	no	0.0480523	-0.4097	13.2299	79063.6	8.60591	0.0299572	no
RBSN	soluble	no	0.0269214	-0.826913	-29.2283	88869.7	5.19085	0.378827	no
POLR3C	soluble	no	0.14557	-0.375655	-1.57087	60611.6	7.34039	0.0955056	no
AKT2	soluble	no	0.115956	-0.472973	-7.60833	55768.8	6.31168	0.024948	no
HSPA5	soluble	no	17.2214	-0.486697	-22.0796	72333	4.79503	0.0428135	no
OAS1	soluble	no	0.0358933	-0.49225	3.62478	46028.6	8.32082	0	no
SVEP1	soluble	no	0.0603401	-0.320526	-137.902	390170	5.19548	0.00392047	no
DNAJC25	soluble	no	0.137496	-0.632778	12.3152	42403.8	9.48576	0.0361111	no
DYRK1A	soluble	no	0.0399847	-0.714024	10.4514	85583.8	8.9834	0.431193	no
TAP1	soluble	no	0.32412	0.142203	2.08614	87217.7	8.1061	0.0408416	no
TIPRL	soluble	no	0.885811	-0.400735	-10.1633	31444	5.77541	0.0330882	no
PSMA1	soluble	no	5.65867	-0.43308	-4.38256	29555.6	6.60005	0.117871	no
FANCB	soluble	no	0.0190782	-0.111641	-0.891024	97726.3	7.64515	0	no
TOMM34	soluble	no	1.03698	-0.609385	9.16004	34559.4	9.35249	0.126214	no
ZBED1	soluble	no	0.058307	-0.273631	-12.5324	78155.6	5.97587	0.0317003	no
ITIH3	soluble	no	0.0403471	-0.335169	-22.9641	99849.2	5.49046	0.0382022	no
PSMA5	soluble	no	2.92961	-0.106639	-15.2394	26411	4.44983	0	no
PRPF38B	soluble	no	0.124697	-1.70073	60.1349	64467.9	11.2235	0.650183	no
TBCC	soluble	no	0.346334	-0.577746	-7.12728	39248.1	5.38791	0.132948	no
WWC2	soluble	no	0.0145764	-0.64203	-30.895	133891	5.20288	0.176174	no
GOLM1	soluble	no	0.393214	-0.982544	-18.3059	45333.2	4.61759	0.563591	no
SLC44A2	soluble	no	0.131731	0.406657	14.4915	80123.6	8.66158	0	no
ABHD16A	soluble	no	0.13727	-0.242652	3.00724	63243.3	8.20415	0.0340502	no
UNG	soluble	no	0.385484	-0.48754	9.08367	34645.5	9.84547	0.194888	no
PLCB3	soluble	no	0.0774933	-0.619935	-21.3265	138799	5.65643	0.251216	no
ARPC1B	soluble	no	1.11812	-0.198387	5.44536	40949.8	8.43665	0	no
IARS2	soluble	no	0.72065	-0.303063	-4.61543	113792	7.19939	0.0167984	no
PPP1R13L	soluble	no	0.108747	-0.655072	-4.41489	89091.1	6.80088	0.661836	no
RPAP3	soluble	no	0.227936	-0.804511	-2.53671	75718.6	6.81444	0.178947	no
SNX5	soluble	no	0.629635	-0.566584	-4.31784	46816.5	6.74666	0.0816832	no
SLC9A3R2	soluble	no	0.0676959	-0.896439	0.931312	37413.8	8.06263	0.486647	no
SLC12A4	soluble	no	0.0750356	0.154654	-15.9557	120650	6.41425	0.0285714	no
SH2D4A	soluble	no	0.482296	-0.90859	1.78633	52727	8.28076	0.39207	no
NUP188	soluble	no	0.0930976	-0.00949114	-23.2528	196043	6.71333	0.0434534	no
DAP	soluble	no	0.440526	-1.21275	3.25948	11164.6	10.1052	0.990196	no
FAM210A	soluble	no	0.488026	-0.466912	16.8473	30776.6	10.3352	0.1875	no
MSTO1	soluble	no	0.256132	-0.132807	-17.5035	61835.4	6.04841	0.0210526	no
PSMC1	soluble	no	1.19232	-0.5425	-7.11017	49184.5	6.10577	0.159091	no
NIF3L1	soluble	no	0.645451	-0.162069	-5.55042	41968	6.64466	0.0238727	no
WDR33	soluble	no	0.0911346	-1.09326	16.0293	145891	9.71221	0.59506	no
CCNK	soluble	no	0.0760931	-0.691034	4.717	64239.8	8.58599	0.567241	no
INPP5K	soluble	no	0.0315183	-0.241295	-6.58197	51090.3	6.50883	0.0178571	no
MAPRE1	soluble	no	2.04179	-0.427239	-8.37091	29999.1	4.7584	0.212687	no
CDK7	soluble	no	0.157527	-0.159827	3.64525	39038.4	8.6793	0	no
GCLC	soluble	no	0.217309	-0.443485	-15.3849	72765.8	5.98082	0.0156986	no
ATAD1	soluble	no	0.54524	-0.253463	-3.44916	40744	6.90375	0.0277008	no
TMEM11	soluble	no	0.499777	-0.0114583	-0.940749	21540.8	7.39998	0	no
FKBP5	soluble	no	0.334905	-0.67593	-9.04743	51212.2	5.66213	0.133479	no
FOCAD	soluble	no	0.056654	0.135369	-25.5608	200072	6.60367	0	no
ZNFX1	soluble	no	0.013267	-0.501408	-13.9834	220227	7.30181	0.0990615	yes
FSTL3	soluble	no	0.135406	-0.196578	-5.43514	27663.5	6.7698	0.0722433	no
FNDC3A	soluble	no	0.0644368	-0.429215	-12.2818	131852	6.68633	0.111853	no
KCMF1	soluble	no	0.281661	-0.661155	-14.2542	41945.4	5.41152	0.480315	no
CLASP1	soluble	no	0.0656386	-0.445514	24.7949	169451	9.43984	0.273082	no
WDR44	soluble	no	0.131634	-0.666594	-28.78	101366	5.10397	0.41402	no
HACL1	soluble	no	0.414542	-0.0434256	-1.54998	63728.6	7.39094	0.0121107	no
CANX	soluble	no	5.66317	-0.873986	-62.8107	67568.3	4.20687	0.337838	no
SFXN1	soluble	no	1.62374	0.036646	6.46251	35619.4	9.40553	0	no
ARL6IP5	soluble	no	1.86394	0.348936	7.05702	21614.7	10.2821	0	no
GPALPP1	soluble	no	0.11729	-1.38794	-9.85941	38141.8	5.02675	0.964706	no
LAMA3	soluble	no	0.0214846	-0.381368	-25.5858	366649	7.24378	0.0144014	no
WBP2	soluble	no	0.482143	-0.477778	-3.22183	28086.9	5.72388	0.268199	no
CCDC51	soluble	no	1.09505	-0.384185	1.92519	45811.3	8.34559	0.0851582	no
VPS16	soluble	no	0.0812599	-0.241955	-9.73184	94693.7	6.76036	0.0143027	no
TIMM44	soluble	no	1.16494	-0.558628	3.35315	51355.7	8.53184	0.0597345	no
TSR3	soluble	no	0.163671	-0.454808	-2.27367	33595.9	6.87212	0.413462	no
EIF2B2	soluble	no	0.41325	-0.137892	-10.9962	38989.6	6.1162	0.0740741	no
RHOT1	soluble	no	0.0615548	-0.266505	-13.0053	70784.2	6.20886	0	no
ASH2L	soluble	no	0.217994	-0.61035	-18.0505	68722.8	5.42499	0.308917	no
PRPS1	soluble	no	1.33386	0.0333333	-2.95193	34834.2	6.97664	0	no
STXBP2	soluble	no	0.603703	-0.252445	-8.55974	66452.5	6.51819	0.0303541	no
SPCS1	soluble	no	0.82818	-0.172781	3.52887	18298.2	8.92251	0.205882	no
IL18	soluble	no	2.94547	-0.479275	-14.6848	22326.2	4.2704	0	no
EXT2	soluble	no	0.0215561	-0.202368	-8.38441	82254.5	6.5145	0	no
TAB1	soluble	no	0.101635	-0.345833	-16.2343	54644.1	5.2048	0.25	no
DCAF7	soluble	no	0.269248	-0.267251	-15.129	38926.2	5.2091	0	no
DNAJC8	soluble	no	2.02573	-1.29723	5.10166	29841.7	9.70531	0.395257	no
FLAD1	soluble	no	0.107087	-0.231857	-4.42227	65265.6	6.92247	0.0204429	no
XPR1	soluble	no	0.187629	-0.104741	6.88059	81535.2	8.5785	0.0143678	no
HCCS	soluble	no	1.00165	-0.733955	-2.8296	30601.6	6.66341	0.320896	no
HPDL	soluble	no	1.01443	-0.0221024	-2.47791	39385.9	7.04762	0	no
CNOT10	soluble	no	0.0912693	-0.387634	0.896646	82309.7	7.83931	0.168011	no
DNAJC2	soluble	no	0.336654	-1.07601	10.0706	71996.4	9.13454	0.21256	no
PIK3R2	soluble	no	0.0303909	-0.626786	-10.2352	81545.3	6.38656	0.17033	no
PITHD1	soluble	no	0.40271	-0.747867	-10.1947	24177.8	5.5579	0.0663507	no
TACC1	soluble	no	0.02322	-0.743975	-49.6702	87794.3	4.52241	0.532919	no
GDI1	soluble	no	0.521711	-0.30179	-16.4253	50582.7	4.74862	0	no
PLBD2	soluble	no	0.0299841	-0.106791	-3.84638	65471.8	6.78125	0	no
RRAS2	soluble	no	1.02084	-0.54902	-3.46958	23399.6	5.80752	0.0588235	no
SLC30A9	soluble	no	0.0460661	-0.185563	4.78646	63515.1	8.44968	0	no
PPOX	soluble	no	0.11938	0.0406709	2.39498	50765.3	8.24113	0	no
COL4A2	soluble	no	0.0204471	-0.583586	15.6699	167553	8.88191	0.695678	no
FASN	soluble	no	1.04687	-0.0696933	-42.0045	273427	6.41484	0.0151334	no
PIGS	soluble	no	0.254366	0.0574775	-6.82639	61656.2	6.45875	0.018018	no
DTL	soluble	no	0.0637491	-0.524247	19.7777	79467.8	9.09358	0.310959	no
NUP58	soluble	no	0.392481	-0.194825	8.84528	60896.9	9.95025	0.161937	no
PGM2	soluble	no	0.399523	-0.401961	-5.82998	68283.4	6.70296	0.0212418	no
CXCR4	soluble	no	0.263745	0.399432	3.09607	39745.5	8.30434	0.0539773	no
SRSF11	soluble	no	0.235496	-1.23946	48.0763	53542.2	11.2367	0.646694	no
PLXNB2	soluble	no	0.177189	-0.309086	-37.2091	205127	6.17013	0.0190424	no
TRAPPC3	soluble	no	0.785648	-0.23	-8.3579	20274.1	4.58444	0.0388889	no
SMARCC2	soluble	no	0.485595	-0.744975	-34.849	132879	5.44568	0.490115	no
LAMB1	soluble	no	0.153924	-0.468813	-114.643	198038	4.57128	0.0263158	no
IMPDH2	soluble	no	2.85242	-0.113619	-3.76223	55805	6.89626	0	no
SCFD1	soluble	no	0.244543	-0.293614	-8.48394	72379.9	6.17423	0.0249221	no
COG2	soluble	no	0.0634206	-0.30664	-6.96041	83207.5	6.58527	0.0772358	no
SETMAR	soluble	no	0.0293315	-0.521199	-5.75473	78033.9	7.14557	0.0292398	no
PSMF1	soluble	no	0.0723851	-0.408487	-10.061	29816.7	5.52979	0.236162	no
WDR70	soluble	no	0.25543	-0.769419	-11.3022	73201.2	6.26149	0.351682	no
TIAL1	soluble	no	0.772737	-0.5376	0.411552	41590.7	7.84557	0.0986667	yes
USP9X	soluble	no	0.103769	-0.36284	-77.9525	292280	5.58882	0.0902724	no
RASSF5	soluble	no	0.0997708	-0.619378	12.61	47090.1	9.53445	0.334928	no
RALGAPB	soluble	no	0.0246407	-0.191633	-15.1218	166799	6.7658	0.120482	no
ANKZF1	soluble	no	0.145532	-0.771488	5.97651	80926.8	8.53044	0.381543	no
PSAT1	soluble	no	5.81127	0.0194595	0.197084	40422.7	7.76961	0	no
ARMC6	soluble	no	0.349234	-0.0908184	-13.0945	54141.9	6.194	0	no
DDI2	soluble	no	0.18684	-0.394236	-18.8666	44522.6	4.68437	0.172932	no
APRT	soluble	no	6.92567	0.103889	-2.35929	19607.8	5.82144	0	no
ERP29	soluble	no	4.32069	-0.296935	-0.0975761	28993.4	7.48586	0.0229885	no
UROD	soluble	no	0.503362	-0.137875	-7.52568	40786.9	6.05584	0	no
HMCES	soluble	no	0.236194	-0.754237	2.78455	40574.9	8.24994	0.166667	no
SOWAHC	soluble	no	0.0673062	-0.62419	-4.83185	55672	7.0413	0.531429	no
ADH5	soluble	no	1.57061	0.158021	-0.889969	39724.2	7.53969	0	no
MLLT3	soluble	no	0.0425692	-1.02289	6.96421	63351.4	9.0565	0.59331	no
GDAP2	soluble	no	0.0959083	-0.341046	-14.5435	56224.7	5.4975	0.0482897	no
FANCD2	soluble	no	0.0757119	-0.171675	-45.7007	164128	5.73336	0.0916609	no
SERPINB1	soluble	no	1.31942	-0.248813	-5.04027	42741.8	6.19443	0	no
SNUPN	soluble	no	0.249026	-0.649722	-6.64064	41142.5	6.625	0.286111	no
CCDC47	soluble	no	0.928203	-0.769151	-33.4217	55873.8	4.4861	0.306418	no
RAP2C	soluble	no	0.229986	-0.245902	-6.58453	20744.8	4.58478	0	no
RANBP2	soluble	no	0.242473	-0.595844	-57.6509	358199	6.10392	0.154467	no
ARHGEF16	soluble	no	0.0683288	-0.555007	-1.92096	80105	7.38663	0.339915	no
UNC13B	soluble	no	0.0110818	-0.504085	-39.8123	180679	5.84324	0.157134	no
PCBP1	soluble	no	7.35581	-0.106461	-2.02318	37497.8	7.11419	0	no
MAP3K7	soluble	no	0.0411776	-0.536799	-3.384	67196.1	7.1194	0.358086	no
HSP90B1	soluble	no	7.58388	-0.712702	-55.3567	92468.9	4.47663	0.13076	no
WDR92	soluble	no	0.243798	-0.322969	2.18182	39740.4	8.21029	0	no
NBAS	soluble	no	0.0169047	-0.289709	-67.7408	268571	5.82332	0.0274146	no
EFEMP1	soluble	no	0.0573986	-0.346247	-21.4589	54640.5	4.7036	0.040568	no
SCAMP3	soluble	no	1.7325	0.0256484	0.0986824	38287	7.72487	0.340058	no
NT5DC3	soluble	no	0.0340161	-0.380292	3.69499	63419.8	8.47088	0	no
PTRH2	soluble	no	1.37288	0.0139665	4.45974	19193.5	8.97413	0.0446927	no
RIPK1	soluble	no	0.089603	-0.606706	-14.6325	75930.9	6.29216	0.247392	no
ODR4	soluble	no	0.249594	-0.320485	-13.0901	51103.1	5.77543	0.0528634	no
PHPT1	soluble	no	1.5923	-0.4648	-4.26307	13832.5	5.98367	0	no
KAT8	soluble	no	0.0423669	-0.600218	4.15472	52402.7	8.41475	0.157205	no
BCAR3	soluble	no	0.0730076	-0.55103	2.40284	92565.5	8.02203	0.190303	no
VAC14	soluble	no	0.0804893	-0.0855499	-16.8755	87972.7	6.03448	0.0907928	no
CUL5	soluble	no	0.103707	-0.419359	2.06774	90955.3	8.08742	0	no
PHF23	soluble	no	0.0678829	-0.92928	-6.99019	43818.2	5.46685	0.771712	no
SETD3	soluble	no	0.147882	-0.474242	-10.5079	67257.1	5.76829	0.114478	no
DDRGK1	soluble	no	0.227773	-0.8	-12.8708	35610.9	4.80497	0.471338	no
PPP2R2A	soluble	no	0.594532	-0.610515	-9.85283	51692.1	6.11319	0.0201342	no
GALNT6	soluble	no	0.145251	-0.410932	4.53531	71158.6	8.25054	0.022508	no
TMED10	soluble	no	3.42525	-0.170776	-0.25221	24976	7.55284	0	no
MRGBP	soluble	no	0.201019	-0.734804	-7.16051	22417.1	5.64375	0.553922	no
SMARCC1	soluble	no	0.289153	-0.813937	-35.0554	122867	5.52934	0.434389	no
RASSF1	soluble	no	0.156118	-0.535756	10.6237	39219	9.19252	0.0436047	no
ACTR10	soluble	no	0.14714	-0.00479616	-1.14453	46307	7.42283	0.028777	no
QRICH1	soluble	no	0.164192	-0.457345	-16.5285	86435.7	5.72484	0.170103	no
NUP62	soluble	no	0.239768	-0.19751	-9.24159	53255	4.96149	0.218391	no
COX6C	soluble	no	8.21139	-0.270667	9.02223	8781.44	10.9784	0	no
MAP2K2	soluble	no	0.643408	-0.3185	-5.34083	44424.1	6.52009	0.1275	no
UNC45A	soluble	no	0.161873	-0.10678	-14.6511	103077	5.90342	0.0233051	no
EIF2AK4	soluble	no	0.0235003	-0.441722	-35.8753	186911	6.22452	0.162523	no
NUP35	soluble	no	0.494207	-0.267178	4.84342	34773.8	9.49278	0.429448	no
CBR4	soluble	no	0.23118	0.0805907	6.8661	25301.4	9.93142	0	no
RASA3	soluble	no	0.0196826	-0.482614	-5.21929	95698.9	7.16256	0	no
OSGEPL1	soluble	no	0.184542	0.111836	6.29011	45122.8	8.7132	0	no
TLN1	soluble	no	0.344025	-0.240378	-38.9151	269767	5.93725	0.0621802	no
CIAO1	soluble	no	0.565922	-0.412979	-23.1496	37840	4.58535	0	no
CACYBP	soluble	no	6.13223	-0.791228	1.76701	26209.9	8.59248	0.131579	no
PEBP1	soluble	no	5.23611	-0.652406	-0.0835344	21056.8	7.65446	0	no
ATPAF2	soluble	no	0.170839	-0.376471	-1.35552	32772.4	7.11482	0.100346	no
CSTB	soluble	no	5.91975	-0.545918	0.0365817	11139.6	7.72655	0.255102	no
AAR2	soluble	no	0.143876	-0.132292	-9.62821	43472.2	5.83085	0	no
DPYSL2	soluble	no	1.62411	-0.260664	-8.67153	62293.6	6.33128	0.0891608	no
LRRC41	soluble	no	0.0512746	-0.155049	7.84208	88649.5	8.4554	0.190887	no
TMEM259	soluble	no	0.0403149	0.0801613	-22.1223	67888.7	4.96286	0.219355	no
SORBS3	soluble	no	0.191829	-0.939642	15.1261	75341.1	9.8751	0.543964	no
MAD2L1	soluble	no	0.523578	-0.120488	-6.40377	23510	4.71812	0	no
SAE1	soluble	no	1.19743	-0.296532	-11.9597	38449.8	4.93308	0.0375723	no
TRAF7	soluble	no	0.0396618	-0.24	-6.6724	74609.2	7.15124	0.137313	no
PDIA6	soluble	no	6.59832	-0.275	-17.7882	48121.3	4.70254	0.0727273	no
ATL3	soluble	no	0.909354	-0.22403	-15.6855	60542	5.37388	0.0166359	no
PPP1R8	soluble	no	0.1499	-0.534473	-0.989332	38478.8	7.41558	0.350427	no
KDM3A	soluble	no	0.0192625	-0.480924	7.65139	147341	8.14755	0.0984103	no
C1QBP	soluble	no	0.766323	-0.461348	-18.8065	31362.2	4.46932	0.0815603	no
IGF1R	soluble	no	0.0324261	-0.400805	-31.4825	154793	5.54206	0.0841258	no
SH3PXD2B	soluble	no	0.178847	-0.844786	9.16492	101579	9.05946	0.543359	no
CKAP4	soluble	no	1.72622	-0.702658	-16.5897	66022.5	5.7578	0.249169	no
IWS1	soluble	no	0.411041	-1.45336	-92.3051	91954.6	4.30971	0.700855	no
DCTN5	soluble	no	0.243366	0.118681	1.71338	20126.5	8.08867	0	no
ARFGEF1	soluble	no	0.0209145	-0.291509	-47.9322	208767	5.6522	0.140617	no
STX5	soluble	no	0.298219	-0.259718	5.92946	39672.5	9.71884	0.0901408	no
EPS15L1	soluble	no	0.0895222	-0.645023	-32.813	94255.1	4.70427	0.469907	no
YOD1	soluble	no	0.0836143	-0.307471	-6.0684	38322.4	5.98764	0.132184	no
DCPS	soluble	no	0.627808	-0.471217	-8.87508	38608.8	6.34729	0.10089	no
FKBP2	soluble	no	0.820682	-0.197183	4.6782	15649.3	9.63518	0	no
GCLM	soluble	no	0.934534	-0.29927	-6.59499	30727.1	5.91307	0	no
SLC1A4	soluble	no	0.361083	0.525376	-5.74297	55723.1	6.17981	0.0864662	no
CDK17	soluble	no	0.127133	-0.551816	9.94023	59582.2	9.43905	0.175908	no
COQ7	soluble	no	0.14708	-0.187097	2.82723	24277	8.79893	0	no
FAM114A2	soluble	no	0.115803	-0.451485	-31.3222	55468.2	4.55031	0.19802	no
OLR1	soluble	no	0.272147	-0.398901	-1.1093	30959.4	7.33726	0.0915751	no
SARS2	soluble	no	0.222382	-0.400579	2.41798	58282.5	8.21997	0.046332	no
SLFN5	soluble	no	0.190293	-0.222447	7.89002	101055	8.29232	0	no
PACSIN2	soluble	no	0.67532	-1.02963	-22.4988	55738.6	4.83435	0.265432	no
PPIB	soluble	no	21.3409	-0.197685	7.95072	23742.5	10.0713	0	no
TMED8	soluble	no	0.0969131	-0.626769	-25.3157	35740.5	4.35808	0.375385	no
ARCN1	soluble	no	1.18318	-0.391585	-7.80946	57210.4	6.10743	0.156556	no
SLC25A4	soluble	no	0.382444	0.059396	17.5792	33064.5	10.2695	0	no
EVI5	soluble	no	0.0140012	-0.579012	-18.5918	92948.8	6.00359	0.187654	no
TTC38	soluble	no	0.154329	-0.201066	-16.5797	52787.3	5.88955	0	no
LAMP1	soluble	no	4.26173	-0.0196643	7.0362	44882.4	8.91673	0.0839329	no
NMD3	soluble	no	0.251693	-0.382505	-4.4127	57603.2	7.15214	0.0775348	no
TRAPPC8	soluble	no	0.0292305	-0.31338	-16.3764	160997	6.86486	0.045993	no
TBC1D23	soluble	no	0.0805464	-0.288412	-28.4127	78321.9	5.07346	0.0758226	no
LIN7C	soluble	no	0.777575	-0.446701	1.93864	21834	8.69852	0.0761421	no
TNRC6B	soluble	no	0.0230215	-0.961047	-11.1438	194002	6.73237	0.734861	yes
ANKRD52	soluble	no	0.0189957	-0.0535316	-29.5974	115077	6.46965	0.0185874	no
TARBP1	soluble	no	0.0252604	0.029488	-10.4862	181675	7.04875	0.0172733	no
RANGAP1	soluble	no	0.920047	-0.241397	-42.8552	63542	4.33038	0.153322	no
AP2M1	soluble	no	1.17569	-0.272644	19.3735	49654.7	10.088	0	no
BCAP29	soluble	no	0.295169	-0.357676	10.8496	28320.1	10.1837	0.165975	no
PRDX5	soluble	no	7.2926	0.152336	3.49806	22086.4	8.96583	0	no
HTT	soluble	no	0.00932985	-0.066359	-70.6182	347603	6.14541	0.150859	yes
PA2G4	soluble	no	5.15201	-0.498477	-5.49161	43786.9	6.5213	0.109137	no
SF3A1	soluble	no	0.908543	-0.73947	-25.7396	88886.2	4.88211	0.522068	no
CHMP2B	soluble	no	0.386904	-0.684507	2.88671	23906.5	9.47061	0.2723	no
THEM6	soluble	no	1.3585	0.0783654	6.55146	23865	9.73986	0	no
TBC1D15	soluble	no	0.299938	-0.409262	-20.706	79490.7	5.3734	0.0376266	no
SEC61B	soluble	no	4.4027	-0.140625	9.88444	9974.45	12.0841	0.489583	no
BICD1	soluble	no	0.00963379	-0.786462	-26.5313	110750	5.58653	0.281026	no
GET4	soluble	no	0.209835	-0.29633	-11.2835	36504.2	5.10506	0.122324	no
PSMB5	soluble	no	4.90372	-0.113688	-1.30962	28480.3	6.93189	0	no
HIBCH	soluble	no	0.479982	-0.268912	2.54606	43482.3	8.36127	0	no
EML4	soluble	no	0.216495	-0.53843	-21.4519	108916	6.3668	0.299694	no
SLC30A1	soluble	no	0.567405	0.0591716	-12.7637	55299.8	6.46106	0.195266	no
TRIM11	soluble	no	0.0555484	-0.451709	-14.1717	52774.2	5.41875	0	no
NIT1	soluble	no	0.337483	-0.0608563	0.309725	35896.5	7.78325	0	no
B4GALT1	soluble	no	0.680159	-0.20603	5.31	43920.3	8.77502	0.163317	no
G6PD	soluble	no	2.47602	-0.370097	-4.68059	59256.8	6.83691	0	no
OLA1	soluble	no	1.34753	-0.400505	0.739815	44743.6	7.98787	0.0277778	no
HAUS2	soluble	no	0.0838995	-0.177447	0.799395	26933.5	8.02728	0	no
RAB32	soluble	no	0.514255	-0.314667	-3.35209	24997.3	6.5123	0	no
EIF3G	soluble	no	3.31138	-0.808125	-3.61033	35611	5.91967	0.296875	no
GLRX3	soluble	no	2.04945	-0.256716	-11.458	37432	5.08935	0	no
CORO1B	soluble	no	0.696379	-0.315337	-12.2998	54234.7	5.68095	0.116564	no
SNX3	soluble	no	0.863946	-0.62963	1.96234	18762.4	9.04132	0	no
GSR	soluble	no	1.31665	-0.048659	6.15596	56257	8.65531	0.0249042	no
BNIP2	soluble	no	0.120689	-0.523567	-19.3315	36017.9	4.42991	0.318471	no
TMEM263	soluble	no	1.37568	-0.194828	3.02662	11748.4	10.0237	0.387931	no
FDFT1	soluble	no	0.307049	-0.223501	-5.93709	48115.3	6.50989	0	no
HMMR	soluble	no	0.030463	-0.994061	-14.5915	84100.4	5.57476	0.165746	no
BANP	soluble	no	0.0277159	-0.4158	-22.0275	56494.5	5.18985	0.188825	no
CAB39	soluble	no	0.455066	-0.399707	-2.18626	39869	6.88827	0.0234604	no
MAP4K4	soluble	no	0.0501864	-0.856336	-2.53952	142101	7.48687	0.384988	no
PCIF1	soluble	no	0.0336196	-0.613778	-2.42334	80669.7	7.43952	0.214489	no
TMEM126A	soluble	no	0.733273	0.169744	6.52507	21527.2	9.61947	0	no
TTC1	soluble	no	0.685478	-1.10445	-21.9903	33526.1	4.48652	0.441781	no
SOAT1	soluble	no	0.490996	0.190364	11.1142	64734.6	9.18261	0.0690909	no
WDR73	soluble	no	0.0450805	-0.241799	-12.9734	41685.1	5.56538	0.0291005	no
LSM4	soluble	no	0.653084	-0.747482	10.6364	15349.7	10.6435	0.381295	yes
BAIAP2	soluble	no	0.0612612	-0.667391	8.58508	60867.6	9.29275	0.277174	no
C4BPB	soluble	no	0.374643	-0.27619	-13.2094	28357.4	4.79942	0	no
MTAP	soluble	no	1.77653	-0.14947	-1.9492	31236	7.21034	0	no
DHRS4	soluble	no	0.391941	0.0809353	3.4343	29537.2	8.75427	0	no
MAPKAPK2	soluble	no	0.308837	-0.476	6.39062	45567.8	8.92464	0.105	no
NADK	soluble	no	0.0610252	-0.228027	-8.22903	49228.2	6.44457	0.0762332	no
RHOF	soluble	no	0.104881	-0.204265	5.09109	23625.4	8.8181	0.0331754	no
PIP4K2B	soluble	no	0.0788737	-0.502644	-1.53391	47378	7.36836	0.0504808	no
OXCT1	soluble	no	4.19736	-0.1075	-0.78495	56157.6	7.52128	0.025	no
ZC3HC1	soluble	no	0.157666	-0.421514	-12.575	55261.5	5.29014	0.374502	no
C2CD2	soluble	no	0.0311658	-0.286207	-4.71076	75533.2	6.91734	0.20546	no
DHODH	soluble	no	0.278328	-0.203797	10.3266	42867.3	10.231	0	no
MARS2	soluble	no	0.0696577	-0.206577	3.44454	66590.9	8.14403	0	no
CDC42EP1	soluble	no	0.233549	-0.494885	-1.82873	40294.8	7.17168	0.757033	no
OSBPL5	soluble	no	0.0295994	-0.606143	-2.13774	98616.5	7.50799	0.29124	no
MCAM	soluble	no	0.771266	-0.416254	-14.0497	71607.4	5.50137	0.106811	no
AMDHD2	soluble	no	0.0959492	0.0295844	-7.31001	43747.9	6.69327	0	no
PSPH	soluble	no	2.23458	-0.126667	-5.28116	25007.7	5.41607	0	no
RMDN3	soluble	no	0.266791	-0.501277	-22.7975	52118.3	4.74546	0.2	no
LYRM7	soluble	no	0.305726	-0.575962	5.9629	11954.9	10.3825	0	no
MPP6	soluble	no	0.27539	-0.357963	-10.2402	61117	6.09079	0.0148148	no
ASL	soluble	no	0.0630086	-0.189224	-6.30618	51658	6.44565	0	no
EARS2	soluble	no	0.363889	-0.289675	7.37315	58688.6	8.98048	0.0592734	no
YKT6	soluble	no	0.717015	-0.289899	-1.29732	22417.6	6.93385	0	no
EIF3J	soluble	no	2.96014	-1.00698	-17.3064	29062.4	4.44678	0.468992	no
MCCC1	soluble	no	0.173615	-0.321103	0.56177	80473	7.85573	0.0234483	no
RDH11	soluble	no	1.00016	0.0811321	6.59906	35386.2	9.06049	0	no
WDFY1	soluble	no	0.0976039	-0.274634	-2.89765	46323.7	7.34704	0	no
SEC24D	soluble	no	0.176294	-0.242733	-5.00839	113010	7.26177	0.276163	no
PTDSS1	soluble	no	0.148002	0.148203	5.93568	55527.6	8.51564	0.0845666	no
TUBGCP3	soluble	no	0.152074	-0.355017	4.06056	103571	8.21102	0.0628445	no
CBL	soluble	no	0.0195907	-0.52053	-13.4709	99632.8	6.5072	0.449227	no
ADAM17	soluble	no	0.0250705	-0.572694	-26.2703	93021	5.49766	0.116505	no
SPRYD4	soluble	no	0.824473	-0.0724638	-1.14225	23128.5	6.94866	0	no
PRDX4	soluble	no	2.29785	-0.218081	-6.2445	30539.9	6.23935	0	no
TLK1	soluble	no	0.0170544	-0.776501	10.4847	86699.7	9.01454	0.331593	no
ECHS1	soluble	no	4.47312	-0.0562069	1.9207	31387.4	8.19247	0	no
ROR2	soluble	no	0.1603	-0.332768	-16.1519	104757	6.53034	0.169671	no
SURF2	soluble	no	0.3496	-1.125	11.2228	29647.6	9.64545	0.484375	no
EGLN1	soluble	no	0.230033	-0.657042	8.21156	46021	8.65739	0.347418	no
SAR1A	soluble	no	1.1721	-0.079798	-2.10912	22366.8	6.67861	0	no
RAB2A	soluble	no	2.72042	-0.353774	-3.2132	23545.6	6.51328	0.103774	no
ZBTB10	soluble	no	0.0138485	-0.699541	-37.2197	94894	4.79279	0.383467	no
SLC16A1	soluble	no	1.3435	0.348	8.47038	53944.1	8.82409	0.092	no
SEC63	soluble	no	0.635892	-0.677763	-23.6722	87996.9	4.95653	0.240789	no
PKN1	soluble	no	0.0565559	-0.37983	-12.3373	103932	6.30152	0.178344	no
HDAC1	soluble	no	0.479699	-0.709751	-19.9422	55103	5.15807	0.217842	no
ENDOD1	soluble	no	0.154588	0.1358	-6.76811	55016.6	5.37572	0.014	no
LSM8	soluble	no	2.3456	0.065625	-8.92667	10402.6	4.09326	0	no
SFXN4	soluble	no	0.203895	0.0994065	7.38639	37998.3	9.54742	0.0385757	no
ZWILCH	soluble	no	0.0801913	-0.241455	-13.5896	67214.1	6.20914	0	no
COMT	soluble	no	2.42857	0.159779	-10.85	30037.1	5.14611	0	no
CLK3	soluble	no	0.0411692	-0.894671	38.2323	73515	10.3746	0.34953	no
UBE4A	soluble	no	0.0609138	-0.232458	-42.8268	122561	4.87433	0.0290807	no
RPAP1	soluble	no	0.0342576	-0.068916	-26.317	152755	6.34661	0.1486	no
GCC2	soluble	no	0.0416061	-0.898515	-87.3555	195910	4.80694	0.0896675	no
SCRIB	soluble	no	0.100196	-0.447301	-71.2416	174885	4.73255	0.446626	no
P4HA2	soluble	no	0.214328	-0.436262	-15.5376	60901.9	5.43377	0.0186916	no
DHTKD1	soluble	no	0.251399	-0.284984	-10.4361	103077	6.9321	0.0435256	no
PEX14	soluble	no	0.15301	-0.738992	-20.8331	41236.6	4.59301	0.533156	no
GMNN	soluble	no	0.114068	-0.969856	-13.133	23565.1	4.62782	0.636364	no
CHMP4B	soluble	no	0.375506	-0.811607	-14.9263	24950.2	4.46707	0.433036	no
PELO	soluble	no	0.492466	-0.369091	-7.73358	43359.2	6.29595	0.0311688	no
TLE3	soluble	no	0.149199	-0.488731	-5.74476	83416.6	7.19664	0.339378	no
COASY	soluble	no	1.12716	-0.0602837	-4.23241	62328.8	6.99012	0	no
MCMBP	soluble	no	0.420016	-0.344237	-19.4412	72980.2	5.70075	0.0919003	no
HCFC1	soluble	no	0.149481	-0.0897297	-3.72771	208732	7.48386	0.304177	no
EIF4E	soluble	no	0.664108	-0.696774	-4.39254	25097.3	6.04132	0.142857	no
PRKCA	soluble	no	0.208907	-0.476637	-6.09565	76749.9	7.04602	0.0327381	no
HAT1	soluble	no	0.500843	-0.453699	-10.738	49512.6	5.41101	0	no
TBC1D9B	soluble	no	0.0397838	-0.32944	-47.9268	140525	4.90155	0.1408	no
BECN1	soluble	no	0.0775618	-0.675111	-25.0612	51896.3	4.54301	0.111111	no
PTK2	soluble	no	0.0873071	-0.490019	-13.0235	119233	6.60745	0.185361	no
HLCS	soluble	no	0.0719169	-0.249174	-24.7928	80760	5.34228	0.132231	no
CDK2	soluble	no	1.06992	-0.0825503	3.92861	33929.5	8.99241	0	no
EPHB4	soluble	no	0.038373	-0.235562	-8.15555	108270	6.88687	0.0445795	no
MED16	soluble	no	0.0364123	-0.00786773	-4.21802	96793.2	7.388	0.0513113	no
TTC33	soluble	no	0.118008	-0.5	-9.06288	29411.3	5.12735	0.0763359	no
GANAB	soluble	no	2.69739	-0.359004	-23.0426	106874	6.05995	0.0487288	no
LPCAT4	soluble	no	0.0283835	0.0244275	8.26813	57219.2	9.23889	0.0877863	no
TNS3	soluble	no	0.0446768	-0.427958	-16.2901	155266	6.80596	0.405536	no
MRRF	soluble	no	0.697493	-0.376336	13.967	29277.1	10.5032	0.0267176	no
FBXO22	soluble	no	0.512648	0.0330025	-3.57838	44508.4	7.04066	0	no
ABCB6	soluble	no	0.0770315	0.139074	5.91781	93885.6	8.60622	0.0213777	no
CCNH	soluble	no	0.0993717	-0.378947	-1.86302	37643.4	7.17729	0.0835913	no
KIAA2013	soluble	no	0.0702241	0.0244479	3.47277	69157.2	8.28783	0.0205047	no
ABTB2	soluble	no	0.0253831	-0.234439	-24.5389	113656	6.24967	0.0682927	no
GCN1	soluble	no	0.262864	0.0595283	-4.97951	292758	7.49656	0.00411831	no
FBXO38	soluble	no	0.0153963	-0.50303	-26.3585	133944	6.28727	0.309764	no
CERS2	soluble	no	0.566608	0.00263158	6.01183	44876.2	9.28114	0.110526	no
TNFAIP2	soluble	no	0.0624135	-0.274312	-8.46544	72661.3	6.41488	0.134557	no
ARHGEF7	soluble	no	0.110983	-0.528269	-5.43931	90012	7.1022	0.161893	no
BOLA3	soluble	no	0.273576	-0.384112	5.00481	12114.2	10.3455	0	no
ETF1	soluble	no	1.49109	-0.311442	-9.33394	49030.9	5.40823	0	no
SLC25A11	soluble	no	1.23921	0.116561	16.6532	34061.7	10.4042	0	no
PYCR1	soluble	no	1.65344	0.176803	-0.156809	33360.6	7.69233	0.0752351	no
PMVK	soluble	no	0.736253	-0.43125	-3.35385	21994.9	5.41526	0	no
CHMP6	soluble	no	0.0985408	-0.799005	-5.10486	23484.8	4.98023	0.0995025	no
IQGAP1	soluble	no	1.03209	-0.49475	-18.4646	189252	6.43447	0.041038	no
HSPA14	soluble	no	0.785382	-0.0742633	-12.4191	54794.4	5.27141	0	no
BIRC2	soluble	no	0.053189	-0.387217	-7.67392	69899.7	6.67838	0.0679612	no
SIGMAR1	soluble	no	1.86377	0.134081	-5.88567	25127.7	5.86546	0	no
CYB5R3	soluble	no	2.76816	-0.179734	-0.172635	34234.9	7.6819	0	no
PIP4K2C	soluble	no	0.300908	-0.375297	-4.85223	47299.9	6.84139	0.0380048	no
EIF3H	soluble	no	1.89259	-0.552557	-5.07635	39930.3	6.51753	0.196023	no
ACAD11	soluble	no	0.0234692	-0.172179	2.91234	87264.4	8.10657	0.0102564	no
VIPAS39	soluble	no	0.0655776	-0.647667	-1.06791	57005.3	7.44836	0.117647	no
PLA2G4A	soluble	no	0.501799	-0.365287	-28.5896	85238.9	5.02976	0.0600801	no
ACOT7	soluble	no	0.445639	-0.302895	6.65843	41796	8.65997	0.0789474	no
EMC8	soluble	no	0.503724	-0.331905	-8.62173	23773	6.38118	0	no
ANAPC4	soluble	no	0.0371874	-0.205817	-24.3867	92116.4	5.21149	0.049505	no
STRIP1	soluble	no	0.049148	-0.397849	-14.1605	95575.8	6.23093	0.179211	no
RPS6KA3	soluble	no	0.278749	-0.338378	-6.98569	83736	6.88125	0.0540541	no
NNT	soluble	no	0.13817	0.299079	3.67349	113896	8.21103	0	no
EPHA2	soluble	no	0.255234	-0.25	-17.0337	108266	6.13983	0.00614754	no
ZFAND1	soluble	no	0.142887	-0.578731	-1.8354	30787.3	7.41822	0	no
WASL	soluble	no	0.280124	-0.835446	1.25013	54827	8.05325	0.546535	yes
AFAP1	soluble	no	0.207557	-0.696027	12.3137	80724.9	8.94984	0.324658	no
GYG1	soluble	no	1.31943	-0.110286	-11.5405	39383.8	5.18958	0	no
PLCG1	soluble	no	0.0337665	-0.554961	-29.1617	148532	5.91235	0.0410853	no
SORCS2	soluble	no	0.0280857	-0.271096	-6.60094	128152	7.07936	0.105263	no
MSH2	soluble	no	0.53606	-0.239615	-16.4406	104743	5.49258	0	no
CTU2	soluble	no	0.0909326	-0.23301	-8.51091	56107.2	6.24916	0.11068	no
TK2	soluble	no	0.0601911	-0.476604	3.51634	31004.8	8.58205	0.101887	no
IKBKB	soluble	no	0.0634409	-0.496032	-17.0777	86563.9	5.52567	0.0661376	no
ARRDC1	soluble	no	0.0790133	-0.0535797	-3.48692	45981.4	7.02315	0.187067	no
ERLEC1	soluble	no	0.0824353	-0.556729	-13.4888	54858.2	6.23625	0.0269151	no
MCM6	soluble	no	1.03133	-0.377223	-30.7107	92889.3	5.08571	0.0267966	no
TECR	soluble	no	2.10803	0.0366883	15.4473	36034.4	9.79164	0	no
HM13	soluble	no	1.37833	0.36366	-4.47384	41488.3	6.39846	0.140584	no
KIF13A	soluble	no	0.0400396	-0.550582	-54.6048	202308	5.31217	0.160111	no
NAV1	soluble	no	0.0767344	-0.591369	4.6197	202472	8.24379	0.569526	no
LARP7	soluble	no	0.191765	-1.03041	31.6326	66898.6	10.27	0.457045	no
ROCK1	soluble	no	0.0587858	-0.909453	-31.5458	158175	5.6699	0.153619	no
MACROD1	soluble	no	0.2312	-0.186462	15.9607	35505.1	10.0084	0.04	no
MYO1E	soluble	no	0.245628	-0.57148	18.4211	127062	9.29986	0.127256	no
STK26	soluble	no	0.564854	-0.463221	-14.4642	46528.8	4.92825	0.129808	no
NT5C3A	soluble	no	0.490117	-0.102083	-1.62047	37948.1	7.15054	0	no
SLC25A46	soluble	no	0.0538526	-0.00430622	-1.13273	46174	7.47435	0.165072	no
TRIM28	soluble	no	2.78069	-0.387186	-24.6536	88549.7	5.55099	0.295808	no
OSBP2	soluble	no	0.0332948	-0.563537	-15.3805	101266	6.51284	0.283843	no
TBL2	soluble	no	0.383183	-0.44519	17.9497	49797.8	10.0184	0.0850112	no
HSD17B4	soluble	no	1.07132	-0.132473	10.308	79686.4	9.20657	0	no
MRS2	soluble	no	0.092084	-0.021219	-2.73345	50317.6	6.86683	0	no
KAT5	soluble	no	0.0252508	-0.572904	7.51835	58582.1	8.63636	0.276803	no
HTRA2	soluble	no	0.249859	-0.0556769	10.0786	48840.9	10.4825	0.0371179	no
LTN1	soluble	no	0.0639416	-0.110136	-30.4447	200552	6.17923	0.0169875	no
DARS2	soluble	no	0.434907	-0.308992	2.15485	73562.7	8.10803	0.0294574	no
PIK3R4	soluble	no	0.0459907	-0.272239	-7.81462	153103	7.17184	0.0699558	no
AFTPH	soluble	no	0.0133562	-0.607051	-90.2466	102113	4.14291	0.237994	no
CELSR1	soluble	no	0.00404432	-0.243796	-76.9923	329486	5.75242	0.102853	no
DIS3L2	soluble	no	0.0371453	-0.391977	-22.6026	99279.2	6.00276	0.103955	no
TOP3A	soluble	no	0.026915	-0.491009	12.1089	112372	8.40761	0.125874	no
SNX2	soluble	no	0.9755	-0.534682	-21.9866	58471.1	4.7677	0.213873	no
THADA	soluble	no	0.0139386	0.0231439	-49.5593	219607	5.9773	0.00358423	no
ENOPH1	soluble	no	1.17209	-0.124904	-19.1714	28932.7	4.40429	0	no
UHRF1BP1	soluble	no	0.056518	-0.347847	-36.2478	159485	6.07133	0.215972	no
OXSM	soluble	no	0.124509	0.00893246	-0.0956983	48842.9	7.71919	0	no
CCT8	soluble	no	5.66082	-0.0677007	-15.9913	59620.6	5.30401	0.0346715	no
STK24	soluble	no	0.197819	-0.490519	-11.3941	49308	5.40689	0.106095	no
RBBP5	soluble	no	0.154586	-0.451301	-24.3837	59152.6	4.70892	0.345725	no
ACTR1A	soluble	no	0.485518	-0.284574	-3.96877	42613.7	6.6152	0	no
CLN3	soluble	no	0.155586	0.422603	-7.98735	47623	6.36306	0.107306	no
CDC37	soluble	no	1.51548	-0.96746	-18.9824	44468.3	4.9048	0.153439	no
AHCYL2	soluble	no	0.0471726	-0.318167	-2.14185	66721.1	7.38928	0.299509	no
FSCN1	soluble	no	3.54458	-0.453955	-2.17894	54530	7.25775	0.0243408	no
PIGG	soluble	no	0.0302231	0.289013	-6.53328	108173	7.15231	0.0233978	no
RFT1	soluble	no	0.0550858	0.640481	8.88439	60335.3	9.02389	0	no
ASMTL	soluble	no	0.0961172	-0.211594	-18.0743	68856.7	5.98343	0.0708535	no
TCEAL4	soluble	no	0.0536304	-1.60279	-9.21409	24647.2	4.86461	0.688372	no
ZPR1	soluble	no	0.258495	-0.514161	-33.1129	50925.3	4.37359	0.1939	no
GNPDA2	soluble	no	0.0439584	-0.196739	-3.14292	31084.7	6.9562	0	no
GLUD1	soluble	no	2.7832	-0.29319	0.677155	61397.9	7.90905	0	no
UACA	soluble	no	0.196237	-0.829802	-10.3295	162505	7.02304	0.0543785	no
SERPINB8	soluble	no	0.133023	-0.323529	-11.175	42766.9	5.24839	0	no
TNKS1BP1	soluble	no	0.178714	-0.80347	-86.7861	181796	4.48673	0.842105	no
LYSMD2	soluble	no	0.0940887	-0.667442	-6.03204	23463.2	5.0209	0.544186	no
MAP2K4	soluble	no	0.136749	-0.377694	2.13082	44287.7	8.19198	0.107769	no
TTI1	soluble	no	0.0775773	0.00725436	-30.5159	122069	5.84957	0.0477502	no
ARNT	soluble	no	0.0282315	-0.614449	-9.39419	86636.5	6.51139	0.468948	no
CALD1	soluble	no	0.915503	-1.6918	-15.8768	93231.1	5.34669	0.972257	no
APP	soluble	no	0.194017	-0.583896	-65.6094	86943.2	4.45458	0.225974	no
TTC4	soluble	no	0.224197	-0.672351	-12.0037	44678.5	5.28871	0.0439276	no
CARHSP1	soluble	no	1.26276	-0.476871	1.65087	15892.1	8.34634	0.360544	no
MED17	soluble	no	0.0844465	-0.414132	-1.54312	72890.2	7.48309	0.0691244	no
AKR7A2	soluble	no	0.444241	-0.277716	-2.6255	39589	7.18465	0.0306407	no
ZZEF1	soluble	no	0.0119262	-0.236069	-86.0724	331075	5.80059	0.106383	no
RRM2B	soluble	no	0.060489	-0.21453	-16.4299	40736.5	4.60829	0.0854701	no
PGM3	soluble	no	0.464638	-0.281734	-13.4536	59852	6.20668	0	no
DRAP1	soluble	no	0.275518	-0.98439	-9.13909	22349.8	4.79873	0.6	no
LIFR	soluble	no	0.19885	-0.382954	-26.8245	123743	5.45875	0.111212	no
KCTD3	soluble	no	0.0682557	-0.347485	-5.81559	88984	7.04066	0.206135	no
VPS26B	soluble	no	0.135295	-0.511012	-0.898699	39154.7	7.40022	0.047619	no
SFXN3	soluble	no	0.330384	0.100935	7.31508	35503.3	9.37819	0	no
BROX	soluble	no	0.685652	-0.458637	0.0546752	46476.1	7.73574	0.0681265	no
SUCLG1	soluble	no	1.88851	-0.0225434	6.36764	36249.7	9.04365	0	no
AGPAT3	soluble	no	0.07605	0.142287	7.77288	43381	8.90758	0	no
TRIP11	soluble	no	0.0946401	-0.843507	-89.8094	227586	4.93205	0.108641	no
ARPC2	soluble	no	1.88941	-0.439333	-0.89305	34333	7.40244	0	no
AP1S1	soluble	no	0.258164	-0.160759	-2.54844	18733	5.40322	0	no
HARS2	soluble	no	0.189948	-0.164427	4.41992	56888.3	8.3456	0	no
MLLT1	soluble	no	0.110302	-1.11199	6.44349	62056.1	8.93347	0.60644	no
GGH	soluble	no	0.232295	-0.0918239	-1.77036	35964.4	7.13411	0	no
AHCY	soluble	no	3.24151	-0.102083	-8.03721	47716.1	6.29231	0	no
PPIA	soluble	no	37.3637	-0.316364	0.573752	18012.5	7.96849	0	no
OXNAD1	soluble	no	0.114426	-0.0288462	4.05034	34854.5	8.48816	0	no
UAP1	soluble	no	0.544155	-0.313793	-9.49493	58769	6.28606	0.0383142	no
INF2	soluble	no	0.139161	-0.402962	-34.6189	135624	5.02772	0.417134	no
BTF3L4	soluble	no	1.46484	-0.616456	-1.89208	17270.5	6.28081	0.234177	no
MGME1	soluble	no	0.210242	-0.543605	0.240252	39420.9	7.7847	0.0523256	no
TSC2	soluble	no	0.0118116	-0.178085	-7.45965	200608	7.32516	0.201439	no
BLOC1S3	soluble	no	0.228927	-0.543069	-7.20036	21255.6	4.79629	0.613861	no
MCCC2	soluble	no	0.671094	-0.114032	0.0948631	61333.2	7.74798	0.0106572	no
XRN1	soluble	no	0.0302036	-0.530305	-10.4783	194107	7.22165	0.110199	yes
MOSPD2	soluble	no	0.334145	-0.464479	-9.5504	59746.2	5.76114	0.129344	no
GNPDA1	soluble	no	0.767759	-0.253633	-3.03975	32668.5	6.91396	0.0449827	no
LIMS1	soluble	no	0.492414	-0.343385	4.88777	37251.3	8.07649	0	no
KYNU	soluble	no	1.91179	-0.149032	-4.59172	52351.6	7.03548	0	no
JTB	soluble	no	0.266555	-0.0109589	3.46795	16358.2	8.35609	0	no
SOD1	soluble	no	16.3882	-0.343506	-6.2673	15935.7	6.06956	0.12987	yes
TRMT13	soluble	no	0.0751491	-0.589813	3.59663	54247	8.18157	0.0935551	no
GOLGA5	soluble	no	0.0771932	-0.862654	-17.5051	83024.4	5.61593	0.351573	no
ARFIP1	soluble	no	0.361792	-0.526005	-3.77938	41738.3	6.68983	0.214477	no
ATP2C1	soluble	no	0.183312	0.172035	-6.46288	100577	6.71654	0	no
SLC25A32	soluble	no	0.219774	0.0349206	12.687	35407.1	9.79347	0	no
SMYD2	soluble	no	0.118824	-0.425866	-7.84826	49688.1	6.70395	0	no
IPO9	soluble	no	0.48998	0.0137368	-63.5526	115963	4.43919	0.0489914	no
MED24	soluble	no	0.0143803	0.00556117	-8.76919	110305	6.94414	0.0232558	no
EMC6	soluble	no	0.682289	0.731818	7.87449	12017.3	10.4303	0	no
LSG1	soluble	no	0.176153	-0.814134	-14.8444	75225.4	6.34028	0.276596	no
TBC1D5	soluble	no	0.0769494	-0.485409	-10.6958	89004.4	6.51508	0.32956	no
WDR4	soluble	no	0.446972	-0.215049	-2.5634	45489.7	7.12429	0.0995146	no
CAPN2	soluble	no	0.694466	-0.422143	-35.7745	79995.4	4.6048	0	no
DPH1	soluble	no	0.151462	-0.0844244	2.89774	48805.3	8.25442	0.106095	no
PRPS2	soluble	no	0.573403	0.0638365	-4.66598	34769.1	6.59655	0	no
NDUFA9	soluble	no	0.922281	-0.0286472	16.1212	42509.5	10.372	0	no
DNAJC7	soluble	no	0.937343	-0.721862	-3.71061	56440.8	6.95404	0.0425101	no
USP32	soluble	no	0.00825042	-0.474688	-29.1097	181656	6.40107	0.0798005	no
FAM76B	soluble	no	0.113439	-1.05192	21.2744	38707.9	9.76462	0.371681	no
NUDT3	soluble	no	0.308077	-0.522674	-2.32732	19471	6.27972	0	no
DTD1	soluble	no	0.25904	-0.737799	1.71478	23423.5	8.46585	0.320574	no
NUSAP1	soluble	no	0.23125	-1.1068	32.1135	49451.8	10.6208	0.62585	no
SCAP	soluble	no	0.0145617	0.0216575	-12.703	139729	6.84797	0.158718	no
ANKRD27	soluble	no	0.00834624	-0.369048	-14.1074	116984	6.87347	0.125714	no
INSR	soluble	no	0.0361981	-0.359334	-32.35	156333	6.13554	0.0969609	no
RNF113A	soluble	no	0.117874	-0.999125	-10.6089	38787.2	5.40065	0.411079	no
IRF2BP1	soluble	no	0.169679	-0.41661	4.13145	61687.9	8.24097	0.393836	no
SERPINB6	soluble	no	1.85775	-0.221277	-11.6769	42621.9	4.92671	0	no
AKAP10	soluble	no	0.047534	-0.454834	-12.4046	73818.2	6.35246	0.175227	no
MTHFD2	soluble	no	1.23061	-0.0311429	3.98176	37895.1	9.12053	0	no
SMG8	soluble	no	0.0794653	-0.471544	-0.330574	109684	7.7219	0.18668	no
LPCAT1	soluble	no	0.42079	-0.0582397	-7.3497	59151.4	5.82008	0.0262172	no
CPNE1	soluble	no	0.545254	-0.243017	-13.1388	59058.8	5.61715	0.0260708	no
NCKIPSD	soluble	no	0.066561	-0.171468	-16.833	78960.2	6.35628	0.289474	no
REEP5	soluble	no	1.95549	0.104762	1.48038	21493.1	8.28641	0	no
USP24	soluble	no	0.0546074	-0.239122	-51.4456	294365	6.0394	0.0862595	no
CHML	soluble	no	0.141391	-0.423628	-38.6648	74071.4	4.56409	0.11128	no
EIF3E	soluble	no	1.37857	-0.326966	-8.69246	52220.8	5.88871	0	no
GOLPH3L	soluble	no	0.255126	-0.597895	-4.99865	32767.4	5.54756	0.147368	no
CDCA2	soluble	no	0.00658765	-0.798338	11.6285	112676	8.52603	0.376344	no
TMPO	soluble	no	1.57799	-0.763656	11.0279	50670.3	9.96627	0.311239	no
SLC4A1AP	soluble	no	0.0819944	-0.950879	-35.3274	88814.1	4.83848	0.482412	no
TXNDC11	soluble	no	0.0154822	-0.197462	-16.3492	110529	6.53418	0.120812	no
ADAM15	soluble	no	0.137268	-0.263847	-13.9606	92959.2	6.72019	0.188876	no
HEATR3	soluble	no	0.25846	-0.0772059	-25.8231	74582.7	4.74755	0.0838235	no
DCAF12	soluble	no	0.0829725	-0.414128	13.1417	50517.3	9.41722	0.0573951	no
PCYT2	soluble	no	0.286083	-0.522622	-4.59833	43835.5	6.91446	0.0694087	no
ITGA6	soluble	no	0.0782241	-0.404779	-9.49957	126606	6.57149	0.0168142	no
SYDE1	soluble	no	0.0224546	-0.54381	5.8154	79792.8	8.52174	0.468027	no
OS9	soluble	no	0.130929	-0.877061	-43.8011	75561.6	4.5068	0.404798	no
P4HB	soluble	no	7.86343	-0.430512	-36.5936	57116.4	4.49022	0.0708661	no
SCAMP4	soluble	no	0.294136	0.278166	5.19618	25727.9	8.9762	0.0786026	no
ECH1	soluble	no	4.37486	-0.0426829	1.31949	35816.2	8.11922	0	no
NAA16	soluble	no	0.0410628	-0.53287	2.081	101462	7.96264	0.0497685	no
SRRM2	soluble	no	0.200611	-1.35839	405.646	299615	12.5569	0.940044	no
KANK1	soluble	no	0.0479643	-0.502219	-51.4666	147289	4.95469	0.244822	no
ATP1B3	soluble	no	1.62745	-0.144086	3.18004	31512.6	8.51834	0	no
NR3C1	soluble	no	0.108451	-0.39305	-9.47614	85659.3	6.30735	0.169884	no
MAGEA1	soluble	no	0.0676228	-0.202589	-17.5314	34342.1	4.52872	0.220065	no
SLC39A10	soluble	no	0.117665	-0.554152	-30.7552	94131.9	6.74899	0.3213	no
TRAF2	soluble	no	0.254	-0.264671	-1.81678	55859.4	7.55767	0	no
EIF5A	soluble	no	18.0809	-0.264935	-7.42657	16832.2	4.86348	0	no
POLR2H	soluble	no	1.67358	-0.336	-12.0851	17143.3	4.26891	0.0533333	no
EIF4ENIF1	soluble	no	0.0485446	-0.674822	4.16613	108201	8.54324	0.454822	no
ERCC5	soluble	no	0.0247206	-0.773356	-49.9662	133108	4.87249	0.44941	no
RABAC1	soluble	no	0.728708	0.265946	-0.32604	20647.9	7.43519	0.0594595	no
FAF2	soluble	no	0.845937	-0.750787	-13.4812	52623.5	5.3219	0.18427	no
ACTR2	soluble	no	1.50145	-0.184772	-3.43697	44760.8	6.72284	0	no
PHGDH	soluble	no	5.74191	0.0932458	-4.54953	56650.5	6.69736	0	no
DSTN	soluble	no	3.12234	-0.154545	0.921566	18505.7	7.96873	0	no
DNASE2	soluble	no	0.170829	-0.261389	1.98579	39580.8	8.13831	0.0166667	no
ECI2	soluble	no	0.97985	-0.276904	9.16619	43585.1	9.41974	0.0406091	no
USP34	soluble	no	0.007528	-0.326396	-140.216	404233	5.66104	0.110265	no
MORC3	soluble	no	0.048262	-0.65442	-30.1956	107113	5.30309	0.171459	no
PDPR	soluble	no	0.0708738	-0.259841	-16.2839	99364.5	6.31033	0	no
GAK	soluble	no	0.03268	-0.415713	-34.6315	143191	5.47478	0.376049	no
NMI	soluble	no	0.414561	-0.586645	-12.1775	35056.8	5.00198	0.0586319	no
AK1	soluble	no	1.22854	-0.481959	2.77274	21634.8	8.98594	0	no
HSD17B7	soluble	no	0.187163	-0.0111437	2.14415	38206.2	8.20804	0	no
CYB5R1	soluble	no	0.48325	-0.160328	9.88198	34094.8	9.82385	0	no
ADA	soluble	no	0.245011	-0.39449	-10.3227	40764.4	5.80219	0	no
FPGT	soluble	no	0.10605	-0.00988468	-5.05282	68009.5	6.86363	0.010101	no
RAC1	soluble	no	1.87874	-0.100521	4.05389	21450.1	8.64859	0	no
ACAA1	soluble	no	0.212502	0.00400943	4.71512	44292	8.55057	0	no
P3H1	soluble	no	0.384748	-0.444837	-34.5347	83393.9	4.78977	0.0625	no
SMC4	soluble	no	0.413963	-0.690606	-10.6977	147182	6.76578	0.0939441	no
GORAB	soluble	no	0.0774106	-0.830711	-1.62565	44993.1	7.09703	0.274112	no
PLXNA1	soluble	no	0.00958916	-0.239451	-17.4381	211067	6.90326	0.0110759	no
ISOC1	soluble	no	0.939567	0.314094	-0.531987	32236.7	7.46068	0	no
LRRC40	soluble	no	0.394587	-0.206811	-6.90653	68249.9	6.37253	0.0215947	no
STK38L	soluble	no	0.076928	-0.562716	-4.14213	54002.8	6.80329	0.0431034	no
NUP210	soluble	no	0.183843	0.0617382	-18.2865	205111	6.79839	0.0174881	no
ALDH7A1	soluble	no	1.0404	-0.0621521	1.85418	58487.2	8.08558	0.0148423	no
NUMB	soluble	no	0.0637635	-0.506759	6.93017	70803.8	8.66193	0.225806	no
TONSL	soluble	no	0.0148398	-0.425689	-30.5956	150929	6.38752	0.270682	no
PTGR1	soluble	no	1.63178	-0.0267477	2.47155	35869.8	8.53249	0	no
F11R	soluble	no	0.465327	-0.0919732	1.05473	32583.1	8.01854	0	no
ABHD12	soluble	no	0.140565	-0.244221	6.4348	45096.8	8.81596	0	no
XPO7	soluble	no	0.170254	-0.0967801	-17.6037	123907	6.26718	0	no
FKBP4	soluble	no	4.267	-0.642919	-14.4323	51804.6	5.11496	0.132898	no
CALM1	soluble	no	1.14067	-0.653691	-23.9592	16837.6	3.84008	0	no
UNC119	soluble	no	0.0403913	-0.610833	-3.25421	26962.4	6.3652	0.266667	no
UQCC1	soluble	no	0.179337	-0.321739	7.24606	34600.2	9.1678	0.0434783	no
NAA30	soluble	no	0.109537	-0.396685	-11.1698	39319.5	5.20302	0.505525	no
NDUFV1	soluble	no	0.579719	-0.271336	3.65615	50817.1	8.29317	0	no
LRRC59	soluble	no	3.77692	-0.751792	17.1783	34930.5	10.2924	0.338762	no
CEP170	soluble	no	0.0776274	-0.928283	-8.24758	175293	7.10539	0.668561	no
TRMT11	soluble	no	0.131064	-0.457019	0.603233	53421.1	7.87849	0	no
WDHD1	soluble	no	0.0987899	-0.564925	-36.6626	125967	5.32356	0.244464	no
RAB1A	soluble	no	2.83417	-0.293659	-1.55721	22677.8	5.99927	0.0536585	no
SBDS	soluble	no	2.07056	-0.4996	5.42416	28763.5	9.15256	0.024	no
RUVBL2	soluble	no	2.30563	-0.230022	-9.20735	51156.6	5.3224	0	no
COL4A1	soluble	no	0.0449511	-0.62115	7.71292	160611	8.41701	0.816657	no
PCCB	soluble	no	0.0894301	0.0116883	-0.172065	58215.7	7.69513	0	no
HACD3	soluble	no	0.997168	0.00303867	6.69735	43159.6	9.24801	0	no
FBXO2	soluble	no	0.106373	-0.577027	-38.7623	33327.7	4.01474	0.148649	no
LEO1	soluble	no	0.192733	-1.63198	-102.528	75404.1	4.12112	0.746246	no
ITFG1	soluble	no	0.0310019	-0.0570261	-20.4622	68107.8	5.02154	0	no
TBC1D13	soluble	no	0.143442	-0.25375	-13.3983	46553.5	4.86321	0.045	no
BRAF	soluble	no	0.0282174	-0.360052	-1.12007	84436.9	7.57988	0.241514	no
PBK	soluble	no	0.735749	-0.39472	-16.5728	36085	4.74741	0.0341615	no
KLC2	soluble	no	0.174488	-0.731833	-2.52659	68934.6	7.16598	0.350482	no
TKFC	soluble	no	0.623688	0.222609	-0.517477	58947.1	7.56247	0.0347826	no
TMEM41B	soluble	no	0.550666	0.440893	11.7292	32513.5	10.0264	0.0859107	no
AP1M1	soluble	no	0.55858	-0.28227	-1.07949	48586.9	7.34127	0	no
ACTN1	soluble	no	0.562976	-0.598543	-38.4202	103058	5.07424	0.0123318	no
ADD1	soluble	no	0.0448753	-0.632429	-16.4575	80955.1	5.60717	0.360923	no
RASAL2	soluble	no	0.0177998	-0.607814	6.95791	128558	8.35011	0.321335	no
SAAL1	soluble	no	0.0760025	-0.186498	-46.0097	53558	4.12154	0.126582	no
DNAJC3	soluble	no	1.00345	-0.678968	-9.75726	57580.1	6.03486	0.0992063	no
TELO2	soluble	no	0.141479	0.0194743	-18.2689	91747	5.50284	0.111111	no
PARD3	soluble	no	0.0312791	-0.940782	-0.135307	151423	7.75052	0.54351	no
GRIPAP1	soluble	no	0.255089	-0.946254	-40.2906	96005.5	4.77991	0.286564	no
ACO1	soluble	no	0.534821	-0.13667	-7.69642	98398.9	6.66126	0	no
GPD1L	soluble	no	0.43218	0.0564103	-2.35006	38418.7	7.03403	0	no
CDK12	soluble	no	0.0707845	-0.908121	44.7768	164155	10.0035	0.677852	no
PGM2L1	soluble	no	0.0656699	-0.326688	-3.09394	70441.7	7.16644	0	no
OSBPL8	soluble	no	0.078068	-0.683802	-5.8671	101196	6.95367	0.31721	no
STIM1	soluble	no	0.305478	-0.674307	-14.3467	77423.4	6.65393	0.345985	no
TRAFD1	soluble	no	0.103957	-0.816495	-28.8994	64841.1	4.96184	0.417526	no
AKT1S1	soluble	no	0.678713	-0.706641	-16.4499	27383.3	4.3777	0.734375	no
AIDA	soluble	no	0.0559519	-0.552941	-4.1376	35023.2	6.52508	0.143791	no
TSEN2	soluble	no	0.0852242	-0.536129	1.11337	53246.9	7.94231	0.169892	no
SLC39A7	soluble	no	0.660522	-0.207676	-15.1048	50118.1	6.8716	0.339019	no
LIG1	soluble	no	0.143345	-0.621763	-20.1236	101736	5.3039	0.32753	no
SMYD3	soluble	no	0.0531111	-0.277804	-2.9519	49097.1	7.26844	0	no
SORD	soluble	no	1.10628	0.0120448	1.79621	38324.6	8.0602	0	no
[truncated: 2,699 more rows]
