# Supplementary material for: Systematic discovery of biomolecular condensate-specific protein phosphorylation
Source: Nat Chem Biol. 2022 Jul 21;18(10):1104–14. doi: 10.1038/s41589-022-01062-y (PMC9512703; doi:10.1038/s41589-022-01062-y)
Supplement: Source Data Extended Data Fig. 2 — Unprocessed images. [file 41589_2022_1062_MOESM20_ESM.zip]

Archive with 10 entries (10 files):
- C1-e-0891_HeLa-Kyoto_NPM1.jpg
- e-0891_HeLa-Kyoto_COIL.jpg
- e-0891_HeLa-Kyoto_COIL_lysate08.jpg
- e-0891_HeLa-Kyoto_FBL.jpg
- e-0891_HeLa-Kyoto_FBL_lysate04.jpg
- e-0891_HeLa-Kyoto_NOP.jpg
- e-0891_HeLa-Kyoto_NOP_lysate04.jpg
- e-0891_HeLa-Kyoto_NPM1_lysate05.jpg
- e-0891_HeLa-Kyoto_PRPF.jpg
- e-0891_HeLa-Kyoto_PRPF_lysate03.jpg
