# Supplementary material for: Systematic discovery of biomolecular condensate-specific protein phosphorylation
Source: Nat Chem Biol. 2022 Jul 21;18(10):1104–14. doi: 10.1038/s41589-022-01062-y (PMC9512703; doi:10.1038/s41589-022-01062-y)
Supplement: Source Data Extended Data Fig. 3 — Statistical analysis source data. [file 41589_2022_1062_MOESM21_ESM.xlsx]

## Sheet: ED Fig.3B and 3D
gene_name	protein_id	sequence	mod_seq	phospho_site_STY	phospho_loc	phospho_prob	Ppeptide_preserved_rep1	Ppeptide_preserved_rep2	Ppeptide_preserved_rep3	preserved_Ppeptide_median	protein_preserved_rep1	protein_preserved_rep2	protein_preserved_rep3	preserved_protein_median	p_value	FDR_limma	annotation
PRPF31	E7EVX8|Q8WWY3	QSVVYGGKSTIR	QSVVYGGKSpTpIR	2	TRUE	QS(0.002)VVY(0.036)GGKS(0.98)T(0.981)IR	0.0777492	0.0697289	0.0483545	0.0697289	0.639119	0.571109	0.574368	0.574368	6.58047e-13	2.8454e-09	Insoluble
SF3B1	O75533	RTMIISPERLDPFADGGKTPDPK	RTpMIISPERLDPFADGGKTpPDPK	2	TRUE	RT(0.794)MIIS(0.208)PERLDPFADGGKT(0.997)PDPK	0.130209	0.0856669	0.087616	0.087616	0.604333	0.595046	0.60175	0.60175	4.10361e-11	8.87201e-08	Insoluble
RALY	Q9UKM9-2	TRDDGDEEGLLTHSEEELEHSQDTDADDGALQ	TRDDGDEEGLLTpHSEEELEHSpQDTpDADDGALQ	3	TRUE	TRDDGDEEGLLT(0.977)HS(0.025)EEELEHS(0.999)QDT(1)DADDGALQ_TRDDGDEEGLLT(0.984)HS(0.337)EEELEHS(0.858)QDT(0.821)DADDGALQ_TRDDGDEEGLLT(0.809)HS(0.192)EEELEHS(1)QDT(1)DADDGALQ	0.313751	0.309479	0.350489	0.313751	0.0941763	0.0728442	0.0900009	0.0900009	8.1903e-11	1.1805e-07	Soluble
CDK7	D6R9G1|D6RAD4|D6REC6|P50613	AYTHQVVTR	AYTpHQVVTR	1	TRUE	AYT(1)HQVVTR	0.0868609	0.126352	0.0658319	0.0868609	1.04548	1.09663	1.12464	1.09663	1.18919e-10	1.28551e-07	Insoluble
EGFR	E9PFD7|P00533	MHLPSPTDSNFYR	MHLPSpPTpDSNFYR	2	TRUE	MHLPS(1)PT(0.798)DS(0.202)NFYR	0.147723	0.203007	0.173729	0.173729	0.804814	0.807548	0.834269	0.807548	1.66601e-10	1.44076e-07	Insoluble
RALY	Q9UKM9-2	TRDDGDEEGLLTHSEEELEHSQDTDADDGALQ	TRDDGDEEGLLTHSpEEELEHSQDTpDADDGALQ	2	TRUE	TRDDGDEEGLLT(0.018)HS(0.982)EEELEHS(0.194)QDT(0.806)DADDGALQ	0.405383	0.348276	0.382949	0.382949	0.0941763	0.0728442	0.0900009	0.0900009	2.34934e-10	1.69309e-07	Soluble
KIF4A	O95239	QLEESVSEKEQQLLSTLK	QLEESpVSpEKEQQLLSTLK	2	TRUE	QLEES(0.72)VS(0.977)EKEQQLLS(0.253)T(0.049)LK	0.357383	0.28864	0.34889	0.34889	0.934699	0.861048	0.854405	0.861048	2.86062e-10	1.76705e-07	Insoluble
CENPC	H0Y8J2|Q03188	IDYQGRPSGGFVISGVLSPDTISSK	IDYQGRPSpGGFVISGVLSpPDTISSK	2	TRUE	IDYQGRPS(0.889)GGFVIS(0.116)GVLS(0.874)PDT(0.11)IS(0.005)S(0.005)K	0.0695389	0.0576176	0.0530115	0.0576176	0.537274	0.495175	0.505724	0.505724	3.97031e-10	2.07598e-07	Insoluble
ATRX	A0A096LNL9|A0A096LNN3|P46100|P46100-4	DFDSSEDEKHSK	DFDSpSpEDEKHSK	2	TRUE	DFDS(1)S(1)EDEKHSK_DFDS(0.987)S(0.967)EDEKHS(0.046)K	0.0327292	0.0303311	0.0594988	0.0327292	0.27123	0.245183	0.254855	0.254855	4.32096e-10	2.07598e-07	Insoluble
TMPO	P42166|P42167	LREQGTESR	LREQGTpESR	1	TRUE	LREQGT(0.993)ES(0.007)R	0.231132	0.302176	0.210931	0.231132	0.905344	0.91158	0.946441	0.91158	5.61283e-10	2.39968e-07	Insoluble
RBMX	P38159|P38159-2	RDVYLSPR	RDVYLSpPR	1	TRUE	RDVY(0.001)LS(0.999)PR_RDVYLS(1)PR	0.260622	0.205023	0.275365	0.260622	0.0964333	0.0694115	0.0776508	0.0776508	6.10464e-10	2.39968e-07	Soluble
IWS1	Q96ST2	HSENETSDREDGLPK	HSpENETpSDREDGLPK	2	TRUE	HS(0.816)ENET(0.616)S(0.568)DREDGLPK	2.67342	2.41058	2.71269	2.67342	1.09942	1.06703	1.05225	1.06703	8.11023e-10	2.71939e-07	Soluble
NPM1	P06748|P06748-3	DSKPSSTPR	DSKPSSTpPR	1	FALSE	DSKPS(0.042)S(0.353)T(0.605)PR	0.766283	0.832969	0.808463	0.808463	0.366816	0.304983	0.302121	0.304983	8.86457e-10	2.71939e-07	Soluble
NEK7	Q8TDX7	FFSSKTTAAHSLVGTPYYMSPER	FFSSpKTpTAAHSpLVGTPYYMSPER	3	TRUE	FFS(0.464)S(0.515)KT(0.49)T(0.49)AAHS(0.885)LVGT(0.124)PY(0.017)Y(0.014)MS(0.002)PER	0.0443011	0.114294	0.0599339	0.0599339	1.02617	0.950009	0.953009	0.953009	9.30355e-10	2.71939e-07	Insoluble
PRPF6	O94906|O94906-2	GYLTDLNSMIPTHGGDINDIKK	GYLTpDLNSpMIPTHGGDINDIKK	2	TRUE	GYLT(0.949)DLNS(0.526)MIPT(0.526)HGGDINDIKK_GYLT(0.881)DLNS(0.653)MIPT(0.466)HGGDINDIKK	0.0382106	0.0543659	0.0319018	0.0382106	0.708441	0.636292	0.6328	0.636292	9.43361e-10	2.71939e-07	Insoluble
EPPK1	A0A075B730|A0A087X1U6|P58107	QVSASELHTSGILGPETLR	QVSpASELHTpSGILGPETLR	2	FALSE	QVS(0.721)AS(0.279)ELHT(0.623)S(0.377)GILGPET(0.001)LR	0.455896	0.400042	0.649325	0.455896	0.164488	0.125975	0.172145	0.164488	1.05124e-09	2.84098e-07	Soluble
RALY	Q9UKM9-2	TRDDGDEEGLLTHSEEELEHSQDTDADDGALQ	TRDDGDEEGLLTHSpEEELEHSQDTDADDGALQ	1	TRUE	TRDDGDEEGLLT(0.02)HS(0.98)EEELEHSQDTDADDGALQ	0.563929	0.292302	0.705004	0.563929	0.0941763	0.0728442	0.0900009	0.0900009	1.6459e-09	4.18639e-07	Soluble
SSRP1	Q08945	SKEFVSSDESSSGENK	SKEFVSpSDESSpSGENK	2	TRUE	S(0.001)KEFVS(0.816)S(0.184)DES(0.008)S(0.892)S(0.1)GENK	0.694043	0.712973	0.854811	0.712973	0.314881	0.23706	0.276174	0.276174	2.05201e-09	4.92938e-07	Soluble
SLTM	Q9NWH9	AGAGMITQHSSNASPINR	AGAGMITQHSSNASpPINR	1	TRUE	AGAGMITQHSSNAS(1)PINR	0.455803	0.480989	0.475466	0.475466	0.160015	0.105986	0.150351	0.150351	2.50544e-09	5.70185e-07	Soluble
SAFB	Q15424|Q15424-2|Q15424-3|Q15424-4	MSSPEDDSDTK	MSSpPEDDSpDTK	2	TRUE	MS(0.196)S(0.821)PEDDS(0.565)DT(0.418)K	0.371352	0.319985	0.279525	0.319985	0.162894	0.142465	0.12318	0.142465	2.74036e-09	5.92467e-07	Soluble
KMT2A	Q03164|Q03164-2|Q03164-3	AQGQESDSSETSVR	AQGQESpDSSpETSVR	2	TRUE	AQGQES(0.993)DS(0.02)S(0.984)ET(0.003)SVR	0.112418	0.140663	0.105277	0.112418	0.49006	0.466507	0.43838	0.466507	3.05059e-09	6.28132e-07	Insoluble
HNRNPA2B1	P22626|P22626-2	NMGGPYGGGNYGPGGSGGSGGYGGR	NMGGPYpGGGNYGPGGSGGSpGGYGGR	2	TRUE	NMGGPY(0.85)GGGNY(0.15)GPGGS(0.052)GGS(0.948)GGYGGR	0.477799	0.504156	0.444845	0.477799	0.193814	0.202239	0.192763	0.193814	3.47127e-09	6.82262e-07	Soluble
TCF20	Q9UGU0|Q9UGU0-2	HRSEDCGGGPR	HRSpEDCGGGPR	1	TRUE	HRS(1)EDCGGGPR	0.128575	0.0725094	0.0946603	0.0946603	0.332494	0.276778	0.311557	0.311557	3.94387e-09	6.86757e-07	Insoluble
KIF4A	O95239	GQVSESEDSITKQIESLETEMEFR	GQVSpESEDSpITKQIESLETEMEFR	2	TRUE	GQVS(0.713)ES(0.281)EDS(0.84)IT(0.166)KQIESLETEMEFR	0.38012	0.287502	0.315004	0.315004	0.934699	0.861048	0.854405	0.861048	4.04065e-09	6.86757e-07	Insoluble
AHCTF1	Q8WYP5|Q8WYP5-2|Q8WYP5-3	STPLASPSPSPGRSPQR	STPLASPSPSpPGRSpPQR	2	FALSE	S(0.006)T(0.004)PLAS(0.329)PS(0.425)PS(0.565)PGRS(0.672)PQR	0.574164	0.595465	0.570149	0.574164	0.256368	0.206792	0.248035	0.248035	4.18093e-09	6.86757e-07	Soluble
RALY	Q9UKM9-2	TRDDGDEEGLLTHSEEELEHSQDTDADDGALQ	TRDDGDEEGLLTpHSpEEELEHSpQDTDADDGALQ	3	TRUE	TRDDGDEEGLLT(0.863)HS(0.863)EEELEHS(0.675)QDT(0.598)DADDGALQ	0.427441	0.559598	0.348721	0.427441	0.0941763	0.0728442	0.0900009	0.0900009	4.24582e-09	6.86757e-07	Soluble
NOP2	P46087|P46087-2	GNSQLLLS	GNSQLLLSp	1	TRUE	GNSQLLLS(1)	0.972522	0.86404	0.545696	0.86404	0.172212	0.117706	0.156526	0.156526	4.28826e-09	6.86757e-07	Soluble
RBM12B	Q8IXT5	SPTEDFR	SpPTEDFR	1	TRUE	S(1)PTEDFR	0.597631	0.670907	0.520158	0.597631	0.287758	0.251333	0.254114	0.254114	4.83371e-09	7.34575e-07	Soluble
RBM12B	Q8IXT5	SEEHSPPR	SEEHSpPPR	1	TRUE	SEEHS(1)PPR	0.68849	0.64974	0.494203	0.64974	0.287758	0.251333	0.254114	0.254114	4.92661e-09	7.34575e-07	Soluble
HIRIP3	Q9BW71	AVEESSDEER	AVEESpSpDEER	2	TRUE	AVEES(1)S(1)DEER	1.74531	1.8935	1.76628	1.76628	0.937456	0.97256	0.934412	0.937456	5.19932e-09	7.49395e-07	Soluble
SRSF2	Q01130	SRSPPPVSK	SpRSpPPPVSK	2	TRUE	S(0.999)RS(0.998)PPPVS(0.003)K_S(0.998)RS(0.894)PPPVS(0.108)K_S(1)RS(0.999)PPPVS(0.001)K_S(1)RS(0.989)PPPVS(0.011)K_S(1)RS(0.993)PPPVS(0.007)K_S(0.999)RS(0.999)PPPVS(0.002)K_S(0.998)RS(0.976)PPPVS(0.026)K_S(0.999)RS(0.607)PPPVS(0.394)K_S(0.992)RS(0.899)PPPVS(0.109)K	1.71776	1.4304	1.51985	1.51985	0.749804	0.759692	0.732934	0.749804	6.09204e-09	8.49742e-07	Soluble
YBX1	P67809	NYQQNYQNSESGEKNEGSESAPEGQAQQR	NYQQNYQNSESGEKNEGSpESAPEGQAQQR	1	TRUE	NYQQNYQNS(0.015)ES(0.082)GEKNEGS(0.809)ES(0.094)APEGQAQQR	0.0839829	0.0866153	0.104433	0.0866153	0.369027	0.276967	0.312197	0.312197	6.73118e-09	9.09551e-07	Insoluble
ITPR1	Q14643|Q14643-2|Q14643-3|Q14643-4|Q14643-5|Q14643-6|Q14643-7|Q14643-8	RDSVLAASR	RDSpVLAASR	1	TRUE	RDS(1)VLAASR	0.359099	0.422451	0.378022	0.378022	0.714029	0.72431	0.751378	0.72431	7.37886e-09	9.66855e-07	Insoluble
CCDC6	Q16204	ILQEKLDQPVSAPPSPR	ILQEKLDQPVSpAPPSpPR	2	TRUE	ILQEKLDQPVS(1)APPS(1)PR	0.54213	0.402651	0.332697	0.402651	1.18782	1.16382	1.10409	1.16382	8.12884e-09	1.0338e-06	Insoluble
SF3B1	O75533	RWDQTADQTPGATPK	RWDQTADQTpPGATpPK	2	TRUE	RWDQT(0.001)ADQT(0.999)PGAT(1)PK	0.178561	0.221681	0.148122	0.178561	0.604333	0.595046	0.60175	0.60175	9.24726e-09	1.14243e-06	Insoluble
CCPG1	Q9ULG6|Q9ULG6-2|Q9ULG6-3|Q9ULG6-5	TVSASESEDR	TpVSASESpEDR	2	TRUE	T(0.97)VS(0.03)AS(0.051)ES(0.949)EDR	0.673488	0.549396	0.622209	0.622209	0.335454	0.211326	0.257806	0.257806	9.58344e-09	1.15108e-06	Soluble
RACGAP1	Q9H0H5	SIGSAVDQGNESIVAK	SpIGSpAVDQGNESIVAK	2	TRUE	S(0.996)IGS(0.975)AVDQGNES(0.029)IVAK	0.168373	0.155636	0.174927	0.168373	0.506131	0.383777	0.493759	0.493759	9.89501e-09	1.15638e-06	Insoluble
EIF4G1	E7EUU4|E7EX73|E9PGM1|Q04637|Q04637-3|Q04637-4|Q04637-5|Q04637-6|Q04637-7|Q04637-8|Q04637-9	WLREAEEESDHN	WLREAEEESpDHN	1	TRUE	WLREAEEES(1)DHN	0.422927	0.277384	0.312481	0.312481	0.99061	1.04548	0.986979	0.99061	1.03494e-08	1.17765e-06	Insoluble
IWS1	Q96ST2	NQASDSENEELPKPR	NQASpDSpENEELPKPR	2	TRUE	NQAS(1)DS(1)ENEELPKPR	2.75811	2.05554	2.98214	2.75811	1.09942	1.06703	1.05225	1.06703	1.50075e-08	1.66391e-06	Soluble
PGM1	P36871|P36871-2	AIGGIILTASHNPGGPNGDFGIK	AIGGIILTASpHNPGGPNGDFGIK	1	TRUE	AIGGIILT(0.094)AS(0.906)HNPGGPNGDFGIK	0.0995475	0.112869	0.249152	0.112869	1.07312	1.0992	1.08473	1.08473	1.55312e-08	1.67892e-06	Insoluble
UBR4	Q5T4S7|Q5T4S7-2|Q5T4S7-3|Q5T4S7-4	HVTLPSSPR	HVTpLPSSpPR	2	TRUE	HVT(0.997)LPS(0.133)S(0.87)PR_HVT(1)LPS(0.199)S(0.801)PR	0.287104	0.314499	0.258127	0.287104	0.86125	0.806313	0.848252	0.848252	1.66618e-08	1.75721e-06	Insoluble
NCOR2	C9JFD3|Q9Y618|Q9Y618-3	EKTDDTSGEDNDEK	EKTDDTpSpGEDNDEK	2	TRUE	EKT(0.019)DDT(0.991)S(0.991)GEDNDEK	2.01228	1.98763	2.13125	2.01228	0.91669	1.03159	1.00289	1.00289	1.90888e-08	1.96524e-06	Soluble
NUCKS1	Q9H1E3	NSQEDSEDSEDK	NSQEDSpEDSpEDK	2	TRUE	NSQEDS(1)EDS(1)EDK	0.850697	0.879995	0.934229	0.879995	0.432628	0.410034	0.38431	0.410034	2.05794e-08	2.06841e-06	Soluble
CDC5L	Q99459	QVVQTPNTVLSTPFRTPSNGAEGLTPR	QVVQTPNTpVLSpTpPFRTPSpNGAEGLTPR	4	TRUE	QVVQT(0.297)PNT(0.785)VLS(0.925)T(0.925)PFRT(0.298)PS(0.563)NGAEGLT(0.207)PR	0.169858	0.127116	0.158588	0.158588	0.556576	0.481059	0.552583	0.552583	2.1294e-08	2.06841e-06	Insoluble
CCPG1	Q9ULG6|Q9ULG6-2|Q9ULG6-3|Q9ULG6-5	KKTVSASESEDR	KKTpVSpASpESEDR	3	TRUE	KKT(0.791)VS(0.738)AS(0.959)ES(0.511)EDR	0.72927	0.676878	0.739483	0.72927	0.335454	0.211326	0.257806	0.257806	2.16813e-08	2.06841e-06	Soluble
RIC8A	Q9NPQ8|Q9NPQ8-3|Q9NPQ8-4	GLMAGGRPEGQYSEDEDTDTDEYKEAK	GLMAGGRPEGQYSpEDEDTpDTDEYKEAK	2	TRUE	GLMAGGRPEGQY(0.019)S(0.924)EDEDT(0.984)DT(0.073)DEYKEAK	1.06067	1.02579	1.16143	1.06067	0.485324	0.411273	0.457772	0.457772	2.20774e-08	2.06841e-06	Soluble
RBMX	P38159|P38159-2	DSYSSSRSDLYSSGR	DSYSSSpRSDLYSSGR	1	FALSE	DS(0.002)YS(0.041)S(0.175)S(0.636)RS(0.146)DLYSSGR	0.290451	0.305257	0.320101	0.305257	0.0964333	0.0694115	0.0776508	0.0776508	2.24827e-08	2.06841e-06	Soluble
PRPF31	E7EVX8|Q8WWY3	SSGTASSVAFTPLQGLEIVNPQAAEKK	SSGTASpSVAFTpPLQGLEIVNPQAAEKK	2	TRUE	S(0.001)S(0.001)GT(0.016)AS(0.779)S(0.203)VAFT(1)PLQGLEIVNPQAAEKK	0.0337747	0.02137	0.0343855	0.0337747	0.639119	0.571109	0.574368	0.574368	3.15064e-08	2.83821e-06	Insoluble
SAFB	Q15424|Q15424-2|Q15424-3|Q15424-4	SVVSFDK	SpVVSpFDK	2	TRUE	S(1)VVS(1)FDK	0.302396	0.265979	0.29786	0.29786	0.162894	0.142465	0.12318	0.142465	3.25747e-08	2.87456e-06	Soluble
CTTN	Q14247|Q14247-2|Q14247-3	TQTPPVSPAPQPTEER	TpQTPPVSpPAPQPTEER	2	TRUE	T(0.973)QT(0.027)PPVS(0.999)PAPQPT(0.001)EER	1.92342	1.7395	1.77446	1.77446	1.06428	1.00383	1.02236	1.02236	3.5296e-08	3.0524e-06	Soluble
LMNB2	J9JID7|Q03252	LKLSPSPSSR	LKLSpPSPSpSR	2	TRUE	LKLS(0.999)PS(0.293)PS(0.658)S(0.049)R	1.00481	0.92378	0.910211	0.92378	0.40771	0.413491	0.436908	0.413491	3.78612e-08	3.21003e-06	Soluble
CWC22	Q9HCG8	GRSYDSSMESR	GRSpYDSSMESpR	2	TRUE	GRS(0.997)Y(0.027)DS(0.022)S(0.098)MES(0.856)R	0.259993	0.173104	0.190879	0.190879	0.610049	0.576229	0.482162	0.576229	3.9571e-08	3.29048e-06	Insoluble
CCDC86	Q9H6F5	RLGGLRPESPESLTSVSR	RLGGLRPESpPESpLTSVSR	2	TRUE	RLGGLRPES(0.983)PES(0.549)LT(0.352)S(0.089)VS(0.027)R	0.82354	0.812137	0.421261	0.812137	0.143567	0.0929749	0.10357	0.10357	4.213e-08	3.40011e-06	Soluble
CERS2	H0YLQ6|Q96G23	EETESSEGEEAAAGGGAK	EETpESpSpEGEEAAAGGGAK	3	TRUE	EET(1)ES(1)S(1)EGEEAAAGGGAK	2.64531	3.7445	2.83377	2.83377	0.925012	0.874991	0.930876	0.925012	4.43453e-08	3.40011e-06	Soluble
CDK12	Q9NYV4|Q9NYV4-2|Q9NYV4-3	TRHLLTDLPLPPELPGGDLSPPDSPEPK	TRHLLTDLPLPPELPGGDLSpPPDSpPEPK	2	TRUE	T(0.003)RHLLT(0.003)DLPLPPELPGGDLS(0.995)PPDS(1)PEPK	0.426051	0.383144	0.357201	0.383144	1.07636	1.1156	1.03302	1.07636	4.52084e-08	3.40011e-06	Insoluble
PCM1	E7ETA6|Q15154|Q15154-2	RRQFDEESLESFSSMPDPVDPTTVTK	RRQFDEESpLESFSpSpMPDPVDPTTVTK	3	TRUE	RRQFDEES(0.989)LES(0.122)FS(0.943)S(0.935)MPDPVDPT(0.009)T(0.002)VTK	0.152375	0.0691003	0.134187	0.134187	0.696384	0.673589	0.712739	0.696384	4.52354e-08	3.40011e-06	Insoluble
RPS28	P62857	TGSQGQCTQVR	TGSpQGQCTQVR	1	TRUE	T(0.034)GS(0.966)QGQCTQVR	0.967183	1.02818	0.948261	0.967183	0.510481	0.458203	0.472344	0.472344	4.53274e-08	3.40011e-06	Soluble
SRSF2	Q01130	SKSPPKSPEEEGAVSS	SpKSPPKSPEEEGAVSpS	2	TRUE	S(0.93)KS(0.068)PPKS(0.003)PEEEGAVS(0.524)S(0.476)	1.5029	1.32067	1.37764	1.37764	0.749804	0.759692	0.732934	0.749804	4.59466e-08	3.40011e-06	Soluble
C19ORF47	Q8N9M1|Q8N9M1-2|Q8N9M1-3	MITNSLNHDSPPSTPPRRPDTSTSK	MITNSLNHDSpPPSTpPPRRPDTSTSK	2	TRUE	MIT(0.018)NS(0.093)LNHDS(0.812)PPS(0.274)T(0.793)PPRRPDT(0.003)S(0.003)T(0.003)S(0.001)K	0.115816	0.120846	0.0850859	0.115816	0.605897	0.545306	0.536407	0.545306	4.63937e-08	3.40011e-06	Insoluble
ZC3H15	Q8WU90	AENGERSDLEEDNER	AENGERSpDLEEDNER	1	TRUE	AENGERS(1)DLEEDNER	1.67565	1.80948	1.73353	1.73353	1.01157	0.967994	0.982095	0.982095	5.56881e-08	4.00686e-06	Soluble
MCTP2	Q6DN12	RLSLSVPDLLEAEALAPEGR	RLSpLSpVPDLLEAEALAPEGR	2	TRUE	RLS(1)LS(1)VPDLLEAEALAPEGR	1.36919	1.3491	1.26206	1.3491	0.781734	0.755565	0.750133	0.755565	5.76012e-08	4.00686e-06	Soluble
XRCC4	Q13426|Q13426-2	EHISAENMSLETLRNSSPEDLFDEI	EHISAENMSLETLRNSpSpPEDLFDEI	2	TRUE	EHISAENMS(0.018)LET(0.02)LRNS(0.967)S(0.995)PEDLFDEI_EHISAENMS(0.007)LET(0.033)LRNS(0.971)S(0.989)PEDLFDEI	2.37486	1.69245	2.27869	2.27869	1.01501	0.953899	1.06344	1.01501	5.79932e-08	4.00686e-06	Soluble
HIST1H1E	P10412	SETAPAAPAAPAPAEK	SpETAPAAPAAPAPAEK	1	FALSE	S(0.5)ET(0.5)APAAPAAPAPAEK	0.530965	0.576535	0.438848	0.530965	0.0986366	0.0302821	0.0353643	0.0353643	5.83794e-08	4.00686e-06	Soluble
HNRNPUL2	H3BQZ7|Q1KMD3	REEDEPEERSGDETPGSEVPGDK	REEDEPEERSpGDETpPGSpEVPGDK	3	TRUE	REEDEPEERS(1)GDET(1)PGS(1)EVPGDK	0.432314	0.457619	0.348318	0.432314	0.220152	0.196323	0.195903	0.196323	6.05083e-08	4.08809e-06	Soluble
MPHOSPH8	Q99549|Q99549-2	RLSGEER	RLSpGEER	1	TRUE	RLS(1)GEER	0.152169	0.107242	0.156978	0.152169	0.316029	0.251794	0.30066	0.30066	6.20091e-08	4.12503e-06	Insoluble
FLNA	P21333|P21333-2|Q5HY54|Q60FE5	RAPSVANVGSHCDLSLK	RAPSpVANVGSHCDLSLK	1	TRUE	RAPS(1)VANVGSHCDLSLK	0.230963	0.416596	0.236029	0.236029	1.07737	1.04829	0.971261	1.04829	6.41589e-08	4.20338e-06	Insoluble
NEK7	Q8TDX7	FFSSKTTAAHSLVGTPYYMSPER	FFSSpKTTpAAHSpLVGTPYYMSPER	3	TRUE	FFS(0.112)S(0.718)KT(0.367)T(0.859)AAHS(0.915)LVGT(0.029)PYYMSPER	0.0514409	0.151347	0.127544	0.127544	1.02617	0.950009	0.953009	0.953009	7.21735e-08	4.65788e-06	Insoluble
HNRNPA1	F8W6I7|P09651|P09651-2	MSKSESPKEPEQLR	MSKSpESpPKEPEQLR	2	TRUE	MS(0.487)KS(0.571)ES(0.942)PKEPEQLR	0.36881	0.431187	0.388315	0.388315	0.184891	0.186094	0.21517	0.186094	7.61881e-08	4.79265e-06	Soluble
CDK1	A0A087WZZ9|E5RIU6|P06493	VYTHEVVTLWYR	VYTpHEVVTLWYR	1	TRUE	VYT(1)HEVVTLWYR	0.487544	0.53114	0.535672	0.53114	0.981132	0.963125	1.02017	0.981132	7.64784e-08	4.79265e-06	Insoluble
RRP1B	Q14684|Q14684-2	VFCVEEEDSESSLQKR	VFCVEEEDSpESSpLQKR	2	TRUE	VFCVEEEDS(0.974)ES(0.223)S(0.804)LQKR	0.520221	0.419155	0.36447	0.419155	0.20269	0.13926	0.175996	0.175996	8.06288e-08	4.98055e-06	Soluble
TMPO	P42166|P42167	EQGTESRSSTPLPTISSSAENTR	EQGTESRSpSTpPLPTISSSAENTR	2	TRUE	EQGT(0.024)ES(0.302)RS(0.633)S(0.154)T(0.887)PLPTISSSAENTR	0.274148	0.430977	0.283451	0.283451	0.905344	0.91158	0.946441	0.91158	8.30204e-08	5.03247e-06	Insoluble
NUCKS1	Q9H1E3	LKATVTPSPVK	LKATVTpPSpPVK	2	TRUE	LKAT(0.091)VT(0.935)PS(0.974)PVK	0.729936	0.816815	0.688373	0.729936	0.432628	0.410034	0.38431	0.410034	8.3797e-08	5.03247e-06	Soluble
CAST	P20810-10|P20810-6|P20810-7|P20810-9	SQPGQKPAASPRPR	SpQPGQKPAASpPRPR	2	TRUE	S(1)QPGQKPAAS(1)PRPR	0.173748	0.219398	0.119178	0.173748	0.994423	1.06492	0.951028	0.994423	8.78244e-08	5.20209e-06	Insoluble
RPS2	H0YEN5|P15880	THTRVSVQR	THTRVSpVQR	1	TRUE	THTRVS(1)VQR	0.104042	0.166503	0.0975301	0.104042	0.519448	0.485295	0.483991	0.485295	8.97566e-08	5.2447e-06	Insoluble
PCYT1A	C9JEJ2|P49585	QSPSSSPTR	QSPSSpSpPTR	2	TRUE	QS(0.035)PS(0.184)S(0.862)S(0.872)PT(0.047)R	1.86198	1.533	1.90803	1.86198	0.934068	0.970291	1.03638	0.970291	1.0969e-07	6.24535e-06	Soluble
RBMX	P38159|P38159-2	GGSGGTRGPPSR	GGSpGGTRGPPSR	1	TRUE	GGS(0.917)GGT(0.083)RGPPSR	0.226866	0.159512	0.252874	0.226866	0.0964333	0.0694115	0.0776508	0.0776508	1.0977e-07	6.24535e-06	Soluble
FIP1L1	Q6UN15|Q6UN15-3	ERDHSPTPSVFNSDEERYR	ERDHSpPTPSVFNSpDEERYR	2	TRUE	ERDHS(0.998)PT(0.002)PSVFNS(1)DEERYR_ERDHS(1)PTPSVFNS(1)DEERYR	0.528888	0.577554	0.487027	0.528888	0.973747	0.965899	0.914086	0.965899	1.27888e-07	7.16515e-06	Insoluble
HIRIP3	Q9BW71	EVSDSEAGGGPQGER	EVSpDSpEAGGGPQGER	2	TRUE	EVS(1)DS(1)EAGGGPQGER	2.70026	1.80532	2.68365	2.68365	0.937456	0.97256	0.934412	0.937456	1.29298e-07	7.16515e-06	Soluble
CDK9	P50750-2	NSQPNRYTNR	NSQPNRYTpNR	1	TRUE	NSQPNRYT(1)NR	0.165329	0.30876	0.164628	0.165329	1.02275	1.09171	1.05082	1.05082	1.30908e-07	7.16515e-06	Insoluble
PSIP1	O75475|V9GYT7	QSNASSDVEVEEK	QSNASpSpDVEVEEK	2	TRUE	QS(0.005)NAS(0.996)S(1)DVEVEEK	0.609892	0.485429	0.483238	0.485429	0.284622	0.248555	0.263655	0.263655	1.33164e-07	7.19751e-06	Soluble
SLTM	Q9NWH9	SSASGYGSR	SpSASGYGSR	1	TRUE	S(0.975)S(0.025)ASGYGSR	0.382576	0.395522	0.338216	0.382576	0.160015	0.105986	0.150351	0.150351	1.3612e-07	7.26645e-06	Soluble
SRSF10	O75494|O75494-2|O75494-6|Q5JRI1	SRSFDYNYRR	SpRSpFDYNYRR	2	TRUE	S(1)RS(1)FDY(0.001)NYRR	0.118759	0.0930779	0.0825683	0.0930779	0.211807	0.196035	0.190994	0.196035	1.38755e-07	7.31681e-06	Insoluble
IWS1	Q96ST2	ISDSESEDPPR	ISpDSESpEDPPR	2	TRUE	IS(0.655)DS(0.346)ES(0.999)EDPPR	1.86204	1.75161	2.16613	1.86204	1.09942	1.06703	1.05225	1.06703	1.41965e-07	7.39587e-06	Soluble
STAG2	Q8N3U4|Q8N3U4-2	NSLLAGGDDDTMSVISGISSR	NSLLAGGDDDTpMSVISGISpSR	2	TRUE	NSLLAGGDDDT(0.849)MS(0.046)VIS(0.111)GIS(0.877)S(0.117)R	0.298585	0.284719	0.389409	0.298585	0.710485	0.664224	0.760023	0.710485	1.94367e-07	9.86563e-06	Insoluble
PNN	Q9H307	DTSGLER	DTSpGLER	1	TRUE	DT(0.187)S(0.813)GLER	0.309301	0.298243	0.255346	0.298243	0.147457	0.106677	0.115633	0.115633	1.94986e-07	9.86563e-06	Soluble
CCDC86	Q9H6F5	LGGLRPESPESLTSVSR	LGGLRPESpPESLTSVSR	1	TRUE	LGGLRPES(0.956)PES(0.044)LTSVSR	0.330126	0.35329	0.317315	0.330126	0.143567	0.0929749	0.10357	0.10357	1.96217e-07	9.86563e-06	Soluble
PTRF	Q6NZI2|Q6NZI2-3	RGSSPDVHALLEITEESDAVLVDKSDSD	RGSSpPDVHALLEITEESpDAVLVDKSpDSD	3	FALSE	RGS(0.471)S(0.529)PDVHALLEIT(0.451)EES(0.565)DAVLVDKS(0.549)DS(0.435)D	0.363973	0.304922	0.533547	0.363973	0.164113	0.126714	0.184243	0.164113	2.31261e-07	1.1494e-05	Soluble
ALKBH5	Q6P6C2|Q6P6C2-3	KSYESSEDCSEAAGSPAR	KSpYESpSEDCSEAAGSPAR	2	TRUE	KS(1)Y(0.007)ES(0.903)S(0.09)EDCS(0.001)EAAGSPAR	1.52881	1.79431	1.51553	1.52881	0.856175	0.800641	0.812982	0.812982	2.35278e-07	1.15607e-05	Soluble
NUP133	Q8WUM0	GLPLGSAVSSPVLFSPVGR	GLPLGSAVSSpPVLFSpPVGR	2	TRUE	GLPLGS(0.001)AVS(0.432)S(0.571)PVLFS(0.996)PVGR	1.13762	1.0542	1.0808	1.0808	0.61607	0.636612	0.693669	0.636612	2.54499e-07	1.23646e-05	Soluble
AKT1S1	Q96B36|Q96B36-3	TEARSSDEENGPPSSPDLDRIAASMR	TEARSSpDEENGPPSSpPDLDRIAASMR	2	TRUE	T(0.078)EARS(0.432)S(0.491)DEENGPPS(0.247)S(0.753)PDLDRIAASMR	0.71015	0.459243	0.439382	0.459243	1.26303	1.09748	0.992364	1.09748	2.64384e-07	1.27022e-05	Insoluble
LIMA1	Q9UHB6|Q9UHB6-4	SEVQQPVHPKPLSPDSR	SEVQQPVHPKPLSpPDSpR	2	TRUE	S(0.014)EVQQPVHPKPLS(0.989)PDS(0.997)R_S(0.001)EVQQPVHPKPLS(0.999)PDS(1)R	0.766482	0.754052	0.85894	0.766482	0.384988	0.356499	0.43891	0.384988	2.76543e-07	1.31404e-05	Soluble
SF3B1	O75533	KLSSWDQAETPGHTPSLR	KLSSWDQAETpPGHTpPSLR	2	TRUE	KLS(0.001)S(0.003)WDQAET(0.996)PGHT(0.999)PS(0.001)LR	0.0823247	0.0371302	0.067909	0.067909	0.604333	0.595046	0.60175	0.60175	2.86413e-07	1.34614e-05	Insoluble
LUC7L2	Q9Y383	SEDRRSSEER	SpEDRRSSpEER	2	TRUE	S(0.966)EDRRS(0.083)S(0.951)EER_S(0.787)EDRRS(0.274)S(0.939)EER	2.09049	2.00051	2.61905	2.09049	0.906592	1.02263	1.02092	1.02092	2.94512e-07	1.36932e-05	Soluble
DSP	P15924|P15924-2|P15924-3	NLTIRSSSFSDTLEESSPIAAIFDTENLEK	NLTIRSpSpSpFSDTLEESSPIAAIFDTENLEK	3	FALSE	NLT(0.071)IRS(0.41)S(0.42)S(0.42)FS(0.42)DT(0.425)LEES(0.418)S(0.417)PIAAIFDTENLEK	0.120809	0.0377858	0.118385	0.118385	0.494347	0.455861	0.530877	0.494347	3.02455e-07	1.39129e-05	Insoluble
ATRX	A0A096LNL9|A0A096LNN3|P46100|P46100-4	EIQSGSSSSDAEESSEDNKK	EIQSGSSSSpDAEESpSEDNKK	2	FALSE	EIQS(0.001)GS(0.012)S(0.067)S(0.403)S(0.456)DAEES(0.559)S(0.501)EDNKK	0.125389	0.111169	0.0970617	0.111169	0.27123	0.245183	0.254855	0.254855	3.15512e-07	1.42177e-05	Insoluble
HNRNPA3	P51991	SSGSPYGGGYGSGGGSGGYGSR	SpSGSPYGGGYGSpGGGSGGYGSR	2	TRUE	S(0.734)S(0.008)GS(0.258)PYGGGYGS(1)GGGSGGYGSR	0.328368	0.469815	0.30737	0.328368	0.150733	0.145702	0.150922	0.150733	3.15657e-07	1.42177e-05	Soluble
RBM8A	Q9Y5S9	MREDYDSVEQDGDEPGPQR	MREDYDSpVEQDGDEPGPQR	1	TRUE	MREDYDS(1)VEQDGDEPGPQR	0.326706	0.313334	0.419431	0.326706	0.741281	0.770011	0.722241	0.741281	3.2019e-07	1.42732e-05	Insoluble
PAXBP1	Q9Y5B6|Q9Y5B6-2	KRNDSEEEER	KRNDSpEEEER	1	TRUE	KRNDS(1)EEEER	1.51665	1.63466	1.62223	1.62223	0.797039	0.828182	0.835119	0.828182	3.3488e-07	1.46648e-05	Soluble
LMNA	P02545|P02545-2	LRLSPSPTSQR	LRLSpPSpPTSQR	2	TRUE	LRLS(0.906)PS(0.79)PT(0.188)S(0.116)QR_LRLS(0.998)PS(0.958)PT(0.041)S(0.003)QR_LRLS(0.877)PS(0.578)PT(0.456)S(0.089)QR_LRLS(0.992)PS(0.949)PT(0.051)S(0.009)QR_LRLS(0.991)PS(0.969)PT(0.039)S(0.001)QR	0.978966	1.00224	0.935537	0.978966	0.519397	0.520078	0.56839	0.520078	3.35757e-07	1.46648e-05	Soluble
PPP1R2	P41236	YRIQEQESSGEEDSDLSPEEREK	YRIQEQESpSpGEEDSDLSPEEREK	2	TRUE	Y(0.109)RIQEQES(0.935)S(0.935)GEEDS(0.02)DLS(0.001)PEEREK	0.466592	0.324174	0.292479	0.324174	1.05701	0.916439	0.797454	0.916439	3.55548e-07	1.53739e-05	Insoluble
TRA2A	Q13595|Q13595-4	RSRSHSPMSNR	RSpRSpHSpPMSNR	3	TRUE	RS(1)RS(1)HS(0.974)PMS(0.026)NR	0.418979	0.320731	0.376975	0.376975	0.191521	0.169064	0.224778	0.191521	3.78766e-07	1.62157e-05	Soluble
PCM1	E7ETA6|Q15154|Q15154-2	NVRSDISDQEEDEESEGCPVSINLSK	NVRSpDISDQEEDEESpEGCPVSpINLSK	3	TRUE	NVRS(0.833)DIS(0.17)DQEEDEES(1)EGCPVS(0.996)INLS(0.001)K	0.296016	0.238725	0.224809	0.238725	0.696384	0.673589	0.712739	0.696384	3.8849e-07	1.64476e-05	Insoluble
PSIP1	O75475|V9GYT7	ETSVSKEDTDHEEK	ETSVSpKEDTpDHEEK	2	TRUE	ET(0.254)S(0.254)VS(0.493)KEDT(1)DHEEK	0.496648	0.549971	0.45998	0.496648	0.284622	0.248555	0.263655	0.263655	3.92201e-07	1.64476e-05	Soluble
PNN	Q9H307	SISESSR	SpISESpSR	2	TRUE	S(0.997)IS(0.297)ES(0.491)S(0.216)R	0.386357	0.238637	0.217576	0.238637	0.147457	0.106677	0.115633	0.115633	3.95595e-07	1.64476e-05	Soluble
FIP1L1	Q6UN15|Q6UN15-3	ERDHSPTPSVFNSDEERYR	ERDHSpPTPSVFNSDEERYR	1	TRUE	ERDHS(0.997)PT(0.003)PSVFNSDEERYR	0.567262	0.382112	0.358142	0.382112	0.973747	0.965899	0.914086	0.965899	4.11301e-07	1.69377e-05	Insoluble
RBM12B	Q8IXT5	HSSEDFR	HSSpEDFR	1	TRUE	HS(0.085)S(0.915)EDFR	0.457638	0.464414	0.400573	0.457638	0.287758	0.251333	0.254114	0.254114	4.20536e-07	1.71547e-05	Soluble
TRA2A	Q13595|Q13595-4	AHTPTPGIYMGRPTHSGGGGGGGGGGGGGGGGR	AHTpPTPGIYMGRPTpHSGGGGGGGGGGGGGGGGR	2	TRUE	AHT(1)PT(0.006)PGIYMGRPT(0.974)HS(0.02)GGGGGGGGGGGGGGGGR	0.373436	0.348552	0.432194	0.373436	0.191521	0.169064	0.224778	0.191521	4.28169e-07	1.73028e-05	Soluble
NOP2	P46087|P46087-2	GPQPPTVSPIR	GPQPPTVSpPIR	1	TRUE	GPQPPT(0.015)VS(0.985)PIR_GPQPPT(0.001)VS(0.999)PIR	0.365536	0.212681	0.379347	0.365536	0.172212	0.117706	0.156526	0.156526	4.41418e-07	1.75811e-05	Soluble
HNRNPAB	Q99729-3|Q99729-4	GSGGGGGGGGQGSTNYGK	GSpGGGGGGGGQGSTNYGK	1	TRUE	GS(1)GGGGGGGGQGSTNYGK	0.549185	0.677633	0.863826	0.677633	0.301279	0.264726	0.281079	0.281079	4.43187e-07	1.75811e-05	Soluble
RALY	Q9UKM9-2	GRLSPVPVPR	GRLSpPVPVPR	1	TRUE	GRLS(1)PVPVPR	0.233051	0.165064	0.325769	0.233051	0.0941763	0.0728442	0.0900009	0.0900009	4.48493e-07	1.76298e-05	Soluble
NOP58	Q9Y2X3	HIKEEPLSEEEPCTSTAIASPEK	HIKEEPLSpEEEPCTSTAIASpPEK	2	TRUE	HIKEEPLS(1)EEEPCT(0.003)S(0.003)T(0.002)AIAS(0.992)PEK	0.540187	0.703317	0.547139	0.547139	0.312246	0.29246	0.286758	0.29246	4.52804e-07	1.7639e-05	Soluble
SRSF2	Q01130	TSPDTLR	TpSPDTLR	1	FALSE	T(0.5)S(0.5)PDTLR_T(0.532)S(0.468)PDTLR	1.23785	1.36304	1.14127	1.23785	0.749804	0.759692	0.732934	0.749804	4.67047e-07	1.80314e-05	Soluble
RANBP2	P49792	NADSEIKHSTPSPTR	NADSpEIKHSTPSpPTR	2	FALSE	NADS(0.375)EIKHS(0.328)T(0.332)PS(0.659)PT(0.307)R	0.549236	0.539979	0.594091	0.549236	0.912834	0.924892	0.910504	0.912834	5.26322e-07	2.0017e-05	Insoluble
HNRNPA2B1	P22626|P22626-2	GGSDGYGSGR	GGSDGYGSpGR	1	TRUE	GGSDGYGS(1)GR	0.362089	0.428164	0.312269	0.362089	0.193814	0.202239	0.192763	0.193814	5.27738e-07	2.0017e-05	Soluble
RRP1B	Q14684|Q14684-2	VAEPGAEATSSTGEESGSEHPPAVPMHNKR	VAEPGAEATSpSpTpGEESpGSEHPPAVPMHNKR	4	FALSE	VAEPGAEAT(0.357)S(0.738)S(0.733)T(0.733)GEES(0.728)GS(0.713)EHPPAVPMHNKR	0.658172	0.275585	0.590622	0.590622	0.20269	0.13926	0.175996	0.175996	5.59456e-07	2.10355e-05	Soluble
FNBP1L	A0A075B6Q2|Q5T0N5|Q5T0N5-2|Q5T0N5-3|Q5T0N5-4|Q5T0N5-5|S4R347	RHSSDINHLVTQGR	RHSpSDINHLVTQGR	1	TRUE	RHS(0.869)S(0.131)DINHLVTQGR	0.552243	0.667386	0.611042	0.611042	1.00313	1.06015	1.01148	1.01148	5.70194e-07	2.11352e-05	Insoluble
CCDC86	Q9H6F5	RALVEFESNPEETREPGSPPSVQR	RALVEFESNPEETREPGSpPPSVQR	1	TRUE	RALVEFESNPEETREPGS(0.998)PPS(0.002)VQR	0.493742	0.390847	0.396726	0.396726	0.143567	0.0929749	0.10357	0.10357	5.71883e-07	2.11352e-05	Soluble
DNTTIP2	J3KP30|Q5QJE6	VTPTKESYTEEIVSEAESHVSGISR	VTPTKESYTEEIVSpEAESHVSpGISR	2	TRUE	VTPTKESYT(0.003)EEIVS(0.993)EAES(0.052)HVS(0.489)GIS(0.462)R	0.516414	0.406352	0.561502	0.516414	0.191551	0.122369	0.162767	0.162767	6.22433e-07	2.28085e-05	Soluble
HNRNPU	Q00839|Q00839-2	SSSPVNVKK	SpSSPVNVKK	1	FALSE	S(0.333)S(0.333)S(0.333)PVNVKK	0.376235	0.387792	0.31781	0.376235	0.224019	0.196512	0.201819	0.201819	6.56217e-07	2.38444e-05	Soluble
KMT2A	Q03164|Q03164-2|Q03164-3	HSTSSLSPQR	HSTSSLSpPQR	1	FALSE	HS(0.001)T(0.01)S(0.385)S(0.035)LS(0.568)PQR	1.29694	1.15687	0.759527	1.15687	0.49006	0.466507	0.43838	0.466507	6.73433e-07	2.4266e-05	Soluble
CXCR4	P61073|P61073-2	TSAQHALTSVSR	TSAQHALTpSVSpR	2	TRUE	T(0.151)S(0.205)AQHALT(0.633)S(0.039)VS(0.972)R	0.289338	0.278669	0.261775	0.278669	0.92357	0.798006	0.719456	0.798006	6.79489e-07	2.42819e-05	Insoluble
CCAR1	A0A0C4DGG8|Q8IX12|Q8IX12-2	EEDEDDDRKSEDDKEEEER	EEDEDDDRKSpEDDKEEEER	1	TRUE	EEDEDDDRKS(1)EDDKEEEER	1.74118	1.50697	1.88686	1.74118	0.951857	0.984329	0.962768	0.962768	6.9595e-07	2.46663e-05	Soluble
HDGFRP2	K7EPS6|Q7Z4V5|Q7Z4V5-3|Q7Z4V5-4	CGSSEDLHDVR	CGSpSpEDLHDVR	2	TRUE	CGS(1)S(1)EDLHDVR	0.966734	1.07324	0.86619	0.966734	0.609691	0.569492	0.549133	0.569492	7.72413e-07	2.71538e-05	Soluble
FAM208A	Q9UK61|Q9UK61-3	KKSVGGDSDTEDMR	KKSpVGGDSDTpEDMR	2	TRUE	KKS(0.962)VGGDS(0.483)DT(0.554)EDMR	0.216502	0.237898	0.208827	0.216502	0.447583	0.366959	0.359587	0.366959	8.31241e-07	2.89862e-05	Insoluble
PHIP	Q8WWQ0	RTAFYNEDDSEEEQR	RTAFYNEDDSpEEEQR	1	TRUE	RTAFYNEDDS(1)EEEQR	0.490331	0.372043	0.406381	0.406381	0.160749	0.129234	0.147613	0.147613	8.56559e-07	2.96301e-05	Soluble
TRA2B	H7C2L4|P62995	RPHTPTPGIYMGRPTYGSSR	RPHTpPTPGIYMGRPTYGSpSR	2	TRUE	RPHT(0.997)PT(0.003)PGIYMGRPT(0.271)YGS(0.629)S(0.1)R	0.30956	0.360813	0.321964	0.321964	0.215801	0.217738	0.20134	0.215801	8.95437e-07	3.07291e-05	Soluble
CCDC86	Q9H6F5	QQDLHLESPQRQPEYSPESPR	QQDLHLESpPQRQPEYSPESpPR	2	TRUE	QQDLHLES(0.663)PQRQPEY(0.23)S(0.148)PES(0.959)PR_QQDLHLES(0.998)PQRQPEYS(0.006)PES(0.995)PR_QQDLHLES(1)PQRQPEYS(0.001)PES(0.999)PR	0.376293	0.419015	0.255582	0.376293	0.143567	0.0929749	0.10357	0.10357	9.50599e-07	3.23653e-05	Soluble
NCOA5	Q9HCD5	DPYGFGDSRDSR	DPYGFGDSpRDSR	1	TRUE	DPYGFGDS(0.958)RDS(0.042)R	0.79988	0.833998	0.828361	0.828361	0.550394	0.517039	0.493728	0.517039	9.77019e-07	3.30049e-05	Soluble
PTRF	Q6NZI2|Q6NZI2-3	RGSSPDVHALLEITEESDAVLVDKSDSD	RGSpSPDVHALLEITpEESDAVLVDKSpDSD	3	FALSE	RGS(0.738)S(0.262)PDVHALLEIT(0.5)EES(0.5)DAVLVDKS(0.58)DS(0.42)D	0.380257	0.408105	0.53523	0.408105	0.164113	0.126714	0.184243	0.164113	9.99408e-07	3.34995e-05	Soluble
RRP1B	Q14684|Q14684-2	VAEPGAEATSSTGEESGSEHPPAVPMHNKR	VAEPGAEATSSpTpGEESpGSEHPPAVPMHNKR	3	FALSE_TRUE	VAEPGAEAT(0.464)S(0.5)S(0.518)T(0.518)GEES(0.552)GS(0.448)EHPPAVPMHNKR_VAEPGAEAT(0.095)S(0.482)S(0.538)T(0.886)GEES(0.854)GS(0.145)EHPPAVPMHNKR	0.606163	0.329851	0.426834	0.426834	0.20269	0.13926	0.175996	0.175996	1.05705e-06	3.51592e-05	Soluble
IWS1	Q96ST2	ISDSESEDPPR	ISDSpESpEDPPR	2	TRUE	IS(0.483)DS(0.518)ES(0.999)EDPPR	1.72979	1.6396	1.98815	1.72979	1.09942	1.06703	1.05225	1.06703	1.07341e-06	3.54309e-05	Soluble
PAXBP1	Q9Y5B6|Q9Y5B6-2	EDENDASDDEDDDEKR	EDENDASpDDEDDDEKR	1	TRUE	EDENDAS(1)DDEDDDEKR	1.20537	1.19868	1.43063	1.20537	0.797039	0.828182	0.835119	0.828182	1.11464e-06	3.62776e-05	Soluble
F5H5P2|BCKDHA	F5H5P2|P12694|P12694-2	IGHHSTSDDSSAYRSVDEVNYWDKQDHPISR	IGHHSpTSDDSSpAYRSVDEVNYWDKQDHPISR	2	TRUE	IGHHS(0.844)T(0.152)S(0.005)DDS(0.208)S(0.788)AY(0.001)RS(0.002)VDEVNYWDKQDHPISR	0.520763	0.421506	0.423617	0.423617	1.00266	1.0484	0.974063	1.00266	1.11585e-06	3.62776e-05	Insoluble
SRRM1	A9Z1X7|M0R088|Q8IYB3	RHSPSPR	RHSpPSpPR	2	TRUE	RHS(1)PS(1)PR	1.91586	2.23037	1.15821	1.91586	1.00084	1.03737	0.618769	1.00084	1.1324e-06	3.65411e-05	Soluble
KDM2A	I3VM54|Q9Y2K7	LTPVRPAAASPIVSGAR	LTpPVRPAAASpPIVSGAR	2	TRUE	LT(1)PVRPAAAS(1)PIVSGAR	0.847827	1.00737	0.866134	0.866134	0.419373	0.381264	0.415179	0.415179	1.14983e-06	3.68287e-05	Soluble
MKI67	P46013-2	LTRTSGETTQTHTEPTGDSK	LTpRTSGETTQTHTEPTGDSK	1	FALSE	LT(0.333)RT(0.287)S(0.287)GET(0.043)T(0.043)QT(0.009)HTEPTGDSK	0.440119	0.484048	0.324995	0.440119	0.180012	0.148236	0.164323	0.164323	1.2168e-06	3.86871e-05	Soluble
LMNB2	J9JID7|Q03252	LSPSPSSR	LSpPSpPSSR	2	TRUE	LS(1)PS(0.978)PS(0.016)S(0.006)R	1.07435	1.08198	0.72933	1.07435	0.40771	0.413491	0.436908	0.413491	1.2644e-06	3.96871e-05	Soluble
HNRNPA1	F8W6I7|P09651|P09651-2	SESPKEPEQLR	SESpPKEPEQLR	1	TRUE	S(0.007)ES(0.993)PKEPEQLR	0.326384	0.41857	0.342274	0.342274	0.184891	0.186094	0.21517	0.186094	1.26661e-06	3.96871e-05	Soluble
KMT2A	Q03164|Q03164-2|Q03164-3	TVVRQSPR	TVVRQSpPR	1	TRUE	TVVRQS(1)PR	0.219853	0.148161	0.19213	0.19213	0.49006	0.466507	0.43838	0.466507	1.35215e-06	4.18593e-05	Insoluble
PLEC	Q15149|Q15149-3|Q15149-4	RGSFDATGSGFSMTFSSSSYSSSGYGR	RGSFDATGSGFSpMTFSSSSYSSSGYGR	1	FALSE	RGS(0.189)FDAT(0.031)GS(0.031)GFS(0.651)MT(0.094)FS(0.003)S(0.001)SSYSSSGYGR	0.812959	0.698626	1.20279	0.812959	0.301553	0.297422	0.321792	0.301553	1.3553e-06	4.18593e-05	Soluble
NUCKS1	Q9H1E3	ATVTPSPVKGK	ATVTpPSpPVKGK	2	TRUE	AT(0.033)VT(0.973)PS(0.994)PVKGK_AT(0.014)VT(0.987)PS(0.999)PVKGK_AT(0.057)VT(0.945)PS(0.998)PVKGK_AT(0.054)VT(0.946)PS(1)PVKGK_AT(0.287)VT(0.717)PS(0.996)PVKGK_AT(0.312)VT(0.693)PS(0.995)PVKGK_AT(0.018)VT(0.985)PS(0.997)PVKGK_AT(0.317)VT(0.693)PS(0.991)PVKGK	0.648521	0.704271	0.695477	0.695477	0.432628	0.410034	0.38431	0.410034	1.39741e-06	4.28539e-05	Soluble
RPLP2	P05387	KEESEESDDDMGFGLFD	KEESpEESpDDDMGFGLFD	2	TRUE	KEES(1)EES(1)DDDMGFGLFD	0.45428	0.365544	0.3995	0.3995	0.772472	0.615871	0.660992	0.660992	1.46343e-06	4.45625e-05	Insoluble
EPPK1	A0A075B730|A0A087X1U6|P58107	QVSASELHTSGILGPETLR	QVSpASELHTSGILGPETLR	1	TRUE	QVS(0.956)AS(0.044)ELHTSGILGPETLR	0.38745	0.373449	0.365224	0.373449	0.164488	0.125975	0.172145	0.164488	1.56189e-06	4.72282e-05	Soluble
SRSF6	Q13247	SNSPLPVPPSK	SpNSPLPVPPSpK	2	TRUE	S(0.793)NS(0.248)PLPVPPS(0.959)K	1.43506	0.927544	1.02042	1.02042	0.529397	0.527889	0.478093	0.527889	1.59572e-06	4.7916e-05	Soluble
DNTTIP2	J3KP30|Q5QJE6	QILIACSPVSSVR	QILIACSpPVSSVR	1	TRUE	QILIACS(1)PVSSVR	0.314674	0.286983	0.407154	0.314674	0.191551	0.122369	0.162767	0.162767	1.60821e-06	4.79579e-05	Soluble
SRSF10	O75494|O75494-2|O75494-6|Q5JRI1	SRSHSDNDRPNCSWNTQYSSAYYTSR	SpRSpHSDNDRPNCSWNTQYSSAYYTSR	2	FALSE	S(0.62)RS(0.62)HS(0.62)DNDRPNCS(0.13)WNT(0.009)QYSSAYYTSR	0.703765	0.433394	1.00229	0.703765	0.211807	0.196035	0.190994	0.196035	1.64316e-06	4.86645e-05	Soluble
CHD2	O14647	KQDSSDEDDDDDEAPK	KQDSpSpDEDDDDDEAPK	2	TRUE	KQDS(1)S(1)DEDDDDDEAPK	0.115425	0.094065	0.0970549	0.0970549	0.267701	0.283887	0.302608	0.283887	1.66688e-06	4.90014e-05	Insoluble
ATRX	A0A096LNL9|A0A096LNN3|P46100|P46100-4	DQSDETSEDDKK	DQSDETpSpEDDKK	2	TRUE	DQS(0.008)DET(0.996)S(0.996)EDDKK	0.116039	0.102994	0.117332	0.116039	0.27123	0.245183	0.254855	0.254855	1.6772e-06	4.90014e-05	Insoluble
DKC1	O60832	RKRESESESDETPPAAPQLIK	RKRESESpESpDETpPPAAPQLIK	3	TRUE	RKRES(0.091)ES(0.964)ES(0.957)DET(0.988)PPAAPQLIK	0.220864	0.24399	0.21207	0.220864	0.392179	0.348481	0.327604	0.348481	1.70599e-06	4.93015e-05	Insoluble
RPL37	P61927	AAVAASSSS	AAVAASSSpS	1	FALSE	AAVAASSS(0.626)S(0.374)	0.885443	0.830905	0.631146	0.830905	0.397523	0.326678	0.343961	0.343961	1.71428e-06	4.93015e-05	Soluble
HTATSF1	O43719	LFDEEEDSSEKLFDDSDER	LFDEEEDSpSEKLFDDSpDER	2	TRUE	LFDEEEDS(0.971)S(0.032)EKLFDDS(0.998)DER	2.31787	1.97918	2.53756	2.31787	1.19179	1.22912	1.13665	1.19179	1.72168e-06	4.93015e-05	Soluble
NVL	O15381|O15381-2	DSEGGWFIDKTPSVK	DSEGGWFIDKTpPSpVK	2	TRUE	DS(0.001)EGGWFIDKT(1)PS(1)VK	0.491856	0.639407	0.570556	0.570556	0.25756	0.215211	0.245279	0.245279	1.74412e-06	4.96156e-05	Soluble
CCDC86	Q9H6F5	LGGLRPESPESLTSVSR	LGGLRPESpPESLTSpVSR	2	TRUE	LGGLRPES(0.933)PES(0.086)LT(0.171)S(0.461)VS(0.349)R	0.519886	0.422913	0.282682	0.422913	0.143567	0.0929749	0.10357	0.10357	1.7792e-06	5.02826e-05	Soluble
TRA2A	Q13595|Q13595-4	AHTPTPGIYMGRPTHSGGGGGGGGGGGGGGGGR	AHTpPTPGIYMGRPTHSGGGGGGGGGGGGGGGGR	1	TRUE	AHT(0.997)PT(0.003)PGIYMGRPTHSGGGGGGGGGGGGGGGGR_AHT(0.835)PT(0.165)PGIYMGRPTHSGGGGGGGGGGGGGGGGR	0.39574	0.45543	0.375933	0.39574	0.191521	0.169064	0.224778	0.191521	1.84462e-06	5.1793e-05	Soluble
HNRNPA3	P51991	GGSFGGRSSGSPYGGGYGSGGGSGGYGSR	GGSFGGRSpSGSpPYGGGYGSGGGSGGYGSR	2	TRUE	GGS(0.001)FGGRS(0.892)S(0.55)GS(0.553)PY(0.003)GGGYGSGGGSGGYGSR	0.397697	0.353877	0.232741	0.353877	0.150733	0.145702	0.150922	0.150733	1.90204e-06	5.30608e-05	Soluble
NPM1	P06748|P06748-3	MQASIEK	MQASpIEK	1	TRUE	MQAS(1)IEK	0.733204	0.681544	0.706322	0.706322	0.366816	0.304983	0.302121	0.304983	1.95491e-06	5.39132e-05	Soluble
SSFA2	P28290|P28290-3	SQSLPTTLLSPVR	SpQSpLPTTLLSPVR	2	TRUE	S(1)QS(0.997)LPT(0.003)TLLSPVR	0.0919317	0.0385664	0.142982	0.0919317	0.35247	0.287705	0.38718	0.35247	1.95753e-06	5.39132e-05	Insoluble
ATP11C	Q8NB49	TFSDESNVL	TFSpDESpNVL	2	TRUE	T(0.375)FS(0.625)DES(1)NVL	0.409152	0.434517	0.402563	0.409152	0.871843	0.698276	0.66581	0.698276	1.98475e-06	5.43168e-05	Insoluble
CCDC86	Q9H6F5	EPGSPPSVQR	EPGSpPPSVQR	1	TRUE	EPGS(1)PPSVQR_EPGS(0.999)PPS(0.001)VQR	0.531819	0.787259	0.350097	0.531819	0.143567	0.0929749	0.10357	0.10357	2.07041e-06	5.63047e-05	Soluble
PNN	Q9H307	RSISESSR	RSISpESSpR	2	TRUE	RS(0.017)IS(0.981)ES(0.007)S(0.995)R	0.247323	0.190886	0.199783	0.199783	0.147457	0.106677	0.115633	0.115633	2.12549e-06	5.74412e-05	Soluble
NUP133	Q8WUM0	KGLPLGSAVSSPVLFSPVGR	KGLPLGSAVSpSpPVLFSPVGR	2	TRUE	KGLPLGS(0.035)AVS(0.912)S(0.798)PVLFS(0.256)PVGR	1.10198	0.941151	1.2729	1.10198	0.61607	0.636612	0.693669	0.636612	2.16007e-06	5.78572e-05	Soluble
TMEM209	Q96SK2|Q96SK2-2|Q96SK2-3	YRSSPTVYNSPTDKEDYMTDLR	YRSSpPTVYNSpPTDKEDYMTDLR	2	TRUE	YRS(0.16)S(0.84)PTVYNS(0.596)PT(0.404)DKEDYMTDLR	1.31979	1.30525	1.25285	1.30525	0.748607	0.889072	0.823918	0.823918	2.16764e-06	5.78572e-05	Soluble
PTGES3	Q15185|Q15185-4	LNWLSVDFNNWKDWEDDSDEDMSNFDR	LNWLSVDFNNWKDWEDDSpDEDMSNFDR	1	TRUE	LNWLSVDFNNWKDWEDDS(0.996)DEDMS(0.004)NFDR	0.169589	0.212597	0.325544	0.212597	1.04491	0.982314	1.00823	1.00823	2.19523e-06	5.82343e-05	Insoluble
UBTF	E9PKP7	QATSPASK	QATpSPASK	1	FALSE	QAT(0.5)S(0.5)PASK	0.421689	0.393011	0.36785	0.393011	0.234471	0.157318	0.201174	0.201174	2.21745e-06	5.83971e-05	Soluble
HIST1H1C	P16403	SETAPAAPAAAPPAEKAPVKK	SpETAPAAPAAAPPAEKAPVKK	1	FALSE	S(0.5)ET(0.5)APAAPAAAPPAEKAPVKK	0.493667	0.406313	0.396233	0.406313	0.115459	0.0278199	0.0628474	0.0628474	2.22838e-06	5.83971e-05	Soluble
ZRANB2	O95218|O95218-2	SRSPESQVIGENTK	SpRSPESpQVIGENTK	2	TRUE	S(0.793)RS(0.413)PES(0.79)QVIGENT(0.003)K	1.45955	1.5408	1.53091	1.53091	0.995469	0.978889	0.853921	0.978889	2.30364e-06	6.00056e-05	Soluble
RBM15	A0A087WWP4|Q96T37|Q96T37-2|Q96T37-3|Q96T37-4	DGWSLDRDRGDRDLPSSR	DGWSpLDRDRGDRDLPSSR	1	TRUE	DGWS(1)LDRDRGDRDLPSSR	0.446873	0.444332	0.335123	0.444332	0.743265	0.744692	0.672745	0.743265	2.3309e-06	6.03521e-05	Insoluble
LSR	Q86X29|Q86X29-2|Q86X29-3|Q86X29-4|Q86X29-5|Q86X29-6|S4R3V8	SRSRDDLYDQDDSR	SpRSRDDLYDQDDSR	1	FALSE	S(0.699)RS(0.301)RDDLYDQDDSR	1.14077	1.27425	1.46271	1.27425	0.711823	0.627362	0.59674	0.627362	2.36452e-06	6.08581e-05	Soluble
RRP1B	Q14684|Q14684-2	VAEPGAEATSSTGEESGSEHPPAVPMHNK	VAEPGAEATSpSpTGEESpGSEHPPAVPMHNK	3	TRUE	VAEPGAEAT(0.587)S(0.623)S(0.629)T(0.167)GEES(0.866)GS(0.129)EHPPAVPMHNK	0.521037	0.357787	0.29099	0.357787	0.20269	0.13926	0.175996	0.175996	2.42112e-06	6.19463e-05	Soluble
SF3B1	O75533	LSSWDQAETPGHTPSLR	LSSpWDQAETPGHTpPSLR	2	TRUE	LS(0.09)S(0.59)WDQAET(0.337)PGHT(0.95)PS(0.033)LR	0.192892	0.249674	0.164942	0.192892	0.604333	0.595046	0.60175	0.60175	2.50955e-06	6.36306e-05	Insoluble
NUCKS1	Q9H1E3	ATVTPSPVK	ATVTpPSpPVK	2	TRUE	AT(0.004)VT(0.996)PS(1)PVK	0.804946	0.857229	0.745617	0.804946	0.432628	0.410034	0.38431	0.410034	2.53993e-06	6.36306e-05	Soluble
ATP7A	Q04656|Q04656-2|Q04656-3|Q04656-5	SPSEISVHVGIDDTSR	SPSpEISpVHVGIDDTSR	2	TRUE	S(0.386)PS(0.625)EIS(0.985)VHVGIDDT(0.003)S(0.001)R	0.56672	0.582408	0.53356	0.56672	1.00512	0.958642	0.923995	0.958642	2.54581e-06	6.36306e-05	Insoluble
ATRX	A0A096LNL9|A0A096LNN3|P46100|P46100-4	MEQQYESSSDGTEKLPEREEICHFPK	MEQQYESpSpSpDGTEKLPEREEICHFPK	3	TRUE	MEQQY(0.048)ES(0.757)S(0.758)S(0.739)DGT(0.698)EKLPEREEICHFPK	0.100903	0.0914801	0.0673347	0.0914801	0.27123	0.245183	0.254855	0.254855	2.54581e-06	6.36306e-05	Insoluble
IWS1	Q96ST2	VSDSESEGPQK	VSpDSESpEGPQK	2	TRUE	VS(0.885)DS(0.127)ES(0.989)EGPQK	2.29187	1.53939	2.41508	2.29187	1.09942	1.06703	1.05225	1.06703	2.59212e-06	6.40886e-05	Soluble
MAP7	A0A087WZ40|Q14244|Q14244-3|Q14244-5|Q14244-6|Q14244-7	RLSSSSATLLNSPDR	RLSpSSSATLLNSpPDR	2	TRUE	RLS(0.443)S(0.142)S(0.228)S(0.181)AT(0.006)LLNS(1)PDR	0.896134	1.10004	0.934027	0.934027	0.486576	0.446111	0.453329	0.453329	2.59684e-06	6.40886e-05	Soluble
EIF5B	A0A087WUT6|O60841	EMSSDSEYDSDDDRTKEER	EMSSpDSEYDSpDDDRTKEER	2	TRUE	EMS(0.457)S(0.526)DS(0.017)EYDS(1)DDDRTKEER	0.355059	0.348364	0.336743	0.348364	0.983078	0.980069	0.953619	0.980069	2.6086e-06	6.40886e-05	Insoluble
LUC7L3	O95232	NEVNGTSEDIKSEGDTQSN	NEVNGTSEDIKSpEGDTQSpN	2	TRUE	NEVNGTSEDIKS(1)EGDT(0.297)QS(0.703)N	1.66645	2.71782	2.01024	2.01024	0.972984	1.01486	1.02377	1.01486	2.65771e-06	6.48738e-05	Soluble
HEXIM1	O94992	SDDTSDDDFMEEGGEEDGGSDGMGGDGSEFLQR	SDDTpSpDDDFMEEGGEEDGGSpDGMGGDGSEFLQR	3	TRUE	S(0.078)DDT(0.941)S(0.982)DDDFMEEGGEEDGGS(0.999)DGMGGDGSEFLQR	0.77332	0.843101	0.807848	0.807848	1.3623	1.26597	1.15102	1.26597	2.67479e-06	6.48738e-05	Insoluble
STX7	O15400|O15400-2	ASSRVSGSFPEDSSK	ASpSpRVSGSFPEDSSK	2	FALSE	AS(0.605)S(0.605)RVS(0.604)GS(0.183)FPEDS(0.002)S(0.001)K	0.64026	0.555581	0.629082	0.629082	0.986851	1.12811	1.10946	1.10946	2.68557e-06	6.48738e-05	Insoluble
CACTIN	Q8WUQ7|Q8WUQ7-2	RSDSEEER	RSpDSpEEER	2	TRUE	RS(1)DS(1)EEER	1.40337	1.30065	1.26543	1.30065	0.706168	0.790187	0.677649	0.706168	2.81135e-06	6.75349e-05	Soluble
CARHSP1	H3BNU9|H3BPY5|H3BSW7|H3BTK3|H3BUY4|I3L3X8|Q9Y2V2	SRERSPSPLRGNVVPSPLPTR	SRERSpPSpPLRGNVVPSpPLPTR	3	TRUE	S(0.363)RERS(0.834)PS(0.803)PLRGNVVPS(0.995)PLPT(0.005)R	0.690229	0.639051	0.496856	0.639051	1.29649	1.04993	1.06806	1.06806	2.87492e-06	6.86803e-05	Insoluble
RSF1	Q96T23|Q96T23-2|Q96T23-3	IETDEEESCDNAHGDANQPARDSQPR	IETpDEEESCDNAHGDANQPARDSpQPR	2	TRUE	IET(0.996)DEEES(0.086)CDNAHGDANQPARDS(0.919)QPR	0.4196	0.432689	0.270925	0.4196	0.135132	0.0884615	0.0991348	0.0991348	3.02208e-06	7.17994e-05	Soluble
SSRP1	Q08945	EGMNPSYDEYADSDEDQHDAYLER	EGMNPSpYDEYADSpDEDQHDAYLER	2	TRUE	EGMNPS(0.963)Y(0.029)DEY(0.034)ADS(0.974)DEDQHDAYLER_EGMNPS(0.957)Y(0.044)DEY(0.008)ADS(0.992)DEDQHDAYLER	0.469149	0.542225	0.600512	0.542225	0.314881	0.23706	0.276174	0.276174	3.08727e-06	7.29474e-05	Soluble
TJP2	Q9UDY2|Q9UDY2-3|Q9UDY2-7	HQYSDYDYHSSSEK	HQYSpDYDYpHSpSSEK	3	TRUE	HQY(0.002)S(0.847)DY(0.144)DY(0.921)HS(0.603)S(0.414)S(0.069)EK	1.6061	1.63557	1.57697	1.6061	0.964299	0.959435	0.966273	0.964299	3.13296e-06	7.36245e-05	Soluble
RPS6KA3	P51812	TPKDSPGIPPSANAHQLFR	TPKDSpPGIPPSpANAHQLFR	2	TRUE	T(0.538)PKDS(0.665)PGIPPS(0.797)ANAHQLFR	1.49418	1.60779	1.36076	1.49418	0.934868	0.950491	0.94416	0.94416	3.18325e-06	7.4402e-05	Soluble
LMNA	P02545|P02545-2	LSPSPTSQR	LSpPSpPTSQR	2	TRUE	LS(1)PS(0.989)PT(0.01)S(0.001)QR_LS(0.997)PS(0.603)PT(0.374)S(0.026)QR_LS(0.999)PS(0.909)PT(0.087)S(0.005)QR_LS(1)PS(0.94)PT(0.059)S(0.001)QR	1.11506	0.969301	0.924696	0.969301	0.519397	0.520078	0.56839	0.520078	3.21168e-06	7.4663e-05	Soluble
HNRNPUL2	H3BQZ7|Q1KMD3	SGDETPGSEVPGDKAAEEQGDDQDSEK	SGDETpPGSpEVPGDKAAEEQGDDQDSEK	2	TRUE	S(0.003)GDET(0.997)PGS(1)EVPGDKAAEEQGDDQDSEK	0.15238	0.106804	0.11582	0.11582	0.220152	0.196323	0.195903	0.196323	3.34567e-06	7.70999e-05	Insoluble
PTRF	Q6NZI2|Q6NZI2-3	GSSPDVHALLEITEESDAVLVDKSDSD	GSSPDVHALLEITpEESDAVLVDKSpDSD	2	FALSE	GS(0.102)S(0.102)PDVHALLEIT(0.546)EES(0.271)DAVLVDKS(0.506)DS(0.473)D	0.379951	0.426269	0.759482	0.426269	0.164113	0.126714	0.184243	0.164113	3.35811e-06	7.70999e-05	Soluble
ZRANB2	O95218|O95218-2	TGYGGGFNERENVEYIEREESDGEYDEFGR	TGYGGGFNERENVEYIEREESpDGEYDEFGR	1	TRUE	TGYGGGFNERENVEYIEREES(1)DGEYDEFGR	0.549751	0.475041	0.263046	0.475041	0.995469	0.978889	0.853921	0.978889	3.37e-06	7.70999e-05	Insoluble
TOP2A	P11388|P11388-2|P11388-3|P11388-4	YLEESDEDDLF	YLEESpDEDDLF	1	TRUE	YLEES(1)DEDDLF	0.271346	0.193975	0.182863	0.193975	0.0825126	0.0636791	0.0580168	0.0636791	3.43831e-06	7.82487e-05	Soluble
WBP4	O75554|O75554-2	NSDGGSDPETQKEK	NSDGGSpDPETQKEK	1	TRUE	NS(0.009)DGGS(0.987)DPET(0.004)QKEK	0.197666	0.237783	0.100107	0.197666	0.462123	0.48651	0.357388	0.462123	3.48509e-06	7.8898e-05	Insoluble
HACD3	H3BPZ1|H3BS72|Q9P035	RPLFLAPDFDRWLDESDAEMELR	RPLFLAPDFDRWLDESpDAEMELR	1	TRUE	RPLFLAPDFDRWLDES(1)DAEMELR	0.403725	0.458623	0.420106	0.420106	1.09703	1.07915	1.03429	1.07915	3.50397e-06	7.89123e-05	Insoluble
CLASP1	Q7Z460-4	VVSQSQPGSR	VVSQSQPGSpR	1	TRUE	VVSQSQPGS(1)R	1.79526	1.36917	1.97073	1.79526	0.855829	0.893682	0.96053	0.893682	3.64331e-06	8.13991e-05	Soluble
MPHOSPH8	Q99549|Q99549-2	FVESQVESESSVLNDSPFPEDDSEGLHSDSREEK	FVESQVESpESpSVLNDSPFPEDDSEGLHSDSREEK	2	FALSE	FVES(0.001)QVES(0.657)ES(0.657)S(0.657)VLNDS(0.029)PFPEDDSEGLHSDSREEK	0.508848	0.584001	0.67471	0.584001	0.316029	0.251794	0.30066	0.30066	3.65204e-06	8.13991e-05	Soluble
NVL	O15381|O15381-2	GNPDSVSNTPEMEQR	GNPDSpVSNTpPEMEQR	2	TRUE	GNPDS(0.998)VS(0.058)NT(0.944)PEMEQR	0.539385	0.507385	0.406853	0.507385	0.25756	0.215211	0.245279	0.245279	3.7078e-06	8.20746e-05	Soluble
LEO1	Q8WVC0|Q8WVC0-2	SDQSDDEKIQNSDDEER	SDQSpDDEKIQNSpDDEER	2	TRUE	S(0.124)DQS(0.876)DDEKIQNS(1)DDEER	1.53847	1.55539	1.54969	1.54969	1.03124	1.07194	1.06291	1.06291	3.72031e-06	8.20746e-05	none
PTRF	Q6NZI2|Q6NZI2-3	TVRGSLER	TVRGSpLER	1	TRUE	T(0.079)VRGS(0.921)LER	0.379118	0.23156	0.407745	0.379118	0.164113	0.126714	0.184243	0.164113	4.05076e-06	8.89111e-05	Soluble
PRRC2A	P48634	QRGSETGSETHESDLAPSDK	QRGSpETGSpETpHESDLAPSDK	3	TRUE	QRGS(0.77)ET(0.286)GS(0.869)ET(0.869)HES(0.203)DLAPS(0.001)DK	1.38191	1.89901	1.39143	1.39143	0.800851	0.796755	0.764594	0.796755	4.08535e-06	8.92173e-05	Soluble
NSRP1	Q9H0G5	SQNHSRSPSEER	SQNHSpRSpPSpEER	3	TRUE	S(0.006)QNHS(0.995)RS(0.999)PS(1)EER	1.55236	1.58369	1.78531	1.58369	0.97624	0.870728	0.976617	0.97624	4.11927e-06	8.95063e-05	Soluble
EMD	P50402	QSVTSFPDADAFHHQVHDDDLLSSSEEECK	QSVTSFPDADAFHHQVHDDDLLSpSpSpEEECK	3	TRUE	QSVTSFPDADAFHHQVHDDDLLS(1)S(1)S(1)EEECK	0.844719	1.096	0.879668	0.879668	0.567569	0.541312	0.591816	0.567569	4.19684e-06	9.07358e-05	Soluble
SRSF6	Q13247	RSYSGSR	RSYSpGSR	1	TRUE	RS(0.029)Y(0.008)S(0.961)GS(0.002)R	1.10681	0.866836	1.0643	1.0643	0.529397	0.527889	0.478093	0.527889	4.29234e-06	9.23386e-05	Soluble
SCAF11	A0A0A0MTP7|F8VXG7|Q99590	FHSPSTTWSPNKDTPQEKK	FHSpPSTTpWSPNKDTPQEKK	2	FALSE	FHS(0.612)PS(0.176)T(0.24)T(0.533)WS(0.438)PNKDTPQEKK	0.44678	0.413799	0.294099	0.413799	0.68945	0.753268	0.628865	0.68945	4.40041e-06	9.41948e-05	Insoluble
KIAA1671	Q9BY89	SPKSPFQPGVLGSR	SpPKSpPFQPGVLGSR	2	TRUE	S(1)PKS(1)PFQPGVLGSR	0.770071	1.17616	0.96217	0.96217	0.475231	0.451925	0.510045	0.475231	4.56963e-06	9.73353e-05	Soluble
SRSF9	Q13242	GSPHYFSPFRPY	GSpPHYFSpPFRPY	2	TRUE	GS(1)PHY(0.093)FS(0.907)PFRPY_GS(0.999)PHY(0.007)FS(0.994)PFRPY	0.469238	0.568738	0.461084	0.469238	0.329617	0.313958	0.266559	0.313958	4.59662e-06	9.74302e-05	Soluble
CDK1	A0A087WZZ9|E5RIU6|P06493	IEKIGEGTYGVVYK	IEKIGEGTpYpGVVYK	2	TRUE	IEKIGEGT(1)Y(1)GVVYK	0.600151	0.504805	0.402011	0.504805	0.981132	0.963125	1.02017	0.981132	4.70038e-06	9.91437e-05	Insoluble
SRSF7	A0A0B4J1Z1|Q16629	SRSASLR	SpRSpASpLR	3	TRUE	S(1)RS(1)AS(1)LR	0.427055	0.438419	0.340708	0.427055	0.241122	0.252065	0.19624	0.241122	4.768e-06	9.98281e-05	Soluble
CARHSP1	H3BNU9|H3BPY5|H3BSW7|H3BTK3|H3BUY4|I3L3X8|Q9Y2V2	TRTFSATVR	TRTpFSATVR	1	FALSE	T(0.314)RT(0.428)FS(0.258)ATVR_T(0.004)RT(0.498)FS(0.498)AT(0.001)VR	0.79365	0.427042	0.345579	0.427042	1.29649	1.04993	1.06806	1.06806	4.78093e-06	9.98281e-05	Insoluble
NPM1	P06748|P06748-3	MQASIEKGGSLPKVEAK	MQASpIEKGGSpLPKVEAK	2	TRUE	MQAS(1)IEKGGS(1)LPKVEAK	0.679802	0.625235	0.511478	0.625235	0.366816	0.304983	0.302121	0.304983	4.81499e-06	9.98281e-05	Soluble
UBE2O	Q9C0C9	LIHGEDSDSEGEEEGRGSSGCSEAGGAGHEEGR	LIHGEDSpDSpEGEEEGRGSpSpGCSEAGGAGHEEGR	4	TRUE	LIHGEDS(0.949)DS(0.949)EGEEEGRGS(0.949)S(0.949)GCS(0.205)EAGGAGHEEGR	2.26895	1.55277	1.99964	1.99964	1.03852	1.00817	1.00549	1.00817	4.82518e-06	9.98281e-05	Soluble
SLC4A2	J3KNG9|P04920|P04920-2|P04920-3	KAERTSPSSPAPLPHQEATPR	KAERTSpPSSpPAPLPHQEATPR	2	FALSE	KAERT(0.473)S(0.522)PS(0.478)S(0.527)PAPLPHQEATPR	0.472589	0.366669	0.344688	0.366669	0.884595	0.888129	0.797957	0.884595	4.9423e-06	0.000101764	Insoluble
TTF1	Q15361	YLSADSGDADDSDADLGSAVK	YLSADSpGDADDSpDADLGSAVK	2	TRUE	YLS(0.168)ADS(0.857)GDADDS(0.975)DADLGSAVK	0.293934	0.192909	0.171555	0.192909	0.488717	0.359772	0.433498	0.433498	5.02092e-06	0.000102893	Insoluble
SQSTM1	Q13501	SRLTPVSPESSSTEEK	SpRLTpPVSpPESSSTEEK	3	TRUE	S(0.985)RLT(0.987)PVS(0.953)PES(0.042)S(0.019)S(0.007)T(0.006)EEK	0.926445	0.687281	0.796375	0.796375	0.503814	0.332469	0.413319	0.413319	5.11245e-06	0.000104275	Soluble
H1FX	Q92522	AGGSAALSPSK	AGGSAALSpPSK	1	TRUE	AGGSAALS(0.888)PS(0.112)K	0.62623	0.50726	0.584377	0.584377	0.415738	0.289407	0.358329	0.358329	5.15782e-06	0.000104706	Soluble
KIDINS220	Q9ULH0|Q9ULH0-2|Q9ULH0-4	SSESSPNHSLHNEVADDSQLEK	SSESpSPNHSpLHNEVADDSQLEK	2	TRUE	S(0.031)S(0.037)ES(0.592)S(0.358)PNHS(0.98)LHNEVADDS(0.001)QLEK	1.52757	1.26243	1.10252	1.26243	0.58136	0.631323	0.704563	0.631323	5.2952e-06	0.000106993	Soluble
SRSF2	Q01130	TSPDTLRR	TSpPDTLRR	1	TRUE	T(0.012)S(0.988)PDTLRR_T(0.016)S(0.984)PDTLRR	1.06219	1.2835	1.26251	1.26251	0.749804	0.759692	0.732934	0.749804	5.36424e-06	0.000107745	Soluble
TCF20	Q9UGU0|Q9UGU0-2	LNASPAAREEATSPGAK	LNASpPAAREEATSpPGAK	2	TRUE	LNAS(1)PAAREEAT(0.071)S(0.929)PGAK	0.124097	0.126768	0.0978746	0.124097	0.332494	0.276778	0.311557	0.311557	5.38362e-06	0.000107745	Insoluble
HMGN1	A6NEL0|A6NL93|P05114	TEESPASDEAGEKEAK	TEESpPASpDEAGEKEAK	2	TRUE	T(0.002)EES(0.998)PAS(1)DEAGEKEAK_T(0.004)EES(0.996)PAS(1)DEAGEKEAK	0.685776	0.830608	0.742625	0.742625	0.453329	0.480199	0.40769	0.453329	5.40718e-06	0.000107745	Soluble
HDGF	P51858|P51858-2|P51858-3	GNAEGSSDEEGK	GNAEGSpSpDEEGK	2	TRUE	GNAEGS(1)S(1)DEEGK	2.24421	1.69777	1.84956	1.84956	1.22308	1.11273	1.09276	1.11273	5.57807e-06	0.00011064	Soluble
ACIN1	E7EQT4|Q9UKV3|Q9UKV3-5|S4R3H4	TAQVPSPPR	TAQVPSpPPR	1	TRUE	TAQVPS(1)PPR	0.473994	0.56122	0.385133	0.473994	0.235066	0.256781	0.167324	0.235066	5.68664e-06	0.00011169	Soluble
CTPS1	P17812|P17812-2	SGSSSPDSEITELK	SGSSpSpPDSEITELK	2	TRUE	S(0.022)GS(0.062)S(0.912)S(0.817)PDS(0.121)EIT(0.067)ELK	1.45083	1.58559	1.55612	1.55612	1.08273	1.05204	1.01334	1.05204	5.69024e-06	0.00011169	none
TOP2A	P11388|P11388-2|P11388-3|P11388-4	KRNPWSDSESDRSSDESNFDVPPR	KRNPWSpDSpESpDRSpSpDESNFDVPPR	5	TRUE	KRNPWS(0.995)DS(0.995)ES(0.995)DRS(0.995)S(0.995)DES(0.027)NFDVPPR	0.447059	0.251266	0.122976	0.251266	0.0825126	0.0636791	0.0580168	0.0636791	5.73423e-06	0.00011169	Soluble
NUP153	P49790|P49790-3	EGSVLDILKSPGFASPK	EGSVLDILKSpPGFASpPK	2	TRUE	EGSVLDILKS(1)PGFAS(1)PK	1.11744	1.41543	1.08991	1.11744	0.623801	0.664872	0.679739	0.664872	5.73433e-06	0.00011169	Soluble
LMNB2	J9JID7|Q03252	LKLSPSPSSR	LKLSpPSpPSSR	2	TRUE	LKLS(0.966)PS(0.621)PS(0.361)S(0.052)R_LKLS(0.995)PS(0.886)PS(0.103)S(0.017)R	0.700088	0.757959	0.989423	0.757959	0.40771	0.413491	0.436908	0.413491	5.83492e-06	0.00011314	Soluble
DGCR14	Q96DF8	GLSPAMSPALQR	GLSpPAMSpPALQR	2	TRUE	GLS(1)PAMS(1)PALQR	0.201136	0.251856	0.240644	0.240644	0.470955	0.561134	0.497133	0.497133	5.86358e-06	0.000113188	Insoluble
CHD2	O14647	KAQTNDSDSDTESK	KAQTpNDSDSpDTESK	2	TRUE	KAQT(0.836)NDS(0.167)DS(0.9)DT(0.095)ES(0.003)K	0.133848	0.133698	0.0952678	0.133698	0.267701	0.283887	0.302608	0.283887	5.96122e-06	0.000113534	Insoluble
NEK7	Q8TDX7	FFSSKTTAAHSLVGTPYYMSPER	FFSSpKTTAAHSpLVGTPYYMSPER	2	TRUE	FFS(0.098)S(0.584)KT(0.318)T(0.15)AAHS(0.838)LVGT(0.012)PYYMSPER_FFS(0.101)S(0.377)KT(0.246)T(0.275)AAHS(0.783)LVGT(0.134)PY(0.036)Y(0.047)MSPER	4.21107	3.53364	3.66202	3.66202	1.02617	0.950009	0.953009	0.953009	5.97201e-06	0.000113534	Soluble
LSR	Q86X29|Q86X29-2|Q86X29-3|Q86X29-4|Q86X29-5|Q86X29-6|S4R3V8	SRDDLYDQDDSRDFPR	SpRDDLYDQDDSRDFPR	1	TRUE	S(1)RDDLYDQDDSRDFPR	0.994399	0.857339	0.902107	0.902107	0.711823	0.627362	0.59674	0.627362	5.98561e-06	0.000113534	none
SRRM2	Q9UQ35	SATPPATR	SpATpPPATR	2	TRUE	S(1)AT(0.938)PPAT(0.062)R_S(1)AT(1)PPATR	3.8151	2.13994	1.39644	2.13994	0.86194	0.943338	0.412378	0.86194	5.98654e-06	0.000113534	Soluble
SNRNP70	P08621|P08621-4	DDTSRYDERPGPSPLPHR	DDTSRYDERPGPSpPLPHR	1	TRUE	DDTSRYDERPGPS(1)PLPHR	0.58093	0.366285	0.315655	0.366285	0.87647	0.890683	0.80924	0.87647	6.07309e-06	0.000114673	Insoluble
CCDC86	Q9H6F5	AGLGSPERPPKTSPGSPR	AGLGSpPERPPKTSPGSpPR	2	TRUE	AGLGS(0.93)PERPPKT(0.096)S(0.095)PGS(0.879)PR	0.0131867	0.0160133	0.0286471	0.0160133	0.143567	0.0929749	0.10357	0.10357	6.14813e-06	0.000115585	Insoluble
CHEK2	O96017|O96017-12|O96017-13|O96017-4|O96017-9	ILGETSLMRTLCGTPTYLAPEVLVSVGTAGYNR	ILGETpSLMRTLCGTPTYpLAPEVLVSVGTAGYNR	2	FALSE	ILGET(0.331)S(0.331)LMRT(0.331)LCGT(0.331)PT(0.331)Y(0.345)LAPEVLVSVGTAGYNR	0.222377	0.418002	0.242021	0.242021	0.921313	0.895237	0.932871	0.921313	6.21653e-06	0.000116365	Insoluble
EP400	Q96L91|Q96L91-2|Q96L91-3|Q96L91-4|Q96L91-5	PKPDGEDTSGEEDADDCPGDR	PKPDGEDTpSpGEEDADDCPGDR	2	TRUE	PKPDGEDT(1)S(1)GEEDADDCPGDR	1.23038	1.48208	1.57235	1.48208	0.889045	0.884786	0.838855	0.884786	6.28495e-06	0.000117138	Soluble
POLA1	A0A087WU64|A6NMQ1|P09884	IASPVSR	IASpPVSR	1	TRUE	IAS(0.976)PVS(0.024)R	1.47093	1.36279	1.5251	1.47093	1.00971	1.02417	1.01297	1.01297	6.81046e-06	0.000126388	none
UBR5	E7EMW7|O95071|O95071-2	RISQSQPVR	RISpQSQPVR	1	TRUE	RIS(1)QSQPVR	0.502963	0.503615	0.379924	0.502963	0.822233	0.776738	0.815277	0.815277	6.88454e-06	0.000127217	Insoluble
NCAPG	Q9BPX3	TLHCEGTEINSDDEQESKEVEETATAK	TLHCEGTEINSpDDEQESKEVEETATAK	1	TRUE	TLHCEGTEINS(1)DDEQESKEVEETATAK	0.554418	0.629873	0.611812	0.611812	0.87342	0.90675	0.896869	0.896869	6.93942e-06	0.000127539	none
MDC1	Q14676	SQTTTERDSDTDVEEEELPVENR	SQTTTERDSpDTDVEEEELPVENR	1	TRUE	SQT(0.001)T(0.006)T(0.03)ERDS(0.875)DT(0.087)DVEEEELPVENR	0.623736	0.534848	0.589981	0.589981	0.354437	0.368251	0.381554	0.368251	6.96097e-06	0.000127539	Soluble
NPM1	P06748|P06748-3	CGSGPVHISGQHLVAVEEDAESEDEEEEDVK	CGSpGPVHISGQHLVAVEEDAESpEDEEEEDVK	2	TRUE	CGS(0.963)GPVHIS(0.037)GQHLVAVEEDAES(1)EDEEEEDVK	0.515068	0.558949	0.54055	0.54055	0.366816	0.304983	0.302121	0.304983	7.17868e-06	0.000130973	Soluble
HNRNPU	Q00839|Q00839-2	SSSPVNVK	SpSpSPVNVK	2	FALSE	S(0.667)S(0.667)S(0.667)PVNVK	0.428829	0.383792	0.33498	0.383792	0.224019	0.196512	0.201819	0.201819	7.43621e-06	0.000135102	Soluble
VIM	P08670	SVSSSSYRR	SVSSSSpYRR	1	TRUE	SVSS(0.025)S(0.143)S(0.831)YRR	0.247125	0.210959	0.295865	0.247125	0.150983	0.102447	0.170616	0.150983	7.73296e-06	0.000139679	Soluble
PTBP3	B1ALY4|O95758|O95758-1|O95758-2|O95758-4|O95758-5|O95758-6|X6R242	DRPPCSPSR	DRPPCSpPSR	1	TRUE	DRPPCS(0.994)PS(0.006)R	0.359298	0.36185	0.281176	0.359298	0.556802	0.574505	0.563271	0.563271	7.75277e-06	0.000139679	Insoluble
WNK1	F5GWT4|Q9H4A3|Q9H4A3-2|Q9H4A3-5|Q9H4A3-6|Q9H4A3-7	DVDDGSGSPHSPHQLSSK	DVDDGSGSpPHSpPHQLSpSK	3	TRUE	DVDDGS(0.078)GS(0.922)PHS(1)PHQLS(0.843)S(0.157)K_DVDDGS(0.026)GS(0.979)PHS(0.995)PHQLS(0.835)S(0.165)K	1.43244	1.9403	1.56101	1.56101	1.05223	1.0458	1.01107	1.0458	8.01289e-06	0.000143767	Soluble
HIST1H1B	P16401	SETAPAETATPAPVEKSPAKK	SETAPAETATpPAPVEKSPAKK	1	FALSE	S(0.108)ET(0.108)APAET(0.108)AT(0.463)PAPVEKS(0.212)PAKK	0.270201	0.203522	0.176715	0.203522	0.167346	0.0895934	0.10931	0.10931	8.10074e-06	0.000144742	Soluble
SRSF1	J3KTL2	VDGPRSPSYGR	VDGPRSpPSpYGR	2	TRUE	VDGPRS(0.99)PS(0.99)Y(0.02)GR_VDGPRS(1)PS(0.999)Y(0.002)GR	0.891641	0.821489	0.889067	0.889067	0.481816	0.53912	0.471994	0.481816	8.49099e-06	0.000149612	Soluble
SRSF7	A0A0B4J1Z1|Q16629	YFQSPSR	YFQSpPSpR	2	TRUE	Y(0.011)FQS(0.99)PS(0.998)R	0.753924	0.424406	0.481973	0.481973	0.241122	0.252065	0.19624	0.241122	8.4944e-06	0.000149612	Soluble
RPLP0	P05388	EESEESDEDMGFGLFD	EESpEESpDEDMGFGLFD	2	TRUE	EES(1)EES(1)DEDMGFGLFD	0.443863	0.476021	0.369027	0.443863	0.296535	0.24306	0.266077	0.266077	8.49818e-06	0.000149612	Soluble
NUCKS1	Q9H1E3	ATVTPSPVKGK	ATpVTPSpPVKGK	2	TRUE	AT(0.751)VT(0.263)PS(0.986)PVKGK	0.750248	0.619645	0.674757	0.674757	0.432628	0.410034	0.38431	0.410034	8.51167e-06	0.000149612	Soluble
ATRX	A0A096LNL9|A0A096LNN3|P46100|P46100-4	LHDFLAHSSEESEETSSPPR	LHDFLAHSSpEESpEETpSSpPPR	4	TRUE	LHDFLAHS(0.538)S(0.587)EES(0.895)EET(0.786)S(0.379)S(0.815)PPR	0.434472	0.561684	0.510071	0.510071	0.27123	0.245183	0.254855	0.254855	8.64581e-06	0.000151354	Soluble
LEMD2	Q8NC56	ASVRGSSEEDEDAR	ASVRGSpSpEEDEDAR	2	TRUE	ASVRGS(1)S(1)EEDEDAR_AS(0.001)VRGS(0.999)S(0.999)EEDEDAR	1.05593	0.868726	1.25369	1.05593	0.439661	0.481464	0.439477	0.439661	8.71212e-06	0.000151706	Soluble
NOL8	Q76FK4|Q76FK4-2	KRNSISDDDTDSEDELR	KRNSISpDDDTpDSpEDELR	3	TRUE	KRNS(0.397)IS(0.605)DDDT(0.999)DS(0.998)EDELR_KRNS(0.418)IS(0.602)DDDT(0.986)DS(0.994)EDELR	0.281366	0.260823	0.218245	0.260823	0.427126	0.380672	0.461684	0.427126	8.73609e-06	0.000151706	Insoluble
SF3B1	O75533	WDETPKTERDTPGHGSGWAETPR	WDETpPKTpERDTPGHGSGWAETPR	2	TRUE	WDET(0.993)PKT(0.659)ERDT(0.347)PGHGS(0.001)GWAETPR	0.197011	0.130304	0.209488	0.197011	0.604333	0.595046	0.60175	0.60175	9.40502e-06	0.00016247	Insoluble
DNTTIP2	J3KP30|Q5QJE6	GTEPSTDGETSEAESNYSVSEHHDTILR	GTEPSTpDGETpSpEAESNYSVSEHHDTILR	3	TRUE	GTEPS(0.124)T(0.844)DGET(1)S(0.999)EAES(0.032)NY(0.001)SVSEHHDTILR	0.358558	0.257313	0.271961	0.271961	0.191551	0.122369	0.162767	0.162767	9.43105e-06	0.00016247	Soluble
EPB41L1	Q9H4G0-2|Q9H4G0-3|Q9H4G0-4	DKSDSDTEGLLFSR	DKSpDSpDTEGLLFSR	2	TRUE	DKS(0.998)DS(0.96)DT(0.043)EGLLFSR	2.29034	1.52813	2.03733	2.03733	1.05617	0.980179	1.02261	1.02261	9.51726e-06	0.000162863	Soluble
SRSF2	Q01130	SRSRSPPPVSK	SpRSpRSpPPPVSK	3	TRUE	S(1)RS(0.999)RS(0.996)PPPVS(0.004)K_S(1)RS(1)RS(1)PPPVS(0.001)K	1.4841	1.17634	1.68653	1.4841	0.749804	0.759692	0.732934	0.749804	9.52921e-06	0.000162863	Soluble
THRAP3	Q9Y2W1	SYSPAHNR	SpYSpPAHNR	2	TRUE	S(0.999)Y(0.078)S(0.923)PAHNR_S(0.99)Y(0.061)S(0.949)PAHNR_S(0.625)Y(0.585)S(0.79)PAHNR	1.00702	0.709884	0.836275	0.836275	0.420176	0.414222	0.373519	0.414222	9.90183e-06	0.000168565	Soluble
PLEC	Q15149|Q15149-3|Q15149-4	RGSFDATGSGFSMTFSSSSYSSSGYGR	RGSpFDATGSGFSMTFSSSSYSSSGYGR	1	FALSE	RGS(0.656)FDAT(0.315)GS(0.023)GFS(0.006)MT(0.001)FSSSSYSSSGYGR	0.766692	0.786381	0.651112	0.766692	0.301553	0.297422	0.321792	0.301553	1.00677e-05	0.000170717	Soluble
CCNL1	Q9UK58	AKGLNPDGTPALSTLGGFSPASKPSSPR	AKGLNPDGTPALSTpLGGFSpPASKPSpSPR	3	TRUE	AKGLNPDGT(0.001)PALS(0.242)T(0.864)LGGFS(0.784)PAS(0.237)KPS(0.45)S(0.422)PR	0.601973	0.596382	0.473683	0.596382	0.992984	0.943022	1.06786	0.992984	1.01569e-05	0.000171556	Insoluble
FTSJ3	Q8IY81	ALDISLSSGEEDEGDEEDSTAGTTK	ALDISpLSpSpGEEDEGDEEDSTAGTTK	3	TRUE	ALDIS(0.987)LS(0.993)S(0.994)GEEDEGDEEDS(0.017)T(0.008)AGT(0.001)TK	0.553062	0.762838	0.253148	0.553062	0.130698	0.0704306	0.104314	0.104314	1.03143e-05	0.000173537	Soluble
ZC3HC1	C9J0I9|Q86WB0	TRSWDSSSPVDRPEPEAASPTTR	TRSpWDSSSpPVDRPEPEAASPTTR	2	TRUE	T(0.107)RS(0.893)WDS(0.23)S(0.116)S(0.654)PVDRPEPEAASPTTR	0.743862	0.726968	0.749461	0.743862	1.05564	1.08206	1.13477	1.08206	1.03546e-05	0.00017354	none
LIMA1	Q9UHB6|Q9UHB6-4	ASSLSESSPPK	ASSpLSESpSpPPK	3	TRUE	AS(0.504)S(0.587)LS(0.438)ES(0.627)S(0.845)PPK	0.699722	0.584043	0.896084	0.699722	0.384988	0.356499	0.43891	0.384988	1.04011e-05	0.000173645	Soluble
DNTTIP2	J3KP30|Q5QJE6	SLTDPSQESHTEAISDAETSSSDISFSGIATR	SLTDPSQESHTEAISpDAETSSSDISFSGIATR	1	TRUE	SLTDPSQESHTEAIS(1)DAETSSSDISFSGIATR	0.359777	0.299376	0.252761	0.299376	0.191551	0.122369	0.162767	0.162767	1.06554e-05	0.000177207	Soluble
CHD4	F5GWX5|Q14839	MSQPGSPSPK	MSpQPGSPSpPK	2	TRUE	MS(0.576)QPGS(0.425)PS(0.999)PK	0.187775	0.310994	0.39287	0.310994	0.800064	0.807707	0.737252	0.800064	1.08836e-05	0.000180197	Insoluble
PTGES3	Q15185|Q15185-4	DWEDDSDEDMSNFDR	DWEDDSpDEDMSNFDR	1	TRUE	DWEDDS(1)DEDMSNFDR_DWEDDS(0.992)DEDMS(0.008)NFDR	1.8139	1.62757	1.73834	1.73834	1.04491	0.982314	1.00823	1.00823	1.09585e-05	0.000180197	Soluble
HMGA1	P17096	SESSSKSSQPLASKQEK	SpESpSSKSSQPLASKQEK	2	FALSE	S(0.333)ES(0.333)S(0.333)S(0.333)KS(0.333)S(0.333)QPLAS(0.001)KQEK	0.306701	0.403796	0.241791	0.306701	0.14105	0.0781851	0.102795	0.102795	1.09717e-05	0.000180197	Soluble
PTBP1	A6NLN1	TDSSPNQAR	TDSSpPNQAR	1	TRUE	TDS(0.082)S(0.917)PNQAR	0.842814	1.01326	1.01658	1.01326	0.606026	0.613847	0.632436	0.613847	1.10202e-05	0.000180197	Soluble
INCENP	Q9NQS7|Q9NQS7-2	TDSQSVRHSPIAPSSPSPQVLAQK	TDSQSVRHSpPIAPSSPSpPQVLAQK	2	TRUE	T(0.025)DS(0.036)QS(0.036)VRHS(0.889)PIAPS(0.385)S(0.125)PS(0.505)PQVLAQK	0.767869	0.794695	0.947848	0.794695	0.46232	0.441717	0.416478	0.441717	1.10435e-05	0.000180197	Soluble
LIMA1	Q9UHB6|Q9UHB6-4	SKEGHSLEMENENLVENGADSDEDDNSFLK	SKEGHSLEMENENLVENGADSpDEDDNSpFLK	2	TRUE	SKEGHSLEMENENLVENGADS(1)DEDDNS(1)FLK	0.653545	0.597875	0.892973	0.653545	0.384988	0.356499	0.43891	0.384988	1.11314e-05	0.000180948	Soluble
LMNB2	J9JID7|Q03252	ATSSSSGSLSATGR	ATSpSSSGSpLSATGR	2	TRUE	AT(0.163)S(0.499)S(0.227)S(0.105)S(0.036)GS(0.906)LS(0.065)ATGR	0.829739	0.675285	1.05668	0.829739	0.40771	0.413491	0.436908	0.413491	1.12655e-05	0.000182443	Soluble
CLINT1	Q14677|Q14677-2|Q14677-3	DREDSPER	DREDSpPER	1	TRUE	DREDS(1)PER	1.37378	1.49659	1.14168	1.37378	0.845077	0.890574	0.887844	0.887844	1.13858e-05	0.000183703	Soluble
KIF21A	Q7Z4S6|Q7Z4S6-2|Q7Z4S6-5	IGSISRQSSLSEK	IGSISpRQSSpLSEK	2	FALSE	IGS(0.125)IS(0.74)RQS(0.425)S(0.599)LS(0.112)EK	0.6562	0.592495	0.424678	0.592495	1.06511	0.977274	1.00992	1.00992	1.15069e-05	0.00018491	Insoluble
RBMX	P38159|P38159-2	DGYGGSRDSYSSSR	DGYGGSpRDSpYSSSR	2	TRUE	DGY(0.001)GGS(0.998)RDS(0.791)Y(0.001)S(0.206)S(0.003)SR	0.185095	0.110272	0.150977	0.150977	0.0964333	0.0694115	0.0776508	0.0776508	1.15619e-05	0.00018491	Soluble
SAMHD1	Q9Y3Z3|Q9Y3Z3-2|Q9Y3Z3-3|Q9Y3Z3-4	CDDSPRTPSNTPSAEADWSPGLELHPDYK	CDDSPRTpPSNTPSAEADWSpPGLELHPDYK	2	TRUE	CDDS(0.073)PRT(0.523)PS(0.272)NT(0.124)PS(0.054)AEADWS(0.954)PGLELHPDY(0.001)K	0.656702	0.72841	0.700379	0.700379	1.0225	0.934413	1.08987	1.0225	1.15889e-05	0.00018491	none
NOLC1	A0A0A0MRM9|Q14978|Q14978-2|Q14978-3	IKLQTPNTFPK	IKLQTpPNTpFPK	2	TRUE	IKLQT(1)PNT(1)FPK	1.18683	1.30367	0.957003	1.18683	0.687142	0.674369	0.512048	0.674369	1.18474e-05	0.000188339	Soluble
NUCKS1	Q9H1E3	NSQEDSEDSEDKDVK	NSQEDSEDSpEDKDVK	1	TRUE	NSQEDSEDS(1)EDKDVK	0.63697	0.796921	0.715972	0.715972	0.432628	0.410034	0.38431	0.410034	1.21734e-05	0.000192812	Soluble
RIC8A	Q9NPQ8|Q9NPQ8-3|Q9NPQ8-4	GHLTSLQDAMCETMEQQLSSDPDSDPD	GHLTSLQDAMCETMEQQLSpSpDPDSpDPD	3	TRUE	GHLTSLQDAMCET(0.097)MEQQLS(0.96)S(0.96)DPDS(0.984)DPD	0.977915	0.737267	1.12104	0.977915	0.485324	0.411273	0.457772	0.457772	1.22642e-05	0.000193542	Soluble
ARGLU1	Q9NWB6|Q9NWB6-2	SRSRSTNTAVSR	SpRSpRSpTNTAVSR	3	TRUE	S(1)RS(1)RS(0.806)T(0.191)NT(0.003)AVSR	1.35082	1.85242	1.49954	1.49954	0.807267	0.905187	0.654446	0.807267	1.25896e-05	0.000197243	Soluble
RANGAP1	P46060	ILDPNTGEPAPVLSSPPPADVSTFLAFPSPEKLLR	ILDPNTGEPAPVLSSpPPPADVSTFLAFPSpPEKLLR	2	FALSE	ILDPNTGEPAPVLS(0.48)S(0.517)PPPADVS(0.292)T(0.272)FLAFPS(0.439)PEKLLR	0.418176	0.454323	0.283222	0.418176	0.866324	0.907659	0.942766	0.907659	1.259e-05	0.000197243	Insoluble
RPL15	P61313	QLSALHR	QLSpALHR	1	TRUE	QLS(1)ALHR	0.159445	0.131358	0.131704	0.131704	0.263231	0.194232	0.221172	0.221172	1.29261e-05	0.000201777	Insoluble
PDHA1	P08559|P08559-2|P08559-3|P08559-4	YHGHSMSDPGVSYR	YHGHSpMSDPGVSpYR	2	TRUE	YHGHS(0.915)MS(0.085)DPGVS(1)YR	0.296378	0.386763	0.312388	0.312388	0.842979	0.80781	0.772325	0.80781	1.31909e-05	0.00020517	Insoluble
LEO1	Q8WVC0|Q8WVC0-2	WGREDKSDQSDDEK	WGREDKSpDQSpDDEK	2	TRUE	WGREDKS(1)DQS(1)DDEK	1.73649	1.63511	1.67543	1.67543	1.03124	1.07194	1.06291	1.06291	1.3355e-05	0.000206979	Soluble
TBC1D4	O60343-2	LGSVDSFER	LGSpVDSpFER	2	TRUE	LGS(1)VDS(1)FER	1.58728	1.27826	1.45099	1.45099	1.00842	0.986178	0.997526	0.997526	1.34468e-05	0.000207658	none
FXR2	P51116	GNRTDGSISGDRQPVTVADYISR	GNRTpDGSpISpGDRQPVTVADYISR	3	TRUE	GNRT(1)DGS(1)IS(1)GDRQPVT(0.001)VADYISR	1.10662	1.41808	1.14042	1.14042	0.612485	0.604542	0.656888	0.612485	1.35843e-05	0.000208553	Soluble
UPF1	Q92900|Q92900-2	SQIDVALSQDSTYQGER	SQIDVALSpQDSpTYQGER	2	TRUE	S(0.139)QIDVALS(0.867)QDS(0.915)T(0.079)YQGER	0.331547	0.288162	0.2047	0.288162	0.598284	0.597767	0.52446	0.597767	1.36013e-05	0.000208553	Insoluble
NUCKS1	Q9H1E3	TSTSPPPEKSGDEGSEDEAPSGED	TSTSPPPEKSpGDEGSpEDEAPSGED	2	TRUE	T(0.004)S(0.004)T(0.009)S(0.022)PPPEKS(0.954)GDEGS(0.946)EDEAPS(0.061)GED	0.716491	0.696071	0.777824	0.716491	0.432628	0.410034	0.38431	0.410034	1.38309e-05	0.000210049	Soluble
SMARCA2	F6VDE0|P51531|P51531-2	AKPVVSDFDSDEEQDER	AKPVVSpDFDSpDEEQDER	2	TRUE	AKPVVS(1)DFDS(1)DEEQDER	1.48613	1.05869	1.34242	1.34242	0.808016	0.797178	0.746683	0.797178	1.38491e-05	0.000210049	Soluble
ATRX	A0A096LNL9|A0A096LNN3|P46100|P46100-4	DQSDETSEDDKK	DQSpDETpSpEDDKK	3	TRUE	DQS(1)DET(1)S(1)EDDKK	0.0972073	0.142994	0.0681466	0.0972073	0.27123	0.245183	0.254855	0.254855	1.39049e-05	0.000210049	Insoluble
ARGLU1	Q9NWB6|Q9NWB6-2	STNTAVSR	SpTNTAVSR	1	TRUE	S(0.981)T(0.019)NTAVSR	1.8793	1.33643	1.32985	1.33643	0.807267	0.905187	0.654446	0.807267	1.39339e-05	0.000210049	Soluble
ELAC2	E7ES68|G5E9D5|Q9BQ52	LSPERSSDSESNENEPHLPHGVSQR	LSPERSpSpDSESNENEPHLPHGVSQR	2	FALSE	LS(0.271)PERS(0.505)S(0.525)DS(0.383)ES(0.317)NENEPHLPHGVSQR	0.487817	0.524904	0.518334	0.518334	0.993829	0.986139	1.02448	0.993829	1.39537e-05	0.000210049	Insoluble
PTRF	Q6NZI2|Q6NZI2-3	GSSPDVHALLEITEESDAVLVDKSDSD	GSSpPDVHALLEITEESDAVLVDKSpDSD	2	FALSE	GS(0.474)S(0.526)PDVHALLEIT(0.03)EES(0.022)DAVLVDKS(0.547)DS(0.401)D	0.334763	0.642883	0.627051	0.627051	0.164113	0.126714	0.184243	0.164113	1.40368e-05	0.000210049	Soluble
LMNA	P02545|P02545-2	SGAQASSTPLSPTR	SpGAQASSTPLSpPTR	2	TRUE	S(0.999)GAQAS(0.001)ST(0.003)PLS(0.733)PT(0.265)R	0.786785	0.925878	0.903417	0.903417	0.519397	0.520078	0.56839	0.520078	1.40389e-05	0.000210049	Soluble
PCM1	E7ETA6|Q15154|Q15154-2	NVRSDISDQEEDEESEGCPVSINLSK	NVRSpDISDQEEDEESpEGCPVSINLSK	2	TRUE	NVRS(0.873)DIS(0.436)DQEEDEES(0.677)EGCPVS(0.013)INLSK	0.39202	0.27356	0.288368	0.288368	0.696384	0.673589	0.712739	0.696384	1.43541e-05	0.000214024	Insoluble
LIMA1	Q9UHB6|Q9UHB6-4	SKEGHSLEMENENLVENGADSDEDDNSFLK	SKEGHSpLEMENENLVENGADSpDEDDNSFLK	2	TRUE	S(0.152)KEGHS(0.848)LEMENENLVENGADS(0.99)DEDDNS(0.01)FLK	0.701499	0.593283	0.757403	0.701499	0.384988	0.356499	0.43891	0.384988	1.44284e-05	0.000214393	Soluble
SURF2	Q15527	DLGSTEDGDGTDDFLTDKEDEK	DLGSTEDGDGTpDDFLTpDKEDEK	2	TRUE	DLGSTEDGDGT(0.999)DDFLT(1)DKEDEK	1.34591	1.21744	1.36609	1.34591	0.956926	0.844255	0.949099	0.949099	1.47806e-05	0.000218874	none
HNRNPA2B1	P22626|P22626-2	SGNFGGSR	SpGNFGGSR	1	TRUE	S(1)GNFGGSR	0.316803	0.418373	0.325273	0.325273	0.193814	0.202239	0.192763	0.193814	1.49147e-05	0.000220107	Soluble
TP53BP1	Q12888|Q12888-2	ETAVPGPLGIEDISPNLSPDDK	ETAVPGPLGIEDISpPNLSpPDDK	2	TRUE	ETAVPGPLGIEDIS(1)PNLS(1)PDDK	1.55083	1.61795	1.70355	1.61795	0.877063	1.05292	0.845715	0.877063	1.51275e-05	0.000222488	Soluble
RALY	Q9UKM9-2	TRDDGDEEGLLTHSEEELEHSQDTDADDGALQ	TRDDGDEEGLLTHSEEELEHSpQDTpDADDGALQ	2	TRUE	TRDDGDEEGLLTHSEEELEHS(1)QDT(1)DADDGALQ	0.325926	0.317918	0.274479	0.317918	0.0941763	0.0728442	0.0900009	0.0900009	1.53441e-05	0.000224908	Soluble
LIMCH1	D6RD46|E7EPK0|E9PDJ9|H0Y8P3|Q9UPQ0|Q9UPQ0-10|Q9UPQ0-2|Q9UPQ0-4|Q9UPQ0-5|Q9UPQ0-6|Q9UPQ0-8|Q9UPQ0-9	KSWSTATSPLGGERPFR	KSpWSTATSpPLGGERPFR	2	TRUE	KS(0.411)WS(0.305)T(0.321)AT(0.197)S(0.767)PLGGERPFR	1.36226	1.99752	2.30357	1.99752	0.828131	0.868036	0.844633	0.844633	1.54761e-05	0.00022554	Soluble
PTRF	Q6NZI2|Q6NZI2-3	RGSSPDVHALLEITEESDAVLVDKSDSD	RGSpSPDVHALLEITpEESDAVLVDKSDSD	2	FALSE	RGS(0.718)S(0.282)PDVHALLEIT(0.628)EES(0.362)DAVLVDKS(0.006)DS(0.004)D	0.299593	0.341038	0.389858	0.341038	0.164113	0.126714	0.184243	0.164113	1.54916e-05	0.00022554	Soluble
FLNA	P21333|P21333-2|Q5HY54|Q60FE5	APSVANVGSHCDLSLK	APSpVANVGSHCDLSLK	1	TRUE	APS(0.974)VANVGS(0.026)HCDLSLK	0.358555	0.442563	0.233017	0.358555	1.07737	1.04829	0.971261	1.04829	1.56439e-05	0.000226529	Insoluble
MKI67	P46013-2	AQSLVISPPAPSPR	AQSLVISpPPAPSpPR	2	TRUE	AQS(0.365)LVIS(0.636)PPAPS(1)PR	0.485637	1.02384	0.49975	0.49975	0.180012	0.148236	0.164323	0.164323	1.56642e-05	0.000226529	Soluble
UTP18	Q9Y5J1	RKTSSDDESEEDEDDLLQR	RKTpSSpDDESpEEDEDDLLQR	3	TRUE	RKT(0.816)S(0.338)S(0.847)DDES(0.999)EEDEDDLLQR	0.283357	0.240864	0.331421	0.283357	0.189983	0.130419	0.193905	0.189983	1.57777e-05	0.000227409	Soluble
LEO1	Q8WVC0|Q8WVC0-2	ANSDDERPVASDNDDEK	ANSpDDERPVASpDNDDEK	2	TRUE	ANS(1)DDERPVAS(1)DNDDEK	3.45028	1.95009	1.96539	1.96539	1.03124	1.07194	1.06291	1.06291	1.5979e-05	0.000229546	Soluble
HIRIP3	Q9BW71	GEESSEEEEK	GEESpSpEEEEK	2	TRUE	GEES(1)S(1)EEEEK	1.45151	1.2775	1.37039	1.37039	0.937456	0.97256	0.934412	0.937456	1.65839e-05	0.000237446	none
TRA2B	H7C2L4|P62995	SASRSGSAHGSGK	SpASpRSpGSAHGSGK	3	TRUE	S(0.996)AS(0.994)RS(0.742)GS(0.263)AHGS(0.005)GK	0.0907181	0.105411	0.0347277	0.0907181	0.215801	0.217738	0.20134	0.215801	1.67505e-05	0.000239039	Insoluble
DHX34	H7C504|Q14147	LQEEQDGGSSDEDR	LQEEQDGGSpSpDEDR	2	TRUE	LQEEQDGGS(1)S(1)DEDR	1.10892	1.24421	1.29972	1.24421	0.819627	0.679401	0.744732	0.744732	1.69571e-05	0.000240277	Soluble
ATRX	A0A096LNL9|A0A096LNN3|P46100|P46100-4	NQVNSESDSDSEESKKPR	NQVNSpESpDSpDSEESKKPR	3	TRUE	NQVNS(0.998)ES(0.997)DS(0.88)DS(0.111)EES(0.015)KKPR	0.124646	0.139869	0.133279	0.133279	0.27123	0.245183	0.254855	0.254855	1.69862e-05	0.000240277	Insoluble
HNRNPA2B1	P22626|P22626-2	GGNFGFGDSR	GGNFGFGDSpR	1	TRUE	GGNFGFGDS(1)R	0.249604	0.336624	0.31924	0.31924	0.193814	0.202239	0.192763	0.193814	1.70069e-05	0.000240277	Soluble
ZC3H13	Q5T200|Q5T200-2	RSSPESDR	RSpSPESpDR	2	TRUE	RS(0.966)S(0.101)PES(0.933)DR	0.998127	1.11644	1.08135	1.08135	0.782449	0.74048	0.694459	0.74048	1.70595e-05	0.000240277	none
SRRT	C9JUL9|H7C3A1|Q9BXP5|Q9BXP5-2|Q9BXP5-5	SDYDRSR	SDYDRSpR	1	TRUE	SDYDRS(1)R	1.36501	1.3438	1.36099	1.36099	0.84334	0.904068	0.828931	0.84334	1.72459e-05	0.000242043	Soluble
RBM12B	Q8IXT5	RSPTEDFR	RSpPTEDFR	1	TRUE	RS(1)PTEDFR	0.503227	0.613607	0.414596	0.503227	0.287758	0.251333	0.254114	0.254114	1.73516e-05	0.000242043	Soluble
TFRC	P02786	QVDGDNSHVEMK	QVDGDNSpHVEMK	1	TRUE	QVDGDNS(1)HVEMK	0.652277	0.674508	0.715956	0.674508	1.00905	0.937158	1.00718	1.00718	1.74001e-05	0.000242043	none
PTRF	Q6NZI2|Q6NZI2-3	RGSSPDVHALLEITEESDAVLVDK	RGSpSPDVHALLEITEESpDAVLVDK	2	TRUE	RGS(0.78)S(0.22)PDVHALLEIT(0.454)EES(0.546)DAVLVDK	0.405966	0.281031	0.411325	0.405966	0.164113	0.126714	0.184243	0.164113	1.74513e-05	0.000242043	Soluble
PRPF3	O43395	GDDDEESDEEAVK	GDDDEESpDEEAVK	1	TRUE	GDDDEES(1)DEEAVK	0.873999	0.68362	0.78656	0.78656	0.570921	0.512703	0.552645	0.552645	1.74647e-05	0.000242043	none
PPP1R18	A0A0G2JHC2|Q6NYC8|Q6NYC8-2	WRLSPGETPER	WRLSpPGETpPER	2	TRUE	WRLS(1)PGET(1)PER	1.01558	0.866265	0.988382	0.988382	0.4858	0.565633	0.572228	0.565633	1.75693e-05	0.000242715	Soluble
RPS9	A0A024R4M0|P46781	SPYGGGRPGR	SpPYGGGRPGR	1	TRUE	S(1)PYGGGRPGR	0.780998	0.675489	0.615892	0.675489	0.456276	0.37206	0.417467	0.417467	1.76987e-05	0.000243724	Soluble
TRIP12	Q14669|Q14669-2|Q14669-3	RSASPDYNR	RSASpPDYNR	1	TRUE	RS(0.001)AS(0.999)PDYNR	0.313167	0.274915	0.322213	0.313167	0.469909	0.436086	0.501716	0.469909	1.85061e-05	0.000254032	Insoluble
IGF2R	P11717	ALSSLHGDDQDSEDEVLTIPEVK	ALSSLHGDDQDSpEDEVLTpIPEVK	2	TRUE	ALSSLHGDDQDS(1)EDEVLT(1)IPEVK	0.750192	0.599595	0.463855	0.599595	1.02117	0.990815	1.01699	1.01699	1.89923e-05	0.000259882	Insoluble
AKT1S1	Q96B36|Q96B36-3	TEARSSDEENGPPSSPDLDRIAASMR	TEARSpSpDEENGPPSSpPDLDRIAASMR	3	TRUE	T(0.005)EARS(0.997)S(0.998)DEENGPPS(0.343)S(0.657)PDLDRIAASMR	0.814465	0.563177	0.456879	0.563177	1.26303	1.09748	0.992364	1.09748	1.91598e-05	0.000261265	Insoluble
HTATSF1	O43719	VLDEEGSER	VLDEEGSpER	1	TRUE	VLDEEGS(1)ER	2.57938	2.18466	2.66938	2.57938	1.19179	1.22912	1.13665	1.19179	1.92142e-05	0.000261265	Soluble
CHD2	O14647	SPPSQKSPHDSKSPLDHR	SPPSQKSpPHDSKSpPLDHR	2	TRUE	S(0.049)PPS(0.146)QKS(0.798)PHDS(0.037)KS(0.969)PLDHR	0.130196	0.101432	0.0643956	0.101432	0.267701	0.283887	0.302608	0.283887	1.94827e-05	0.000262032	Insoluble
PRPF38B	A0A0A0MRN0|Q5VTL8	EGHGSSSFDR	EGHGSSSpFDR	1	FALSE	EGHGS(0.063)S(0.236)S(0.701)FDR	1.71353	1.50825	1.90131	1.71353	1.11789	1.05252	1.07055	1.07055	1.94862e-05	0.000262032	Soluble
DDX20	E9PJ60|Q9UHI6	SYLEGSSDNQLK	SYLEGSpSpDNQLK	2	TRUE	S(0.001)YLEGS(0.999)S(1)DNQLK	0.937978	0.803544	0.779493	0.803544	0.6279	0.54373	0.589064	0.589064	1.95079e-05	0.000262032	none
SNW1	G3V3A4|G3V4X8|Q13573	GPPSPPAPVMHSPSRK	GPPSpPPAPVMHSpPSRK	2	TRUE	GPPS(1)PPAPVMHS(0.92)PS(0.08)RK_GPPS(1)PPAPVMHS(0.891)PS(0.109)RK	0.399387	0.357284	0.385855	0.385855	0.592762	0.505378	0.540655	0.540655	1.95247e-05	0.000262032	none
MATR3	A0A0R4J2E8|A8MXP9|D6REM6|P43243	GPSLNPVLDYDHGSR	GPSLNPVLDYDHGSpR	1	TRUE	GPSLNPVLDYDHGS(1)R	0.759379	0.570962	0.63057	0.63057	0.371497	0.370747	0.342031	0.370747	1.95904e-05	0.000262032	Soluble
CTNNA1	P35221	TPEELDDSDFETEDFDVRSR	TPEELDDSpDFETEDFDVRSpR	2	TRUE	TPEELDDS(1)DFETEDFDVRS(1)R	0.651066	0.605293	0.620516	0.620516	0.988545	1.06112	1.03428	1.03428	1.96342e-05	0.000262032	Insoluble
NFIC	P08651|P08651-2	HKSGSMEEDVDTSPGGDYYTSPSSPTSSSR	HKSGSMEEDVDTpSPGGDYYTSPSpSPTSSSR	2	TRUE	HKSGSMEEDVDT(0.775)S(0.206)PGGDY(0.015)Y(0.003)T(0.001)S(0.001)PS(0.546)S(0.378)PT(0.057)S(0.012)S(0.003)S(0.003)R	0.624809	0.683718	0.486992	0.624809	0.984132	0.908477	0.906473	0.908477	1.97332e-05	0.000262542	Insoluble
SRSF10	O75494|O75494-2|O75494-6|Q5JRI1	SWTSPKSSGH	SWTSpPKSSpGH	2	TRUE	S(0.009)WT(0.09)S(0.896)PKS(0.188)S(0.817)GH	0.381805	0.485528	0.332186	0.381805	0.211807	0.196035	0.190994	0.196035	1.98232e-05	0.000262931	Soluble
AKT1S1	Q96B36|Q96B36-3	SSDEENGPPSSPDLDR	SpSDEENGPPSpSPDLDR	2	TRUE	S(0.95)S(0.05)DEENGPPS(0.62)S(0.38)PDLDR	1.77504	1.78321	1.49322	1.77504	1.26303	1.09748	0.992364	1.09748	1.99183e-05	0.000263095	Soluble
NOLC1	A0A0A0MRM9|Q14978|Q14978-2|Q14978-3	IKLQTPNTFPKR	IKLQTpPNTpFPKR	2	TRUE	IKLQT(1)PNT(1)FPKR	1.16723	0.960854	0.932229	0.960854	0.687142	0.674369	0.512048	0.674369	1.99573e-05	0.000263095	Soluble
TRA2B	H7C2L4|P62995	SGSAHGSGK	SpGSAHGSGK	1	FALSE	S(0.524)GS(0.429)AHGS(0.047)GK	0.354576	0.46097	0.293355	0.354576	0.215801	0.217738	0.20134	0.215801	2.02042e-05	0.000265541	Soluble
SNRNP70	P08621|P08621-4	GGGGGQDNGLEGLGNDSR	GGGGGQDNGLEGLGNDSpR	1	TRUE	GGGGGQDNGLEGLGNDS(1)R	1.22227	1.37621	1.29559	1.29559	0.87647	0.890683	0.80924	0.87647	2.02872e-05	0.000265824	Soluble
HNRNPUL2	H3BQZ7|Q1KMD3	REEDEPEERSGDETPGSEVPGDK	REEDEPEERSpGDETpPGSEVPGDK	2	TRUE	REEDEPEERS(0.967)GDET(0.547)PGS(0.486)EVPGDK	0.320861	0.406427	0.281784	0.320861	0.220152	0.196323	0.195903	0.196323	2.08271e-05	0.000272074	Soluble
MARK2	E7ETY4|E9PC69|Q7KZI7|Q7KZI7-10|Q7KZI7-11|Q7KZI7-12|Q7KZI7-13|Q7KZI7-14|Q7KZI7-15|Q7KZI7-16|Q7KZI7-2|Q7KZI7-3|Q7KZI7-4|Q7KZI7-5|Q7KZI7-6|Q7KZI7-7|Q7KZI7-8|Q7KZI7-9	STFHAGQLR	SpTFHAGQLR	1	FALSE	S(0.583)T(0.417)FHAGQLR	0.31179	0.459059	0.347384	0.347384	0.781368	0.837053	0.81137	0.81137	2.09136e-05	0.000272163	Insoluble
CTNNBL1	A0A087WUB9|Q8WYA6|Q8WYA6-2|Q8WYA6-3|Q8WYA6-4	EYAENIGDGRSPEFR	EYAENIGDGRSpPEFR	1	TRUE	EYAENIGDGRS(1)PEFR	1.36925	1.67101	1.52602	1.52602	0.981422	0.993738	1.03638	0.993738	2.09598e-05	0.000272163	Soluble
G3V3G9|DCAF8	G3V3G9|Q5TAQ8|Q5TAQ9|Q5TAQ9-2|V9GY54	DQDSSDDERALEDWVSSETSALPRPR	DQDSpSDDERALEDWVSSETSALPRPR	1	FALSE	DQDS(0.5)S(0.5)DDERALEDWVSSETSALPRPR	0.676441	0.583673	0.431899	0.583673	1.07814	0.911618	0.99148	0.99148	2.10362e-05	0.000272337	Insoluble
XRCC1	F5H8D7	AASPVLQEDIDIEGVQSEGQDNGAEDSGDTEDELRR	AASPVLQEDIDIEGVQSpEGQDNGAEDSGDTpEDELRR	2	TRUE	AASPVLQEDIDIEGVQS(0.844)EGQDNGAEDS(0.214)GDT(0.942)EDELRR	1.23854	1.31804	1.27462	1.27462	0.824004	0.801509	0.81168	0.81168	2.11366e-05	0.00027282	Soluble
NRDC	A0A087WYK8|B1AKJ5|O43847|O43847-2	LGADESEEEGRR	LGADESpEEEGRR	1	TRUE	LGADES(1)EEEGRR	0.614364	0.764023	0.588644	0.614364	0.994276	1.07103	1.03456	1.03456	2.12012e-05	0.000272839	Insoluble
PRPF40A	O75400|O75400-2	RHKSDSPESDAER	RHKSpDSpPESpDAER	3	TRUE	RHKS(1)DS(1)PES(1)DAER	0.638208	0.853617	0.721948	0.721948	1.11053	1.14116	1.03809	1.11053	2.13752e-05	0.000274262	none
LIMA1	Q9UHB6|Q9UHB6-4	EGHSLEMENENLVENGADSDEDDNSFLK	EGHSLEMENENLVENGADSpDEDDNSpFLK	2	TRUE	EGHSLEMENENLVENGADS(1)DEDDNS(1)FLK	0.590077	0.666563	1.0605	0.666563	0.384988	0.356499	0.43891	0.384988	2.1537e-05	0.000275521	Soluble
SRSF7	A0A0B4J1Z1|Q16629	FLRLSQSP	FLRLSpQSpP	2	TRUE	FLRLS(1)QS(1)P	0.160226	0.102628	0.117687	0.117687	0.241122	0.252065	0.19624	0.241122	2.17915e-05	0.000277954	Insoluble
EEF2	P13639	FTDTRKDEQER	FTpDTRKDEQER	1	TRUE	FT(0.878)DT(0.122)RKDEQER	0.372819	0.467881	0.210272	0.372819	1.08897	1.06897	1.11739	1.08897	2.19359e-05	0.000278972	Insoluble
RBMX	P38159|P38159-2	DGYGGSRDSYSSSRSDLYSSGR	DGYGGSRDSpYSpSSRSDLYSSGR	2	FALSE	DGY(0.233)GGS(0.08)RDS(0.399)Y(0.195)S(0.42)S(0.452)S(0.169)RS(0.051)DLYSSGR	0.151282	0.123409	0.114197	0.123409	0.0964333	0.0694115	0.0776508	0.0776508	2.221e-05	0.000281631	Soluble
RRP9	O43818	MNEEISSDSESESLAPR	MNEEISpSpDSpESESpLAPR	4	TRUE	MNEEIS(0.999)S(0.999)DS(0.995)ES(0.211)ES(0.795)LAPR	0.271623	0.243695	0.236044	0.243695	0.17956	0.115692	0.15457	0.15457	2.26461e-05	0.000286321	Soluble
INCENP	Q9NQS7|Q9NQS7-2	IAQVSPGPR	IAQVSpPGPR	1	TRUE	IAQVS(1)PGPR	0.27687	0.253525	0.234269	0.253525	0.46232	0.441717	0.416478	0.441717	2.31983e-05	0.000292448	Insoluble
G3V3G9|DCAF8	G3V3G9|Q5TAQ8|Q5TAQ9|Q5TAQ9-2|V9GY54	RANRDQDSSDDERALEDWVSSETSALPR	RANRDQDSpSpDDERALEDWVSSETSALPR	2	TRUE	RANRDQDS(1)S(0.999)DDERALEDWVS(0.001)SETSALPR	0.328634	0.530649	0.224077	0.328634	1.07814	0.911618	0.99148	0.99148	2.33272e-05	0.000293218	Insoluble
DDX24	G3V529|Q9GZR7|Q9GZR7-2	SPGKAEAESDALPDDTVIESEALPSDIAAEAR	SpPGKAEAESDALPDDTpVIESEALPSDIAAEAR	2	TRUE	S(0.983)PGKAEAES(0.264)DALPDDT(0.742)VIES(0.011)EALPSDIAAEAR	0.390642	0.614413	0.527528	0.527528	0.283188	0.215227	0.26678	0.26678	2.44421e-05	0.000306341	Soluble
PKP2	B8QGS9|Q99959|Q99959-2	LEISPDSSPERAHYTHSDYQYSQR	LEISpPDSSpPERAHYTHSDYQYSQR	2	TRUE	LEIS(1)PDS(0.217)S(0.783)PERAHYTHSDYQYSQR	0.238697	0.224324	0.134212	0.224324	0.568638	0.49265	0.588272	0.568638	2.45878e-05	0.000307277	Insoluble
KMT2A	Q03164|Q03164-2|Q03164-3	GPGEPDSPTPLHPPTPPILSTDR	GPGEPDSPTpPLHPPTpPPILSTDR	2	TRUE	GPGEPDS(0.348)PT(0.805)PLHPPT(0.845)PPILS(0.001)T(0.001)DR	0.696703	1.36379	0.969427	0.969427	0.49006	0.466507	0.43838	0.466507	2.4907e-05	0.000309677	Soluble
SF3B1	O75533	WDETPKTERDTPGHGSGWAETPR	WDETPKTpERDTpPGHGSGWAETpPR	3	TRUE	WDET(0.512)PKT(0.742)ERDT(0.737)PGHGS(0.192)GWAET(0.817)PR	0.337224	0.31631	0.258649	0.31631	0.604333	0.595046	0.60175	0.60175	2.49231e-05	0.000309677	Insoluble
HMGN1	A6NEL0|A6NL93|P05114	TEESPASDEAGEKEAKSD	TEESPASpDEAGEKEAKSpD	2	TRUE	T(0.004)EES(0.376)PAS(0.619)DEAGEKEAKS(1)D	0.61942	0.761077	0.703599	0.703599	0.453329	0.480199	0.40769	0.453329	2.51088e-05	0.00031109	Soluble
XPC	Q01831	SKPSSSEEDEGPGDKQEK	SKPSpSpSpEEDEGPGDKQEK	3	TRUE	S(0.014)KPS(0.995)S(0.995)S(0.995)EEDEGPGDKQEK	0.0963312	0.106554	0.067123	0.0963312	0.313029	0.279178	0.323916	0.313029	2.52054e-05	0.000311395	Insoluble
IWS1	Q96ST2	HQASDSENEELPKPR	HQASpDSpENEELPKPR	2	TRUE	HQAS(1)DS(1)ENEELPKPR	1.83339	1.42782	1.8921	1.83339	1.09942	1.06703	1.05225	1.06703	2.5518e-05	0.000314359	Soluble
DDX21	Q9NR30	NGFPHPEPDCNPSEAASEESNSEIEQEIPVEQK	NGFPHPEPDCNPSEAASEESpNSpEIEQEIPVEQK	2	TRUE	NGFPHPEPDCNPSEAAS(0.046)EES(0.977)NS(0.977)EIEQEIPVEQK	0.388118	0.413384	0.410143	0.410143	0.274935	0.203057	0.254249	0.254249	2.57527e-05	0.000316349	Soluble
SF3B2	A0A087WZZ5|E9PPJ0|Q13435	SSLGQSASETEEDTVSVSK	SSLGQSpASpETpEEDTVSVSK	3	TRUE	SSLGQS(0.914)AS(0.99)ET(0.983)EEDT(0.112)VS(0.001)VSK	1.07327	0.933213	0.954329	0.954329	0.731929	0.688086	0.680168	0.688086	2.58923e-05	0.000317162	none
CHD2	O14647	AQTNDSDSDTESKR	AQTNDSpDSpDTESKR	2	TRUE	AQT(0.003)NDS(0.997)DS(0.984)DT(0.014)ES(0.002)KR_AQT(0.183)NDS(0.823)DS(0.915)DT(0.064)ES(0.015)KR	0.145685	0.109986	0.0975797	0.109986	0.267701	0.283887	0.302608	0.283887	2.59876e-05	0.00031743	Insoluble
G3V3G9|DCAF8	G3V3G9|Q5TAQ8|Q5TAQ9|Q5TAQ9-2|V9GY54	ANRDQDSSDDER	ANRDQDSpSpDDER	2	TRUE	ANRDQDS(1)S(1)DDER	1.49319	1.49998	1.31507	1.49319	1.07814	0.911618	0.99148	0.99148	2.75609e-05	0.000334966	none
SPIRE1	A0A0D9SFV5|J3KNG6|Q08AE8|Q08AE8-2|Q08AE8-3|Q08AE8-5	APTLAELDSSESEEETLHK	APTLAELDSpSpESpEEETLHK	3	TRUE	APTLAELDS(1)S(1)ES(0.997)EEET(0.003)LHK	1.62205	1.19807	1.50469	1.50469	0.921697	0.968323	0.893127	0.921697	2.75782e-05	0.000334966	Soluble
CARHSP1	H3BNU9|H3BPY5|H3BSW7|H3BTK3|H3BUY4|I3L3X8|Q9Y2V2	SRERSPSPLRGNVVPSPLPTR	SpRERSPSpPLRGNVVPSPLPTR	2	TRUE	S(0.833)RERS(0.379)PS(0.788)PLRGNVVPSPLPTR	0.913446	0.731562	0.641292	0.731562	1.29649	1.04993	1.06806	1.06806	2.76705e-05	0.000335146	Insoluble
SON	P18583|P18583-10|P18583-3|P18583-4|P18583-5|P18583-7|P18583-9	SFSISPSR	SpFSpISpPSR	3	TRUE	S(0.999)FS(0.991)IS(0.929)PS(0.081)R	0.548709	0.424292	0.458657	0.458657	0.342704	0.272095	0.27446	0.27446	2.78486e-05	0.000336362	Soluble
ATRX	A0A096LNL9|A0A096LNN3|P46100|P46100-4	QSETVDQNSDSDEMLAILK	QSETVDQNSpDSpDEMLAILK	2	TRUE	QSETVDQNS(1)DS(1)DEMLAILK_QS(0.012)ET(0.054)VDQNS(0.967)DS(0.967)DEMLAILK	0.150717	0.148391	0.195644	0.150717	0.27123	0.245183	0.254855	0.254855	2.80448e-05	0.000337787	Insoluble
SCAF1	Q9H7N4	SGGGSGGSGGQVSLKK	SGGGSGGSpGGQVSpLKK	2	TRUE	S(0.01)GGGS(0.291)GGS(0.938)GGQVS(0.76)LKK	0.344063	0.471633	0.373719	0.373719	0.175534	0.12219	0.209292	0.175534	2.82422e-05	0.00033922	Soluble
GTF2F1	M0QXD6|P35269	GNSRPGTPSAEGGSTSSTLR	GNSpRPGTPSpAEGGSTSSTLR	2	TRUE	GNS(0.994)RPGT(0.19)PS(0.782)AEGGS(0.032)T(0.003)SSTLR	2.34324	1.74772	1.94276	1.94276	1.08151	1.0248	1.04203	1.04203	2.84657e-05	0.000340957	Soluble
THRAP3	Q9Y2W1	ESVDSRDSSHSR	ESVDSpRDSSHSpR	2	TRUE	ES(0.381)VDS(0.617)RDS(0.002)S(0.026)HS(0.973)R	0.750279	0.764079	0.547858	0.750279	0.420176	0.414222	0.373519	0.414222	2.8897e-05	0.000345167	Soluble
HIST1H1B	P16401	SETAPAETATPAPVEKSPAKK	SETAPAETpATPAPVEKSpPAKK	2	FALSE	S(0.324)ET(0.351)APAET(0.435)AT(0.256)PAPVEKS(0.634)PAKK	0.349538	0.342683	0.19241	0.342683	0.167346	0.0895934	0.10931	0.10931	2.91153e-05	0.000346358	Soluble
TMEM192	Q8IY95	MEDGSLDITQSIEDDPLLDAQLLPHHSLQAHFRPR	MEDGSpLDITpQSpIEDDPLLDAQLLPHHSLQAHFRPR	3	TRUE	MEDGS(1)LDIT(1)QS(1)IEDDPLLDAQLLPHHSLQAHFRPR	0.510705	0.776159	0.617617	0.617617	0.980053	1.09543	0.954858	0.980053	2.91569e-05	0.000346358	Insoluble
NUCKS1	Q9H1E3	DDSHSAEDSEDEKEDHK	DDSHSpAEDSpEDEKEDHK	2	TRUE	DDS(0.208)HS(0.793)AEDS(0.999)EDEKEDHK_DDS(0.042)HS(0.958)AEDS(1)EDEKEDHK_DDS(0.07)HS(0.93)AEDS(1)EDEKEDHK	0.595862	0.7384	0.673747	0.673747	0.432628	0.410034	0.38431	0.410034	2.9653e-05	0.000350488	Soluble
TRA2B	H7C2L4|P62995	RRHSHSHSPMSTR	RRHSHSpHSpPMSpTR	3	TRUE	RRHS(0.609)HS(0.716)HS(0.84)PMS(0.795)T(0.04)R	0.0742248	0.0899399	0.0932149	0.0899399	0.215801	0.217738	0.20134	0.215801	2.96861e-05	0.000350488	Insoluble
HDGFRP2	K7EPS6|Q7Z4V5|Q7Z4V5-3|Q7Z4V5-4	GEAERGSGGSSGDELREDDEPVK	GEAERGSpGGSpSpGDELREDDEPVK	3	TRUE	GEAERGS(1)GGS(1)S(1)GDELREDDEPVK	0.794718	1.06601	0.870676	0.870676	0.609691	0.569492	0.549133	0.569492	2.97477e-05	0.000350488	Soluble
PDCD4	Q53EL6|Q53EL6-2	KNSSRDSGRGDSVSDSGSDALR	KNSpSpRDSpGRGDSVSDSGSDALR	3	TRUE	KNS(0.998)S(0.998)RDS(0.991)GRGDS(0.009)VS(0.003)DSGSDALR_KNS(1)S(1)RDS(0.993)GRGDS(0.005)VS(0.001)DSGSDALR	1.46261	1.62125	1.32342	1.46261	1.00888	1.03476	0.874254	1.00888	3.08158e-05	0.000362086	Soluble
EPB41	P11171|P11171-2|P11171-5	LFSSFLK	LFSpSpFLK	2	TRUE	LFS(1)S(1)FLK	1.67515	1.65741	1.47729	1.65741	0.978831	1.00104	1.01721	1.00104	3.18423e-05	0.000373133	Soluble
CTR9	Q6PD62	QRSDQDSDSDQPSR	QRSpDQDSDSpDQPSR	2	TRUE	QRS(0.999)DQDS(0.174)DS(0.446)DQPS(0.382)R	1.45549	1.51436	1.4615	1.4615	0.928216	1.01339	1.00893	1.00893	3.20022e-05	0.000373616	Soluble
F5H5P2|BCKDHA	F5H5P2|P12694|P12694-2	IGHHSTSDDSSAYRSVDEVNYWDKQDHPISR	IGHHSpTSDDSSAYpRSVDEVNYWDKQDHPISR	2	TRUE	IGHHS(0.898)T(0.101)S(0.001)DDSS(0.018)AY(0.86)RS(0.122)VDEVNYWDKQDHPISR	0.5871	0.53884	0.640921	0.5871	1.00266	1.0484	0.974063	1.00266	3.21165e-05	0.000373616	Insoluble
RBMX	P38159|P38159-2	DSYSSSR	DSYSpSSR	1	TRUE	DSYS(0.866)S(0.133)S(0.001)R	0.0607802	0.0276049	0.0368323	0.0368323	0.0964333	0.0694115	0.0776508	0.0776508	3.21427e-05	0.000373616	Insoluble
PNN	Q9H307	GFSDSGGGPPAK	GFSpDSGGGPPAK	1	FALSE	GFS(0.653)DS(0.347)GGGPPAK	0.290692	0.389252	0.30114	0.30114	0.147457	0.106677	0.115633	0.115633	3.29841e-05	0.000382368	Soluble
CLASP2	E3W994|E7ERI8|E7EW49|J3KR49|O75122|O75122-3	IPRPSVSQGCSR	IPRPSpVSQGCSpR	2	TRUE	IPRPS(0.773)VS(0.227)QGCS(0.999)R	1.23531	1.34328	1.42993	1.34328	0.906383	0.92564	1.00984	0.92564	3.32794e-05	0.000384759	none
PWP1	Q13610|Q13610-2	EKLQEEGGGSDEEETGSPSEDGMQSAR	EKLQEEGGGSpDEEETGSPSEDGMQSAR	1	TRUE	EKLQEEGGGS(0.972)DEEET(0.02)GS(0.007)PSEDGMQSAR	0.123139	0.0856671	0.165357	0.123139	0.275721	0.202138	0.273286	0.273286	3.50141e-05	0.000403301	Insoluble
CLASP1	Q7Z460-4	AKVVSQSQPGSR	AKVVSQSpQPGSpR	2	TRUE	AKVVS(0.021)QS(0.979)QPGS(1)R	0.634113	0.552986	0.488143	0.552986	0.855829	0.893682	0.96053	0.893682	3.50697e-05	0.000403301	Insoluble
RSRC1	C9J713|Q96IZ7	SWSRDLQPR	SpWSpRDLQPR	2	TRUE	S(1)WS(1)RDLQPR	2.58722	2.13295	5.95156	2.58722	0.923996	1.03847	0.881947	0.923996	3.52641e-05	0.000404461	Soluble
POM121C	A8CG34	RHDSSGSGHSAFEPLVASGVPASFVPKPGSLKR	RHDSpSpGSGHSpAFEPLVASGVPASFVPKPGSLKR	3	TRUE	RHDS(0.951)S(0.823)GS(0.283)GHS(0.942)AFEPLVAS(0.002)GVPASFVPKPGSLKR	0.37929	0.281323	0.461066	0.37929	0.554272	0.529112	0.690689	0.554272	3.59489e-05	0.000411225	Insoluble
BAZ1A	Q9NRL2|Q9NRL2-2	RQSPEPSPVTLGR	RQSpPEPSpPVTLGR	2	TRUE	RQS(1)PEPS(0.992)PVT(0.008)LGR	0.509507	0.83348	0.588218	0.588218	0.336195	0.280996	0.335496	0.335496	3.61478e-05	0.000412409	Soluble
LSM14A	Q8ND56|Q8ND56-2	SSPQLDPLRKSPTMEQAVQTASAHLPAPAAVGRR	SSpPQLDPLRKSpPTMEQAVQTASAHLPAPAAVGRR	2	TRUE	S(0.462)S(0.538)PQLDPLRKS(0.976)PT(0.024)MEQAVQTASAHLPAPAAVGRR	0.616569	0.447294	0.332142	0.447294	0.878699	0.950472	0.9761	0.950472	3.72824e-05	0.000424234	Insoluble
SRRM2	Q9UQ35	SSSPVTELASRSPIR	SpSSpPVTELASRSpPIR	3	TRUE	S(0.859)S(0.46)S(0.681)PVT(0.001)ELAS(0.346)RS(0.654)PIR_S(0.749)S(0.417)S(0.829)PVT(0.004)ELAS(0.074)RS(0.926)PIR	1.88734	1.79623	0.836068	1.79623	0.86194	0.943338	0.412378	0.86194	3.75748e-05	0.00042644	Soluble
FXR1	E7EU85|E9PFF5|P51114-2	KDELSDWSLAGEDDRDSR	KDELSpDWSpLAGEDDRDSR	2	TRUE	KDELS(1)DWS(1)LAGEDDRDSR	1.10499	1.56436	1.48778	1.48778	0.833343	0.788401	0.811538	0.811538	3.77468e-05	0.00042727	Soluble
TOR1AIP1	H0YD16|J3KN66|Q5JTV8|Q5JTV8-3	RGLRDSHSSEEDEASSQTDLSQTISK	RGLRDSpHSSEEDEASpSQTpDLSQTISK	3	FALSE	RGLRDS(0.623)HS(0.363)S(0.03)EEDEAS(0.51)S(0.51)QT(0.535)DLS(0.391)QT(0.035)IS(0.004)K	1.47655	1.32088	2.48	1.47655	0.899932	0.872648	0.933507	0.899932	3.7903e-05	0.000427918	Soluble
HMGA1	P17096	KLEKEEEEGISQESSEEEQ	KLEKEEEEGISpQESpSpEEEQ	3	TRUE	KLEKEEEEGIS(1)QES(1)S(1)EEEQ	0.271529	0.275373	0.260738	0.271529	0.14105	0.0781851	0.102795	0.102795	3.80067e-05	0.000427972	Soluble
PNN	Q9H307	SISESSR	SpISESSR	1	TRUE	S(0.999)IS(0.001)ESSR	0.254477	0.274856	0.181415	0.254477	0.147457	0.106677	0.115633	0.115633	3.82893e-05	0.000430034	Soluble
RBM14	Q96PK6	QPTPPFFGR	QPTpPPFFGR	1	TRUE	QPT(1)PPFFGR	0.667814	0.647941	0.66546	0.66546	0.47658	0.509715	0.450968	0.47658	3.84584e-05	0.000430813	none
ESYT2	A0A087WXU3|A0FGR8|A0FGR8-2|A0FGR8-5|A0FGR8-6|H7BXI1	SSSSLLASPGHISVKEPTPSIASDISLPIATQELR	SSSSLLASPGHISVKEPTpPSpIASpDISLPIATQELR	3	TRUE	SSSSLLASPGHISVKEPT(0.849)PS(0.889)IAS(0.978)DIS(0.283)LPIATQELR	0.759295	0.721889	0.688654	0.721889	1.0299	1.01539	1.00896	1.01539	3.88424e-05	0.000433991	none
SRGAP2	A2RUF3|B7ZM87|O75044	SSPKSEIEVISEPPEEK	SpSpPKSEIEVISEPPEEK	2	FALSE	S(0.691)S(0.718)PKS(0.59)EIEVIS(0.001)EPPEEK	1.61772	1.34362	1.17153	1.34362	0.956917	0.865514	0.935153	0.935153	3.9032e-05	0.000434986	none
SSFA2	P28290|P28290-3	TGVPSTASVGK	TGVPSpTASpVGK	2	TRUE	T(0.489)GVPS(0.508)T(0.011)AS(0.992)VGK	0.0750067	0.104084	0.123572	0.104084	0.35247	0.287705	0.38718	0.35247	3.92273e-05	0.000436038	Insoluble
RANBP2	P49792	SALSPSKSPAK	SpALSPSKSpPAK	2	TRUE	S(0.931)ALS(0.069)PS(0.173)KS(0.826)PAK	1.16833	1.33413	1.30891	1.30891	0.912834	0.924892	0.910504	0.912834	3.96687e-05	0.000439814	none
IWS1	Q96ST2	GPASDSETEDASR	GPASpDSpETEDASR	2	TRUE	GPAS(0.998)DS(0.727)ET(0.269)EDAS(0.007)R_GPAS(0.995)DS(0.943)ET(0.061)EDAS(0.001)R	1.93569	1.46107	1.87518	1.87518	1.09942	1.06703	1.05225	1.06703	4.02889e-05	0.000445548	Soluble
HNRNPA3	P51991	MEVKPPPGRPQPDSGR	MEVKPPPGRPQPDSpGR	1	TRUE	MEVKPPPGRPQPDS(1)GR	0.222001	0.244224	0.219229	0.222001	0.150733	0.145702	0.150922	0.150733	4.07133e-05	0.000449093	Soluble
NKTR	P30414	RKEASSSEEPR	RKEASpSpSpEEPR	3	TRUE	RKEAS(1)S(1)S(1)EEPR	0.0845212	0.076021	0.0417429	0.076021	0.317001	0.229298	0.277925	0.277925	4.10932e-05	0.000452079	Insoluble
ATP2B1	E7ERY9|P20020|P20020-3|P20020-4|P20020-6	NSSPPPSPNK	NSSpPPPSpPNK	2	TRUE	NS(0.012)S(0.988)PPPS(1)PNK_NS(0.008)S(0.992)PPPS(1)PNK	1.57155	1.56219	1.30494	1.56219	1.05217	0.992393	0.947762	0.992393	4.11931e-05	0.000452079	none
KIAA1671	Q9BY89	AAESPSPR	AAESpPSpPR	2	TRUE	AAES(1)PS(1)PR	0.711602	0.592751	0.895375	0.711602	0.475231	0.451925	0.510045	0.475231	4.13363e-05	0.000452502	Soluble
SORBS3	O60504-2	HPSSPSALR	HPSSpPSALR	1	TRUE_FALSE	HPS(0.093)S(0.907)PSALR_HPS(0.426)S(0.57)PS(0.004)ALR	1.32023	1.15271	1.25927	1.25927	0.947102	0.770549	0.858435	0.858435	4.17828e-05	0.000456234	none
RBM12B	Q8IXT5	SEEHSPPRGINDR	SpEEHSpPPRGINDR	2	TRUE	S(1)EEHS(1)PPRGINDR	0.500875	0.335864	0.369209	0.369209	0.287758	0.251333	0.254114	0.254114	4.20634e-05	0.000458142	Soluble
EMD	P50402	QSVTSFPDADAFHHQVHDDDLLSSSEEECK	QSVTSFPDADAFHHQVHDDDLLSpSpSEEECK	2	TRUE	QSVTSFPDADAFHHQVHDDDLLS(0.894)S(0.894)S(0.212)EEECK	0.769903	0.744817	0.96408	0.769903	0.567569	0.541312	0.591816	0.567569	4.42685e-05	0.000480947	none
RPLP2	P05387	KEESEESDDDMGFGLFD	KEESEESpDDDMGFGLFD	1	TRUE	KEES(0.017)EES(0.983)DDDMGFGLFD	0.425573	0.414886	0.498965	0.425573	0.772472	0.615871	0.660992	0.660992	4.49438e-05	0.00048706	Insoluble
ZNF106	Q9H2Y7	ATGDGSSPELPSLERK	ATGDGSpSpPELPSLERK	2	TRUE	AT(0.016)GDGS(0.98)S(0.859)PELPS(0.144)LERK	0.37312	0.372597	0.297093	0.372597	0.59271	0.580198	0.520686	0.580198	4.5375e-05	0.000490504	Insoluble
HNRNPA1	F8W6I7|P09651|P09651-2	SKSESPKEPEQLR	SpKSESpPKEPEQLR	2	TRUE	S(0.966)KS(0.2)ES(0.835)PKEPEQLR	0.3496	0.363022	0.309501	0.3496	0.184891	0.186094	0.21517	0.186094	4.64542e-05	0.000500918	Soluble
SCML2	Q9UQR0	QSTKRSPQQTVPYVVPLSPK	QSTKRSpPQQTVPYVVPLSpPK	2	TRUE	QS(0.034)T(0.027)KRS(0.839)PQQT(0.1)VPYVVPLS(1)PK	0.302858	0.416963	0.25721	0.302858	0.871597	0.807074	0.806509	0.807074	4.66551e-05	0.000501832	Insoluble
PHC3	E7EX82|Q8NDX5|Q8NDX5-2|Q8NDX5-7	HADNSSDTEMEDMIAEETLEEMDSELLK	HADNSpSpDTEMEDMIAEETLEEMDSELLK	2	TRUE_FALSE	HADNS(0.982)S(0.949)DT(0.063)EMEDMIAEET(0.006)LEEMDSELLK_HADNS(0.616)S(0.616)DT(0.616)EMEDMIAEET(0.151)LEEMDS(0.001)ELLK	0.906031	1.13667	0.884963	0.906031	0.64111	0.61086	0.62907	0.62907	4.74044e-05	0.000508627	Soluble
HNRNPA1	F8W6I7|P09651|P09651-2	SKSESPKEPEQLR	SpKSpESPKEPEQLR	2	TRUE	S(0.794)KS(0.628)ES(0.579)PKEPEQLR	0.339368	0.263044	0.39166	0.339368	0.184891	0.186094	0.21517	0.186094	4.99029e-05	0.000534109	Soluble
FOXK2	Q01167|Q01167-2	EASGGDSPK	EASpGGDSpPK	2	TRUE	EAS(1)GGDS(1)PK	1.60771	1.7546	1.31234	1.60771	1.09215	0.875259	0.961593	0.961593	5.00356e-05	0.000534207	Soluble
SF3B1	O75533	IWDPTPSHTPAGAATPGRGDTPGHATPGHGGATSSAR	IWDPTPSHTpPAGAATPGRGDTpPGHATPGHGGATSSAR	2	TRUE	IWDPT(0.057)PS(0.294)HT(0.438)PAGAAT(0.274)PGRGDT(0.934)PGHAT(0.003)PGHGGATSSAR	0.22106	0.23386	0.158871	0.22106	0.604333	0.595046	0.60175	0.60175	5.06872e-05	0.000539831	Insoluble
GLYR1	K7EMM8|Q49A26|Q49A26-2|Q49A26-3|Q49A26-4	RVSSGSSER	RVSpSGSSpER	2	TRUE	RVS(0.873)S(0.126)GS(0.308)S(0.693)ER_RVS(0.83)S(0.169)GS(0.008)S(0.994)ER_RVS(0.832)S(0.169)GS(0.047)S(0.952)ER	0.340362	0.260739	0.229353	0.260739	0.155288	0.112031	0.10954	0.112031	5.23692e-05	0.000555448	Soluble
SQSTM1	Q13501	LTPVSPESSSTEEK	LTPVSpPESSpSpTEEK	3	TRUE	LT(0.001)PVS(0.756)PES(0.521)S(0.747)S(0.878)T(0.096)EEK	0.7918	0.6439	0.864809	0.7918	0.503814	0.332469	0.413319	0.413319	5.24104e-05	0.000555448	Soluble
INF2	Q27J81-2	DPTSLLGVLQAEADSTSEGLEDAVHSR	DPTSLLGVLQAEADSpTpSEGLEDAVHSR	2	TRUE	DPT(0.001)S(0.004)LLGVLQAEADS(0.976)T(0.955)S(0.064)EGLEDAVHSR	1.42057	1.42355	1.4108	1.42057	0.894748	0.931276	0.918565	0.918565	5.28553e-05	0.000558793	Soluble
PLEC	Q15149|Q15149-3|Q15149-4	SRSSSVGSSSSYPISPAVSR	SpRSpSpSVGSSSSYPISPAVSR	3	FALSE	S(0.576)RS(0.6)S(0.604)S(0.588)VGS(0.266)S(0.256)S(0.072)S(0.024)Y(0.014)PIS(0.001)PAVSR	0.607136	0.658937	0.572772	0.607136	0.301553	0.297422	0.321792	0.301553	5.31439e-05	0.000560474	Soluble
PLEC	Q15149|Q15149-3|Q15149-4	TSSEDNLYLAVLR	TpSSEDNLYLAVLR	1	TRUE	T(0.791)S(0.105)S(0.105)EDNLYLAVLR	0.548451	0.583251	0.572994	0.572994	0.301553	0.297422	0.321792	0.301553	5.34005e-05	0.000561497	Soluble
HNRNPD	D6RAF8|Q14103|Q14103-3	NEEDEGHSNSSPR	NEEDEGHSNSSpPR	1	TRUE	NEEDEGHS(0.001)NS(0.05)S(0.949)PR_NEEDEGHSNS(0.169)S(0.831)PR	0.701979	1.01135	0.667212	0.701979	0.497979	0.504993	0.430554	0.497979	5.35007e-05	0.000561497	Soluble
LMNB2	J9JID7|Q03252	ATSSSSGSLSATGR	ATSSpSSpGSLSATGR	2	TRUE	AT(0.051)S(0.362)S(0.567)S(0.061)S(0.938)GS(0.02)LS(0.001)ATGR	0.867288	0.631727	0.812821	0.812821	0.40771	0.413491	0.436908	0.413491	5.46404e-05	0.000572071	Soluble
SF3B1	O75533	TDRGGDSIGETPTPGASK	TDRGGDSIGETpPTpPGASK	2	TRUE	TDRGGDS(0.003)IGET(0.995)PT(0.99)PGAS(0.011)K	0.381429	0.38864	0.25297	0.381429	0.604333	0.595046	0.60175	0.60175	5.48131e-05	0.000572492	Insoluble
IGF2BP3	O00425	QGSPGSVSK	QGSpPGSpVSK	2	TRUE	QGS(0.996)PGS(0.876)VS(0.128)K	0.310469	0.382292	0.310869	0.310869	0.205122	0.178454	0.185106	0.185106	5.53464e-05	0.000576162	Soluble
ASPH	A0A0A0MSK8|E5RG56|E5RHJ2|Q12797|Q12797-2|Q12797-6|Q12797-7	SSGNSSSSGSGSGSTSAGSSSPGAR	SSGNSSSSGSGSGSTSAGSSSpPGAR	1	FALSE	SSGNSSSSGSGSGS(0.001)T(0.006)S(0.015)AGS(0.098)S(0.249)S(0.632)PGAR	1.13802	1.25815	1.26859	1.25815	0.909301	0.861652	0.847785	0.861652	5.54309e-05	0.000576162	none
BRD1	O95696|O95696-2	SRSTCGDSEVEEESPGKR	SRSTpCGDSEVEEESpPGKR	2	TRUE	S(0.023)RS(0.464)T(0.535)CGDS(0.109)EVEEES(0.869)PGKR	0.133237	0.0761958	0.125259	0.125259	0.291264	0.264452	0.22093	0.264452	5.63093e-05	0.000583889	Insoluble
NOLC1	A0A0A0MRM9|Q14978|Q14978-2|Q14978-3	LQTPNTFPK	LQTpPNTpFPK	2	TRUE	LQT(1)PNT(1)FPK	1.00884	1.03785	0.824742	1.00884	0.687142	0.674369	0.512048	0.674369	5.7594e-05	0.000594894	Soluble
JPH1	Q9HDC5	SPLRTSLASLRSEQSNGSVLHDAAAAADSPAGTR	SPLRTSpLASLRSpEQSpNGSVLHDAAAAADSPAGTR	3	FALSE	S(0.393)PLRT(0.418)S(0.43)LAS(0.325)LRS(0.49)EQS(0.49)NGS(0.454)VLHDAAAAADSPAGTR	0.533357	0.637007	0.53015	0.533357	0.907511	0.886408	0.932646	0.907511	5.76459e-05	0.000594894	Insoluble
LEO1	Q8WVC0|Q8WVC0-2	AHSDDEK	AHSpDDEK	1	TRUE	AHS(1)DDEK	1.89434	1.43626	1.54137	1.54137	1.03124	1.07194	1.06291	1.06291	5.8243e-05	0.000599626	Soluble
PLEC	Q15149|Q15149-3|Q15149-4	GYYSPYSVSGSGSTAGSR	GYYSPYSpVSGSGSTpAGSpR	3	TRUE	GY(0.006)Y(0.02)S(0.087)PY(0.105)S(0.869)VS(0.199)GS(0.237)GS(0.236)T(0.337)AGS(0.905)R	0.537559	0.527851	0.624111	0.537559	0.301553	0.297422	0.321792	0.301553	5.85679e-05	0.000601538	Soluble
ZNF638	Q14966|Q14966-3	SRSPMHYMYRPR	SpRSpPMHYMYRPR	2	TRUE	S(1)RS(1)PMHYMYRPR_S(0.919)RS(0.763)PMHY(0.312)MY(0.006)RPR_S(1)RS(1)PMHY(0.001)MYRPR	0.425351	0.47403	0.560452	0.47403	0.894287	0.777293	0.83424	0.83424	5.88406e-05	0.000602907	Insoluble
TOP2B	Q02880|Q02880-2	VVEAVNSDSDSEFGIPKK	VVEAVNSpDSpDSpEFGIPKK	3	TRUE	VVEAVNS(1)DS(1)DS(1)EFGIPKK	0.0626284	0.0796094	0.0869907	0.0796094	0.189201	0.155175	0.193135	0.189201	5.99752e-05	0.00061308	Insoluble
G3BP1	Q13283	YQDEVFGGFVTEPQEESEEEVEEPEER	YQDEVFGGFVTEPQEESpEEEVEEPEER	1	TRUE	YQDEVFGGFVT(0.001)EPQEES(0.999)EEEVEEPEER	0.818377	0.724271	0.780981	0.780981	0.516896	0.567459	0.50141	0.516896	6.17414e-05	0.000629646	none
MAGEA1	P43355	QPSEGSSSREEEGPSTSCILESLFR	QPSpEGSpSSREEEGPSTSCILESLFR	2	TRUE	QPS(0.958)EGS(0.82)S(0.173)S(0.049)REEEGPSTSCILESLFR	0.683616	0.55795	0.749611	0.683616	0.969827	0.849569	0.95345	0.95345	6.35316e-05	0.000646378	none
ZC3HC1	C9J0I9|Q86WB0	ARLCSSSSSDTSSR	ARLCSpSSSpSpDTSSR	3	TRUE	ARLCS(0.492)S(0.239)S(0.397)S(0.846)S(0.906)DT(0.117)S(0.003)SR	0.689991	0.721579	0.619553	0.689991	1.05564	1.08206	1.13477	1.08206	6.40118e-05	0.000649735	Insoluble
DKC1	O60832	EVELVSE	EVELVSpE	1	TRUE	EVELVS(1)E	0.527355	0.504675	0.429253	0.504675	0.392179	0.348481	0.327604	0.348481	6.57584e-05	0.000665677	none
VIM	P08670	TYSLGSALRPSTSR	TYSLGSALRPSpTSR	1	TRUE	TYSLGSALRPS(0.961)T(0.037)S(0.001)R	0.255706	0.344067	0.285096	0.285096	0.150983	0.102447	0.170616	0.150983	6.61129e-05	0.000665677	Soluble
DBN1	Q16643|Q16643-2	LSSPVLHR	LSpSpPVLHR	2	TRUE	LS(1)S(1)PVLHR	0.655968	0.921376	0.9309	0.921376	0.433718	0.42813	0.47018	0.433718	6.61134e-05	0.000665677	Soluble
PCYT1A	C9JEJ2|P49585	TSPPCSPANLSR	TpSPPCSpPANLSR	2	TRUE	T(0.979)S(0.021)PPCS(1)PANLSR	1.51624	1.37079	1.67855	1.51624	0.934068	0.970291	1.03638	0.970291	6.61982e-05	0.000665677	Soluble
CENPF	P49454	GSPLLGPVVPGPSPIPSVTEK	GSpPLLGPVVPGPSpPIPSVTEK	2	TRUE	GS(0.996)PLLGPVVPGPS(0.987)PIPS(0.015)VT(0.002)EK	0.933109	1.07756	0.998248	0.998248	0.663552	0.750021	0.664083	0.664083	6.68213e-05	0.000670384	none
LMO7	Q8WWI1-3	RGESLDNLDSPR	RGESpLDNLDSpPR	2	TRUE	RGES(1)LDNLDS(1)PR	0.616881	0.638022	0.625493	0.625493	0.276106	0.247174	0.396653	0.276106	6.73268e-05	0.000673891	Soluble
TMPO	P42166|P42167	LREQGTESRSSTPLPTISSSAENTR	LREQGTESpRSpSTPLPTISSSAENTR	2	TRUE	LREQGT(0.114)ES(0.84)RS(0.538)S(0.345)T(0.163)PLPTISSSAENTR	0.481571	0.258733	0.567903	0.481571	0.905344	0.91158	0.946441	0.91158	7.05466e-05	0.000704488	Insoluble
NUCKS1	Q9H1E3	NSQEDSEDSEDKDVK	NSQEDSpEDSpEDKDVK	2	TRUE	NSQEDS(1)EDS(1)EDKDVK_NS(0.002)QEDS(0.999)EDS(0.999)EDKDVK_NS(0.006)QEDS(0.996)EDS(0.998)EDKDVK	0.570757	0.705281	0.567362	0.570757	0.432628	0.410034	0.38431	0.410034	7.20968e-05	0.000717938	none
PHIP	Q8WWQ0	KAESSSDEEEESEK	KAESpSpSpDEEEESEK	3	TRUE	KAES(1)S(1)S(1)DEEEESEK	0.0485807	0.0654336	0.0444228	0.0485807	0.160749	0.129234	0.147613	0.147613	7.22255e-05	0.000717938	Insoluble
SQSTM1	Q13501	SRLTPVSPESSSTEEK	SRLTpPVSpPESpSSTEEK	3	TRUE	S(0.104)RLT(0.89)PVS(0.83)PES(0.785)S(0.27)S(0.09)T(0.032)EEK	0.823922	0.684223	0.816873	0.816873	0.503814	0.332469	0.413319	0.413319	7.265e-05	0.000720501	Soluble
DNAJC1	Q96KC8	DFDIAEQNESSDEESLRK	DFDIAEQNESpSpDEESLRK	2	TRUE	DFDIAEQNES(0.999)S(0.999)DEES(0.001)LRK	1.35354	1.79546	1.51467	1.51467	1.03102	1.08078	1.04229	1.04229	7.3002e-05	0.000722336	none
SLTM	Q9NWH9	EVSGHSVR	EVSpGHSVR	1	TRUE	EVS(0.999)GHS(0.001)VR_EVS(1)GHSVR	0.224107	0.218004	0.221081	0.221081	0.160015	0.105986	0.150351	0.150351	7.34352e-05	0.000724963	Soluble
SRRM2	Q9UQ35	RRETPSPR	RRETpPSpPR	2	TRUE	RRET(1)PS(1)PR	1.61114	1.9006	0.806865	1.61114	0.86194	0.943338	0.412378	0.86194	7.38902e-05	0.000726182	Soluble
IWS1	Q96ST2	QKDSDSESEER	QKDSpDSpESEER	2	TRUE	QKDS(1)DS(0.944)ES(0.056)EER	1.58089	1.52648	1.46888	1.52648	1.09942	1.06703	1.05225	1.06703	7.38945e-05	0.000726182	none
SRRT	C9JUL9|H7C3A1|Q9BXP5|Q9BXP5-2|Q9BXP5-5	ERFSPPR	ERFSpPPR	1	TRUE	ERFS(1)PPR	1.15891	1.27321	1.34621	1.27321	0.84334	0.904068	0.828931	0.84334	7.43295e-05	0.000728799	none
RRP8	E9PPY3|O43159	TEVSPVPR	TEVSpPVPR	1	TRUE	T(0.002)EVS(0.998)PVPR	0.405581	0.38739	0.307484	0.38739	0.273657	0.197686	0.214487	0.214487	7.54491e-05	0.000738104	Soluble
PPP1R2	P41236	YRIQEQESSGEEDSDLSPEER	YRIQEQESpSpGEEDSDLSPEER	2	TRUE	YRIQEQES(0.998)S(0.996)GEEDS(0.006)DLSPEER	0.549194	0.53806	0.209158	0.53806	1.05701	0.916439	0.797454	0.916439	7.57801e-05	0.000739669	Insoluble
MAP7D1	Q3KQU3|Q3KQU3-2|Q3KQU3-4	ARLSASTASELSPK	ARLSpASTASELSpPK	2	TRUE	ARLS(0.736)AS(0.25)T(0.017)AS(0.003)ELS(0.994)PK_ARLS(0.883)AS(0.091)T(0.026)AS(0.001)ELS(0.999)PK	0.806168	0.764824	0.71354	0.764824	0.571831	0.471954	0.51605	0.51605	7.61333e-05	0.000741443	none
NOC2L	Q9Y3T9	DLFDLNSSEEDDTEGFSER	DLFDLNSpSpEEDDTEGFSER	2	TRUE	DLFDLNS(1)S(1)EEDDTEGFSER	0.482275	0.514741	0.477698	0.482275	0.335634	0.241957	0.319896	0.319896	7.72673e-05	0.000750795	Soluble
GCFC2	P16383	RESEDDPESEPDDHEKR	RESpEDDPESpEPDDHEKR	2	TRUE	RES(1)EDDPES(1)EPDDHEKR	1.13236	1.22163	1.26366	1.22163	0.813501	0.837791	0.75664	0.813501	7.76367e-05	0.000751123	Soluble
PRPF38B	A0A0A0MRN0|Q5VTL8	SIDRGLER	SpIDRGLER	1	TRUE	S(1)IDRGLER	0.738832	0.593802	0.338582	0.593802	1.11789	1.05252	1.07055	1.07055	7.76485e-05	0.000751123	Insoluble
PCM1	E7ETA6|Q15154|Q15154-2	KDEETEESEYDSEHENSEPVTNIR	KDEETpEESEYpDSpEHENSEPVTNIR	3	TRUE	KDEET(0.95)EES(0.197)EY(0.855)DS(0.997)EHENS(0.001)EPVTNIR	0.303979	0.374321	0.283723	0.303979	0.696384	0.673589	0.712739	0.696384	7.8079e-05	0.000753602	Insoluble
CXCR4	P61073|P61073-2	TSAQHALTSVSRGSSLK	TSAQHALTSpVSRGSSpLK	2	TRUE	T(0.001)S(0.001)AQHALT(0.39)S(0.423)VS(0.152)RGS(0.17)S(0.863)LK	1.73533	1.17788	1.86832	1.73533	0.92357	0.798006	0.719456	0.798006	7.83984e-05	0.000754999	Soluble
XRN2	Q9H0D6|Q9H0D6-2	MQNNSSPSISPNTSFTSDGSPSPLGGIKR	MQNNSSpPSISpPNTSFTSDGSPSPLGGIKR	2	FALSE	MQNNS(0.07)S(0.369)PS(0.404)IS(0.544)PNT(0.286)S(0.171)FT(0.098)S(0.054)DGS(0.002)PS(0.001)PLGGIKR	0.311325	0.296182	0.276037	0.296182	0.548039	0.573165	0.581049	0.573165	7.91769e-05	0.000760802	Insoluble
EPB41L1	Q9H4G0-2|Q9H4G0-3|Q9H4G0-4	SLDGAEFSRPASVSENHDAGPDGDKR	SpLDGAEFSRPASVSpENHDAGPDGDKR	2	TRUE	S(1)LDGAEFS(0.004)RPAS(0.227)VS(0.769)ENHDAGPDGDKR	1.39225	1.5279	1.57698	1.5279	1.05617	0.980179	1.02261	1.02261	7.97105e-05	0.000764232	none
DDX23	Q9BUQ8	SSLSPGR	SpSLSpPGR	2	TRUE	S(0.985)S(0.015)LS(1)PGR	1.10153	1.2562	1.12311	1.12311	0.873797	0.812449	0.83329	0.83329	8.06038e-05	0.000771086	none
HNRNPU	Q00839|Q00839-2	SPQPPVEEEDEHFDDTVVCLDTYNCDLHFK	SpPQPPVEEEDEHFDDTVVCLDTYNCDLHFK	1	TRUE	S(1)PQPPVEEEDEHFDDTVVCLDTYNCDLHFK	0.132868	0.140433	0.158649	0.140433	0.224019	0.196512	0.201819	0.201819	8.19191e-05	0.000781938	none
BRD9	Q9H8M2	VGGSEVTELSGSGHDSSYYDDRSDHERER	VGGSEVTELSGSGHDSSYYDDRSpDHERER	1	TRUE	VGGSEVTELSGSGHDSSYYDDRS(1)DHERER	0.51317	0.263462	0.225237	0.263462	0.871128	1.19054	0.71184	0.871128	8.30412e-05	0.000790903	Insoluble
RANBP9	Q96S59|Q96S59-2|Q96S59-3	SQDSYPVSPRPFSSPSMSPSHGMNIHNLASGK	SQDSYPVSPRPFSpSPSMSpPSHGMNIHNLASGK	2	FALSE	SQDSYPVS(0.028)PRPFS(0.495)S(0.448)PS(0.086)MS(0.634)PS(0.308)HGMNIHNLASGK	0.523607	0.453585	0.696117	0.523607	0.869509	0.93089	0.883591	0.883591	8.36437e-05	0.000794891	Insoluble
FAM208A	Q9UK61|Q9UK61-3	LQQFSPLSDYEGQEEEMNGTK	LQQFSPLSpDYpEGQEEEMNGTK	2	TRUE	LQQFS(0.458)PLS(0.875)DY(0.668)EGQEEEMNGTK	0.21624	0.211399	0.215811	0.215811	0.447583	0.366959	0.359587	0.366959	8.45066e-05	0.00080133	Insoluble
ATRX	A0A096LNL9|A0A096LNN3|P46100|P46100-4	LHDFLAHSSEESEETSSPPR	LHDFLAHSpSpEESpEETSSpPPR	4	TRUE	LHDFLAHS(0.888)S(0.888)EES(0.888)EET(0.27)S(0.394)S(0.672)PPR	0.515493	0.354202	0.375192	0.375192	0.27123	0.245183	0.254855	0.254855	8.73636e-05	0.000826609	Soluble
NCAPH	C9J470|E9PHA2|Q15003	SRVFDLQFSTDSPR	SpRVFDLQFSTDSpPR	2	TRUE	S(1)RVFDLQFST(0.004)DS(0.996)PR	0.615213	0.639146	0.558578	0.615213	1.01125	0.974124	0.977341	0.977341	8.93086e-05	0.000843167	Insoluble
SERBP1	Q8NC51|Q8NC51-2|Q8NC51-4	GGSGSHNWGTVKDELTESPK	GGSpGSHNWGTVKDELTESpPK	2	TRUE	GGS(0.764)GS(0.236)HNWGT(0.002)VKDELT(0.113)ES(0.886)PK	0.849457	1.11017	1.01486	1.01486	0.596391	0.635232	0.561618	0.596391	9.04784e-05	0.00085235	Soluble
RBM12B	Q8IXT5	HSSEDFR	HSpSEDFR	1	FALSE	HS(0.706)S(0.294)EDFR	0.418321	0.386514	0.353277	0.386514	0.287758	0.251333	0.254114	0.254114	9.0889e-05	0.000854356	none
PCM1	E7ETA6|Q15154|Q15154-2	SIGSDSQGR	SIGSpDSQGR	1	TRUE	S(0.007)IGS(0.959)DS(0.034)QGR	0.408215	0.198892	0.343745	0.343745	0.696384	0.673589	0.712739	0.696384	9.2651e-05	0.000868683	Insoluble
PTPN12	H3BM04|Q05209|Q05209-2|Q05209-3	TPLSFTNPLHSDDSDSDERNSDGAVTQNK	TPLSFTNPLHSpDDSpDSDERNSDGAVTQNK	2	TRUE	TPLSFT(0.001)NPLHS(0.969)DDS(0.824)DS(0.196)DERNS(0.009)DGAVT(0.001)QNK	0.488475	0.573828	0.406156	0.488475	0.911839	0.944816	0.967391	0.944816	9.28149e-05	0.000868683	Insoluble
PSIP1	O75475|V9GYT7	ETSVSKEDTDHEEK	ETSVSKEDTpDHEEK	1	TRUE	ETSVSKEDT(1)DHEEK	0.390412	0.41455	0.367105	0.390412	0.284622	0.248555	0.263655	0.263655	9.31146e-05	0.000869606	none
CIRBP	D6W5Y5|K7EPM4|K7EQR7|Q14011|Q14011-2	SQSGGYSDR	SQSpGGYSDR	1	TRUE	S(0.001)QS(0.921)GGYS(0.078)DR	0.658049	0.648454	0.545501	0.648454	0.483605	0.384265	0.419048	0.419048	9.34586e-05	0.000870938	none
CCPG1	Q9ULG6|Q9ULG6-2|Q9ULG6-3|Q9ULG6-5	TVSASESEDRLVAEQETEPSK	TVSpASESpEDRLVAEQETEPSK	2	TRUE	T(0.113)VS(0.893)AS(0.457)ES(0.537)EDRLVAEQETEPSK	0.465285	0.556953	0.635156	0.556953	0.335454	0.211326	0.257806	0.257806	9.37079e-05	0.000871383	Soluble
MPHOSPH8	Q99549|Q99549-2	SKPDLESSLESLVFDLR	SKPDLESpSpLESpLVFDLR	3	TRUE	S(0.001)KPDLES(0.999)S(0.999)LES(1)LVFDLR	0.423915	0.509873	0.514483	0.509873	0.316029	0.251794	0.30066	0.30066	9.50278e-05	0.00088176	Soluble
MISP	Q8IVT2	ALSSDSILSPAPDAR	ALSpSpDSILSPAPDAR	2	TRUE	ALS(0.981)S(0.633)DS(0.338)ILS(0.048)PAPDAR	0.69057	0.859742	0.806255	0.806255	0.512365	0.47673	0.521971	0.512365	9.5856e-05	0.00088754	Soluble
SCAF1	Q9H7N4	EVLYDSEGLSGEER	EVLYDSpEGLSpGEER	2	TRUE	EVLY(0.028)DS(0.972)EGLS(1)GEER	0.264225	0.375682	0.484458	0.375682	0.175534	0.12219	0.209292	0.175534	9.75208e-05	0.000901025	Soluble
NSRP1	Q9H0G5	VEENPDADSDFDAKSSADDEIEETR	VEENPDADSpDFDAKSpSpADDEIEETR	3	TRUE	VEENPDADS(1)DFDAKS(0.999)S(0.998)ADDEIEET(0.002)R	1.55845	2.53954	1.79356	1.79356	0.97624	0.870728	0.976617	0.97624	9.86841e-05	0.000909829	Soluble
SAFB	Q15424|Q15424-2|Q15424-3|Q15424-4	SVVSFDKVK	SpVVSpFDKVK	2	TRUE	S(1)VVS(1)FDKVK	0.197341	0.240253	0.184408	0.197341	0.162894	0.142465	0.12318	0.142465	9.88967e-05	0.00090985	none
HDGFRP2	K7EPS6|Q7Z4V5|Q7Z4V5-3|Q7Z4V5-4	EGPDLDRPGSDR	EGPDLDRPGSpDR	1	TRUE	EGPDLDRPGS(1)DR	0.805195	1.06824	0.786713	0.805195	0.609691	0.569492	0.549133	0.569492	9.92019e-05	0.00091072	Soluble
ITPR1	Q14643|Q14643-2|Q14643-3|Q14643-4|Q14643-5|Q14643-6|Q14643-7|Q14643-8	RDSVLAASR	RDSpVLAASpR	2	TRUE	RDS(1)VLAAS(1)R	0.429966	0.569848	0.478852	0.478852	0.714029	0.72431	0.751378	0.72431	0.000100088	0.000916912	none
AAK1	Q2M2I8|Q2M2I8-2	VGSLTPPSSPKTQR	VGSLTpPPSSpPKTQR	2	TRUE	VGS(0.072)LT(0.91)PPS(0.111)S(0.826)PKT(0.082)QR	0.66243	0.505598	0.480548	0.505598	0.932389	0.90172	0.915675	0.915675	0.000100612	0.000919759	Insoluble
AFF4	Q9UHB7	MFSPMEEKELLSPLSEPDDRYPLIVK	MFSpPMEEKELLSpPLSpEPDDRYPLIVK	3	TRUE	MFS(0.999)PMEEKELLS(0.998)PLS(0.997)EPDDRY(0.007)PLIVK	0.467217	0.492743	0.248764	0.467217	0.961973	0.970953	0.99433	0.970953	0.0001028	0.000937776	Insoluble
ADD3	Q9UEY8|Q9UEY8-2	IEEVLSPEGSPSKSPSKK	IEEVLSpPEGSpPSpKSPSKK	3	TRUE	IEEVLS(1)PEGS(0.861)PS(0.668)KS(0.384)PS(0.087)KK	1.49891	1.33309	1.29309	1.33309	1.00215	0.960558	1.00312	1.00215	0.000103289	0.000940258	none
PPP1R7	C9JD73|Q15435	RVESEESGDEEGKK	RVESpEESpGDEEGKK	2	TRUE	RVES(1)EES(1)GDEEGKK	1.57837	2.07824	1.4871	1.57837	1.04855	1.01126	1.03713	1.03713	0.000104812	0.000952116	Soluble
TEX264	A0A087WTU3|Q9Y6I9	SEHSYSESGASGSSFEELDLEGEGPLGESR	SEHSYSESGASpGSpSFEELDLEGEGPLGESR	2	FALSE	SEHSYSES(0.009)GAS(0.661)GS(0.665)S(0.664)FEELDLEGEGPLGESR	0.629526	0.413373	0.379939	0.413373	0.898622	0.817318	0.858261	0.858261	0.000106376	0.000964293	Insoluble
APTX	A0A0A0MRW7|C9J8U3|C9JZ40|Q7Z2E3|Q7Z2E3-10|Q7Z2E3-11|Q7Z2E3-13|Q7Z2E3-4|Q7Z2E3-5|Q7Z2E3-7|Q7Z2E3-8|Q7Z2E3-9	SGNSDSIER	SpGNSpDSIER	2	TRUE	S(0.999)GNS(0.912)DS(0.088)IER	1.54341	1.25596	1.09254	1.25596	0.878119	0.903489	0.802578	0.878119	0.000107609	0.000973434	none
CGN	A2A3M4|A6PVU7|Q9P2M7|Q9P2M7-2	SHSQASLAGPGPVDPSNR	SHSpQASpLAGPGPVDPSNR	2	TRUE	S(0.031)HS(0.969)QAS(1)LAGPGPVDPSNR	0.539183	0.598321	0.486745	0.539183	0.865204	0.831661	0.816872	0.831661	0.00010893	0.000983322	Insoluble
TMPO	P42166|P42167	QNGSNDSDRYSDNEEGK	QNGSNDSpDRYSpDNEEGK	2	TRUE	QNGS(0.004)NDS(0.995)DRY(0.014)S(0.987)DNEEGK	1.16105	1.494	1.34438	1.34438	0.905344	0.91158	0.946441	0.91158	0.000109223	0.00098392	none
CTR9	Q6PD62	SGSEAGSPR	SpGSEAGSpPR	2	TRUE	S(0.962)GS(0.038)EAGS(1)PR	1.56117	1.31077	1.28835	1.31077	0.928216	1.01339	1.00893	1.00893	0.000110394	0.000992398	none
RBM8A	Q9Y5S9	GFGSEEGSR	GFGSpEEGSR	1	TRUE	GFGS(1)EEGSR	0.595049	0.53685	0.576145	0.576145	0.741281	0.770011	0.722241	0.741281	0.000112887	0.00101271	none
HNRNPA2B1	P22626|P22626-2	SGNFGGSR	SGNFGGSpR	1	TRUE	SGNFGGS(1)R	0.28469	0.378832	0.266644	0.28469	0.193814	0.202239	0.192763	0.193814	0.000113357	0.00101481	Soluble
HNRNPA1	F8W6I7|P09651|P09651-2	NQGGYGGSSSSSSYGSGR	NQGGYGGSSSpSSSpYGSGR	2	TRUE	NQGGY(0.003)GGS(0.094)S(0.393)S(0.467)S(0.075)S(0.143)S(0.785)Y(0.015)GS(0.025)GR	0.272738	0.521909	0.400864	0.400864	0.184891	0.186094	0.21517	0.186094	0.000115269	0.0010298	Soluble
GNL1	P36915	REEQTDTSDGESVTHHIRR	REEQTDTpSDGESVTHHIRR	1	FALSE	REEQT(0.039)DT(0.481)S(0.481)DGESVTHHIRR	0.582229	0.505309	0.185541	0.505309	1.01887	1.03312	0.990949	1.01887	0.000115666	0.00103122	Insoluble
NUP133	Q8WUM0	RGPLAGLGPGSTPR	RGPLAGLGPGSpTpPR	2	TRUE	RGPLAGLGPGS(1)T(1)PR	0.923263	0.833959	0.969802	0.923263	0.61607	0.636612	0.693669	0.636612	0.000117792	0.00104504	none
PRKAR2A	P13861|P13861-2	GDSESEEDEDLEVPVPSRFNR	GDSpESpEEDEDLEVPVPSRFNR	2	TRUE	GDS(1)ES(1)EEDEDLEVPVPSRFNR	0.175926	0.327994	0.514876	0.327994	0.899689	0.856166	0.868667	0.868667	0.0001179	0.00104504	Insoluble
CXCR4	P61073|P61073-2	TSAQHALTSVSRGSSLK	TSAQHALTpSVSRGSpSpLK	3	TRUE	TSAQHALT(0.504)S(0.272)VS(0.389)RGS(0.916)S(0.919)LK	1.57205	1.19236	1.28932	1.28932	0.92357	0.798006	0.719456	0.798006	0.000117941	0.00104504	Soluble
RSF1	Q96T23|Q96T23-2|Q96T23-3	RLSSSESEESYLSK	RLSSSpESEESpYLSK	2	TRUE	RLS(0.295)S(0.31)S(0.462)ES(0.086)EES(0.824)Y(0.021)LSK	0.270966	0.401643	0.193486	0.270966	0.135132	0.0884615	0.0991348	0.0991348	0.000119771	0.00105908	Soluble
RIOK2	Q9BVS4	EGSEFSFSDGEVAEK	EGSEFSpFSpDGEVAEK	2	TRUE	EGS(0.042)EFS(0.958)FS(1)DGEVAEK_EGS(0.005)EFS(0.995)FS(0.999)DGEVAEK	1.10995	1.11716	1.13526	1.11716	0.869783	0.809958	0.874278	0.869783	0.000120529	0.00106335	none
MDC1	Q14676	AQPFGFIDSDTDAEEERIPATPVVIPMK	AQPFGFIDSpDTpDAEEERIPATPVVIPMK	2	TRUE	AQPFGFIDS(0.914)DT(0.914)DAEEERIPAT(0.172)PVVIPMK_AQPFGFIDS(0.969)DT(0.969)DAEEERIPAT(0.061)PVVIPMK	0.0875836	0.0586467	0.223189	0.0875836	0.354437	0.368251	0.381554	0.368251	0.000120746	0.00106335	Insoluble
GIT2	Q14161|Q14161-11|Q14161-3|Q14161-5|Q14161-6|Q14161-7|R4GNG3	QKSLDSDLSDGPVTVQEFMEVK	QKSpLDSDLSDGPVTpVQEFMEVK	2	TRUE	QKS(0.971)LDS(0.036)DLS(0.031)DGPVT(0.963)VQEFMEVK	1.15164	1.10844	1.18709	1.15164	0.908046	0.892175	0.854861	0.892175	0.000124293	0.00109237	none
IGF2BP2	F8W930|Q9Y6M1|Q9Y6M1-1|Q9Y6M1-3|Q9Y6M1-4|Q9Y6M1-5|Q9Y6M1-6	ISYIPDEEVSSPSPPQR	ISYIPDEEVSpSPSpPPQR	2	TRUE	IS(0.001)YIPDEEVS(0.501)S(0.501)PS(0.998)PPQR	0.536177	0.608239	0.657851	0.608239	0.387587	0.384872	0.370542	0.384872	0.00012503	0.00109661	Soluble
RSRC2	Q7L4I2	SLSRTPSPPPFR	SpLSpRTpPSpPPPFR	4	TRUE	S(1)LS(1)RT(1)PS(1)PPPFR	1.4443	1.28345	1.50626	1.4443	0.929432	1.01446	1.01646	1.01446	0.000127829	0.00111889	none
OTUD7B	Q6GQQ9|Q6GQQ9-2	STPESGDSDKESVGSSSTSNEGGR	STPESpGDSpDKESVGSSSTSNEGGR	2	TRUE	S(0.049)T(0.066)PES(0.885)GDS(0.988)DKES(0.012)VGSSSTSNEGGR	1.13726	1.29914	1.24164	1.24164	0.739426	0.721197	0.801515	0.739426	0.000130179	0.00113716	Soluble
HIST1H1E	P10412	SETAPAAPAAPAPAEKTPVKK	SpETpAPAAPAAPAPAEKTPVKK	2	TRUE	S(0.98)ET(0.982)APAAPAAPAPAEKT(0.038)PVKK	0.209953	0.216775	0.194517	0.209953	0.0986366	0.0302821	0.0353643	0.0353643	0.000131296	0.00114461	Soluble
AKAP11	Q9UKA4	YPSCESVTDEYAGHLIQILK	YPSCESpVTpDEYAGHLIQILK	2	FALSE	Y(0.15)PS(0.161)CES(0.575)VT(0.575)DEY(0.54)AGHLIQILK	1.1176	0.950624	0.897365	0.950624	0.77504	0.708907	0.680088	0.708907	0.00013218	0.00114831	none
TFG	Q05BK6|Q92734|Q92734-2|Q92734-3|Q92734-4	SASDSSGK	SpASDSSpGK	2	TRUE	S(0.924)AS(0.067)DS(0.028)S(0.981)GK	1.32244	1.46078	1.07426	1.32244	0.892411	0.824254	0.735423	0.824254	0.000132252	0.00114831	Soluble
CHD7	Q9P2D1	GKNFDEESNASMSTAR	GKNFDEESpNASpMSTAR	2	TRUE	GKNFDEES(1)NAS(0.943)MS(0.047)T(0.01)AR	0.0916004	0.271827	0.225846	0.225846	0.696135	0.626573	0.605347	0.626573	0.00013368	0.00115838	Insoluble
SLC39A7	A0A087WTX2|A2AAT0|Q92504	EKQSSEEEEKETR	EKQSpSpEEEEKETR	2	TRUE	EKQS(1)S(0.999)EEEEKET(0.001)R_EKQS(1)S(1)EEEEKETR	1.4473	1.54082	1.6469	1.54082	1.12612	1.04757	1.05629	1.05629	0.000133957	0.00115846	none
PPP1R2	P41236	IQEQESSGEEDSDLSPEEREK	IQEQESpSpGEEDSDLSPEEREK	2	TRUE	IQEQES(0.999)S(0.999)GEEDS(0.001)DLSPEEREK	0.747318	0.458145	0.292911	0.458145	1.05701	0.916439	0.797454	0.916439	0.000136607	0.00117902	Insoluble
EIF4B	P23588|P23588-2	ERSRTGSESSQTGTSTTSSR	ERSpRTpGSESSpQTGTSTTSSR	3	TRUE	ERS(0.786)RT(0.819)GS(0.375)ES(0.233)S(0.711)QT(0.068)GT(0.003)S(0.001)T(0.001)T(0.001)SSR	0.650643	0.696118	0.573584	0.650643	1.02499	1.00609	1.04886	1.02499	0.000137874	0.00118759	Insoluble
CLASP1	Q7Z460-4	RQSSGSATNVASTPDNR	RQSpSGSATNVASpTPDNR	2	TRUE	RQS(0.945)S(0.055)GS(0.305)AT(0.212)NVAS(0.439)T(0.043)PDNR	1.24728	1.27524	1.15888	1.24728	0.855829	0.893682	0.96053	0.893682	0.000138538	0.00119093	none
TRA2B	H7C2L4|P62995	HSHSHSPMSTR	HSpHSpHSpPMSTR	3	TRUE	HS(0.999)HS(1)HS(0.997)PMS(0.004)T(0.001)R	0.381137	0.276308	0.398854	0.381137	0.215801	0.217738	0.20134	0.215801	0.000139559	0.00119732	Soluble
SRRM1	A9Z1X7|M0R088|Q8IYB3	RHSPSPR	RHSpPSPR	1	TRUE	RHS(0.977)PS(0.023)PR_RHS(0.905)PS(0.095)PR_RHS(0.998)PS(0.002)PR	1.28581	1.69944	1.06426	1.28581	1.00084	1.03737	0.618769	1.00084	0.000140305	0.00120053	Soluble
HDGF	P51858|P51858-2|P51858-3	NSTPSEPGSGR	NSTpPSEPGSGR	1	FALSE	NS(0.002)T(0.732)PS(0.264)EPGS(0.002)GR	1.58251	1.5695	1.55879	1.5695	1.22308	1.11273	1.09276	1.11273	0.000140721	0.00120053	none
EIF4B	P23588|P23588-2	ERSRTGSESSQTGTSTTSSR	ERSpRTpGSpESpSQTGTSTTSSR	4	TRUE	ERS(0.992)RT(0.992)GS(0.992)ES(0.528)S(0.465)QT(0.026)GT(0.002)S(0.001)T(0.001)T(0.001)SSR	1.46575	1.65975	1.36254	1.46575	1.02499	1.00609	1.04886	1.02499	0.000140766	0.00120053	none
ATP7A	Q04656|Q04656-2|Q04656-3|Q04656-5	SPSEISVHVGIDDTSRNSPK	SPSpEISpVHVGIDDTpSRNSPK	3	TRUE	S(0.439)PS(0.553)EIS(0.938)VHVGIDDT(0.494)S(0.442)RNS(0.133)PK	0.507674	0.675708	0.443624	0.507674	1.00512	0.958642	0.923995	0.958642	0.000141553	0.00120487	Insoluble
SQSTM1	Q13501	SRLTPVSPESSSTEEK	SRLTPVSPESpSpSpTEEK	3	TRUE	S(0.001)RLT(0.002)PVS(0.316)PES(0.749)S(0.938)S(0.851)T(0.143)EEK	0.650067	0.629428	0.738069	0.650067	0.503814	0.332469	0.413319	0.413319	0.000143246	0.00121689	Soluble
SSFA2	P28290|P28290-3	RSQSLPTTLLSPVR	RSpQSpLPTTLLSPVR	2	TRUE	RS(1)QS(0.988)LPT(0.009)T(0.002)LLSPVR	0.611468	0.485338	0.49437	0.49437	0.35247	0.287705	0.38718	0.35247	0.000146056	0.00123594	Soluble
PPP1R7	C9JD73|Q15435	VESEESGDEEGK	VESpEESpGDEEGK	2	TRUE	VES(1)EES(1)GDEEGK	1.79791	1.33321	1.37417	1.37417	1.04855	1.01126	1.03713	1.03713	0.000146061	0.00123594	none
SRRM1	A9Z1X7|M0R088|Q8IYB3	RQSPSPSTR	RQSpPSpPSTR	2	TRUE	RQS(0.934)PS(0.642)PS(0.252)T(0.172)R_RQS(0.996)PS(0.972)PS(0.03)T(0.002)R	1.54606	1.65122	0.898253	1.54606	1.00084	1.03737	0.618769	1.00084	0.000147125	0.00123963	Soluble
NOP56	O00567	EELMSSDLEETAGSTSIPK	EELMSSpDLEETpAGSTSIPK	2	TRUE	EELMS(0.441)S(0.559)DLEET(0.846)AGS(0.106)T(0.044)S(0.005)IPK	0.337755	0.37223	0.268637	0.337755	0.206755	0.183972	0.177059	0.183972	0.000147161	0.00123963	Soluble
PHF3	Q92576|Q92576-2	RSSKSFSLDEPPLFIPDNIATIRR	RSSpKSpFSLDEPPLFIPDNIATIRR	2	FALSE	RS(0.541)S(0.601)KS(0.706)FS(0.152)LDEPPLFIPDNIATIRR	0.622661	0.40443	0.49065	0.49065	0.83077	0.85412	0.83424	0.83424	0.000147356	0.00123963	Insoluble
THRAP3	Q9Y2W1	SSSPPPR	SpSSpPPPR	2	TRUE	S(0.993)S(0.268)S(0.739)PPPR	0.632349	0.64335	0.555285	0.632349	0.420176	0.414222	0.373519	0.414222	0.000149835	0.00125803	Soluble
TRA2A	Q13595|Q13595-4	AHTPTPGIYMGR	AHTpPTPGIYMGR	1	TRUE	AHT(1)PTPGIYMGR	0.316194	0.307517	0.298931	0.307517	0.191521	0.169064	0.224778	0.191521	0.000156212	0.00130903	Soluble
NIFK	Q9BYG3	KVSGTLDTPEKTVDSQGPTPVCTPTFLER	KVSGTLDTpPEKTVDSpQGPTpPVCTpPTFLER	4	TRUE	KVS(0.089)GT(0.088)LDT(0.457)PEKT(0.446)VDS(0.969)QGPT(0.971)PVCT(0.822)PT(0.157)FLER	0.0316338	0.0347782	0.0683993	0.0347782	0.168115	0.122031	0.163944	0.163944	0.000162379	0.00135808	Insoluble
ATP2B1	E7ERY9|P20020|P20020-3|P20020-4|P20020-6	IEDSEPHIPLIDDTDAEDDAPTKR	IEDSpEPHIPLIDDTpDAEDDAPTKR	2	TRUE	IEDS(1)EPHIPLIDDT(1)DAEDDAPTKR	0.473526	0.819899	0.471138	0.473526	1.05217	0.992393	0.947762	0.992393	0.000165785	0.00138298	Insoluble
ZZEF1	O43149	LLSFRSMEEAR	LLSpFRSpMEEAR	2	TRUE	LLS(1)FRS(1)MEEAR	0.603276	0.745668	0.629896	0.629896	0.956704	0.894317	0.938506	0.938506	0.000165996	0.00138298	none
SPECC1L	Q69YQ0|Q69YQ0-2	KGSSGNASEVSVACLTER	KGSpSpGNASEVSVACLTER	2	TRUE	KGS(0.993)S(0.993)GNAS(0.013)EVSVACLTER	1.25049	1.5103	2.0478	1.5103	0.731331	0.809159	0.811777	0.809159	0.000167152	0.00138993	Soluble
DDX54	Q8TDD1|Q8TDD1-2	GSDSEDGEFEIQAEDDAR	GSpDSpEDGEFEIQAEDDAR	2	TRUE	GS(1)DS(1)EDGEFEIQAEDDAR	0.641834	0.530942	0.529213	0.530942	0.376686	0.337216	0.401866	0.376686	0.000169181	0.00140411	Soluble
RSF1	Q96T23|Q96T23-2|Q96T23-3	GRSTDEYSEADEEEEEEEGKPSRK	GRSpTDEYSpEADEEEEEEEGKPSRK	2	TRUE	GRS(0.848)T(0.15)DEY(0.009)S(0.994)EADEEEEEEEGKPSRK	0.0717814	0.038259	0.0429909	0.0429909	0.135132	0.0884615	0.0991348	0.0991348	0.000171782	0.00142296	Insoluble
IWS1	Q96ST2	HQASDSENEEPPKPR	HQASpDSpENEEPPKPR	2	TRUE	HQAS(1)DS(1)ENEEPPKPR	2.11398	1.3086	2.0784	2.0784	1.09942	1.06703	1.05225	1.06703	0.000172694	0.00142778	Soluble
CEP170	H0Y2V6|Q5SW79	HDDGTQSDSENAGAHR	HDDGTQSpDSENAGAHR	1	TRUE	HDDGTQS(0.98)DS(0.02)ENAGAHR	1.34072	1.48628	1.12643	1.34072	0.946035	0.954756	0.918612	0.946035	0.000173793	0.00143412	none
PPP1R18	A0A0G2JHC2|Q6NYC8|Q6NYC8-2	EERLSPR	EERLSpPR	1	TRUE	EERLS(1)PR	0.688939	0.756508	0.77591	0.756508	0.4858	0.565633	0.572228	0.565633	0.000182823	0.00150577	none
ZRANB2	O95218|O95218-2	EVEDKESEGEEEDEDEDLSK	EVEDKESpEGEEEDEDEDLSK	1	TRUE	EVEDKES(1)EGEEEDEDEDLSK	1.17231	1.49537	1.26687	1.26687	0.995469	0.978889	0.853921	0.978889	0.000185251	0.00152286	none
CARHSP1	H3BNU9|H3BPY5|H3BSW7|H3BTK3|H3BUY4|I3L3X8|Q9Y2V2	SRERSPSPLRGNVVPSPLPTR	SpRERSpPSpPLRGNVVPSPLPTR	3	TRUE	S(0.776)RERS(0.991)PS(0.904)PLRGNVVPS(0.312)PLPT(0.017)R	0.711093	0.725475	0.83434	0.725475	1.29649	1.04993	1.06806	1.06806	0.000189001	0.00155074	Insoluble
TNKS1BP1	Q9C0C2	VPSSDEEVVEEPQSR	VPSpSpDEEVVEEPQSR	2	TRUE	VPS(1)S(1)DEEVVEEPQSR	1.28547	1.62366	1.53528	1.53528	0.85452	0.809596	0.728729	0.809596	0.000189469	0.00155164	Soluble
CD97	P48960|P48960-2|P48960-3	YSEFTSTTSGTGHNQTR	YSEFTSpTpTpSGTGHNQTR	3	FALSE	Y(0.001)S(0.002)EFT(0.392)S(0.711)T(0.711)T(0.657)S(0.402)GT(0.123)GHNQTR	1.05942	0.965548	1.02127	1.02127	0.775484	0.765524	0.747524	0.765524	0.000190242	0.00155502	none
SRSF9	Q13242	GRDSPYQSRGSPHYFSPFRPY	GRDSpPYQSpRGSpPHYFSPFRPY	3	TRUE	GRDS(0.668)PY(0.511)QS(0.786)RGS(0.727)PHY(0.303)FS(0.006)PFRPY	0.44633	0.684762	0.409309	0.44633	0.329617	0.313958	0.266559	0.313958	0.000192401	0.00156688	Soluble
TBC1D4	O60343-2	QSSSEQCSDGEGR	QSSpSEQCSpDGEGR	2	TRUE	QS(0.151)S(0.792)S(0.057)EQCS(1)DGEGR	1.25075	1.24997	1.33038	1.25075	1.00842	0.986178	0.997526	0.997526	0.000192417	0.00156688	none
HIRIP3	Q9BW71	GEESSEEEEKGYK	GEESpSpEEEEKGYK	2	TRUE	GEES(0.673)S(0.974)EEEEKGY(0.354)K	1.34883	1.49241	1.61708	1.49241	0.937456	0.97256	0.934412	0.937456	0.000193868	0.00157572	Soluble
SF1	Q15637|Q15637-2|Q15637-3|Q15637-4|Q15637-5|Q15637-6|Q15637-7	TGDLGIPPNPEDRSPSPEPIYNSEGK	TGDLGIPPNPEDRSpPSpPEPIYNSEGK	2	TRUE	T(0.025)GDLGIPPNPEDRS(0.991)PS(0.976)PEPIY(0.001)NS(0.007)EGK_T(0.023)GDLGIPPNPEDRS(0.983)PS(0.993)PEPIY(0.001)NSEGK_T(0.005)GDLGIPPNPEDRS(0.995)PS(0.999)PEPIYNSEGK	1.12779	1.41747	1.32632	1.32632	0.801044	0.817651	0.728722	0.801044	0.000195161	0.00158326	Soluble
RBM12B	Q8IXT5	CPSDEDFR	CPSpDEDFR	1	TRUE	CPS(1)DEDFR	0.434342	0.522203	0.362797	0.434342	0.287758	0.251333	0.254114	0.254114	0.000198545	0.0016062	Soluble
SCAF1	Q9H7N4	EGSSSSEGRGDTDKYLK	EGSpSSpSEGRGDTDKYLK	2	TRUE	EGS(0.807)S(0.192)S(0.513)S(0.485)EGRGDT(0.002)DKYLK	0.401977	0.268373	0.464958	0.401977	0.175534	0.12219	0.209292	0.175534	0.000198732	0.0016062	Soluble
RBM5	P52756	SEDGYHSDGDYGEHDYRHDISDER	SEDGYHSpDGDYGEHDYRHDISDER	1	TRUE	SEDGYHS(1)DGDYGEHDYRHDISDER	0.440757	0.439923	0.505553	0.440757	0.68628	0.636768	0.706184	0.68628	0.000199406	0.00160864	none
LEO1	Q8WVC0|Q8WVC0-2	NAIASDSEADSDTEVPK	NAIASDSpEADSpDTpEVPK	3	TRUE	NAIAS(0.079)DS(0.961)EADS(0.994)DT(0.966)EVPK	1.30618	1.40731	1.4281	1.40731	1.03124	1.07194	1.06291	1.06291	0.000200183	0.0016119	none
CCDC86	Q9H6F5	LQQGAGLESPQGQPEPGAASPQR	LQQGAGLESpPQGQPEPGAASpPQR	2	TRUE	LQQGAGLES(1)PQGQPEPGAAS(1)PQR	0.208616	0.23626	0.204596	0.208616	0.143567	0.0929749	0.10357	0.10357	0.000202319	0.00162607	Soluble
SCAF1	Q9H7N4	SPSPAPAPAPAAAAGPPTR	SpPSpPAPAPAPAAAAGPPTR	2	TRUE	S(1)PS(1)PAPAPAPAAAAGPPTR	0.360674	0.435815	0.335193	0.360674	0.175534	0.12219	0.209292	0.175534	0.000206244	0.00165247	Soluble
NOC2L	Q9Y3T9	KQFKDLFDLNSSEEDDTEGFSER	KQFKDLFDLNSpSpEEDDTEGFSER	2	TRUE	KQFKDLFDLNS(1)S(1)EEDDTEGFSER	0.262599	0.159337	0.215425	0.215425	0.335634	0.241957	0.319896	0.319896	0.000206368	0.00165247	none
SVIL	O95425-2|O95425-3	DSSFTEVPRSPK	DSSpFTEVPRSpPK	2	TRUE	DS(0.102)S(0.855)FT(0.043)EVPRS(1)PK	0.340219	0.33242	0.399991	0.340219	0.553987	0.477249	0.593254	0.553987	0.000208098	0.00166324	Insoluble
PLA2G4A	P47712	RQNPSRCSVSLSNVEAR	RQNPSpRCSVSpLSNVEAR	2	TRUE	RQNPS(0.879)RCS(0.154)VS(0.882)LS(0.085)NVEAR	0.649157	0.722906	0.800151	0.722906	1.04709	1.08097	1.06917	1.06917	0.000209421	0.00166838	none
HNRNPC	B4DY08|P07910|P07910-2	GDDQLELIKDDEKEAEEGEDDRDSANGEDDS	GDDQLELIKDDEKEAEEGEDDRDSpANGEDDS	1	TRUE	GDDQLELIKDDEKEAEEGEDDRDS(0.927)ANGEDDS(0.073)	0.0335337	0.0413035	0.0467978	0.0413035	0.0852472	0.056796	0.0838054	0.0838054	0.000209997	0.00166838	Insoluble
BZW2	B5MCE7|B5MCH7|E9PFD4|Q9Y6E2	FVEWLQNAEEESESEGEEN	FVEWLQNAEEESpESpEGEEN	2	TRUE	FVEWLQNAEEES(1)ES(1)EGEEN	0.855781	0.901868	0.721179	0.855781	1.12572	1.2223	1.16728	1.16728	0.000210245	0.00166838	none
CENPC	H0Y8J2|Q03188	LNNNYLMSGKNDVDDEEVHGSSDDSK	LNNNYLMSGKNDVDDEEVHGSpSpDDSK	2	TRUE	LNNNYLMSGKNDVDDEEVHGS(0.995)S(0.995)DDS(0.01)K	0.315425	0.377795	0.237071	0.315425	0.537274	0.495175	0.505724	0.505724	0.000210591	0.00166838	Insoluble
CXORF38	Q8TB03|Q8TB03-2	LDSQEPGRQTPDR	LDSQEPGRQTpPDR	1	TRUE	LDS(0.004)QEPGRQT(0.996)PDR	0.557695	0.756352	0.73853	0.73853	1.00009	0.971548	0.935116	0.971548	0.00021067	0.00166838	none
UTP18	Q9Y5J1	KTSSDDESEEDEDDLLQR	KTSSpDDESpEEDEDDLLQR	2	TRUE	KT(0.039)S(0.173)S(0.788)DDES(1)EEDEDDLLQR_KT(0.001)S(0.111)S(0.888)DDES(1)EEDEDDLLQR	0.263137	0.264238	0.271012	0.264238	0.189983	0.130419	0.193905	0.189983	0.000211967	0.00167558	Soluble
IRS2	Q9Y4H2	ASSPAESSPEDSGYMR	ASSpPAESpSpPEDSGYMR	3	TRUE	AS(0.012)S(0.988)PAES(1)S(1)PEDSGYMR	1.18618	1.19782	1.08353	1.18618	0.938133	0.83327	0.810504	0.83327	0.000212657	0.00167797	none
SRRM1	A9Z1X7|M0R088|Q8IYB3	SRSYSPR	SRSpYSpPR	2	TRUE	S(0.152)RS(0.838)Y(0.017)S(0.993)PR	0.614745	0.597094	0.482975	0.597094	1.00084	1.03737	0.618769	1.00084	0.000214348	0.00168823	Insoluble
TMPO	P42166|P42167	LREQGTESR	LREQGTESpR	1	TRUE	LREQGT(0.003)ES(0.997)R_LREQGTES(1)R	0.355284	0.571525	0.359358	0.359358	0.905344	0.91158	0.946441	0.91158	0.000215709	0.00169587	Insoluble
GLYR1	K7EMM8|Q49A26|Q49A26-2|Q49A26-3|Q49A26-4	RVSSGSSER	RVSSGSpSER	1	FALSE	RVSSGS(0.5)S(0.5)ER	0.267463	0.193735	0.201961	0.201961	0.155288	0.112031	0.10954	0.112031	0.000216474	0.00169879	Soluble
ACACA	Q13085|Q13085-4	FIIGSVSEDNSEDEISNLVK	FIIGSVSpEDNSpEDEISNLVK	2	TRUE	FIIGS(0.024)VS(0.976)EDNS(0.998)EDEIS(0.002)NLVK_FIIGS(0.005)VS(0.919)EDNS(1)EDEIS(0.076)NLVK_FIIGS(0.045)VS(0.955)EDNS(1)EDEISNLVK	1.2942	1.23367	1.21697	1.23367	1.00437	0.974756	0.977908	0.977908	0.000217912	0.00170698	none
HDAC2	Q92769|Q92769-3	RIACDEEFSDSEDEGEGGR	RIACDEEFSpDSpEDEGEGGR	2	TRUE	RIACDEEFS(1)DS(1)EDEGEGGR	1.21825	1.27266	1.40447	1.27266	0.864382	0.807131	0.82811	0.82811	0.000218883	0.00171148	Soluble
HSP90AB1	P08238	IEDVGSDEEDDSGKDKK	IEDVGSpDEEDDSGKDKK	1	TRUE	IEDVGS(0.985)DEEDDS(0.015)GKDKK	1.248	1.23118	1.35057	1.248	0.989338	0.90829	0.986563	0.986563	0.000219825	0.00171574	none
HIST1H1E	P10412	SETAPAAPAAPAPAEKTPVK	SpETpAPAAPAAPAPAEKTPVK	2	TRUE	S(0.999)ET(0.999)APAAPAAPAPAEKT(0.002)PVK	0.174352	0.189068	0.112377	0.174352	0.0986366	0.0302821	0.0353643	0.0353643	0.000220764	0.00171997	Soluble
LIMA1	Q9UHB6|Q9UHB6-4	SKEGHSLEMENENLVENGADSDEDDNSFLK	SpKEGHSLEMENENLVENGADSpDEDDNSFLK	2	TRUE	S(0.982)KEGHS(0.018)LEMENENLVENGADS(0.999)DEDDNS(0.001)FLK	0.553609	0.573986	0.716541	0.573986	0.384988	0.356499	0.43891	0.384988	0.000222841	0.00173303	Soluble
ZC3HAV1	Q7Z2W4	FFQGSQEFLASASASAERSCTPSPDQISHR	FFQGSQEFLASpASpASpAERSCTPSPDQISHR	3	FALSE	FFQGS(0.011)QEFLAS(0.536)AS(0.536)AS(0.536)AERS(0.536)CT(0.536)PS(0.306)PDQIS(0.002)HR_FFQGSQEFLAS(0.57)AS(0.57)AS(0.57)AERS(0.573)CT(0.573)PS(0.142)PDQISHR	0.809171	0.634786	0.837742	0.809171	0.520073	0.482477	0.495002	0.495002	0.000224214	0.00174058	Soluble
GLYR1	K7EMM8|Q49A26|Q49A26-2|Q49A26-3|Q49A26-4	VSSGSSER	VSSpGSSpER	2	TRUE	VS(0.132)S(0.862)GS(0.092)S(0.913)ER	0.367116	0.252514	0.241145	0.252514	0.155288	0.112031	0.10954	0.112031	0.000225631	0.00174844	Soluble
TRA2B	H7C2L4|P62995	SGSAHGSGK	SpGSpAHGSpGK	3	TRUE	S(1)GS(1)AHGS(1)GK	0.449148	0.423045	0.290532	0.423045	0.215801	0.217738	0.20134	0.215801	0.000228055	0.00176092	Soluble
DEK	B4DFG0|H0Y8X0|P35659	NKEESSDDEDKESEEEPPK	NKEESpSpDDEDKESEEEPPK	2	TRUE	NKEES(0.985)S(0.93)DDEDKES(0.085)EEEPPK	1.21217	1.13591	1.12861	1.13591	0.879462	0.83171	0.792481	0.83171	0.000228056	0.00176092	none
AKAP2	Q9Y2D5|Q9Y2D5-4|Q9Y2D5-5|Q9Y2D5-6|Q9Y2D5-7	QVLQSTQSPR	QVLQSTQSpPR	1	TRUE	QVLQSTQS(1)PR	0.689791	0.683842	0.733701	0.689791	0.45244	0.534403	0.537704	0.534403	0.000231245	0.00178236	none
SLC39A10	Q9ULF5|Q9ULF5-2	QNTEESTIGR	QNTpEESpTIGR	2	TRUE	QNT(0.991)EES(0.931)T(0.078)IGR	0.586102	0.729886	0.729442	0.729442	0.990729	1.12632	1.17988	1.12632	0.000234206	0.00180197	Insoluble
PLA2G4A	P47712	HIVSNDSSDSDDESHEPK	HIVSNDSSDSpDDESHEPK	1	TRUE	HIVSNDS(0.042)S(0.178)DS(0.77)DDES(0.01)HEPK	0.734886	0.777307	0.915765	0.777307	1.04709	1.08097	1.06917	1.06917	0.000234926	0.0018043	none
GOLGA1	Q5T165|Q92805	SVSKESVASMGADSGDDFASDGSSSREDLSSQLLR	SVSpKESVASMGADSpGDDFASDGSSSREDLSSQLLR	2	TRUE	S(0.108)VS(0.858)KES(0.034)VASMGADS(1)GDDFASDGSSSREDLSSQLLR	0.549108	0.532996	0.530109	0.532996	0.838883	0.969325	0.853872	0.853872	0.000237534	0.0018211	Insoluble
ATRX	A0A096LNL9|A0A096LNN3|P46100|P46100-4	DFDSSEDEKHSK	DFDSpSEDEKHSpK	2	TRUE	DFDS(0.844)S(0.294)EDEKHS(0.862)K	0.119151	0.0943191	0.149794	0.119151	0.27123	0.245183	0.254855	0.254855	0.00024356	0.00186327	Insoluble
RSRC2	Q7L4I2	DGLAPEKTSPDRDK	DGLAPEKTpSPDRDK	1	FALSE	DGLAPEKT(0.5)S(0.5)PDRDK	1.4363	1.3891	1.59816	1.4363	0.929432	1.01446	1.01646	1.01446	0.000243897	0.00186327	none
ATRX	A0A096LNL9|A0A096LNN3|P46100|P46100-4	IKPVTENLVLSSHTGFCQSSGDEALSK	IKPVTENLVLSSHTGFCQSpSpGDEALSK	2	FALSE	IKPVTENLVLS(0.268)S(0.233)HT(0.233)GFCQS(0.632)S(0.632)GDEALSK	0.16248	0.139508	0.13203	0.139508	0.27123	0.245183	0.254855	0.254855	0.000244885	0.00186752	Insoluble
FIP1L1	Q6UN15|Q6UN15-3	RRHESEEGDSHRR	RRHESpEEGDSHRR	1	TRUE	RRHES(0.974)EEGDS(0.026)HRR	0.819269	0.481058	0.557055	0.557055	0.973747	0.965899	0.914086	0.965899	0.00025012	0.00190408	Insoluble
SRRM2	Q9UQ35	NHSGSRTPPVALNSSR	NHSpGSpRTpPPVALNSSR	3	TRUE	NHS(1)GS(1)RT(1)PPVALNSSR_NHS(0.936)GS(0.973)RT(0.998)PPVALNS(0.085)S(0.008)R	0.530054	0.349474	0.25447	0.349474	0.86194	0.943338	0.412378	0.86194	0.000250846	0.00190625	Insoluble
DNTTIP2	J3KP30|Q5QJE6	ESYTEEIVSEAESHVSGISR	ESYTEEIVSpEAESHVSGISR	1	TRUE	ESYTEEIVS(1)EAESHVSGISR	0.237188	0.248114	0.253509	0.248114	0.191551	0.122369	0.162767	0.162767	0.000251716	0.00190951	Soluble
LMNB2	J9JID7|Q03252	AGGPATPLSPTR	AGGPATpPLSPTpR	2	TRUE	AGGPAT(1)PLS(0.19)PT(0.811)R	0.715725	0.961236	0.998153	0.961236	0.40771	0.413491	0.436908	0.413491	0.000254307	0.00192579	Soluble
CCDC6	Q16204	QLSESESSLEMDDERYFNEMSAQGLRPR	QLSpESESSpLEMDDERYFNEMSAQGLRPR	2	TRUE	QLS(0.955)ES(0.045)ES(0.212)S(0.788)LEMDDERYFNEMSAQGLRPR	0.917418	0.799701	0.755373	0.799701	1.18782	1.16382	1.10409	1.16382	0.000255147	0.00192854	none
JMY	Q8N9B5|Q8N9B5-2	RSSAWAEGGSPR	RSSAWAEGGSpPR	1	TRUE	RSSAWAEGGS(1)PR	1.04628	1.16699	0.910327	1.04628	0.823724	0.746068	0.700244	0.746068	0.000255562	0.00192854	none
PFKFB2	O60825	RNSFTPLSSSNTIR	RNSpFTPLSSSNTIR	1	TRUE	RNS(1)FTPLSSSNTIR	0.742179	0.834912	0.849489	0.834912	1.06873	1.02953	1.06348	1.06348	0.000260807	0.00196263	none
NOL8	Q76FK4|Q76FK4-2	KRNSISDDDTDSEDELR	KRNSpISpDDDTpDSpEDELR	4	TRUE	KRNS(1)IS(1)DDDT(1)DS(1)EDELR	0.229216	0.293445	0.249716	0.249716	0.427126	0.380672	0.461684	0.427126	0.000260993	0.00196263	Insoluble
TOP2B	Q02880|Q02880-2	KVVEAVNSDSDSEFGIPK	KVVEAVNSDSpDSpEFGIPK	2	TRUE	KVVEAVNS(0.369)DS(0.644)DS(0.987)EFGIPK	0.0742887	0.121433	0.0943495	0.0943495	0.189201	0.155175	0.193135	0.189201	0.000261865	0.00196263	Insoluble
SRSF9	Q13242	STSYGYSR	SpTSYGYSpR	2	TRUE	S(0.665)T(0.103)S(0.231)YGYS(1)R	0.489494	0.400573	0.376848	0.400573	0.329617	0.313958	0.266559	0.313958	0.000262228	0.00196263	none
SRRM2	Q9UQ35	SLSSPRSK	SpLSpSpPRSK	3	TRUE	S(1)LS(0.998)S(0.997)PRS(0.005)K	0.395068	0.513625	0.139677	0.395068	0.86194	0.943338	0.412378	0.86194	0.000262672	0.00196263	Insoluble
SQSTM1	Q13501	SRLTPVSPESSSTEEK	SRLTpPVSpPESSpSTEEK	3	TRUE	S(0.026)RLT(0.986)PVS(0.973)PES(0.077)S(0.778)S(0.135)T(0.025)EEK	0.588865	0.589961	0.704646	0.589961	0.503814	0.332469	0.413319	0.413319	0.000263121	0.00196263	Soluble
LARP1	Q6PKG0	QHYQKETESAPGSPR	QHYQKETESpAPGSpPR	2	TRUE	QHY(0.169)QKET(0.361)ES(0.489)APGS(0.98)PR	0.297487	0.337054	0.332662	0.332662	0.491795	0.478826	0.456449	0.478826	0.000263258	0.00196263	none
PRPF40A	O75400|O75400-2	TGKDSGNWDTSGSELSEGELEKR	TGKDSGNWDTSpGSELSpEGELEKR	2	TRUE	T(0.003)GKDS(0.013)GNWDT(0.448)S(0.48)GS(0.215)ELS(0.842)EGELEKR	0.773458	0.617652	0.556655	0.617652	1.11053	1.14116	1.03809	1.11053	0.000265975	0.00197947	Insoluble
THRAP3	Q9Y2W1	SRESVDSRDSSHSRER	SRESVDSpRDSpSpHSpRER	4	TRUE	S(0.033)RES(0.368)VDS(0.645)RDS(0.989)S(0.976)HS(0.99)RER	0.223886	0.330808	0.220654	0.223886	0.420176	0.414222	0.373519	0.414222	0.000268227	0.00199281	Insoluble
SHCBP1	Q8NEM2	GLFQDEDSCSDCSYR	GLFQDEDSpCSpDCSYR	2	TRUE	GLFQDEDS(1)CS(1)DCSYR	1.65878	1.50255	1.41067	1.50255	0.871995	0.904217	0.870632	0.871995	0.000269385	0.00199798	Soluble
TOR1AIP1	H0YD16|J3KN66|Q5JTV8|Q5JTV8-3	SRDSDESGDK	SRDSpDESGDK	1	TRUE	S(0.007)RDS(0.991)DES(0.002)GDK	1.09946	1.33548	1.20211	1.20211	0.899932	0.872648	0.933507	0.899932	0.000273889	0.0020279	none
TJP2	Q9UDY2|Q9UDY2-3|Q9UDY2-7	AYSPEYRR	AYSpPEYRR	1	TRUE	AYS(1)PEYRR_AY(0.001)S(0.999)PEYRR	0.795641	0.46441	0.570008	0.570008	0.964299	0.959435	0.966273	0.964299	0.000275069	0.00203074	Insoluble
PALLD	Q8WX93|Q8WX93-3	IASDEEIQGTKDAVIQDLER	IASpDEEIQGTKDAVIQDLER	1	TRUE	IAS(1)DEEIQGTKDAVIQDLER	0.714775	0.719592	0.412087	0.714775	1.00811	1.03823	0.972368	1.00811	0.000275494	0.00203074	Insoluble
TRA2A	Q13595|Q13595-4	SQSKSPTGTPAR	SpQSpKSpPTpGTPAR	4	TRUE	S(0.998)QS(0.999)KS(1)PT(0.902)GT(0.101)PAR	0.349327	0.368816	0.255534	0.349327	0.191521	0.169064	0.224778	0.191521	0.000275681	0.00203074	Soluble
ATP11C	Q8NB49	RASDSLSAR	RASpDSLSAR	1	TRUE	RAS(0.999)DS(0.001)LSAR	1.15621	1.11344	1.16081	1.15621	0.871843	0.698276	0.66581	0.698276	0.000276813	0.00203561	Soluble
NCAPG	Q9BPX3	RCQTAEADSESDHEVPEPESEMK	RCQTAEADSpESDHEVPEPESpEMK	2	TRUE	RCQT(0.028)AEADS(0.94)ES(0.311)DHEVPEPES(0.721)EMK	1.02689	1.54225	1.51148	1.51148	0.87342	0.90675	0.896869	0.896869	0.000277412	0.00203655	none
AKT1S1	Q96B36|Q96B36-3	RTEARSSDEENGPPSSPDLDR	RTEARSpSDEENGPPSpSpPDLDR	3	TRUE	RT(0.036)EARS(0.762)S(0.252)DEENGPPS(0.966)S(0.984)PDLDR	1.63547	1.44716	1.45773	1.45773	1.26303	1.09748	0.992364	1.09748	0.000281701	0.00206453	none
SRSF1	J3KTL2	VKVDGPRSPSYGR	VKVDGPRSpPSpYGR	2	TRUE	VKVDGPRS(1)PS(0.998)Y(0.003)GR	0.910964	0.767415	1.01427	0.910964	0.481816	0.53912	0.471994	0.481816	0.000286894	0.00209903	Soluble
CSTF3	H0YE74|Q12996	RPNEDSDEDEEKGAVVPPVHDIYR	RPNEDSpDEDEEKGAVVPPVHDIYR	1	TRUE	RPNEDS(1)DEDEEKGAVVPPVHDIYR	0.778511	0.893935	0.787527	0.787527	1.04061	1.12917	1.05453	1.05453	0.000289058	0.0021082	none
GCFC2	P16383	RESEDDPESEPDDHEK	RESpEDDPESpEPDDHEK	2	TRUE	RES(1)EDDPES(1)EPDDHEK	1.10613	1.2895	0.953768	1.10613	0.813501	0.837791	0.75664	0.813501	0.000289122	0.0021082	none
KMT2A	Q03164|Q03164-2|Q03164-3	NDRDQHTDSTQSANSSPDEDTEVK	NDRDQHTDSTQSANSpSpPDEDTEVK	2	TRUE	NDRDQHTDSTQS(0.001)ANS(0.999)S(0.999)PDEDTEVK	0.249779	0.261684	0.286107	0.261684	0.49006	0.466507	0.43838	0.466507	0.000290028	0.00211125	Insoluble
NOC2L	Q9Y3T9	DLFDLNSSEEDDTEGFSER	DLFDLNSpSEEDDTpEGFSER	2	TRUE	DLFDLNS(0.997)S(0.003)EEDDT(1)EGFSER	0.431473	0.357166	0.459931	0.431473	0.335634	0.241957	0.319896	0.319896	0.000296882	0.00215751	none
UTP18	Q9Y5J1	TSSDDESEEDEDDLLQR	TSSpDDESpEEDEDDLLQR	2	TRUE	T(0.019)S(0.004)S(0.976)DDES(1)EEDEDDLLQR	0.150355	0.0767147	0.114353	0.114353	0.189983	0.130419	0.193905	0.189983	0.000299167	0.00217047	Insoluble
GBF1	Q92538-2|Q92538-3	SQSASVESIPEVLEECTSPADHSDSASVHDMDYVNPR	SQSASpVESpIPEVLEECTSPADHSDSASVHDMDYVNPR	2	TRUE	S(0.025)QS(0.089)AS(0.949)VES(0.932)IPEVLEECT(0.003)S(0.001)PADHSDSASVHDMDYVNPR	0.690627	0.686442	0.458278	0.686442	0.896852	0.98109	0.977322	0.977322	0.000305023	0.00220889	Insoluble
SQSTM1	Q13501	EVDPSTGELQSLQMPESEGPSSLDPSQEGPTGLK	EVDPSTGELQSLQMPESpEGPSpSLDPSQEGPTGLK	2	FALSE	EVDPSTGELQSLQMPES(0.616)EGPS(0.616)S(0.616)LDPS(0.153)QEGPTGLK_EVDPSTGELQSLQMPES(0.666)EGPS(0.666)S(0.666)LDPS(0.001)QEGPTGLK	0.622342	0.601593	0.709193	0.622342	0.503814	0.332469	0.413319	0.413319	0.000305485	0.00220889	Soluble
EIF4B	P23588|P23588-2	SRTGSESSQTGTSTTSSR	SRTGSpESpSpQTGTSTTSSR	3	TRUE	S(0.085)RT(0.452)GS(0.723)ES(0.798)S(0.934)QT(0.008)GTSTTSSR	1.61159	1.70233	1.54939	1.61159	1.02499	1.00609	1.04886	1.02499	0.000307102	0.00221688	Soluble
ZC3H18	E7ERS3|Q86VM9	DSGSDQDLDGAGVRASDLEDEESAAR	DSGSpDQDLDGAGVRASpDLEDEESAAR	2	TRUE	DS(0.039)GS(0.961)DQDLDGAGVRAS(1)DLEDEESAAR	0.970271	0.797453	0.832937	0.832937	0.598438	0.611345	0.525565	0.598438	0.000308629	0.00222419	none
SPTBN1	Q01082|Q01082-3	TSSKESSPIPSPTSDR	TpSSKESpSpPIPSpPTSDR	4	TRUE	T(0.79)S(0.299)S(0.58)KES(0.672)S(0.672)PIPS(0.876)PT(0.101)S(0.012)DR	0.924454	1.12157	0.900463	0.924454	0.603522	0.645991	0.62616	0.62616	0.000313414	0.00225491	Soluble
ATP11C	Q8NB49	TFSDESNVL	TFSpDESNVL	1	FALSE	T(0.04)FS(0.675)DES(0.285)NVL	1.21819	1.12869	1.08426	1.12869	0.871843	0.698276	0.66581	0.698276	0.000316992	0.00227687	Soluble
CCDC6	Q16204	QLSESESSLEMDDER	QLSpESESpSLEMDDER	2	TRUE	QLS(0.999)ES(0.001)ES(0.858)S(0.142)LEMDDER	1.57994	1.53711	1.6154	1.57994	1.18782	1.16382	1.10409	1.16382	0.000320526	0.00229843	none
SLC4A2	J3KNG9|P04920|P04920-2|P04920-3	ALTQPSPVSTPSSVQFFLQEDDSADR	ALTQPSpPVSpTPSSVQFFLQEDDSADR	2	FALSE	ALT(0.004)QPS(0.399)PVS(0.399)T(0.399)PS(0.399)S(0.399)VQFFLQEDDSADR	0.640177	0.416585	0.564767	0.564767	0.884595	0.888129	0.797957	0.884595	0.000321881	0.00230433	Insoluble
PLEC	Q15149|Q15149-3|Q15149-4	KRTSSEDNLYLAVLR	KRTSpSpEDNLYLAVLR	2	FALSE	KRT(0.657)S(0.672)S(0.672)EDNLYLAVLR	0.457798	0.52948	0.573983	0.52948	0.301553	0.297422	0.321792	0.301553	0.000323316	0.00231077	Soluble
MPHOSPH10	O00566|U3KQ48	KSPVFSDEDSDLDFDISK	KSPVFSpDEDSpDLDFDISK	2	TRUE	KS(0.174)PVFS(0.894)DEDS(0.931)DLDFDIS(0.001)K	0.298134	0.374964	0.268686	0.298134	0.177234	0.130026	0.168045	0.168045	0.00032427	0.00231377	Soluble
UTP14A	Q9BVJ6|Q9BVJ6-3	DYLLSESEDEGDNDGER	DYLLSpESpEDEGDNDGER	2	TRUE	DY(0.024)LLS(0.976)ES(1)EDEGDNDGER_DY(0.001)LLS(0.999)ES(1)EDEGDNDGER	0.277418	0.229378	0.256206	0.256206	0.205851	0.137089	0.199088	0.199088	0.000327471	0.00233276	none
RPS6KA3	P51812	GFSFVAITSDDESQAMQTVGVHSIVQQLHR	GFSpFVAITSpDDESQAMQTVGVHSIVQQLHR	2	TRUE	GFS(0.92)FVAIT(0.223)S(0.843)DDES(0.014)QAMQTVGVHSIVQQLHR	0.475791	0.746652	0.609663	0.609663	0.934868	0.950491	0.94416	0.94416	0.000332983	0.00236812	Insoluble
TBC1D4	O60343-2	GRLGSVDSFER	GRLGSpVDSpFER	2	TRUE	GRLGS(1)VDS(1)FER	1.31588	1.32984	1.17994	1.31588	1.00842	0.986178	0.997526	0.997526	0.000336819	0.00239147	none
NDRG1	Q92597|Q92597-2|Q92597-3	SRSHTSEGTR	SRSpHTSEGTR	1	TRUE	S(0.091)RS(0.894)HT(0.014)SEGTR	0.942032	0.695486	0.675458	0.695486	1.08212	1.00284	1.1155	1.08212	0.000338192	0.00239728	none
TJP2	Q9UDY2|Q9UDY2-3|Q9UDY2-7	EHPHSRSPSPEPR	EHPHSpRSpPSpPEPR	3	TRUE	EHPHS(1)RS(1)PS(1)PEPR	1.30434	1.34551	1.15271	1.30434	0.964299	0.959435	0.966273	0.964299	0.00034086	0.00241224	none
BIN1	O00499-10|O00499-9	SPSPPDGSPAATPEIR	SpPSPPDGSpPAATPEIR	2	TRUE	S(0.601)PS(0.399)PPDGS(1)PAATPEIR	1.29076	1.48108	1.27121	1.29076	1.02229	1.05043	1.00804	1.02229	0.000343601	0.00242766	none
MIEF1	B0QY95|Q9NQG6|Q9NQG6-2	AISAPTSPTR	AISAPTpSpPTR	2	TRUE	AIS(0.283)APT(0.72)S(0.986)PT(0.011)R	0.643069	0.676513	0.599424	0.643069	1.01598	0.930531	1.03113	1.01598	0.000349302	0.00246392	Insoluble
NPR3	C9JK69|P17342|P17342-2|P17342-3	ELREDSIR	ELREDSpIR	1	TRUE	ELREDS(1)IR	1.16207	1.09789	1.12686	1.12686	0.884927	0.846183	0.883686	0.883686	0.000350775	0.00247028	none
RBMX	P38159|P38159-2	DVYLSPR	DVYLSpPR	1	TRUE	DVYLS(1)PR	0.0575495	0.0244445	0.0543904	0.0543904	0.0964333	0.0694115	0.0776508	0.0776508	0.000352447	0.00247802	Insoluble
IL1RAP	Q9NPH3	RSSSDEQGLSYSSLKNV	RSpSSDEQGLSYSSpLKNV	2	TRUE	RS(0.348)S(0.303)S(0.348)DEQGLS(0.004)Y(0.002)S(0.219)S(0.776)LKNV	0.566093	0.574298	0.403819	0.566093	0.912059	0.794135	0.819271	0.819271	0.000353022	0.00247803	Insoluble
CDK13	Q14004|Q14004-2	SLSPLGGR	SpLSpPLGGR	2	TRUE	S(1)LS(1)PLGGR	1.16006	1.19914	1.1429	1.16006	0.847024	0.756395	0.878319	0.847024	0.000354993	0.00248783	none
CHD1	O14646|O14646-2	RYSGSDSDSISEGKRPK	RYSpGSpDSpDSpISEGKRPK	4	TRUE	RY(0.006)S(0.997)GS(0.995)DS(0.996)DS(0.976)IS(0.029)EGKRPK	0.0840361	0.0586239	0.101697	0.0840361	0.197003	0.158224	0.172094	0.172094	0.000362334	0.00253516	Insoluble
SRRM2	Q9UQ35	SGSSPEVKDKPR	SpGSSpPEVKDKPR	2	TRUE	S(0.608)GS(0.559)S(0.833)PEVKDKPR	0.562962	0.48345	0.168058	0.48345	0.86194	0.943338	0.412378	0.86194	0.00037228	0.00260055	Insoluble
NCOA5	Q9HCD5	YRDSFDGR	YRDSpFDGR	1	TRUE	YRDS(1)FDGR_Y(0.008)RDS(0.992)FDGR	0.738816	0.694213	0.763054	0.738816	0.550394	0.517039	0.493728	0.517039	0.000378337	0.00263859	none
CCNL1	Q9UK58	GLNPDGTPALSTLGGFSPASKPSSPR	GLNPDGTPALSpTLGGFSPASKPSpSPR	2	FALSE	GLNPDGT(0.372)PALS(0.476)T(0.113)LGGFS(0.082)PAS(0.038)KPS(0.52)S(0.399)PR	1.40862	1.26658	1.33275	1.33275	0.992984	0.943022	1.06786	0.992984	0.000379472	0.00264225	none
MATR3	A0A0R4J2E8|A8MXP9|D6REM6|P43243	SYSPDGKESPSDKK	SpYSpPDGKESpPSDKK	3	TRUE	S(0.957)Y(0.199)S(0.839)PDGKES(0.886)PS(0.12)DKK	0.546724	0.490124	0.448377	0.490124	0.371497	0.370747	0.342031	0.370747	0.00038566	0.00268102	none
ARHGEF11	O15085|O15085-2	SLENPTPPFTPK	SpLENPTpPPFTPK	2	TRUE	S(1)LENPT(0.999)PPFT(0.001)PK	1.51673	1.48158	1.62241	1.51673	1.14745	1.00829	1.00387	1.00829	0.000387157	0.0026871	none
POLA2	E9PIQ6|Q14181	SPHQLLSPSSFSPSATPSQK	SpPHQLLSPSpSFSPSATPSQK	2	TRUE	S(0.842)PHQLLS(0.343)PS(0.382)S(0.344)FS(0.088)PS(0.002)ATPSQK	1.62573	1.36475	1.27099	1.36475	0.998116	0.974556	1.02873	0.998116	0.000388282	0.0026906	none
MTM1	Q13496|Q13496-2	LSDPPTSPSSPSQMMPHVQTHF	LSDPPTSpPSSpPSQMMPHVQTHF	2	FALSE	LS(0.001)DPPT(0.459)S(0.51)PS(0.226)S(0.66)PS(0.144)QMMPHVQTHF	0.887926	0.868952	0.840565	0.868952	1.11848	1.22688	1.16913	1.16913	0.000390334	0.00269093	none
ABCC4	O15439|O15439-3|O15439-4	TFSESSVWSQQSSRPSLK	TFSESSVWSpQQSpSRPSLK	2	FALSE	TFS(0.003)ES(0.016)S(0.052)VWS(0.631)QQS(0.624)S(0.624)RPS(0.049)LK	1.27697	1.2722	1.28272	1.27697	0.953603	1.00901	0.89246	0.953603	0.000390628	0.00269093	none
NUP98	P52948|P52948-2|P52948-5|P52948-6	ADTSQEICSPR	ADTSpQEICSpPR	2	TRUE	ADT(0.127)S(0.873)QEICS(1)PR	0.82083	1.28998	0.998005	0.998005	0.6647	0.712541	0.705328	0.705328	0.000390783	0.00269093	none
VIM	P08670	MFGGPGTASRPSSSR	MFGGPGTASRPSpSSR	1	TRUE	MFGGPGT(0.001)AS(0.01)RPS(0.806)S(0.154)S(0.03)R	0.289084	0.308822	0.244486	0.289084	0.150983	0.102447	0.170616	0.150983	0.000390819	0.00269093	Soluble
SRRM2	Q9UQ35	ERSGSESSVDQK	ERSGSpESpSpVDQK	3	TRUE	ERS(0.114)GS(0.897)ES(0.996)S(0.993)VDQK_ERS(0.444)GS(0.756)ES(0.811)S(0.989)VDQK	1.58951	1.45542	0.706534	1.45542	0.86194	0.943338	0.412378	0.86194	0.000393123	0.00269863	Soluble
PCM1	E7ETA6|Q15154|Q15154-2	VTNDISPESSPGVGR	VTNDISpPESSpPGVGR	2	TRUE	VT(0.057)NDIS(0.943)PES(0.007)S(0.993)PGVGR	0.481923	0.38024	0.436729	0.436729	0.696384	0.673589	0.712739	0.696384	0.00039344	0.00269863	Insoluble
RRP8	E9PPY3|O43159	QGPPCSDSEEEVER	QGPPCSpDSpEEEVER	2	TRUE	QGPPCS(1)DS(1)EEEVER	0.164062	0.166534	0.13688	0.164062	0.273657	0.197686	0.214487	0.214487	0.000393811	0.00269863	none
WAPL	Q7Z5K2|Q7Z5K2-2|Q7Z5K2-3	RPESPSEISPIK	RPESpPSEISpPIK	2	TRUE	RPES(0.955)PS(0.045)EIS(1)PIK	1.545	1.33841	1.45924	1.45924	0.903899	0.95178	0.913899	0.913899	0.000395634	0.00270674	Soluble
SRRM2	Q9UQ35	SSSASSPEMK	SSSpASpSpPEMK	3	TRUE	S(0.309)S(0.062)S(0.632)AS(0.998)S(0.999)PEMK	1.59373	1.76682	0.766862	1.59373	0.86194	0.943338	0.412378	0.86194	0.000396246	0.00270674	Soluble
BOD1L1	Q8NFC6	RKQHYLSSEDEPDDNPDVLDSR	RKQHYLSpSpEDEPDDNPDVLDSR	2	TRUE	RKQHY(0.003)LS(0.998)S(0.998)EDEPDDNPDVLDSR	0.772037	0.70075	0.484936	0.70075	1.04276	1.11708	0.962302	1.04276	0.000399857	0.0027271	Insoluble
HACD3	H3BPZ1|H3BS72|Q9P035	WLDESDAEMELR	WLDESpDAEMELR	1	TRUE	WLDES(1)DAEMELR	1.35719	1.37835	1.47241	1.37835	1.09703	1.07915	1.03429	1.07915	0.000402819	0.00274298	none
CMTR1	Q5T7F5|Q8N1G2	ASTTSLSGSDSETEGK	ASTTSLSpGSpDSpETEGK	3	TRUE	AST(0.001)T(0.008)S(0.024)LS(0.985)GS(0.977)DS(0.953)ET(0.051)EGK_AST(0.001)T(0.007)S(0.059)LS(0.934)GS(0.964)DS(0.946)ET(0.09)EGK	1.4121	1.22839	1.57867	1.4121	0.996872	1.03852	0.999681	0.999681	0.000404022	0.00274684	none
LEO1	Q8WVC0|Q8WVC0-2	MQNTDDEERPQLSDDER	MQNTpDDEERPQLSpDDER	2	TRUE	MQNT(1)DDEERPQLS(1)DDER	1.71829	1.36214	1.82898	1.71829	1.03124	1.07194	1.06291	1.06291	0.000406101	0.00275664	Soluble
UTP18	Q9Y5J1	RKTSSDDESEEDEDDLLQR	RKTSSpDDESpEEDEDDLLQR	2	TRUE	RKT(0.287)S(0.332)S(0.384)DDES(0.998)EEDEDDLLQR_RKT(0.271)S(0.334)S(0.415)DDES(0.98)EEDEDDLLQR	0.138458	0.0797934	0.129676	0.129676	0.189983	0.130419	0.193905	0.189983	0.000409837	0.00277764	none
VPS50	H0Y7Q2|Q96JG6|Q96JG6-3	SAYQEYDSDSDVPEELKR	SAYQEYDSpDSpDVPEELKR	2	TRUE	S(0.014)AY(0.133)QEY(0.345)DS(0.525)DS(0.984)DVPEELKR	1.45083	1.2202	1.61739	1.45083	0.97902	0.921494	1.02958	0.97902	0.000413235	0.00279629	none
CTPS1	P17812|P17812-2	SGSSSPDSEITELKFPSINHD	SGSpSpSpPDSEITELKFPSINHD	3	FALSE	S(0.103)GS(0.619)S(0.64)S(0.664)PDS(0.571)EIT(0.403)ELKFPSINHD	1.38726	1.24384	1.64847	1.38726	1.08273	1.05204	1.01334	1.05204	0.000417548	0.00281961	none
SLC7A6OS	Q96CW6	EFGYDSPHDLDSD	EFGYDSpPHDLDSpD	2	TRUE	EFGYDS(1)PHDLDS(1)D	2.6037	1.27941	2.13415	2.13415	1.15982	1.12781	1.07198	1.12781	0.000418533	0.00281961	Soluble
STAU2	A0A0A0MTC4|A0A0A0MTC5|A0A0A0MTC6|A0A0A0MTD1|E7EPX0|E7EVJ4|E9PH62|F8VPI7|G5EA18|H0YBY0|Q9NUL3|Q9NUL3-2|Q9NUL3-3|Q9NUL3-4|Q9NUL3-6|Q9NUL3-7|Q9NUL3-8	GSSPTPPCSPVQPSK	GSSPTpPPCSpPVQPSK	2	TRUE	GS(0.001)S(0.037)PT(0.964)PPCS(0.998)PVQPSK	0.121351	0.0480274	0.0809769	0.0809769	0.209283	0.178858	0.172163	0.178858	0.000418637	0.00281961	Insoluble
RPLP0	P05388	VEAKEESEESDEDMGFGLFD	VEAKEESpEESpDEDMGFGLFD	2	TRUE	VEAKEES(1)EES(1)DEDMGFGLFD	0.377626	0.423444	0.334867	0.377626	0.296535	0.24306	0.266077	0.266077	0.00042053	0.00282795	none
EIF4B	P23588|P23588-2	TGSESSQTGTSTTSSR	TpGSESpSQTGTSTTSSR	2	FALSE	T(0.616)GS(0.228)ES(0.651)S(0.417)QT(0.088)GTSTTSSR	1.26629	1.42223	1.59436	1.42223	1.02499	1.00609	1.04886	1.02499	0.000423138	0.0028389	none
LMBRD2	Q68DH5	YGHNREDSTR	YGHNREDSpTR	1	TRUE	YGHNREDS(0.999)T(0.001)R	0.877756	0.745662	0.761382	0.761382	1.10934	1.0263	1.00396	1.0263	0.0004237	0.0028389	none
G3V3G9|DCAF8	G3V3G9|Q5TAQ8|Q5TAQ9|Q5TAQ9-2|V9GY54	ANRDQDSSDDERALEDWVSSETSALPRPR	ANRDQDSpSpDDERALEDWVSSETSALPRPR	2	TRUE	ANRDQDS(1)S(1)DDERALEDWVSSETSALPRPR	0.548405	0.750396	0.355726	0.548405	1.07814	0.911618	0.99148	0.99148	0.000424128	0.0028389	Insoluble
TCP1	P17987	HGSYEDAVHSGALND	HGSYEDAVHSpGALND	1	TRUE	HGSYEDAVHS(1)GALND	1.13374	1.28574	1.40297	1.28574	0.881383	0.86715	0.892172	0.881383	0.000426666	0.00285148	none
MAPRE1	Q15691	KPLTSSSAAPQRPISTQR	KPLTSpSSAAPQRPISTQR	1	FALSE	KPLT(0.264)S(0.626)S(0.086)S(0.024)AAPQRPISTQR	0.578675	0.672014	0.605554	0.605554	0.849407	0.904031	0.88059	0.88059	0.00042791	0.00285538	none
TMPO	P42166|P42167	QNGSNDSDRYSDNEEGK	QNGSNDSDRYSpDNEEGK	1	FALSE	QNGS(0.031)NDS(0.055)DRY(0.186)S(0.728)DNEEGK	1.07237	1.38291	1.34144	1.34144	0.905344	0.91158	0.946441	0.91158	0.000431959	0.00287795	none
TMF1	A0A0A0MTG4|P82094|P82094-2	SVSEINSDDELSGK	SpVSEINSpDDELSGK	2	TRUE	S(0.972)VS(0.028)EINS(1)DDELSGK	1.08782	1.12984	1.03713	1.08782	0.85136	0.87602	0.844305	0.85136	0.000435287	0.00289388	none
PTPN2	K7EIE9|K7EIY0|K7ENP9|K7EQG9|P17706|P17706-2|P17706-3|P17706-4	ELSKEDLSPAFDHSPNK	ELSKEDLSpPAFDHSpPNK	2	TRUE	ELS(0.001)KEDLS(0.999)PAFDHS(1)PNK	1.27609	1.37551	1.36997	1.36997	1.0633	1.0561	1.04505	1.0561	0.000435688	0.00289388	none
ZC3HC1	C9J0I9|Q86WB0	TRSWDSSSPVDRPEPEAASPTTR	TRSpWDSpSSPVDRPEPEAASpPTTR	3	TRUE	T(0.163)RS(0.818)WDS(0.341)S(0.341)S(0.341)PVDRPEPEAAS(0.946)PT(0.04)T(0.01)R	0.632539	0.62503	0.775431	0.632539	1.05564	1.08206	1.13477	1.08206	0.000437904	0.00290414	Insoluble
SLTM	Q9NWH9	RISSKSPGHMVILDQTK	RISSpKSPGHMVILDQTpK	2	TRUE	RIS(0.131)S(0.721)KS(0.239)PGHMVILDQT(0.909)K	0.212164	0.204087	0.206376	0.206376	0.160015	0.105986	0.150351	0.150351	0.000443013	0.00293352	Soluble
RPL37	P61927	AAVAASSSS	AAVAASSSSp	1	FALSE	AAVAASS(0.03)S(0.332)S(0.638)	0.718496	0.650742	0.511399	0.650742	0.397523	0.326678	0.343961	0.343961	0.000444188	0.0029368	Soluble
VIM	P08670	SLYASSPGGVYATRSSAVR	SLYASSpPGGVYATRSpSAVR	2	FALSE	S(0.006)LY(0.002)AS(0.244)S(0.749)PGGVY(0.016)AT(0.136)RS(0.52)S(0.328)AVR	0.490129	0.320834	0.358854	0.358854	0.150983	0.102447	0.170616	0.150983	0.000446027	0.00294446	Soluble
CCDC86	Q9H6F5	LQQGAGLESPQGQPEPGAASPQR	LQQGAGLESPQGQPEPGAASpPQR	1	TRUE	LQQGAGLESPQGQPEPGAAS(1)PQR	0.183466	0.217198	0.16621	0.183466	0.143567	0.0929749	0.10357	0.10357	0.00044836	0.00295535	Soluble
TMPO	P42166|P42167	QNGSNDSDRYSDNEEDSK	QNGSNDSpDRYSpDNEEDSK	2	TRUE	QNGS(0.018)NDS(0.9)DRY(0.13)S(0.709)DNEEDS(0.244)K	1.20675	1.38251	1.18496	1.20675	0.905344	0.91158	0.946441	0.91158	0.000449086	0.00295563	none
PDE4D	Q08499-10|Q08499-6	LSPVISPR	LSpPVISpPR	2	TRUE	LS(1)PVIS(1)PR	1.5187	1.38416	1.30096	1.38416	1.15868	1.14983	1.04436	1.14983	0.000453796	0.00298209	none
EIF1AD	E9PNH5|Q8N9N8	QYHESEEESEEEEAA	QYHESpEEESpEEEEAA	2	TRUE	QYHES(1)EEES(1)EEEEAA	1.30672	1.11211	1.37404	1.30672	0.935493	0.907396	1.00868	0.935493	0.000454494	0.00298214	none
CAMK2G	A0A0A0MS52|Q13555-4|Q8WU40	QETVECLRK	QETpVECLRK	1	TRUE	QET(1)VECLRK	0.355211	0.445991	0.437611	0.437611	0.703001	0.604538	0.718597	0.703001	0.000455848	0.00298237	Insoluble
PKP2	B8QGS9|Q99959|Q99959-2	SSWHQSSFHSTR	SSWHQSpSFHSpTR	2	TRUE	S(0.183)S(0.206)WHQS(0.493)S(0.145)FHS(0.81)T(0.164)R	0.348062	0.42487	0.40748	0.40748	0.568638	0.49265	0.588272	0.568638	0.000455908	0.00298237	none
ABI1	A0A0A0MRT6|Q8IZP0|Q8IZP0-12|Q8IZP0-2|Q8IZP0-3|Q8IZP0-4|Q8IZP0-5|Q8IZP0-6|Q8IZP0-9	LGSQHSPGR	LGSQHSpPGR	1	TRUE	LGSQHS(1)PGR	1.17136	1.10226	1.15167	1.15167	0.940247	0.859027	0.886298	0.886298	0.000457126	0.00298582	none
FTSJ3	Q8IY81	ALDISLSSGEEDEGDEEDSTAGTTK	ALDISLSpSpGEEDEGDEEDSTAGTTK	2	TRUE	ALDIS(0.032)LS(0.975)S(0.992)GEEDEGDEEDSTAGTTK	0.170558	0.144095	0.261896	0.170558	0.130698	0.0704306	0.104314	0.104314	0.000459896	0.00299938	Soluble
PHF14	A0A0U1RRH6	QTGYGWICQECDSSSSKEDENEAER	QTGYGWICQECDSpSpSSKEDENEAER	2	TRUE	QTGYGWICQECDS(0.823)S(0.823)S(0.313)S(0.042)KEDENEAER	0.126228	0.120097	0.100733	0.120097	0.233723	0.162863	0.227088	0.227088	0.000461096	0.00300268	Insoluble
PRKAA1	Q13131|Q13131-2	SGTATPQR	SpGTATpPQR	2	TRUE	S(0.932)GT(0.068)AT(1)PQR	1.13238	1.2925	1.29044	1.29044	0.951048	0.917243	0.999241	0.951048	0.00047018	0.00305295	none
RPL30	A0A0C4DH44|E5RI99|E5RJH3|P62888	SLESINSR	SpLESINSR	1	TRUE	S(1)LESINSR	0.400632	0.351811	0.316447	0.351811	0.250503	0.175642	0.24462	0.24462	0.000470396	0.00305295	Soluble
XPC	Q01831	SEAAAPHTDAGGGLSSDEEEGTSSQAEAAR	SEAAAPHTDAGGGLSpSpDEEEGTSSQAEAAR	2	TRUE	SEAAAPHTDAGGGLS(1)S(1)DEEEGTSSQAEAAR	0.181869	0.11955	0.153696	0.153696	0.313029	0.279178	0.323916	0.313029	0.000471521	0.00305295	Insoluble
SLC16A6	A0A087WX92|O15403	TRTSIDSIDSGVELTTSPK	TRTpSIDSIDSpGVELTTSPK	2	TRUE	T(0.096)RT(0.461)S(0.38)IDS(0.063)IDS(0.816)GVELT(0.092)T(0.079)S(0.014)PK	0.531274	0.620624	0.562699	0.562699	1.01768	0.793275	0.868083	0.868083	0.00047243	0.00305295	Insoluble
FKBP15	A0A0A0MT60|Q5T1M5|Q5T1M5-2	SSLSGDEEDELFK	SpSLSpGDEEDELFK	2	TRUE	S(0.804)S(0.197)LS(0.998)GDEEDELFK	1.86117	1.94654	1.56241	1.86117	1.008	1.09911	1.00069	1.008	0.000472636	0.00305295	Soluble
SRRM2	Q9UQ35	SRSPQWR	SpRSpPQWR	2	TRUE	S(1)RS(1)PQWR	1.71129	1.70279	0.65108	1.70279	0.86194	0.943338	0.412378	0.86194	0.000473052	0.00305295	Soluble
DDX20	E9PJ60|Q9UHI6	SYLEGSSDNQLKDSESTPVDDR	SpYLEGSpSpDNQLKDSESTPVDDR	3	TRUE	S(0.984)Y(0.031)LEGS(0.983)S(0.985)DNQLKDS(0.01)ES(0.004)T(0.003)PVDDR	0.903578	0.842301	0.926911	0.903578	0.6279	0.54373	0.589064	0.589064	0.000482135	0.00310693	Soluble
ZC3H13	Q5T200|Q5T200-2	SSSLGSNR	SSSpLGSNR	1	TRUE	S(0.002)S(0.017)S(0.982)LGSNR	1.02031	0.973156	0.820903	0.973156	0.782449	0.74048	0.694459	0.74048	0.00048766	0.00313786	none
EIF4B	P23588|P23588-2	TGSESSQTGTSTTSSR	TGSESpSQTGTSTTSSR	1	TRUE_FALSE	T(0.028)GS(0.007)ES(0.886)S(0.078)QTGTSTTSSR_TGS(0.004)ES(0.498)S(0.498)QTGTSTTSSR	1.26194	1.27105	1.33696	1.27105	1.02499	1.00609	1.04886	1.02499	0.000491476	0.00315771	none
ANP32A	H0YN26|H7BZ09|P39687	ELVLDNSRSNEGK	ELVLDNSpRSpNEGK	2	TRUE	ELVLDNS(1)RS(1)NEGK	1.20708	1.21117	1.75836	1.21117	0.95759	0.962409	1.05223	0.962409	0.000494714	0.0031738	none
CHD1	O14646|O14646-2	RYSGSDSDSISEGK	RYSpGSDSDSpISEGK	2	TRUE	RY(0.031)S(0.791)GS(0.221)DS(0.185)DS(0.682)IS(0.09)EGK	0.335236	0.329377	0.265896	0.329377	0.197003	0.158224	0.172094	0.172094	0.000497856	0.00318923	Soluble
BAZ1B	Q9UIG0|Q9UIG0-2	FNHHCKDHTVSGDEDYCPR	FNHHCKDHTVSpGDEDYCPR	1	TRUE	FNHHCKDHT(0.155)VS(0.845)GDEDYCPR	0.39293	0.213355	0.250967	0.250967	0.183564	0.134434	0.16462	0.16462	0.000499843	0.00319722	Soluble
WIZ	B9EGQ5|M0QXA7|O95785|O95785-3|O95785-4	SPSDLHISPLAK	SpPSDLHISpPLAK	2	TRUE	S(0.961)PS(0.039)DLHIS(1)PLAK	0.84213	1.0132	0.867328	0.867328	0.668703	0.594475	0.65979	0.65979	0.000501217	0.00319962	none
BCLAF1	E9PK09|E9PK91|Q9NYF8	IDISPSTLR	IDISpPSTLR	1	TRUE	IDIS(0.99)PS(0.01)TLR_IDIS(0.985)PS(0.014)TLR_IDIS(0.965)PS(0.034)TLR	0.526155	0.499768	0.411275	0.499768	0.368881	0.357573	0.306964	0.357573	0.000501698	0.00319962	none
TNIP1	A0A0A0MRZ4|E7EMV7|Q15025|Q15025-2|Q15025-3|Q15025-4|Q15025-5|Q15025-6|Q15025-7|Q15025-8	ALEEALSIQTPPSSPPTAFGSPEGAGALLR	ALEEALSIQTpPPSSpPPTAFGSPEGAGALLR	2	TRUE	ALEEALS(0.002)IQT(0.998)PPS(0.187)S(0.812)PPT(0.002)AFGSPEGAGALLR	1.01196	0.893149	0.782869	0.893149	0.665957	0.41806	0.563957	0.563957	0.000502659	0.00320103	Soluble
MPHOSPH8	Q99549|Q99549-2	DKSKPDLESSLESLVFDLR	DKSpKPDLESSpLESLVFDLR	2	TRUE	DKS(0.99)KPDLES(0.058)S(0.939)LES(0.014)LVFDLR	0.218085	0.208892	0.181678	0.208892	0.316029	0.251794	0.30066	0.30066	0.000504165	0.0032059	none
SRPK1	H3BLV9|Q5R363|Q96SB4|Q96SB4-3|Q96SB4-4	QEESESPVERPLK	QEESpESpPVERPLK	2	TRUE	QEES(1)ES(1)PVERPLK	0.796072	0.980966	0.639366	0.796072	0.545502	0.566081	0.506603	0.545502	0.000506587	0.00321657	none
HMGA1	P17096	LEKEEEEGISQESSEEEQ	LEKEEEEGISpQESpSpEEEQ	3	TRUE	LEKEEEEGIS(1)QES(1)S(1)EEEQ	0.284316	0.1849	0.17145	0.1849	0.14105	0.0781851	0.102795	0.102795	0.000517626	0.00328184	Soluble
SRRM1	A9Z1X7|M0R088|Q8IYB3	KPPAPPSPVQSQSPSTNWSPAVPVKK	KPPAPPSpPVQSpQSpPSTNWSPAVPVKK	3	TRUE	KPPAPPS(0.882)PVQS(0.518)QS(0.518)PS(0.502)T(0.487)NWS(0.094)PAVPVKK	0.684183	0.711525	0.484331	0.684183	1.00084	1.03737	0.618769	1.00084	0.000527364	0.00333868	none
SON	P18583|P18583-10|P18583-3|P18583-4|P18583-5|P18583-7|P18583-9	SVSKEKR	SpVSpKEKR	2	TRUE	S(1)VS(1)KEKR	0.251543	0.135888	0.189859	0.189859	0.342704	0.272095	0.27446	0.27446	0.000537646	0.0033988	Insoluble
CDK12	Q9NYV4|Q9NYV4-2|Q9NYV4-3	SSSPFLSK	SpSSPFLSpK	2	TRUE	S(0.991)S(0.011)S(0.172)PFLS(0.827)K	1.61749	1.7368	1.38814	1.61749	1.07636	1.1156	1.03302	1.07636	0.00055077	0.00347669	none
NUMA1	A0A087WY61|Q14980|Q14980-2|Q14980-5	SQAPLESSLDSLGDVFLDSGRK	SQAPLESSpLDSpLGDVFLDSpGRK	3	TRUE	S(0.003)QAPLES(0.562)S(0.601)LDS(0.835)LGDVFLDS(0.999)GRK	0.581441	0.53822	0.565089	0.565089	0.331202	0.351674	0.306281	0.331202	0.000554147	0.00349155	Soluble
ATRX	A0A096LNL9|A0A096LNN3|P46100|P46100-4	KKDELSDYAEK	KKDELSpDYAEK	1	TRUE	KKDELS(1)DYAEK	0.0584792	0.0731101	0.0696303	0.0696303	0.27123	0.245183	0.254855	0.254855	0.000554739	0.00349155	Insoluble
EPB41	P11171|P11171-2|P11171-5	IEVKEESPQSKAETELK	IEVKEESpPQSpKAETELK	2	TRUE	IEVKEES(0.999)PQS(0.991)KAET(0.01)ELK	1.46237	1.27387	1.34923	1.34923	0.978831	1.00104	1.01721	1.00104	0.000557121	0.00350034	none
SPEN	Q96T58	SQSPVHLR	SpQSpPVHLR	2	TRUE	S(1)QS(1)PVHLR	0.631537	0.693467	0.612278	0.631537	0.544219	0.500457	0.476248	0.500457	0.000557755	0.00350034	none
PHF14	A0A0U1RRH6	SFVPEEEKHEERVPR	SpFVPEEEKHEERVPR	1	TRUE	S(1)FVPEEEKHEERVPR	0.154623	0.101471	0.176493	0.154623	0.233723	0.162863	0.227088	0.227088	0.000561344	0.00351331	none
PDE4D	Q08499-10|Q08499-6	SRSTSSLR	SRSpTSSpLR	2	FALSE	S(0.422)RS(0.568)T(0.021)S(0.412)S(0.577)LR	0.842808	0.837708	0.872617	0.842808	1.15868	1.14983	1.04436	1.14983	0.000561447	0.00351331	none
DKC1	O60832	KRESESESDETPPAAPQLIK	KRESpESESpDETpPPAAPQLIK	3	TRUE	KRES(0.93)ES(0.108)ES(0.979)DET(0.983)PPAAPQLIK	0.136363	0.207848	0.114502	0.136363	0.392179	0.348481	0.327604	0.348481	0.00056915	0.00355636	Insoluble
ATRX	A0A096LNL9|A0A096LNN3|P46100|P46100-4	ETFSSAEGTVDKDTTIMELR	ETFSpSAEGTVDKDTTIMELR	1	TRUE	ET(0.036)FS(0.786)S(0.177)AEGTVDKDTTIMELR	0.126164	0.0591174	0.0901422	0.0901422	0.27123	0.245183	0.254855	0.254855	0.000577438	0.00360295	Insoluble
HDGF	P51858|P51858-2|P51858-3	EAATLEVERPLPMEVEKNSTPSEPGSGR	EAATLEVERPLPMEVEKNSpTpPSpEPGSGR	3	TRUE	EAATLEVERPLPMEVEKNS(0.998)T(0.998)PS(0.997)EPGS(0.007)GR	1.44147	1.90724	1.62279	1.62279	1.22308	1.11273	1.09276	1.11273	0.000581201	0.00361827	none
SRRM2	Q9UQ35	SGSSPEVK	SpGSpSpPEVK	3	TRUE	S(1)GS(1)S(1)PEVK	2.18594	2.28093	0.745437	2.18594	0.86194	0.943338	0.412378	0.86194	0.000582068	0.00361827	Soluble
ATP2B1	E7ERY9|P20020|P20020-3|P20020-4|P20020-6	IEDSEPHIPLIDDTDAEDDAPTK	IEDSpEPHIPLIDDTpDAEDDAPTK	2	TRUE	IEDS(0.996)EPHIPLIDDT(0.997)DAEDDAPT(0.006)K	0.582206	0.707892	0.63514	0.63514	1.05217	0.992393	0.947762	0.992393	0.00058253	0.00361827	Insoluble
TMPO	P42166|P42167	EQGTESR	EQGTESpR	1	TRUE	EQGT(0.001)ES(0.999)R_EQGTES(1)R	0.48938	0.67086	0.372895	0.48938	0.905344	0.91158	0.946441	0.91158	0.000583241	0.00361827	Insoluble
POLA2	E9PIQ6|Q14181	AISTPETPLTK	AISTpPETpPLTK	2	TRUE	AIS(0.39)T(0.61)PET(0.998)PLT(0.002)K	1.27424	1.24306	1.37691	1.27424	0.998116	0.974556	1.02873	0.998116	0.000587508	0.00363952	none
PROSER2	Q86WR7	SRSFTLDDESLK	SpRSpFTLDDESLK	2	TRUE	S(0.948)RS(0.87)FT(0.182)LDDESLK	1.54789	1.29666	1.55682	1.54789	0.917593	0.914538	0.989278	0.917593	0.000592978	0.00366622	Soluble
CDC5L	Q99459	SGTTPKPVINSTPGR	SpGTTpPKPVINSTPGR	2	TRUE	S(0.768)GT(0.456)T(0.759)PKPVINS(0.008)T(0.008)PGR	0.3574	0.221667	0.323036	0.323036	0.556576	0.481059	0.552583	0.552583	0.000593513	0.00366622	Insoluble
CSNK1D	P48730-2	QDTSRMSTSQNSIPFEHHGK	QDTSRMSpTSpQNSpIPFEHHGK	3	TRUE	QDT(0.097)S(0.088)RMS(0.753)T(0.43)S(0.84)QNS(0.793)IPFEHHGK	0.890639	0.782729	0.714457	0.782729	1.03415	1.02614	0.936973	1.02614	0.000596145	0.00367722	none
HNRNPD	D6RAF8|Q14103|Q14103-3	IDASKNEEDEGHSNSSPR	IDASKNEEDEGHSNSSpPR	1	FALSE	IDASKNEEDEGHS(0.159)NS(0.171)S(0.67)PR	0.612035	0.774202	0.719962	0.719962	0.497979	0.504993	0.430554	0.497979	0.000597442	0.00367997	none
MCM2	P49736	RTDALTSSPGR	RTDALTpSSpPGR	2	TRUE	RTDALT(0.998)S(0.048)S(0.954)PGR_RT(0.001)DALT(0.916)S(0.166)S(0.917)PGR	1.47301	1.05063	1.93158	1.47301	0.857914	0.851931	0.866555	0.857914	0.000599409	0.00368684	Soluble
ECE1	B4DKB2|E9PHZ1|E9PN99|P42892|P42892-3|P42892-4	ATLDEEDLVDSLSEGDAYPNGLQVNFHSPR	ATLDEEDLVDSpLSpEGDAYPNGLQVNFHSPR	2	TRUE	ATLDEEDLVDS(0.999)LS(0.999)EGDAY(0.002)PNGLQVNFHSPR	0.530427	0.609447	0.772525	0.609447	0.859313	0.883473	0.898848	0.883473	0.000608471	0.00373725	none
JUNB	P17275	SRDATPPVSPINMEDQER	SpRDATpPPVSpPINMEDQER	3	TRUE	S(1)RDAT(1)PPVS(1)PINMEDQER	0.95724	0.89199	1.18341	0.95724	0.661495	0.739999	0.706122	0.706122	0.000618359	0.0037906	none
FUNDC2	Q9BWH2	SNQIPTEVR	SpNQIPTEVR	1	TRUE	S(1)NQIPTEVR	1.28079	1.22942	1.24253	1.24253	1.06525	0.988186	0.955578	0.988186	0.00061891	0.0037906	none
SRSF1	J3KTL2	YSPRHSR	YSpPRHSpR	2	TRUE	Y(0.077)S(0.925)PRHS(0.999)R_Y(0.236)S(0.764)PRHS(1)R	0.780747	0.647867	0.969404	0.780747	0.481816	0.53912	0.471994	0.481816	0.000636419	0.00389233	Soluble
RBBP6	Q7Z6E9|Q7Z6E9-2	SHSPSGSQTR	SHSPSpGSQTR	1	FALSE	SHS(0.43)PS(0.548)GS(0.022)QTR	0.440557	0.533818	0.241496	0.440557	0.75404	0.772349	0.388308	0.75404	0.000640622	0.0039125	Insoluble
LARP1	Q6PKG0	ETESAPGSPR	ETESAPGSpPR	1	TRUE	ETESAPGS(1)PR	0.73929	0.672339	0.576149	0.672339	0.491795	0.478826	0.456449	0.478826	0.000647677	0.00395001	none
SCAF1	Q9H7N4	GPSPAPASSPK	GPSpPAPASSpPK	2	TRUE	GPS(1)PAPAS(0.048)S(0.952)PK	0.287374	0.383105	0.287507	0.287507	0.175534	0.12219	0.209292	0.175534	0.000648864	0.00395167	Soluble
NCBP1	Q09161	RKTSDANETEDHLESLICK	RKTpSDANETEDHLESpLICK	2	TRUE	RKT(0.867)S(0.23)DANET(0.172)EDHLES(0.731)LICK	0.929129	0.907189	1.09264	0.929129	0.666329	0.767783	0.677951	0.677951	0.000654567	0.0039808	none
FXR1	E7EU85|E9PFF5|P51114-2	RGPNYTSGYGTNSELSNPSETESER	RGPNYTSGYGTNSpELSNPSpETESER	2	TRUE	RGPNYTSGYGT(0.108)NS(0.85)ELS(0.087)NPS(0.932)ET(0.022)ESER	1.04784	0.929014	1.10137	1.04784	0.833343	0.788401	0.811538	0.811538	0.000655977	0.00398377	none
ATRX	A0A096LNL9|A0A096LNN3|P46100|P46100-4	RPTETNPVTSNSDEECNETVKEK	RPTETNPVTSNSpDEECNETVKEK	1	TRUE	RPTETNPVTSNS(1)DEECNETVKEK	0.212763	0.120098	0.179591	0.179591	0.27123	0.245183	0.254855	0.254855	0.000658323	0.0039901	Insoluble
NUFIP2	Q7Z417	GADNDGSGSESGYTTPK	GADNDGSpGSESpGYTpTPK	3	TRUE	GADNDGS(0.74)GS(0.281)ES(0.673)GY(0.407)T(0.777)T(0.122)PK	0.804087	0.91692	0.835746	0.835746	0.630071	0.687089	0.649227	0.649227	0.000658864	0.0039901	none
RIC8B	B7WPL0|Q9NVN3	GDNWYSEDEDTDTEEYK	GDNWYSpEDEDTpDTEEYK	2	TRUE	GDNWYS(0.999)EDEDT(0.94)DT(0.061)EEYK	1.0699	1.20977	1.243	1.20977	0.90944	0.924388	0.933972	0.924388	0.000663822	0.0040145	none
NBR1	B7Z5R6|Q14596|Q14596-2	ALPDSMVSVKR	ALPDSpMVSpVKR	2	TRUE	ALPDS(1)MVS(1)VKR	0.105417	0.060757	0.180827	0.105417	0.331899	0.153341	0.217464	0.217464	0.000673143	0.00406518	Insoluble
TP53BP1	Q12888|Q12888-2	LITSEEERSPAK	LITSpEEERSpPAK	2	TRUE	LIT(0.451)S(0.549)EEERS(1)PAK	1.2913	1.37636	1.09186	1.2913	0.877063	1.05292	0.845715	0.877063	0.000676137	0.00407757	none
SNRNP200	O75643	FSVDVKEAETDSDSD	FSVDVKEAETpDSpDSpD	3	TRUE	FSVDVKEAET(1)DS(1)DS(1)D	0.443888	0.417036	0.308616	0.417036	0.71938	0.694781	0.702203	0.702203	0.000678829	0.0040881	Insoluble
PSMF1	H0Y555|Q5QPM7|Q5QPM9|Q92530	ANVSSPHR	ANVSSpPHR	1	TRUE	ANVS(0.032)S(0.968)PHR	1.25602	1.3011	1.3583	1.3011	0.900629	0.903017	0.902077	0.902077	0.000685669	0.00412355	none
CANX	P27824|P27824-2	QKSDAEEDGGTVSQEEEDRKPK	QKSDAEEDGGTpVSpQEEEDRKPK	2	TRUE	QKS(0.039)DAEEDGGT(0.982)VS(0.979)QEEEDRKPK	1.57472	1.63286	1.62147	1.62147	1.1204	1.15883	1.0491	1.1204	0.000690801	0.00414865	none
KAT7	O95251|O95251-4	SSARLSQSSQDSSPVR	SSARLSpQSpSQDSSpPVR	3	TRUE	S(0.032)S(0.036)ARLS(0.938)QS(0.868)S(0.139)QDS(0.282)S(0.704)PVR	0.515831	0.485398	0.458234	0.485398	0.363105	0.308015	0.323509	0.323509	0.000692722	0.00415441	none
MYO18A	Q92614|Q92614-4	YSHSYLSDSDTEAKLTETNA	YSHSYLSpDSpDTEAKLTETNA	2	FALSE	YS(0.001)HS(0.006)Y(0.004)LS(0.609)DS(0.409)DT(0.371)EAKLT(0.158)ET(0.442)NA	0.267808	0.31077	0.305531	0.305531	0.465799	0.434488	0.588733	0.465799	0.000702623	0.00420795	Insoluble
RRP8	E9PPY3|O43159	ALEAASLSQHPPSLCISDSEEEEEERK	ALEAASLSQHPPSpLCISDSpEEEEEERK	2	TRUE	ALEAAS(0.001)LS(0.008)QHPPS(0.502)LCIS(0.502)DS(0.986)EEEEEERK	0.458691	0.491698	0.392568	0.458691	0.273657	0.197686	0.214487	0.214487	0.000704057	0.00421071	Soluble
MAP7D1	Q3KQU3|Q3KQU3-2|Q3KQU3-4	ESAAPASPAPSPAPSPTPAPPQK	ESAAPASpPAPSpPAPSpPTPAPPQK	3	TRUE	ES(0.002)AAPAS(0.997)PAPS(0.998)PAPS(0.943)PT(0.059)PAPPQK	0.774425	0.824215	0.638058	0.774425	0.571831	0.471954	0.51605	0.51605	0.000709942	0.00424004	none
ZFC3H1	O60293|O60293-2	LDSSPVSSPR	LDSSpPVSSPR	1	FALSE	LDS(0.458)S(0.539)PVS(0.002)SPR	0.7837	0.692454	0.888619	0.7837	0.56794	0.489168	0.467937	0.489168	0.000713653	0.00425632	Soluble
EHMT2	A0A0G2JIR1|A0A0G2JIS2|A0A0G2JRR0|A2ABF8|Q96KQ7-2	GVSNDTSSLETER	GVSNDTpSpSLETER	2	TRUE	GVS(0.051)NDT(0.946)S(0.922)S(0.08)LETER	0.853868	0.830919	0.991933	0.853868	0.589178	0.61306	0.610442	0.610442	0.000715547	0.00426174	none
AKT1S1	Q96B36|Q96B36-3	TEARSSDEENGPPSSPDLDR	TEARSSpDEENGPPSSpPDLDR	2	TRUE	T(0.001)EARS(0.437)S(0.562)DEENGPPS(0.238)S(0.762)PDLDR	0.732813	0.773132	0.675617	0.732813	1.26303	1.09748	0.992364	1.09748	0.000722842	0.00429927	Insoluble
APC	P25054|P25054-2	SHSESPSRLPINR	SHSpESpPSRLPINR	2	TRUE	S(0.146)HS(0.855)ES(0.974)PS(0.025)RLPINR	0.549952	0.596825	0.499912	0.549952	0.907039	0.784603	0.80406	0.80406	0.000724471	0.00430304	Insoluble
NIPBL	Q6KC79|Q6KC79-2	SSPSKENESSDSEEEVSRPR	SSpPSKENESpSpDSpEEEVSRPR	4	TRUE	S(0.455)S(0.5)PS(0.538)KENES(0.764)S(0.764)DS(0.977)EEEVS(0.001)RPR	0.175654	0.352335	0.209544	0.209544	0.470673	0.473658	0.465599	0.470673	0.000736094	0.00436163	Insoluble
PRKAR2A	P13861|P13861-2	GDSESEEDEDLEVPVPSR	GDSpESpEEDEDLEVPVPSR	2	TRUE	GDS(1)ES(1)EEDEDLEVPVPSR_GDS(1)ES(0.994)EEDEDLEVPVPS(0.006)R	1.03604	1.20088	1.12066	1.12066	0.899689	0.856166	0.868667	0.868667	0.000736352	0.00436163	none
PCDH17	O14917	ASRDSSEMGAVLEQLDHPNR	ASpRDSpSEMGAVLEQLDHPNR	2	TRUE	AS(0.957)RDS(0.805)S(0.238)EMGAVLEQLDHPNR	0.438045	0.519046	0.750247	0.519046	1.01302	0.921443	0.932608	0.932608	0.000738878	0.00436909	Insoluble
NOL8	Q76FK4|Q76FK4-2	EYDSGDTDEIIAMKK	EYDSpGDTpDEIIAMKK	2	TRUE	EYDS(1)GDT(1)DEIIAMKK	0.267759	0.26938	0.394649	0.26938	0.427126	0.380672	0.461684	0.427126	0.000739634	0.00436909	none
CHERP	J3QK89|Q8IWX8	SRSPTPPSSAGLGSNSAPPIPDSR	SpRSpPTpPPSSAGLGSNSAPPIPDSR	3	TRUE	S(0.849)RS(0.937)PT(0.765)PPS(0.434)S(0.014)AGLGSNSAPPIPDSR	1.35134	1.11278	1.19688	1.19688	0.754302	0.805263	0.769119	0.769119	0.000742572	0.00438046	Soluble
NOP2	P46087|P46087-2	QNDTPKGPQPPTVSPIR	QNDTpPKGPQPPTVSpPIR	2	TRUE	QNDT(1)PKGPQPPT(0.255)VS(0.745)PIR	0.400951	0.275714	0.338778	0.338778	0.172212	0.117706	0.156526	0.156526	0.000745894	0.00439407	Soluble
PLA2G4A	P47712	QNPSRCSVSLSNVEAR	QNPSRCSpVSpLSNVEAR	2	TRUE	QNPS(0.025)RCS(0.879)VS(0.616)LS(0.48)NVEAR	0.689644	0.730711	0.651386	0.689644	1.04709	1.08097	1.06917	1.06917	0.000753311	0.00443172	Insoluble
LMNB1	P20700	VTVSRASSSR	VTVSRASpSSR	1	FALSE_TRUE	VTVS(0.011)RAS(0.64)S(0.344)S(0.005)R_VTVSRAS(0.926)S(0.067)S(0.007)R_VTVS(0.016)RAS(0.832)S(0.108)S(0.044)R	0.273883	0.115456	0.122688	0.122688	0.35679	0.383863	0.382196	0.382196	0.000756712	0.00444568	Insoluble
ARHGAP1	H0YE29|Q07960	SDDSKSSSPELVTHLKWDDPYYDIAR	SDDSpKSpSSPELVTHLKWDDPYYDIAR	2	FALSE	S(0.027)DDS(0.476)KS(0.449)S(0.449)S(0.449)PELVT(0.149)HLKWDDPYYDIAR	0.863038	0.713133	0.679733	0.713133	1.0654	1.08025	0.93548	1.0654	0.000763809	0.00448129	none
LMNB1	P20700	AGGPTTPLSPTR	AGGPTTpPLSpPTR	2	TRUE	AGGPT(0.257)T(0.743)PLS(0.985)PT(0.015)R	0.590922	1.03181	0.961683	0.961683	0.35679	0.383863	0.382196	0.382196	0.000768882	0.00450494	Soluble
SRRM2	Q9UQ35	SGSSPEVDSK	SGSpSpPEVDSK	2	TRUE	S(0.086)GS(0.919)S(0.988)PEVDS(0.008)K_S(0.23)GS(0.764)S(0.795)PEVDS(0.21)K	1.38669	1.40899	0.807925	1.38669	0.86194	0.943338	0.412378	0.86194	0.000773454	0.0045256	Soluble
SRRM2	Q9UQ35	SPQRPGWSR	SpPQRPGWSpR	2	TRUE	S(1)PQRPGWS(1)R	1.4299	1.46346	0.757615	1.4299	0.86194	0.943338	0.412378	0.86194	0.000775776	0.00452787	Soluble
TTC4	O95801	LSEAACEDEDSASEGLGELFLDGLSTENPHGAR	LSEAACEDEDSpASpEGLGELFLDGLSTENPHGAR	2	TRUE	LSEAACEDEDS(1)AS(1)EGLGELFLDGLSTENPHGAR	0.636753	0.724107	0.550907	0.636753	0.927164	0.880371	0.977485	0.927164	0.000775937	0.00452787	none
ZC3H13	Q5T200|Q5T200-2	KRTPSPSYQR	KRTpPSpPSYQR	2	TRUE	KRT(0.999)PS(0.799)PS(0.201)Y(0.001)QR	0.945113	1.10351	0.860979	0.945113	0.782449	0.74048	0.694459	0.74048	0.000778899	0.00453284	none
SREK1	Q8WXA9|Q8WXA9-2	SSSKSHSR	SSpSpKSHSR	2	TRUE	S(0.493)S(0.609)S(0.851)KS(0.046)HS(0.002)R	1.96963	1.7399	1.70222	1.7399	1.08124	1.1239	1.06781	1.08124	0.000779221	0.00453284	Soluble
POLA2	E9PIQ6|Q14181	SPHQLLSPSSFSPSATPSQK	SpPHQLLSPSpSFSpPSATPSQK	3	TRUE	S(0.971)PHQLLS(0.361)PS(0.585)S(0.332)FS(0.719)PS(0.029)AT(0.003)PSQK	1.16895	1.25472	1.43302	1.25472	0.998116	0.974556	1.02873	0.998116	0.000779934	0.00453284	none
SP100	E9PHV6|H7C1G8|H7C4B4|P23497|P23497-2|P23497-3|P23497-4|P23497-6|P23497-7	RFSSSDFSDLSNGEELQETCSSSLR	RFSpSSDFSDLSpNGEELQETCSSSLR	2	FALSE	RFS(0.614)S(0.284)S(0.299)DFS(0.364)DLS(0.44)NGEELQETCSSSLR	1.05551	1.17459	1.06327	1.06327	0.670731	0.742437	0.593654	0.670731	0.000783487	0.00453667	Soluble
ELMSAN1	A0A0A0MSU2|Q6PJG2	RESPSEER	RESPSpEER	1	FALSE	RES(0.294)PS(0.706)EER	0.82178	0.62931	0.740082	0.740082	0.5547	0.505953	0.563844	0.5547	0.000783701	0.00453667	none
SRRM1	A9Z1X7|M0R088|Q8IYB3	RVSHSPPPKQR	RVSpHSpPPPKQR	2	TRUE	RVS(1)HS(1)PPPKQR	0.70714	0.667546	0.290856	0.667546	1.00084	1.03737	0.618769	1.00084	0.000783741	0.00453667	Insoluble
SCAF11	A0A0A0MTP7|F8VXG7|Q99590	RSESLSPR	RSpESpLSpPR	3	TRUE	RS(1)ES(1)LS(1)PR	0.945631	0.993879	0.769639	0.945631	0.68945	0.753268	0.628865	0.68945	0.00078786	0.00455151	none
FAM21A	F8W7U3|Q641Q2|Q641Q2-2	VSLLFEDDVDSGGSLFGSPPTSVPPATK	VSLLFEDDVDSpGGSpLFGSPPTSVPPATK	2	FALSE	VSLLFEDDVDS(0.4)GGS(0.4)LFGS(0.4)PPT(0.4)S(0.4)VPPAT(0.001)K_VSLLFEDDVDS(0.646)GGS(0.646)LFGS(0.646)PPT(0.049)S(0.013)VPPATK	1.56368	1.37315	2.00242	1.56368	1.03389	1.06111	0.984623	1.03389	0.00078841	0.00455151	Soluble
SRSF7	A0A0B4J1Z1|Q16629	RSASPERMD	RSASpPERMD	1	TRUE	RS(0.003)AS(0.997)PERMD	0.521846	0.357142	0.332545	0.357142	0.241122	0.252065	0.19624	0.241122	0.000796422	0.00459164	Soluble
AHCTF1	Q8WYP5|Q8WYP5-2|Q8WYP5-3	STPLASPSPSPGRSPQR	STPLASpPSPSPGRSpPQR	2	TRUE	S(0.047)T(0.065)PLAS(0.887)PS(0.002)PS(0.084)PGRS(0.914)PQR	0.413397	0.443264	0.390111	0.413397	0.256368	0.206792	0.248035	0.248035	0.000805512	0.00463593	Soluble
RPS27	P42677	LTEGCSFR	LTEGCSpFR	1	TRUE	LTEGCS(1)FR	0.913479	0.923883	0.965652	0.923883	0.687878	0.67956	0.679085	0.67956	0.000806249	0.00463593	none
YEATS2	Q9ULM3	FLESPSRSSSPANQR	FLESPSpRSSpSPANQR	2	FALSE	FLES(0.132)PS(0.658)RS(0.269)S(0.538)S(0.403)PANQR	0.668982	0.770308	0.648799	0.668982	0.993043	1.04913	0.860237	0.993043	0.000811318	0.00465365	none
TJP3	O95049|O95049-3|O95049-4|O95049-5	ASPSSPGRQDSDEDDGPQR	ASPSSPGRQDSpDEDDGPQR	1	TRUE	ASPSSPGRQDS(1)DEDDGPQR	1.10958	1.2162	1.29815	1.2162	0.958156	0.9608	0.883931	0.958156	0.000811483	0.00465365	none
VIM	P08670	SVSSSSYR	SpVSSSSYR	1	TRUE	S(0.999)VS(0.001)SSSYR_S(1)VSSSSYR	0.0597934	0.0505064	0.0732896	0.0597934	0.150983	0.102447	0.170616	0.150983	0.000815626	0.00467112	Insoluble
CCDC6	Q16204	TVSSPIPYTPSPSSSRPISPGLSYASHTVGFTPPTSLTR	TVSSpPIPYpTPSpPSSSRPISPGLSYASHTVGFTPPTSLTR	3	FALSE	T(0.122)VS(0.401)S(0.441)PIPY(0.514)T(0.233)PS(0.222)PS(0.206)S(0.198)S(0.191)RPIS(0.163)PGLS(0.14)Y(0.106)AS(0.055)HT(0.007)VGFT(0.001)PPTSLTR	0.695165	0.668062	0.643125	0.668062	1.18782	1.16382	1.10409	1.16382	0.000816689	0.00467112	Insoluble
BCLAF1	E9PK09|E9PK91|Q9NYF8	SGSGSVGNGSSRYSPSQNSPIHHIPSR	SGSGSVGNGSSRYpSPSQNSpPIHHIPSR	2	TRUE	S(0.003)GS(0.004)GS(0.004)VGNGS(0.196)S(0.208)RY(0.317)S(0.249)PS(0.104)QNS(0.914)PIHHIPS(0.001)R	0.604424	0.55532	0.437533	0.55532	0.368881	0.357573	0.306964	0.357573	0.000819741	0.00467563	Soluble
SRRM2	Q9UQ35	SRSSSSPPPK	SpRSSSpSpPPPK	3	TRUE	S(0.596)RS(0.193)S(0.256)S(0.979)S(0.976)PPPK	1.58009	1.85808	0.68229	1.58009	0.86194	0.943338	0.412378	0.86194	0.000820422	0.00467563	Soluble
SRRM2	Q9UQ35	SSSSPPPK	SpSpSpSPPPK	3	TRUE	S(0.98)S(0.739)S(0.697)S(0.584)PPPK	1.51537	1.67887	0.750775	1.51537	0.86194	0.943338	0.412378	0.86194	0.000820723	0.00467563	Soluble
PPP1R2	P41236	IQEQESSGEEDSDLSPEER	IQEQESpSpGEEDSDLSPEER	2	TRUE	IQEQES(1)S(1)GEEDSDLSPEER_IQEQES(1)S(0.999)GEEDS(0.001)DLSPEER	1.32573	1.31823	1.13296	1.31823	1.05701	0.916439	0.797454	0.916439	0.000835452	0.00475328	none
TAF15	Q92804|Q92804-2	SGGGYGGDRSSGGGYSGDR	SGGGYGGDRSpSGGGYSGDR	1	FALSE	SGGGY(0.009)GGDRS(0.568)S(0.423)GGGYSGDR	0.512384	0.785368	0.514388	0.514388	0.403149	0.476264	0.319647	0.403149	0.000836905	0.00475529	none
EIF4B	P23588|P23588-2	TGSESSQTGTSTTSSR	TpGSESSpQTGTSTTSSR	2	TRUE	T(0.973)GS(0.019)ES(0.013)S(0.797)QT(0.196)GT(0.002)STTSSR	1.25015	1.77923	1.54718	1.54718	1.02499	1.00609	1.04886	1.02499	0.000846034	0.00480085	none
CTPS1	P17812|P17812-2	DTYSDRSGSSSPDSEITELKFPSINHD	DTYSDRSGSpSpSpPDSEITELKFPSINHD	3	FALSE	DT(0.041)Y(0.101)S(0.113)DRS(0.256)GS(0.482)S(0.482)S(0.482)PDS(0.517)EIT(0.517)ELKFPS(0.009)INHD	1.26768	1.47507	1.78546	1.47507	1.08273	1.05204	1.01334	1.05204	0.000849394	0.00481102	none
INTS3	Q68E01|Q68E01-2|Q68E01-3|Q68E01-4	GSSAVGSDSD	GSSAVGSpDSpD	2	TRUE	GSSAVGS(1)DS(1)D	1.3125	1.09554	1.17526	1.17526	0.84646	0.953823	0.943898	0.943898	0.000850051	0.00481102	none
PKP2	B8QGS9|Q99959|Q99959-2	RLEISPDSSPERAHYTHSDYQYSQR	RLEISpPDSpSPERAHYTHSDYQYSQR	2	TRUE	RLEIS(0.973)PDS(0.547)S(0.47)PERAHY(0.004)T(0.006)HSDYQYSQR	0.35872	0.257582	0.43121	0.35872	0.568638	0.49265	0.588272	0.568638	0.000857406	0.00484595	Insoluble
ZC3H13	Q5T200|Q5T200-2	ERTPESEEENVEWETNR	ERTpPESpEEENVEWETNR	2	TRUE	ERT(1)PES(1)EEENVEWETNR	0.893994	1.13391	0.922492	0.922492	0.782449	0.74048	0.694459	0.74048	0.000858464	0.00484595	none
CCDC86	Q9H6F5	AGLGSPERPPKTSPGSPR	AGLGSpPERPPKTpSPGSPR	2	TRUE	AGLGS(0.998)PERPPKT(0.41)S(0.37)PGS(0.222)PR_AGLGS(0.998)PERPPKT(0.365)S(0.303)PGS(0.335)PR	0.233727	0.176775	0.174023	0.176775	0.143567	0.0929749	0.10357	0.10357	0.00086865	0.00489706	Soluble
TJP2	Q9UDY2|Q9UDY2-3|Q9UDY2-7	AYSPEYR	AYSpPEYR	1	TRUE	AYS(1)PEYR	1.20409	1.21037	1.23138	1.21037	0.964299	0.959435	0.966273	0.964299	0.000871957	0.00490377	none
ZRANB2	O95218|O95218-2	TRSRSPESQVIGENTK	TRSpRSPESpQVIGENTK	2	TRUE	T(0.092)RS(0.711)RS(0.31)PES(0.887)QVIGENTK	1.24512	1.51768	1.14115	1.24512	0.995469	0.978889	0.853921	0.978889	0.000872108	0.00490377	none
CANX	P27824|P27824-2	QKSDAEEDGGTVSQEEEDR	QKSpDAEEDGGTVSpQEEEDR	2	TRUE	QKS(1)DAEEDGGT(0.02)VS(0.98)QEEEDR	1.45715	1.59117	1.85887	1.59117	1.1204	1.15883	1.0491	1.1204	0.000876221	0.00492049	none
PAK4	O96013	SLVGTPYWMAPELISR	SpLVGTPYWMAPELISR	1	TRUE	S(1)LVGTPYWMAPELISR	0.571148	0.547735	0.643691	0.571148	0.983534	0.920136	0.92904	0.92904	0.000881093	0.00494144	Insoluble
VANGL1	Q8TAA9	LQSETSV	LQSETSpV	1	TRUE	LQSET(0.016)S(0.984)V_LQSET(0.03)S(0.97)V	1.12184	1.03241	1.18589	1.12184	0.902908	0.731304	0.838002	0.838002	0.000894778	0.00501169	none
ING5	Q8WYH8|Q8WYH8-2	FEADLKDKMEGSDFESSGGR	FEADLKDKMEGSpDFESSGGR	1	TRUE	FEADLKDKMEGS(0.995)DFES(0.004)S(0.001)GGR	0.188963	0.167317	0.189478	0.188963	0.332754	0.261251	0.286093	0.286093	0.000896404	0.00501429	Insoluble
TLE3	F5H7D6|H0YKH0|H0YKN8|H0YKT5|H0YL70|H0YLI3|H0YLW9|H0YNT2|Q04726|Q04726-2|Q04726-3|Q04726-4|Q04726-5|Q04726-6|Q04726-7	YDSDGDKSDDLVVDVSNEDPATPR	YDSpDGDKSpDDLVVDVSNEDPATPR	2	TRUE	Y(0.014)DS(0.985)DGDKS(0.977)DDLVVDVS(0.023)NEDPATPR	1.43757	1.54203	1.67724	1.54203	1.06533	1.13262	1.05801	1.06533	0.000910297	0.00508543	none
ZBTB21	Q9ULJ3|Q9ULJ3-2	IKTEPSSPLSDPSDIIR	IKTEPSpSPLSpDPSDIIR	2	FALSE	IKT(0.112)EPS(0.5)S(0.487)PLS(0.717)DPS(0.183)DIIR	1.13583	0.989981	1.16035	1.13583	0.877456	0.870516	0.867709	0.870516	0.000911578	0.00508602	none
PGRMC1	O00264|O00264-2	EGEEPTVYSDEEEPKDESAR	EGEEPTVYSpDEEEPKDESpAR	2	TRUE	EGEEPT(0.016)VYS(0.984)DEEEPKDES(1)AR	1.03429	1.10819	0.968621	1.03429	0.800292	0.60389	0.668963	0.668963	0.00092733	0.00516041	Soluble
ACIN1	E7EQT4|Q9UKV3|Q9UKV3-5|S4R3H4	EKSKSPSPPR	EKSpKSpPSpPPR	3	TRUE	EKS(1)KS(1)PS(1)PPR	0.408985	0.753477	0.299695	0.408985	0.235066	0.256781	0.167324	0.235066	0.000929732	0.00516041	Soluble
NOSIP	A0A075B6F9|M0R1K2|M0R3B2|Q9Y314	AASQDHVR	AASpQDHVR	1	TRUE	AAS(1)QDHVR	1.67235	1.16426	1.41631	1.41631	1.03144	0.948908	1.05468	1.03144	0.000930034	0.00516041	none
GIT2	Q14161|Q14161-11|Q14161-3|Q14161-5|Q14161-6|Q14161-7|R4GNG3	QKSLDSDLSDGPVTVQEFMEVK	QKSpLDSpDLSpDGPVTVQEFMEVK	3	TRUE	QKS(0.987)LDS(0.665)DLS(0.93)DGPVT(0.418)VQEFMEVK	1.26054	1.04146	1.0604	1.0604	0.908046	0.892175	0.854861	0.892175	0.000930449	0.00516041	none
PPP1R7	C9JD73|Q15435	VESEESGDEEGKK	VESpEESpGDEEGKK	2	TRUE	VES(1)EES(1)GDEEGKK	1.537	1.64985	1.24824	1.537	1.04855	1.01126	1.03713	1.03713	0.000930879	0.00516041	none
RANBP2	P49792	TAQEKDSLITPHVSR	TAQEKDSpLITPHVSpR	2	TRUE	T(0.002)AQEKDS(0.927)LIT(0.073)PHVS(0.998)R	0.799357	0.656194	0.682236	0.682236	0.912834	0.924892	0.910504	0.912834	0.000932915	0.00516508	none
ZFC3H1	O60293|O60293-2	AFKPEETSSNSDPPSPPVLNNSHPVPR	AFKPEETSSNSpDPPSpPPVLNNSHPVPR	2	TRUE	AFKPEET(0.001)S(0.004)S(0.026)NS(0.969)DPPS(1)PPVLNNSHPVPR	0.791562	0.667145	0.660904	0.667145	0.56794	0.489168	0.467937	0.489168	0.000935154	0.00517085	none
WNK1	F5GWT4|Q9H4A3|Q9H4A3-2|Q9H4A3-5|Q9H4A3-6|Q9H4A3-7	EKPELSEPSHLNGPSSDPEAAFLSR	EKPELSEPSHLNGPSpSpDPEAAFLSR	2	TRUE	EKPELSEPS(0.071)HLNGPS(0.966)S(0.962)DPEAAFLSR	1.2789	1.31335	1.21309	1.2789	1.05223	1.0458	1.01107	1.0458	0.000939455	0.005188	none
ARHGEF2	Q92974|Q92974-2|Q92974-3|V9GYF0|V9GYM8	LQDSSDPDTGSEEEGSSRLSPPHSPR	LQDSSpDPDTpGSpEEEGSpSRLSPPHSpPR	5	TRUE	LQDS(0.395)S(0.608)DPDT(0.862)GS(0.89)EEEGS(0.576)S(0.576)RLS(0.141)PPHS(0.953)PR	1.17727	1.10848	0.976225	1.10848	0.885597	0.881507	0.846857	0.881507	0.000944725	0.00521045	none
PHF14	A0A0U1RRH6	NSYWQCSECDQAGSSDMEADMAMETLPDGTKR	NSYWQCSECDQAGSpSpDMEADMAMETLPDGTKR	2	TRUE	NSYWQCS(0.002)ECDQAGS(0.999)S(0.999)DMEADMAMETLPDGTKR	0.117079	0.105876	0.0840395	0.105876	0.233723	0.162863	0.227088	0.227088	0.000953276	0.00525091	Insoluble
ZC3H13	Q5T200|Q5T200-2	RSSPESDR	RSpSPESDR	1	TRUE	RS(0.823)S(0.173)PES(0.005)DR	1.27213	1.04963	0.813436	1.04963	0.782449	0.74048	0.694459	0.74048	0.000959282	0.00527727	none
MEPCE	Q7L2J0	CAPSAGSPAAAVGRESPGAAATSSSGPQAQQHR	CAPSAGSpPAAAVGRESpPGAAATSSSGPQAQQHR	2	TRUE	CAPS(0.034)AGS(0.995)PAAAVGRES(0.964)PGAAAT(0.005)S(0.001)S(0.001)SGPQAQQHR_CAPS(0.002)AGS(0.998)PAAAVGRES(1)PGAAATSSSGPQAQQHR	1.13027	1.21925	1.29223	1.21925	0.860164	0.896749	0.893487	0.893487	0.000961528	0.00527897	none
PPP2R5E	Q16537|Q16537-2	SQSSSQFR	SpQSpSSQFR	2	TRUE	S(0.472)QS(0.771)S(0.425)S(0.331)QFR	1.17534	1.14453	1.14644	1.14644	0.979979	0.9229	0.956346	0.956346	0.000962033	0.00527897	none
CLK3	H3BUL5|H3BVF8|P49761|P49761-1|P49761-3	SSRSVEDDKEGHLVCR	SpSpRSVEDDKEGHLVCR	2	FALSE	S(0.667)S(0.667)RS(0.667)VEDDKEGHLVCR	0.807644	0.919935	0.893779	0.893779	1.05343	1.11016	1.10952	1.10952	0.000970747	0.00532004	none
HIRIP3	Q9BW71	AVEESSDEERQR	AVEESpSpDEERQR	2	TRUE	AVEES(1)S(1)DEERQR	0.665017	0.758862	0.375364	0.665017	0.937456	0.97256	0.934412	0.937456	0.000977297	0.00534915	Insoluble
PHF3	Q92576|Q92576-2	ARLSHGDR	ARLSpHGDR	1	TRUE	ARLS(1)HGDR	1.10382	0.9727	1.22378	1.10382	0.83077	0.85412	0.83424	0.83424	0.00098076	0.00535306	none
FOXK2	Q01167|Q01167-2	SAPASPNHAGVLSAHSSGAQTPESLSR	SAPASpPNHAGVLSAHSSGAQTPESLSpR	2	TRUE	S(0.021)APAS(0.979)PNHAGVLSAHSSGAQT(0.057)PES(0.352)LS(0.591)R	0.838128	0.649573	0.835981	0.835981	1.09215	0.875259	0.961593	0.961593	0.000981011	0.00535306	none
ACIN1	E7EQT4|Q9UKV3|Q9UKV3-5|S4R3H4	ASLVALPEQTASEEETPPPLLTK	ASLVALPEQTASpEEETpPPPLLTK	2	TRUE	ASLVALPEQT(0.254)AS(0.873)EEET(0.873)PPPLLT(0.001)K	0.422281	0.340714	0.3473	0.3473	0.235066	0.256781	0.167324	0.235066	0.000981725	0.00535306	Soluble
INCENP	Q9NQS7|Q9NQS7-2	IAQVSPGPRDSPAFPDSPWRER	IAQVSpPGPRDSpPAFPDSpPWRER	3	TRUE	IAQVS(1)PGPRDS(1)PAFPDS(1)PWRER	0.254687	0.343987	0.123066	0.254687	0.46232	0.441717	0.416478	0.441717	0.000988733	0.0053803	Insoluble
GLYR1	K7EMM8|Q49A26|Q49A26-2|Q49A26-3|Q49A26-4	VSSGSSER	VSSGSpSER	1	TRUE_FALSE	VSS(0.002)GS(0.955)S(0.043)ER_VSSGS(0.5)S(0.5)ER	0.253489	0.168436	0.193732	0.193732	0.155288	0.112031	0.10954	0.112031	0.000989208	0.0053803	Soluble
PRPF38B	A0A0A0MRN0|Q5VTL8	SRSGSQGRTDSVEK	SRSpGSQGRTpDSVEK	2	FALSE	S(0.231)RS(0.743)GS(0.229)QGRT(0.691)DS(0.106)VEK	0.875654	0.91732	0.753241	0.875654	1.11789	1.05252	1.07055	1.07055	0.00100719	0.00547121	none
LEMD2	Q8NC56	WTKPSSFSDSER	WTKPSSFSpDSER	1	TRUE	WTKPS(0.003)S(0.027)FS(0.954)DS(0.017)ER	0.643009	0.716657	0.512049	0.643009	0.439661	0.481464	0.439477	0.439661	0.001015	0.00550644	none
ARID4B	Q4LE39|Q4LE39-2	DIEVLSEDTDYEEDEVTK	DIEVLSpEDTpDYEEDEVTK	2	TRUE	DIEVLS(0.834)EDT(0.76)DY(0.406)EEDEVTK	1.45605	1.21702	1.63476	1.45605	1.04036	0.925802	1.12888	1.04036	0.0010169	0.00550644	none
SMC4	Q9NTJ3|Q9NTJ3-2	REEGPPPPSPDGASSDAEPEPPSGR	REEGPPPPSPDGASSpDAEPEPPSGR	1	TRUE	REEGPPPPSPDGAS(0.219)S(0.781)DAEPEPPSGR	1.35667	1.04786	1.267	1.267	0.949781	0.949022	0.925487	0.949022	0.00101749	0.00550644	none
RPS6	P62753	LSSLRASTSK	LSSpLRASTpSK	2	TRUE	LS(0.227)S(0.773)LRAS(0.31)T(0.533)S(0.157)K	0.134968	0.234468	0.132551	0.134968	0.339637	0.280379	0.300218	0.300218	0.00102032	0.00551481	Insoluble
REPS1	E9PMG1|Q96D71|Q96D71-4	RQSSSYDDPWKITDEQR	RQSpSSYpDDPWKITDEQR	2	TRUE	RQS(0.799)S(0.29)S(0.427)Y(0.483)DDPWKITDEQR	0.762957	0.707942	0.677997	0.707942	1.04731	0.928023	0.805523	0.928023	0.00102266	0.0055164	none
BRAF	H7C560|P15056	RDSSDDWEIPDGQITVGQR	RDSpSDDWEIPDGQITVGQR	1	TRUE	RDS(0.772)S(0.228)DDWEIPDGQITVGQR_RDS(0.864)S(0.136)DDWEIPDGQITVGQR	0.777643	0.770512	0.823433	0.777643	1.21151	1.29217	0.95053	1.21151	0.00102357	0.0055164	none
CANX	P27824|P27824-2	QKSDAEEDGGTVSQEEEDR	QKSpDAEEDGGTpVSQEEEDR	2	TRUE	QKS(1)DAEEDGGT(0.706)VS(0.294)QEEEDR	1.55459	1.43616	1.77607	1.55459	1.1204	1.15883	1.0491	1.1204	0.00102444	0.0055164	none
SRRM2	Q9UQ35	ENSFGSPLEFR	ENSpFGSpPLEFR	2	TRUE	ENS(1)FGS(1)PLEFR	1.44043	1.26581	0.775729	1.26581	0.86194	0.943338	0.412378	0.86194	0.00102811	0.00552931	Soluble
USP24	Q9UPU5	SVDQGGGGSPR	SVDQGGGGSpPR	1	TRUE	SVDQGGGGS(1)PR	1.21284	1.09866	1.13618	1.13618	0.945752	0.945634	0.941955	0.945634	0.0010298	0.00553149	none
STK26	B4E0Y9|Q8NBY1|Q9P289|Q9P289-3	WKAEGHSDDESDSEGSDSESTSR	WKAEGHSDDESpDSEGSpDSESTSR	2	TRUE	WKAEGHSDDES(1)DSEGS(0.991)DS(0.009)ESTSR	0.837941	0.844544	0.451014	0.837941	1.10482	1.07034	1.03182	1.07034	0.00103371	0.0055456	Insoluble
ABCC1	A0A0A0MS99|I3L4X2|P33527|P33527-2|P33527-3|P33527-4|P33527-5|P33527-6|P33527-7|P33527-8|P33527-9	QLSSSSSYSGDISR	QLSpSSSSYSpGDISR	2	FALSE	QLS(0.714)S(0.272)S(0.013)S(0.037)S(0.426)YS(0.538)GDISR	1.37722	1.20393	1.3395	1.3395	0.986926	0.960348	0.883677	0.960348	0.00103524	0.00554694	none
ZFC3H1	O60293|O60293-2	LDSSPVSSPR	LDSSpPVSSpPR	2	TRUE	LDS(0.294)S(0.706)PVS(0.219)S(0.781)PR	0.710222	0.706391	0.602702	0.706391	0.56794	0.489168	0.467937	0.489168	0.00104928	0.00561519	none
AKT1S1	Q96B36|Q96B36-3	TEARSSDEENGPPSSPDLDR	TEARSpSDEENGPPSpSpPDLDR	3	TRUE	T(0.006)EARS(0.759)S(0.367)DEENGPPS(0.901)S(0.967)PDLDR	1.94529	1.67509	1.15859	1.67509	1.26303	1.09748	0.992364	1.09748	0.00105768	0.00565314	none
PKP2	B8QGS9|Q99959|Q99959-2	RLEISPDSSPER	RLEISpPDSpSpPER	3	TRUE	RLEIS(1)PDS(1)S(1)PER	0.740465	0.687019	0.746487	0.740465	0.568638	0.49265	0.588272	0.568638	0.00106595	0.0056903	none
MDC1	Q14676	SQPPGEDSDTDVDDDSRPPGRPAEVHLER	SpQPPGEDSpDTpDVDDDSRPPGRPAEVHLER	3	TRUE	S(1)QPPGEDS(1)DT(1)DVDDDSRPPGRPAEVHLER	0.615739	0.452851	0.661738	0.615739	0.354437	0.368251	0.381554	0.368251	0.00107596	0.00573668	Soluble
PRKAA1	Q13131|Q13131-2	SGSVSNYR	SGSpVSNYR	1	FALSE	S(0.196)GS(0.746)VS(0.057)NY(0.001)R	1.33478	1.09833	1.15816	1.15816	0.951048	0.917243	0.999241	0.951048	0.00107957	0.00574882	none
SRRM2	Q9UQ35	SSSPVTELASRSPIR	SpSpSPVTELASpRSPIR	3	TRUE	S(0.873)S(0.593)S(0.525)PVT(0.008)ELAS(0.581)RS(0.419)PIR	1.30297	1.36223	1.13721	1.30297	0.86194	0.943338	0.412378	0.86194	0.00108323	0.00575304	Soluble
NUCKS1	Q9H1E3	KDDSHSAEDSEDEK	KDDSHSpAEDSpEDEK	2	TRUE	KDDS(0.013)HS(0.987)AEDS(1)EDEK	0.81472	0.767781	1.09015	0.81472	0.432628	0.410034	0.38431	0.410034	0.00108512	0.00575304	Soluble
NOL8	Q76FK4|Q76FK4-2	FLETDSEEEQEEVNEKK	FLETpDSpEEEQEEVNEKK	2	TRUE	FLET(1)DS(1)EEEQEEVNEKK	0.325297	0.177398	0.346453	0.325297	0.427126	0.380672	0.461684	0.427126	0.00108548	0.00575304	Insoluble
RBMX	P38159|P38159-2	DYGHSSSR	DYGHSpSSR	1	FALSE	DYGHS(0.597)S(0.402)S(0.001)R	0.118699	0.106884	0.115022	0.115022	0.0964333	0.0694115	0.0776508	0.0776508	0.00108568	0.00575304	none
TJP2	Q9UDY2|Q9UDY2-3|Q9UDY2-7	RAASSDQLRDNSPPPAFKPEPPK	RAASpSDQLRDNSpPPPAFKPEPPK	2	TRUE	RAAS(0.826)S(0.179)DQLRDNS(0.995)PPPAFKPEPPK	0.45289	0.520967	0.212618	0.45289	0.964299	0.959435	0.966273	0.964299	0.00108881	0.00576254	Insoluble
LMNA	P02545|P02545-2	GRASSHSSQTQGGGSVTKK	GRASSpHSSpQTQGGGSVTKK	2	TRUE	GRAS(0.451)S(0.482)HS(0.186)S(0.777)QT(0.101)QGGGS(0.003)VT(0.001)KK	0.4003	0.284127	0.15355	0.284127	0.519397	0.520078	0.56839	0.520078	0.00109363	0.00578098	Insoluble
PTPN12	H3BM04|Q05209|Q05209-2|Q05209-3	TVSLTPSPTTQVETPDLVDHDNTSPLFR	TVSLTPSpPTpTQVETPDLVDHDNTSPLFR	2	FALSE	TVSLT(0.025)PS(0.658)PT(0.658)T(0.658)QVETPDLVDHDNTSPLFR	0.588188	0.4416	0.608776	0.588188	0.911839	0.944816	0.967391	0.944816	0.001097	0.00579171	Insoluble
ERBB2IP	Q96RT1|Q96RT1-2|Q96RT1-3|Q96RT1-4|Q96RT1-5|Q96RT1-6|Q96RT1-7|Q96RT1-8|Q96RT1-9	HIVNHDDVFEESEELSSDEEMK	HIVNHDDVFEESEELSpSpDEEMK	2	TRUE	HIVNHDDVFEESEELS(1)S(1)DEEMK	1.08558	1.27831	1.13915	1.13915	0.895833	0.839214	0.886131	0.886131	0.00110241	0.0058132	none
TEX2	Q8IWB9	SPQRSPLQSAESSPTAGK	SpPQRSpPLQSpAESSpPTAGK	4	TRUE	S(0.94)PQRS(0.699)PLQS(0.857)AES(0.66)S(0.787)PT(0.058)AGK	1.05436	1.11013	1.17222	1.11013	0.849637	0.812417	0.840714	0.840714	0.00112353	0.00591736	none
ZC3H13	Q5T200|Q5T200-2	HHSSSSQSGSSIQRHSPSPR	HHSSSSQSpGSSIQRHSPSpPR	2	TRUE	HHS(0.018)S(0.009)S(0.047)S(0.056)QS(0.37)GS(0.37)S(0.127)IQRHS(0.018)PS(0.984)PR	0.386	0.244306	0.4948	0.386	0.782449	0.74048	0.694459	0.74048	0.00112871	0.00593692	Insoluble
PRKCD	Q05655|Q05655-2	ARLSYSDKNLIDSMDQSAFAGFSFVNPK	ARLSYSDKNLIDSpMDQSAFAGFSpFVNPK	2	TRUE	ARLS(0.011)YS(0.003)DKNLIDS(0.935)MDQS(0.051)AFAGFS(1)FVNPK	0.276015	0.451218	0.268449	0.276015	0.946933	0.88602	0.916496	0.916496	0.00112999	0.00593692	Insoluble
KIAA0319L	C9J519|E7EN73|Q8IZA0|Q8IZA0-3	GLLLSSSLMHSESELDSDDAIFTWPDR	GLLLSSSLMHSpESpELDSpDDAIFTWPDR	3	TRUE	GLLLSSS(0.002)LMHS(0.997)ES(1)ELDS(0.999)DDAIFT(0.001)WPDR	0.74516	0.666053	0.98493	0.74516	1.26613	1.30466	1.08178	1.26613	0.001139	0.00597331	Insoluble
TRA2A	Q13595|Q13595-4	SYTPEYR	SpYTpPEYR	2	TRUE	S(0.992)Y(0.038)T(0.97)PEYR_S(0.97)Y(0.006)T(0.993)PEY(0.031)R	0.305718	0.294585	0.258019	0.294585	0.191521	0.169064	0.224778	0.191521	0.00113968	0.00597331	none
MISP	Q8IVT2	ALSSDSILSPAPDAR	ALSpSDSILSPAPDAR	1	FALSE	ALS(0.5)S(0.5)DS(0.001)ILSPAPDAR	0.795679	0.904517	1.90865	0.904517	0.512365	0.47673	0.521971	0.512365	0.00114342	0.0059853	Soluble
RRP9	O43818	MNEEISSDSESESLAPR	MNEEISpSpDSpESESLAPR	3	TRUE	MNEEIS(0.999)S(0.999)DS(0.996)ES(0.006)ESLAPR_MNEEIS(1)S(1)DS(1)ESESLAPR_MNEEIS(1)S(0.999)DS(0.989)ES(0.012)ESLAPR	0.213606	0.225293	0.211237	0.213606	0.17956	0.115692	0.15457	0.15457	0.00114474	0.0059853	none
CLASP1	Q7Z460-4	SPTGSTTSR	SpPTGSTTSR	1	TRUE	S(0.995)PT(0.004)GS(0.001)TTSR	1.21292	1.03195	1.18345	1.18345	0.855829	0.893682	0.96053	0.893682	0.00114805	0.00599536	none
ZC3HAV1	Q7Z2W4	SCTPSPDQISHR	SpCTpPSpPDQISHR	3	TRUE	S(1)CT(1)PS(1)PDQISHR	0.618416	0.776198	0.907073	0.776198	0.520073	0.482477	0.495002	0.495002	0.00114971	0.00599681	Soluble
SPEN	Q96T58	SRSPNRFDAHDPR	SpRSPNRFDAHDPR	1	FALSE	S(0.5)RS(0.5)PNRFDAHDPR	0.348365	0.323193	0.239582	0.323193	0.544219	0.500457	0.476248	0.500457	0.00115199	0.00600144	Insoluble
UTP14A	Q9BVJ6|Q9BVJ6-3	DYLLSESEDEGDNDGERK	DYLLSpESpEDEGDNDGERK	2	TRUE	DYLLS(1)ES(1)EDEGDNDGERK_DY(0.002)LLS(0.999)ES(0.999)EDEGDNDGERK	0.31904	0.39498	0.29973	0.31904	0.205851	0.137089	0.199088	0.199088	0.00115339	0.00600151	Soluble
WNK1	F5GWT4|Q9H4A3|Q9H4A3-2|Q9H4A3-5|Q9H4A3-6|Q9H4A3-7	SSSLGNK	SSSpLGNK	1	TRUE	S(0.002)S(0.01)S(0.988)LGNK	1.3251	1.25147	1.40676	1.3251	1.05223	1.0458	1.01107	1.0458	0.00115744	0.00601326	none
YBX3	P16989	NYAGEEEEEGSGSSEGFDPPATDR	NYAGEEEEEGSpGSpSEGFDPPATDR	2	TRUE	NYAGEEEEEGS(0.998)GS(0.969)S(0.033)EGFDPPATDR	0.345289	0.369088	0.362188	0.362188	0.475566	0.473652	0.422382	0.473652	0.00115843	0.00601326	none
SCRIB	A0A0G2JMS7|A0A0G2JNZ2	LAEAPSPAPTPSPTPVEDLGPQTSTSPGRLSPDFAEELR	LAEAPSPAPTPSpPTPVEDLGPQTSTSPGRLSpPDFAEELR	2	TRUE	LAEAPS(0.024)PAPT(0.126)PS(0.654)PT(0.177)PVEDLGPQT(0.067)S(0.065)T(0.064)S(0.063)PGRLS(0.76)PDFAEELR	0.714056	0.596361	0.662057	0.662057	0.867744	0.944257	0.864036	0.867744	0.00116983	0.00606514	none
YTHDC1	J3QR07|Q96MU7|Q96MU7-2	GISPIVFDRSGSSASESYAGSEK	GISpPIVFDRSpGSpSpASESYAGSEK	4	TRUE	GIS(0.96)PIVFDRS(0.835)GS(0.835)S(0.835)AS(0.258)ES(0.228)Y(0.044)AGS(0.004)EK	0.516709	0.342128	0.267682	0.342128	0.192541	0.144568	0.187198	0.187198	0.00117674	0.0060937	Soluble
PLA2G4A	P47712	CSVSLSNVEAR	CSVSpLSNVEAR	1	TRUE	CS(0.012)VS(0.926)LS(0.062)NVEAR	0.818256	0.804774	0.750024	0.804774	1.04709	1.08097	1.06917	1.06917	0.00118145	0.00611073	none
HDAC2	Q92769|Q92769-3	IACDEEFSDSEDEGEGGRR	IACDEEFSpDSpEDEGEGGRR	2	TRUE	IACDEEFS(1)DS(1)EDEGEGGRR	0.705703	0.65596	0.657937	0.657937	0.864382	0.807131	0.82811	0.82811	0.001185	0.00612179	none
OSBPL1A	Q9BXW6|Q9BXW6-4	SFEEEGEHLGSR	SpFEEEGEHLGSR	1	TRUE	S(1)FEEEGEHLGSR	0.727007	0.785931	0.870607	0.785931	1.02029	0.905968	1.11842	1.02029	0.00119579	0.00617018	none
RBM5	P52756	GLVAAYSGDSDNEEELVER	GLVAAYSpGDSpDNEEELVER	2	TRUE	GLVAAY(0.055)S(0.971)GDS(0.974)DNEEELVER	0.776485	0.830714	0.943097	0.830714	0.68628	0.636768	0.706184	0.68628	0.0012	0.00618451	none
CANX	P27824|P27824-2	QKSDAEEDGGTVSQEEEDR	QKSpDAEEDGGTpVSpQEEEDR	3	TRUE	QKS(1)DAEEDGGT(1)VS(1)QEEEDR	1.47776	1.29296	1.42444	1.42444	1.1204	1.15883	1.0491	1.1204	0.00120599	0.00620796	none
MAPK1	P28482|P28482-2	VADPDHDHTGFLTEYVATR	VADPDHDHTGFLTpEYpVATR	2	TRUE	VADPDHDHTGFLT(1)EY(1)VATR	0.413622	0.506276	0.492652	0.492652	0.885936	0.968289	0.957365	0.957365	0.00120922	0.00621676	Insoluble
SENP3	Q9H4L4	AGQHSPLR	AGQHSpPLR	1	TRUE	AGQHS(1)PLR	0.267443	0.0826782	0.16033	0.16033	0.381806	0.261623	0.290554	0.290554	0.00121063	0.00621676	Insoluble
CTR9	Q6PD62	KGSGSEQEGEDEEGGER	KGSpGSpEQEGEDEEGGER	2	TRUE	KGS(1)GS(1)EQEGEDEEGGER	1.30848	1.19296	1.20019	1.20019	0.928216	1.01339	1.00893	1.00893	0.00121264	0.00621676	none
YEATS2	Q9ULM3	IVSGSPISTPSPSPLPR	IVSGSpPISTPSPSpPLPR	2	TRUE	IVS(0.021)GS(0.976)PIS(0.002)T(0.006)PS(0.387)PS(0.609)PLPR	0.725342	0.706612	0.702076	0.706612	0.993043	1.04913	0.860237	0.993043	0.00121345	0.00621676	none
AHCTF1	Q8WYP5|Q8WYP5-2|Q8WYP5-3	LISPLASPADGVK	LISpPLASpPADGVK	2	TRUE	LIS(1)PLAS(1)PADGVK	0.318035	0.302696	0.298315	0.302696	0.256368	0.206792	0.248035	0.248035	0.00121756	0.00623046	none
CWC22	Q9HCG8	HSGSRSDEDRYQNGAER	HSGSRSpDEDRYQNGAER	1	TRUE	HS(0.151)GS(0.024)RS(0.825)DEDRYQNGAER	0.433362	0.428841	0.185969	0.428841	0.610049	0.576229	0.482162	0.576229	0.00121907	0.0062308	Insoluble
ZKSCAN8	Q15776	AMSTSQSPTR	AMSTSQSpPTR	1	TRUE	AMSTS(0.003)QS(0.948)PT(0.049)R	0.59528	0.484023	0.496044	0.496044	0.806628	0.641124	0.755096	0.755096	0.00122061	0.00623132	none
BRD1	O95696|O95696-2	STCGDSEVEEESPGKR	STCGDSpEVEEESpPGKR	2	TRUE	S(0.146)T(0.219)CGDS(0.635)EVEEES(1)PGKR	0.140662	0.10677	0.0712468	0.10677	0.291264	0.264452	0.22093	0.264452	0.00123742	0.0063097	Insoluble
PRPF4B	Q13523	SKDASPINR	SpKDASpPINR	2	TRUE	S(1)KDAS(1)PINR	1.2385	1.05721	0.928487	1.05721	0.752895	0.779781	0.52296	0.752895	0.00125531	0.00639336	Soluble
VIM	P08670	SYVTTSTR	SYVTTSpTR	1	TRUE	SYVTT(0.006)S(0.993)T(0.001)R	0.266568	0.203887	0.244125	0.244125	0.150983	0.102447	0.170616	0.150983	0.00125696	0.00639423	Soluble
PFKFB2	O60825	NYSVGSR	NYSpVGSR	1	TRUE	NYS(0.998)VGS(0.002)R	1.29825	1.71073	1.28841	1.29825	1.06873	1.02953	1.06348	1.06348	0.00126678	0.00643661	none
HNRNPUL2	H3BQZ7|Q1KMD3	SGDETPGSEVPGDK	SpGDETpPGSEVPGDK	2	TRUE	S(0.95)GDET(0.732)PGS(0.318)EVPGDK	0.443123	0.614691	0.2488	0.443123	0.220152	0.196323	0.195903	0.196323	0.00126962	0.00644347	Soluble
SRRM2	Q9UQ35	SSSPVTELASR	SpSSpPVTELASR	2	TRUE	S(0.993)S(0.346)S(0.438)PVT(0.224)ELASR	1.82912	1.4478	0.76531	1.4478	0.86194	0.943338	0.412378	0.86194	0.00127574	0.00646693	Soluble
RAB11FIP1	E7EX40|Q6WKZ4|Q6WKZ4-2|Q6WKZ4-3	DSSPSSSPSPK	DSSpPSSSpPSpPK	3	TRUE	DS(0.017)S(0.76)PS(0.207)S(0.156)S(0.911)PS(0.949)PK	1.2467	1.42045	1.21206	1.2467	0.933311	0.973252	1.00644	0.973252	0.00128031	0.00648253	none
CACTIN	Q8WUQ7|Q8WUQ7-2	ERRSDSEEER	ERRSpDSpEEER	2	TRUE	ERRS(1)DS(1)EEER	0.78825	1.08594	0.988698	0.988698	0.706168	0.790187	0.677649	0.706168	0.00128401	0.00649016	none
SRRM2	Q9UQ35	MSCFSRPSMSPTPLDR	MSCFSpRPSMSpPTPLDR	2	FALSE	MS(0.037)CFS(0.51)RPS(0.456)MS(0.58)PT(0.417)PLDR_MS(0.4)CFS(0.522)RPS(0.343)MS(0.608)PT(0.128)PLDR	0.325444	0.489796	0.274746	0.325444	0.86194	0.943338	0.412378	0.86194	0.00128511	0.00649016	Insoluble
PWP1	Q13610|Q13610-2	EKLQEEGGGSDEEETGSPSEDGMQSAR	EKLQEEGGGSpDEEETpGSPSEDGMQSAR	2	TRUE	EKLQEEGGGS(1)DEEET(0.686)GS(0.31)PS(0.003)EDGMQSAR_EKLQEEGGGS(0.942)DEEET(0.467)GS(0.324)PS(0.266)EDGMQS(0.001)AR	0.184761	0.139226	0.225998	0.184761	0.275721	0.202138	0.273286	0.273286	0.00128632	0.00649016	none
SYNGR2	K7ELD9|K7ENG9|O43760|O43760-2	MESGAYGAAK	MESpGAYGAAK	1	TRUE	MES(1)GAYGAAK	0.624927	0.610176	0.530446	0.610176	0.80086	0.802929	0.740941	0.80086	0.00129191	0.00651077	none
LSR	Q86X29|Q86X29-2|Q86X29-3|Q86X29-4|Q86X29-5|Q86X29-6|S4R3V8	AMSEVTSLHEDDWR	AMSpEVTSpLHEDDWR	2	TRUE	AMS(0.822)EVT(0.347)S(0.831)LHEDDWR	0.492849	0.575363	0.399761	0.492849	0.711823	0.627362	0.59674	0.627362	0.00129527	0.00651701	none
ABCF1	Q8NE71	QQPPEPEWIGDGESTSPSDK	QQPPEPEWIGDGESpTSpPSDK	2	TRUE	QQPPEPEWIGDGES(0.93)T(0.344)S(0.642)PS(0.084)DK	1.84379	1.09368	1.83171	1.83171	1.071	1.01626	0.983974	1.01626	0.00129718	0.00651701	Soluble
NOL8	Q76FK4|Q76FK4-2	VSCHDSDDDIMRNDREYDSGDTDEIIAMK	VSCHDSpDDDIMRNDREYDSpGDTpDEIIAMK	3	TRUE	VS(0.008)CHDS(0.99)DDDIMRNDREY(0.203)DS(0.843)GDT(0.956)DEIIAMK	0.293401	0.34115	0.359882	0.34115	0.427126	0.380672	0.461684	0.427126	0.00129767	0.00651701	none
LEO1	Q8WVC0|Q8WVC0-2	SESARGSDSEDEVLR	SESARGSpDSpEDEVLR	2	TRUE	S(0.119)ES(0.093)ARGS(0.791)DS(0.998)EDEVLR	1.61225	1.7893	1.41154	1.61225	1.03124	1.07194	1.06291	1.06291	0.00131848	0.00661381	Soluble
AHCTF1	Q8WYP5|Q8WYP5-2|Q8WYP5-3	EVSPSDVR	EVSpPSDVR	1	TRUE	EVS(0.966)PS(0.034)DVR_EVS(0.981)PS(0.019)DVR	0.191009	0.151781	0.16051	0.16051	0.256368	0.206792	0.248035	0.248035	0.00133073	0.00666751	none
SRSF8	Q9BRL6	VDNLTYRTSPDSLRR	VDNLTYRTpSPDSLRR	1	FALSE	VDNLT(0.006)YRT(0.496)S(0.496)PDS(0.001)LRR	0.441881	0.356776	0.449116	0.441881	0.613931	0.603996	0.558593	0.603996	0.00133309	0.00667162	none
EIF2A	F8WAE5|Q9BY44|Q9BY44-2|Q9BY44-3|Q9BY44-4	SDKSPDLAPTPAPQSTPR	SDKSpPDLAPTPAPQSpTPR	2	TRUE	S(0.134)DKS(0.866)PDLAPT(0.036)PAPQS(0.602)T(0.363)PR	0.8558	0.707788	0.902363	0.8558	1.09679	1.01402	1.04327	1.04327	0.00134232	0.00671001	none
HMGA1	P17096	SESSSKSSQPLASK	SESpSpSKSSQPLASK	2	FALSE	S(0.456)ES(0.672)S(0.687)S(0.154)KS(0.027)S(0.005)QPLASK	0.226622	0.299119	0.207628	0.226622	0.14105	0.0781851	0.102795	0.102795	0.00134386	0.00671001	Soluble
TSR3	Q9UJK0	EFGNPNRPVASTRLPSDTDDSDASEDPGPGAER	EFGNPNRPVASTRLPSpDTDDSpDASEDPGPGAER	2	TRUE	EFGNPNRPVAS(0.034)T(0.036)RLPS(0.68)DT(0.262)DDS(0.932)DAS(0.056)EDPGPGAER	0.427354	0.65303	0.543824	0.543824	0.88998	0.843501	0.903789	0.88998	0.00135159	0.00674082	Insoluble
DNTTIP2	J3KP30|Q5QJE6	GTEPSTDGETSEAESNYSVSEHHDTILR	GTEPSTpDGETpSEAESNYSVSEHHDTILR	2	FALSE	GTEPS(0.082)T(0.624)DGET(0.674)S(0.618)EAES(0.002)NYSVSEHHDTILR	0.250676	0.313748	0.353513	0.313748	0.191551	0.122369	0.162767	0.162767	0.001362	0.0067849	Soluble
CEP170	H0Y2V6|Q5SW79	SSPVNNHHSPGQTPTLGQPEAR	SSpPVNNHHSpPGQTPTLGQPEAR	2	TRUE	S(0.46)S(0.542)PVNNHHS(0.969)PGQT(0.03)PTLGQPEAR	0.710937	0.367264	0.715993	0.710937	0.946035	0.954756	0.918612	0.946035	0.00136747	0.00680432	Insoluble
TAF2	H0YEX2	DKEPFTFSSPASGR	DKEPFTpFSSPASpGR	2	TRUE	DKEPFT(0.648)FS(0.136)S(0.227)PAS(0.989)GR	1.18789	1.0619	0.629132	1.0619	1.58321	1.39849	1.33742	1.39849	0.00137477	0.00683275	Insoluble
PSMA3	G3V4X5|P25788|P25788-2	ESLKEEDESDDDNM	ESLKEEDESpDDDNM	1	TRUE	ESLKEEDES(1)DDDNM	1.1651	0.99374	1.27802	1.1651	0.89386	0.775891	0.858552	0.858552	0.00137925	0.00684714	none
MKI67	P46013-2	IACRSPQPDPVGTPTIFKPQSK	IACRSpPQPDPVGTpPTIFKPQSK	2	TRUE	IACRS(1)PQPDPVGT(0.5)PT(0.5)IFKPQSK	0.209465	0.287694	0.278704	0.278704	0.180012	0.148236	0.164323	0.164323	0.00138281	0.00685694	Soluble
TRA2B	H7C2L4|P62995	SARHTPAR	SpARHTpPAR	2	TRUE	S(1)ARHT(1)PAR	0.295188	0.343535	0.280676	0.295188	0.215801	0.217738	0.20134	0.215801	0.00139291	0.00689913	none
PPP1R2	P41236	YRIQEQESSGEEDSDLSPEER	YRIQEQESpSGEEDSpDLSPEER	2	TRUE	YRIQEQES(0.944)S(0.285)GEEDS(0.763)DLS(0.007)PEER	0.644187	0.780402	0.413827	0.644187	1.05701	0.916439	0.797454	0.916439	0.00140309	0.0069416	Insoluble
RRP8	E9PPY3|O43159	QGPPCSDSEEEVERK	QGPPCSpDSpEEEVERK	2	TRUE	QGPPCS(1)DS(1)EEEVERK	0.145895	0.131131	0.169503	0.145895	0.273657	0.197686	0.214487	0.214487	0.00140804	0.00695812	Insoluble
DNAJC1	Q96KC8	DFDIAEQNESSDEESLR	DFDIAEQNESpSpDEESLR	2	TRUE	DFDIAEQNES(1)S(1)DEESLR	1.21232	1.29716	1.53242	1.29716	1.03102	1.08078	1.04229	1.04229	0.00141678	0.00699333	none
CHD1	O14646|O14646-2	QIDSSEEDDDEEDYDNDKR	QIDSpSpEEDDDEEDYDNDKR	2	TRUE	QIDS(1)S(1)EEDDDEEDY(0.001)DNDKR_QIDS(1)S(1)EEDDDEEDYDNDKR	0.152501	0.113735	0.0965107	0.113735	0.197003	0.158224	0.172094	0.172094	0.00143915	0.00709567	none
SLC38A1	F8VX04|F8VX12|Q9H2H9	RSLTNSHLEK	RSpLTNSHLEK	1	TRUE	RS(0.939)LT(0.056)NS(0.005)HLEK	1.27325	1.33064	1.3935	1.33064	1.08643	1.12782	0.969254	1.08643	0.00144446	0.00711373	none
TOR1AIP1	H0YD16|J3KN66|Q5JTV8|Q5JTV8-3	DSHSSEEDEASSQTDLSQTISK	DSHSpSpEEDEASSQTDLSQTISK	2	TRUE	DS(0.02)HS(0.981)S(0.996)EEDEAS(0.003)SQTDLSQTISK	1.17957	1.03241	1.26808	1.17957	0.899932	0.872648	0.933507	0.899932	0.00145073	0.00713649	none
MAP3K2	Q9Y2U5	RGSDIDNPTLTVMDISPPSRSPR	RGSpDIDNPTLTpVMDISPPSRSpPR	3	TRUE	RGS(0.978)DIDNPT(0.271)LT(0.62)VMDIS(0.145)PPS(0.222)RS(0.765)PR	0.647898	0.80872	0.78425	0.78425	1.05621	1.01878	1.0614	1.05621	0.00145807	0.00716267	none
MTDH	Q86UE4	WNSVSPASAGKR	WNSVSpPASpAGKR	2	TRUE	WNS(0.398)VS(0.603)PAS(0.999)AGKR	0.753268	1.00718	0.85172	0.85172	0.626966	0.55581	0.599274	0.599274	0.00145937	0.00716267	none
GPATCH8	Q9UKJ3|Q9UKJ3-2	STRSPSQR	STRSpPSQR	1	FALSE	S(0.137)T(0.352)RS(0.51)PSQR	1.13806	0.905331	0.839482	0.905331	0.748298	0.707806	0.662029	0.707806	0.00146504	0.00718235	none
CHD8	Q9HCK8|Q9HCK8-2	HFSTLKDDDLVEFSDLESEDDERPR	HFSTLKDDDLVEFSpDLESpEDDERPR	2	TRUE	HFSTLKDDDLVEFS(1)DLES(1)EDDERPR	1.23328	1.25978	1.13576	1.23328	1.01522	0.875874	0.996357	0.996357	0.00147483	0.00722217	none
UBAP2L	F8W726|Q14157|Q14157-1|Q14157-3|Q14157-4|Q14157-5	RYPSSISSSPQK	RYPSSpISSSpPQK	2	TRUE	RYPS(0.087)S(0.624)IS(0.288)S(0.062)S(0.939)PQK	0.252117	0.693728	0.260115	0.260115	0.897973	1.07055	0.861539	0.897973	0.00148058	0.00724211	Insoluble
LARP1	Q6PKG0	ESPKTKSDESGEEKNGDEDCQR	ESPKTKSpDESpGEEKNGDEDCQR	2	TRUE	ES(0.071)PKT(0.446)KS(0.531)DES(0.953)GEEKNGDEDCQR	0.206986	0.31226	0.123333	0.206986	0.491795	0.478826	0.456449	0.478826	0.00149179	0.00728868	Insoluble
NOP56	O00567	KSFSKEELMSSDLEETAGSTSIPKR	KSFSKEELMSpSpDLEETAGSTSIPKR	2	TRUE	KS(0.057)FS(0.058)KEELMS(0.937)S(0.938)DLEET(0.009)AGSTSIPKR	0.166683	0.113747	0.0907059	0.113747	0.206755	0.183972	0.177059	0.183972	0.00150091	0.00732497	Insoluble
APTX	A0A0A0MRW7|C9J8U3|C9JZ40|Q7Z2E3|Q7Z2E3-10|Q7Z2E3-11|Q7Z2E3-13|Q7Z2E3-4|Q7Z2E3-5|Q7Z2E3-7|Q7Z2E3-8|Q7Z2E3-9	SGNSDSIER	SpGNSDSIER	1	TRUE	S(1)GNSDSIER	1.20271	1.05748	1.01387	1.05748	0.878119	0.903489	0.802578	0.878119	0.00151666	0.00739349	none
RIF1	Q5UIP0|Q5UIP0-2	ASQGLLSSIENSESDSSEAKEEGSR	ASQGLLSSIENSpESpDSSEAKEEGSR	2	TRUE	ASQGLLSS(0.002)IENS(0.874)ES(0.875)DS(0.236)S(0.013)EAKEEGSR	1.12039	1.07195	0.939566	1.07195	0.760437	0.848135	0.794368	0.794368	0.00152227	0.00741247	none
NPM1	P06748|P06748-3	MEDSMDMDMSPLRPQNYLFGCELK	MEDSpMDMDMSpPLRPQNYLFGCELK	2	TRUE	MEDS(1)MDMDMS(1)PLRPQNY(0.001)LFGCELK	0.418171	0.39418	0.556758	0.418171	0.366816	0.304983	0.302121	0.304983	0.00152939	0.00743877	none
WDR44	Q5JSH3|Q5JSH3-2|Q5JSH3-4	SVRDEVFHTDQDDPSSSDDEGMPYTRPVK	SVRDEVFHTDQDDPSpSpSDDEGMPYTRPVK	2	FALSE	SVRDEVFHT(0.002)DQDDPS(0.57)S(0.57)S(0.57)DDEGMPY(0.139)T(0.147)RPVK_SVRDEVFHTDQDDPS(0.666)S(0.666)S(0.666)DDEGMPYTRPVK	0.705858	0.791148	0.942656	0.791148	1.14274	1.11194	1.0436	1.11194	0.00154839	0.00752273	none
MPHOSPH8	Q99549|Q99549-2	FVESQVESESSVLNDSPFPEDDSEGLHSDSR	FVESQVESpESpSVLNDSPFPEDDSEGLHSDSR	2	FALSE	FVESQVES(0.5)ES(0.5)S(0.5)VLNDS(0.5)PFPEDDSEGLHSDSR	0.758219	0.417323	0.539893	0.539893	0.316029	0.251794	0.30066	0.30066	0.0015556	0.00754513	Soluble
SRSF4	Q08170	RDGSYGSGR	RDGSpYGSGR	1	TRUE	RDGS(0.995)Y(0.004)GS(0.001)GR_RDGS(1)YGSGR	0.651405	0.677133	0.64194	0.651405	0.524408	0.534056	0.459194	0.524408	0.00155649	0.00754513	none
NOP14	E9PFK5|P78316|P78316-2	HNDIVDSDSDAEDR	HNDIVDSpDSpDAEDR	2	TRUE	HNDIVDS(1)DS(1)DAEDR	0.640794	0.573505	0.592752	0.592752	0.463786	0.383849	0.474401	0.463786	0.00157683	0.00763517	none
LLGL2	J3QRV5|Q6P1M3|Q6P1M3-2	NSGTQSDGEEK	NSGTpQSpDGEEK	2	TRUE	NS(0.266)GT(0.735)QS(0.999)DGEEK	1.20545	1.31556	1.05033	1.20545	0.959517	0.989179	0.906455	0.959517	0.00158065	0.00764511	none
HMGN1	A6NEL0|A6NL93|P05114	EDLPAENGETKTEESPASDEAGEKEAKSD	EDLPAENGETpKTpEESPASDEAGEKEAKSpD	3	TRUE	EDLPAENGET(0.644)KT(0.644)EES(0.647)PAS(0.068)DEAGEKEAKS(0.998)D	0.710405	1.03695	0.621528	0.710405	0.453329	0.480199	0.40769	0.453329	0.00160001	0.00773009	Soluble
ATP2B1	E7ERY9|P20020|P20020-3|P20020-4|P20020-6	RNSSPPPSPNK	RNSpSpPPPSPNK	2	TRUE	RNS(0.987)S(0.96)PPPS(0.053)PNK	1.31969	1.56968	1.208	1.31969	1.05217	0.992393	0.947762	0.992393	0.00160312	0.00773204	none
ATP7A	Q04656|Q04656-2|Q04656-3|Q04656-5	SPSEISVHVGIDDTSRNSPK	SPSpEISpVHVGIDDTSRNSpPK	3	TRUE	S(0.431)PS(0.573)EIS(0.996)VHVGIDDT(0.167)S(0.145)RNS(0.689)PK	0.438614	0.689078	0.459985	0.459985	1.00512	0.958642	0.923995	0.958642	0.00160555	0.00773204	Insoluble
LUC7L2	Q9Y383	DQDLASCDRDRSSR	DQDLASCDRDRSSpR	1	TRUE	DQDLASCDRDRS(0.163)S(0.837)R	1.18513	1.50312	1.26372	1.26372	0.906592	1.02263	1.02092	1.02092	0.00160578	0.00773204	none
HDAC1	Q13547	IACEEEFSDSEEEGEGGRKNSSNFK	IACEEEFSpDSpEEEGEGGRKNSSNFK	2	TRUE	IACEEEFS(1)DS(0.998)EEEGEGGRKNS(0.001)S(0.001)NFK	1.27762	1.28654	1.59064	1.28654	0.980853	0.903936	0.897644	0.903936	0.00160926	0.00774022	none
KNOP1	Q1ED39	YSVLNNDDYFADVSPLRATSPSK	YSVLNNDDYFADVSpPLRATSpPSK	2	TRUE	YSVLNNDDY(0.082)FADVS(0.899)PLRAT(0.26)S(0.677)PS(0.082)K	0.217191	0.173506	0.0802336	0.173506	0.329764	0.275118	0.277928	0.277928	0.00161356	0.00775228	Insoluble
MATR3	A0A0R4J2E8|A8MXP9|D6REM6|P43243	SYSPDGKESPSDKK	SYSpPDGKESPSDKK	1	FALSE	S(0.014)Y(0.003)S(0.602)PDGKES(0.323)PS(0.058)DKK	0.277682	0.270001	0.268225	0.270001	0.371497	0.370747	0.342031	0.370747	0.00161841	0.00775796	none
RIOK1	E9PFQ8|Q9BRS2	VVPGQFDDADSSDSENRDLK	VVPGQFDDADSpSpDSENRDLK	2	TRUE	VVPGQFDDADS(0.954)S(0.967)DS(0.079)ENRDLK	0.751695	0.742237	0.58154	0.742237	1.01502	0.987986	0.962194	0.987986	0.0016191	0.00775796	none
SRSF10	O75494|O75494-2|O75494-6|Q5JRI1	SRSRSFDYNYR	SpRSpRSpFDYNYR	3	TRUE	S(1)RS(1)RS(1)FDYNYR	0.137368	0.14809	0.0654587	0.137368	0.211807	0.196035	0.190994	0.196035	0.00162013	0.00775796	Insoluble
PBRM1	Q86U86|Q86U86-8	AAQQQQPSASPR	AAQQQQPSASpPR	1	TRUE	AAQQQQPSAS(1)PR	0.338117	0.367994	0.369757	0.367994	0.550464	0.479174	0.527595	0.527595	0.00164867	0.00788591	none
CDK12	Q9NYV4|Q9NYV4-2|Q9NYV4-3	SVSPYSRR	SpVSpPYSRR	2	TRUE	S(1)VS(0.989)PY(0.001)S(0.011)RR	0.950598	0.73329	0.760512	0.760512	1.07636	1.1156	1.03302	1.07636	0.0016527	0.00789642	none
FXR2	P51116	TDGSISGDRQPVTVADYISR	TDGSpISpGDRQPVTVADYISR	2	TRUE	T(0.49)DGS(0.561)IS(0.948)GDRQPVT(0.001)VADYISR_T(0.051)DGS(0.62)IS(0.973)GDRQPVT(0.354)VADY(0.002)ISR_T(0.058)DGS(0.95)IS(0.992)GDRQPVTVADYISR	0.829077	0.742078	0.919633	0.829077	0.612485	0.604542	0.656888	0.612485	0.00165976	0.00792144	none
TRIM56	Q9BRZ2	SISREPSPALGPNLDGSGLLPR	SpISpREPSPALGPNLDGSGLLPR	2	TRUE	S(1)IS(0.999)REPS(0.001)PALGPNLDGSGLLPR	0.840272	1.05596	0.82245	0.840272	0.661505	0.668678	0.679945	0.668678	0.00166467	0.00793611	none
ADD1	E7ENY0|E7EV99|H0Y9H2|P35611|P35611-2|P35611-3|P35611-4|P35611-5|P35611-6	YSDVEVPASVTGYSFASDGDSGTCSPLRHSFQK	YSDVEVPASVTGYSpFASDGDSpGTCSPLRHSFQK	2	FALSE	YSDVEVPAS(0.036)VT(0.332)GY(0.2)S(0.414)FAS(0.018)DGDS(0.386)GT(0.323)CS(0.272)PLRHS(0.019)FQK	0.571076	0.730223	0.837905	0.730223	1.09928	1.1803	1.02707	1.09928	0.00167537	0.00797829	Insoluble
STK26	B4E0Y9|Q8NBY1|Q9P289|Q9P289-3	WKAEGHSDDESDSEGSDSESTSR	WKAEGHSpDDESDSpEGSDSESTSR	2	TRUE	WKAEGHS(0.992)DDES(0.258)DS(0.735)EGS(0.015)DSESTSR	0.894768	0.92063	0.847156	0.894768	1.10482	1.07034	1.03182	1.07034	0.00169506	0.00806317	none
EEF2K	O00418	KYESDEDSLGSSGR	KYpESpDEDSLGSpSGR	3	TRUE	KY(0.656)ES(0.998)DEDS(0.345)LGS(0.527)S(0.474)GR	1.23779	1.31173	1.05859	1.23779	1.01264	0.892303	0.913429	0.913429	0.0017089	0.00812009	none
MATR3	A0A0R4J2E8|A8MXP9|D6REM6|P43243	RDSFDDRGPSLNPVLDYDHGSR	RDSpFDDRGPSLNPVLDYDHGSpR	2	TRUE	RDS(0.989)FDDRGPS(0.011)LNPVLDYDHGS(1)R	0.667576	0.735871	0.464608	0.667576	0.371497	0.370747	0.342031	0.370747	0.00172825	0.0081991	Soluble
TTF1	Q15361	YLSADSGDADDSDADLGSAVK	YLSpADSpGDADDSpDADLGSAVK	3	TRUE	Y(0.001)LS(0.998)ADS(1)GDADDS(1)DADLGS(0.002)AVK	0.301618	0.294331	0.265517	0.294331	0.488717	0.359772	0.433498	0.433498	0.00172932	0.0081991	none
GCFC2	P16383	TLDVSTDEEDKIHHSSESK	TLDVSpTpDEEDKIHHSSESK	2	TRUE	T(0.033)LDVS(0.955)T(0.961)DEEDKIHHS(0.045)S(0.006)ESK	0.975932	1.09035	1.13875	1.09035	0.813501	0.837791	0.75664	0.813501	0.00173588	0.00822119	none
SRRM2	Q9UQ35	STTPAPK	SpTTpPAPK	2	TRUE	S(0.95)T(0.245)T(0.805)PAPK	1.43475	1.5109	0.603378	1.43475	0.86194	0.943338	0.412378	0.86194	0.00174217	0.00824195	Soluble
RIOK2	Q9BVS4	EGSEFSFSDGEVAEK	EGSpEFSpFSpDGEVAEK	3	TRUE	EGS(1)EFS(1)FS(1)DGEVAEK	1.20438	1.03352	1.14623	1.14623	0.869783	0.809958	0.874278	0.869783	0.00174522	0.00824738	none
ZFR	Q96KR1	RDSDGVDGFEAEGK	RDSpDGVDGFEAEGK	1	TRUE	RDS(1)DGVDGFEAEGK	0.410719	0.469614	0.362975	0.410719	0.326355	0.312522	0.307253	0.312522	0.00175358	0.00827783	none
SRRM2	Q9UQ35	QSHSGSISPYPK	QSHSGSpISpPYpPK	3	TRUE	QS(0.003)HS(0.395)GS(0.748)IS(0.999)PY(0.855)PK	1.23774	1.56556	0.740105	1.23774	0.86194	0.943338	0.412378	0.86194	0.00176278	0.00831218	Soluble
ATP6V0A2	Q9Y487	KDSEEEVSLLGSQDIEEGNHQVEDGCR	KDSpEEEVSpLLGSpQDIEEGNHQVEDGCR	3	TRUE	KDS(1)EEEVS(1)LLGS(1)QDIEEGNHQVEDGCR	0.329395	0.40808	0.399833	0.399833	0.526604	0.537516	0.529978	0.529978	0.00178585	0.0084118	none
PRPF4B	Q13523	DASPINRWSPTR	DASpPINRWSpPTR	2	TRUE	DAS(1)PINRWS(0.903)PT(0.097)R_DAS(1)PINRWS(0.932)PT(0.068)R	0.994641	0.954071	0.710203	0.954071	0.752895	0.779781	0.52296	0.752895	0.00180293	0.00848299	none
VPS50	H0Y7Q2|Q96JG6|Q96JG6-3	FMEQSRSPSVSPSKQPVSTSSK	FMEQSpRSPSVSpPSKQPVSTSSK	2	FALSE	FMEQS(0.487)RS(0.487)PS(0.242)VS(0.642)PS(0.141)KQPVS(0.001)TSSK	1.26186	1.49934	1.49346	1.49346	0.97902	0.921494	1.02958	0.97902	0.00181934	0.00855089	none
CBX3	Q13185	SLSDSESDDSK	SpLSDSpESDDSK	2	TRUE	S(0.996)LS(0.024)DS(0.543)ES(0.419)DDS(0.019)K	0.695602	0.69331	0.689476	0.69331	0.522912	0.565846	0.481811	0.522912	0.00183851	0.00863161	none
IFRD2	A0A0R4J2F6|Q12894|Q12894-2	SSAQADSGSSDDEAASEAR	SSAQADSpGSpSpDDEAASEAR	3	TRUE	S(0.001)S(0.001)AQADS(0.997)GS(0.998)S(0.998)DDEAAS(0.005)EAR	1.17359	1.41727	1.30539	1.30539	1.0208	1.0233	0.990563	1.0208	0.00186133	0.00872927	none
RPS6KA1	E9PGT3|Q15418|Q15418-2|Q15418-3|Q15418-4	TPKDSPGIPPSAGAHQLFR	TPKDSpPGIPPSpAGAHQLFR	2	TRUE	T(0.312)PKDS(0.739)PGIPPS(0.949)AGAHQLFR_T(0.105)PKDS(0.895)PGIPPS(1)AGAHQLFR_T(0.074)PKDS(0.927)PGIPPS(1)AGAHQLFR_T(0.037)PKDS(0.967)PGIPPS(0.996)AGAHQLFR_T(0.349)PKDS(0.654)PGIPPS(0.997)AGAHQLFR	1.03273	1.1804	1.14587	1.14587	0.890408	0.906798	0.931254	0.906798	0.00187187	0.00876921	none
NCL	C9JLB1|C9JWL1|C9JYW2|P19338	AAAAAPASED	AAAAAPASpED	1	TRUE	AAAAAPAS(1)ED	0.49084	0.455587	0.552922	0.49084	0.413965	0.34122	0.39457	0.39457	0.00188376	0.00881534	none
ZC3H4	Q9UPT8	EKGEKHHSDSDEEK	EKGEKHHSpDSpDEEK	2	TRUE	EKGEKHHS(1)DS(1)DEEK	1.61933	1.34011	1.9097	1.61933	0.948588	0.998639	0.867896	0.948588	0.0018936	0.00885181	Soluble
KIF1C	O43896	RNSLDGGGR	RNSpLDGGGR	1	TRUE	RNS(1)LDGGGR	0.981839	0.946316	1.00118	0.981839	0.79306	0.847857	0.744045	0.79306	0.00190088	0.00887624	none
SRRM2	Q9UQ35	ASPATHR	ASpPATHR	1	TRUE	AS(0.994)PAT(0.006)HR_AS(0.993)PAT(0.007)HR	1.33057	1.61857	0.618122	1.33057	0.86194	0.943338	0.412378	0.86194	0.00191272	0.0089219	Soluble
TMEM201	Q5SNT2	RTSPSSLPGR	RTSpPSSpLPGR	2	TRUE	RT(0.372)S(0.624)PS(0.064)S(0.941)LPGR	0.761375	0.784564	0.671439	0.761375	0.564446	0.452968	0.602136	0.564446	0.00192305	0.00896042	none
ABI1	A0A0A0MRT6|Q8IZP0|Q8IZP0-12|Q8IZP0-2|Q8IZP0-3|Q8IZP0-4|Q8IZP0-5|Q8IZP0-6|Q8IZP0-9	TASLNQRPR	TASpLNQRPR	1	TRUE	TAS(1)LNQRPR	0.640331	0.729498	0.537263	0.640331	0.940247	0.859027	0.886298	0.886298	0.00193509	0.00900638	none
PRRC2C	E7EPN9|Q9Y520|Q9Y520-4|Q9Y520-5|Q9Y520-6|Q9Y520-7	QRGSETDTDSEIHESASDKDSLSK	QRGSETpDTpDSpEIHESASDKDSLSK	3	TRUE	QRGS(0.58)ET(0.647)DT(0.855)DS(0.678)EIHES(0.121)AS(0.117)DKDS(0.002)LS(0.001)K	1.02281	1.13122	1.06432	1.06432	0.785186	0.824232	0.784103	0.785186	0.00193708	0.00900638	none
RANBP2	P49792	LNQSGTSVGTDEESDVTQEEER	LNQSGTSVGTpDEESpDVTQEEER	2	TRUE	LNQSGTS(0.002)VGT(0.998)DEES(0.996)DVT(0.004)QEEER	1.46201	1.38539	1.13727	1.38539	0.912834	0.924892	0.910504	0.912834	0.00194534	0.00903507	none
SLC16A3	O15427	NGEVVHTPETSV	NGEVVHTpPETpSV	2	TRUE	NGEVVHT(1)PET(0.849)S(0.151)V	1.25846	1.5503	1.48368	1.48368	0.999562	1.06648	1.03709	1.03709	0.00195029	0.00904836	none
ANAPC2	Q9UJX6|Q9UJX6-2	DNMVLIDSDDESDSGMASQADQK	DNMVLIDSpDDESpDSGMASQADQK	2	TRUE	DNMVLIDS(0.927)DDES(0.866)DS(0.206)GMAS(0.001)QADQK	1.02102	1.54115	1.16314	1.16314	0.807474	0.932364	0.992551	0.932364	0.00197371	0.00914718	none
SENP6	Q9GZR1|Q9GZR1-2	KTSLSDLNDPIILSSDDDDDNDRTNRR	KTSLSDLNDPIILSpSpDDDDDNDRTNRR	2	TRUE	KTSLSDLNDPIILS(0.996)S(0.996)DDDDDNDRT(0.008)NRR	0.873866	0.843363	0.695783	0.843363	1.01663	1.00533	0.972595	1.00533	0.0019767	0.00915124	none
KMT2A	Q03164|Q03164-2|Q03164-3	RHSTSSLSPQR	RHSpTSSLSpPQR	2	TRUE	RHS(0.995)T(0.01)S(0.023)S(0.073)LS(0.9)PQR	0.239485	0.394493	0.263076	0.263076	0.49006	0.466507	0.43838	0.466507	0.00197927	0.00915335	Insoluble
NCOR2	C9JFD3|Q9Y618|Q9Y618-3	LEPVSPPSPPHTDPELELVPPR	LEPVSpPPSpPPHTDPELELVPPR	2	TRUE	LEPVS(1)PPS(1)PPHTDPELELVPPR	1.1558	1.38795	1.34796	1.34796	0.91669	1.03159	1.00289	1.00289	0.00201855	0.00932503	none
SP100	E9PHV6|H7C1G8|H7C4B4|P23497|P23497-2|P23497-3|P23497-4|P23497-6|P23497-7	VIGQDHDFSESSEEEAPAEASSGALR	VIGQDHDFSESpSpEEEAPAEASSGALR	2	TRUE	VIGQDHDFS(0.02)ES(0.986)S(0.994)EEEAPAEASSGALR	1.06875	1.27868	1.13019	1.13019	0.670731	0.742437	0.593654	0.670731	0.00202151	0.00932873	Soluble
ZC3H13	Q5T200|Q5T200-2	ERDQRPSSPIRHQGR	ERDQRPSpSPIRHQGR	1	TRUE	ERDQRPS(0.809)S(0.191)PIRHQGR	0.689794	0.488081	0.328533	0.488081	0.782449	0.74048	0.694459	0.74048	0.00202476	0.00933374	Insoluble
PRKAR2A	P13861|P13861-2	RVSVCAETYNPDEEEEDTDPR	RVSpVCAETYNPDEEEEDTDPR	1	TRUE	RVS(1)VCAETYNPDEEEEDTDPR	0.580497	0.733206	0.75473	0.733206	0.899689	0.856166	0.868667	0.868667	0.00204124	0.0093997	none
SSRP1	Q08945	EFVSSDESSSGENK	EFVSpSpDESpSpSGENK	4	TRUE	EFVS(0.921)S(0.921)DES(0.921)S(0.921)S(0.316)GENK_EFVS(0.971)S(0.873)DES(0.965)S(0.894)S(0.297)GENK	0.374906	0.423671	0.378782	0.378782	0.314881	0.23706	0.276174	0.276174	0.00204482	0.00940616	none
MLLT1	Q03111	SAPGTSPR	SAPGTSpPR	1	TRUE	SAPGT(0.006)S(0.994)PR_SAPGT(0.005)S(0.995)PR	1.22952	1.2021	1.04552	1.2021	0.935788	0.924242	0.960872	0.935788	0.00207106	0.00951676	none
LIG1	P18858	AETPTESVSEPEVATK	AETpPTESVSpEPEVATK	2	TRUE	AET(0.997)PT(0.003)ES(0.002)VS(0.998)EPEVATK	1.3305	1.7383	1.27556	1.3305	1.04387	1.08991	1.09899	1.08991	0.0020783	0.00953696	none
SRRM1	A9Z1X7|M0R088|Q8IYB3	AASPSPQSVR	AASpPSPQSpVR	2	TRUE	AAS(1)PSPQS(1)VR	0.729764	0.745742	0.491291	0.729764	1.00084	1.03737	0.618769	1.00084	0.00207987	0.00953696	none
CTR9	Q6PD62	SDQDSDSDQPSRK	SDQDSpDSpDQPSRK	2	TRUE	S(0.024)DQDS(0.976)DS(0.923)DQPS(0.077)RK	1.24256	1.19005	1.18485	1.19005	0.928216	1.01339	1.00893	1.00893	0.002101	0.00962003	none
SRRM2	Q9UQ35	SGSSPGLR	SpGSpSpPGLR	3	TRUE	S(1)GS(1)S(1)PGLR	1.50673	1.42422	0.698068	1.42422	0.86194	0.943338	0.412378	0.86194	0.00210244	0.00962003	Soluble
TRAF7	H3BR17|Q6Q0C0	RSDSAISVR	RSpDSAISpVR	2	TRUE	RS(0.662)DS(0.338)AIS(1)VR_RS(0.705)DS(0.31)AIS(0.985)VR	0.848125	0.828567	0.749423	0.828567	1.06275	1.09479	1.09496	1.09479	0.00210654	0.00962861	none
REPS1	E9PMG1|Q96D71|Q96D71-4	RQSSSYDDPWK	RQSpSSYpDDPWK	2	TRUE	RQS(0.855)S(0.144)S(0.086)Y(0.915)DDPWK	1.22708	1.28986	1.10965	1.22708	1.04731	0.928023	0.805523	0.928023	0.0021186	0.00966127	none
EEF2K	O00418	KYESDEDSLGSSGR	KYESpDEDSpLGSSGR	2	TRUE	KY(0.011)ES(0.99)DEDS(0.997)LGS(0.002)S(0.001)GR_KY(0.541)ES(0.571)DEDS(0.883)LGS(0.004)SGR	1.18076	1.06877	1.32292	1.18076	1.01264	0.892303	0.913429	0.913429	0.00212232	0.00966127	none
BCLAF1	E9PK09|E9PK91|Q9NYF8	YSPSQNSPIHHIPSR	YSpPSQNSpPIHHIPSR	2	TRUE	Y(0.014)S(0.979)PS(0.021)QNS(0.986)PIHHIPSR_Y(0.023)S(0.967)PS(0.032)QNS(0.978)PIHHIPSR	0.468158	0.534695	0.382693	0.468158	0.368881	0.357573	0.306964	0.357573	0.00212373	0.00966127	none
STK26	B4E0Y9|Q8NBY1|Q9P289|Q9P289-3	WKAEGHSDDESDSEGSDSESTSR	WKAEGHSDDESpDSpEGSDSESTSR	2	TRUE	WKAEGHS(0.113)DDES(0.888)DS(0.527)EGS(0.379)DS(0.084)ES(0.007)T(0.002)S(0.001)R	0.884509	0.93129	0.630665	0.884509	1.10482	1.07034	1.03182	1.07034	0.00212426	0.00966127	none
CWC22	Q9HCG8	ENLNSYQRNSSPEDRYEEQERSPR	ENLNSYQRNSpSpPEDRYEEQERSpPR	3	TRUE	ENLNS(0.311)Y(0.351)QRNS(0.653)S(0.682)PEDRY(0.004)EEQERS(0.999)PR	0.35702	0.46529	0.186399	0.35702	0.610049	0.576229	0.482162	0.576229	0.002126	0.00966127	Insoluble
CDK12	Q9NYV4|Q9NYV4-2|Q9NYV4-3	SLSRSPLPSR	SpLSpRSpPLPSR	3	TRUE	S(1)LS(0.999)RS(0.998)PLPS(0.002)R	1.61378	1.32611	1.3368	1.3368	1.07636	1.1156	1.03302	1.07636	0.00212794	0.00966127	none
CASKIN2	Q8WXE0|Q8WXE0-2	VGLSPDSPAGDRNSVGSEGSVGSIR	VGLSPDSPAGDRNSpVGSpEGSpVGSIR	3	TRUE	VGLS(0.005)PDS(0.029)PAGDRNS(0.977)VGS(0.988)EGS(0.974)VGS(0.027)IR	0.953778	1.07667	1.08862	1.07667	1.72383	1.76425	1.24642	1.72383	0.00212932	0.00966127	Insoluble
LARP1	Q6PKG0	SLPTTVPESPNYR	SLPTTVPESpPNYR	1	TRUE	SLPTT(0.003)VPES(0.996)PNYR	0.558911	0.608399	0.629814	0.608399	0.491795	0.478826	0.456449	0.478826	0.00213933	0.0096965	none
GABPA	Q06546	APRISGEDR	APRISpGEDR	1	TRUE	APRIS(1)GEDR	0.906892	0.779713	0.830911	0.830911	1.04376	1.11013	1.04129	1.04376	0.00214583	0.00971292	none
ZC3HAV1	Q7Z2W4	FFQGSQEFLASASASAERSCTPSPDQISHR	FFQGSQEFLASpASASAERSCTpPSpPDQISHR	3	TRUE	FFQGS(0.002)QEFLAS(0.47)AS(0.419)AS(0.436)AERS(0.42)CT(0.488)PS(0.761)PDQIS(0.004)HR	0.638081	0.729561	1.07099	0.729561	0.520073	0.482477	0.495002	0.495002	0.00214744	0.00971292	Soluble
TRIM33	H0Y612|Q9UPN9|Q9UPN9-2	LKSDERPVHIK	LKSpDERPVHIK	1	TRUE	LKS(1)DERPVHIK	1.14666	1.10378	1.04181	1.10378	0.910595	0.939351	0.881065	0.910595	0.00215272	0.00972043	none
PHF3	Q92576|Q92576-2	SSKSFSLDEPPLFIPDNIATIR	SSpKSFSpLDEPPLFIPDNIATIR	2	TRUE	S(0.37)S(0.555)KS(0.129)FS(0.947)LDEPPLFIPDNIATIR	1.03436	0.939719	1.13156	1.03436	0.83077	0.85412	0.83424	0.83424	0.0021536	0.00972043	none
CCDC6	Q16204	TVSSPIPYTPSPSSSRPISPGLSYASHTVGFTPPTSLTR	TVSSPIPYTPSPSSSRPISpPGLSYASHTpVGFTPPTSLTR	2	FALSE	TVSS(0.001)PIPY(0.014)T(0.034)PS(0.189)PS(0.197)S(0.202)S(0.207)RPIS(0.232)PGLS(0.167)Y(0.161)AS(0.163)HT(0.271)VGFT(0.118)PPT(0.014)S(0.014)LT(0.016)R	0.814616	0.544758	0.786853	0.786853	1.18782	1.16382	1.10409	1.16382	0.00215651	0.0097234	Insoluble
NDRG3	Q5TH30|Q9UGV2	SRTHSTSSSLGSGESPFSR	SpRTpHSTSSSLGSGESPFSR	2	TRUE	S(0.908)RT(0.908)HS(0.103)T(0.022)S(0.026)S(0.03)S(0.002)LGSGESPFSR	0.716712	0.864595	0.773041	0.773041	1.05106	1.01572	0.926745	1.01572	0.00216342	0.00974441	none
NOLC1	A0A0A0MRM9|Q14978|Q14978-2|Q14978-3	AAVVVSKSGSLK	AAVVVSpKSGSpLK	2	TRUE	AAVVVS(0.906)KS(0.278)GS(0.815)LK	0.99767	0.972932	0.616395	0.972932	0.687142	0.674369	0.512048	0.674369	0.0021814	0.00980896	none
EIF4G1	E7EUU4|E7EX73|E9PGM1|Q04637|Q04637-3|Q04637-4|Q04637-5|Q04637-6|Q04637-7|Q04637-8|Q04637-9	RSFSKEVEERSR	RSFSpKEVEERSpR	2	TRUE	RS(0.132)FS(0.868)KEVEERS(1)R	0.787789	0.834048	0.70714	0.787789	0.99061	1.04548	0.986979	0.99061	0.0021851	0.00980896	none
IWS1	Q96ST2	GHHVTDSENDEPLNLNASDSESEELHR	GHHVTDSpENDEPLNLNASpDSpESEELHR	3	TRUE	GHHVT(0.375)DS(0.625)ENDEPLNLNAS(1)DS(0.974)ES(0.027)EELHR_GHHVT(0.016)DS(0.984)ENDEPLNLNAS(0.999)DS(0.984)ES(0.017)EELHR	0.884806	0.73323	0.855731	0.855731	1.09942	1.06703	1.05225	1.06703	0.00218521	0.00980896	none
AHCTF1	Q8WYP5|Q8WYP5-2|Q8WYP5-3	STPLASPSPSPGRSPQR	STPLASpPSPSpPGRSPQR	2	TRUE	S(0.073)T(0.091)PLAS(0.83)PS(0.064)PS(0.93)PGRS(0.012)PQR	0.38237	0.449108	0.275911	0.38237	0.256368	0.206792	0.248035	0.248035	0.00218683	0.00980896	Soluble
GRIPAP1	A0A075B793|A0A087WT45|A0A087WXA6|Q4V328|Q4V328-4	SLSSSPQAQPPRPAELSDEEVAELFQR	SpLSSSpPQAQPPRPAELSDEEVAELFQR	2	TRUE	S(0.99)LS(0.054)S(0.047)S(0.909)PQAQPPRPAELSDEEVAELFQR	1.09803	1.23511	1.31114	1.23511	0.868191	0.947199	0.88265	0.88265	0.00218996	0.00981282	none
DNTTIP2	J3KP30|Q5QJE6	VTPTKESYTEEIVSEAESHVSGISR	VTpPTKESYTEEIVSpEAESHVSGISR	2	TRUE	VT(0.443)PT(0.403)KES(0.132)Y(0.001)T(0.021)EEIVS(0.999)EAES(0.001)HVSGISR	0.260467	0.22812	0.197752	0.22812	0.191551	0.122369	0.162767	0.162767	0.00219473	0.00981753	none
JPH1	Q9HDC5	ESPHFYR	ESpPHFYR	1	TRUE	ES(1)PHFYR	1.0102	1.15121	1.14458	1.14458	0.907511	0.886408	0.932646	0.907511	0.00219555	0.00981753	none
SOGA1	O94964-2	LLGLELALSSDAESAAGGPAGVR	LLGLELALSpSpDAESAAGGPAGVR	2	TRUE	LLGLELALS(1)S(1)DAESAAGGPAGVR	1.07849	0.988047	0.944102	0.988047	0.850695	0.691143	0.790898	0.790898	0.0022018	0.00983533	none
CHD8	Q9HCK8|Q9HCK8-2	DDDLVEFSDLESEDDERPR	DDDLVEFSpDLESpEDDERPR	2	TRUE	DDDLVEFS(1)DLES(1)EDDERPR	1.16559	1.69247	1.24853	1.24853	1.01522	0.875874	0.996357	0.996357	0.0022064	0.00983656	none
PRPF4B	Q13523	EQPEMEDANSEKSINEENGEVSEDQSQNK	EQPEMEDANSpEKSpINEENGEVSpEDQSQNK	3	TRUE	EQPEMEDANS(0.997)EKS(0.998)INEENGEVS(0.992)EDQS(0.012)QNK	0.988658	0.976697	0.823135	0.976697	0.752895	0.779781	0.52296	0.752895	0.00220663	0.00983656	none
SRSF8	Q9BRL6	VDNLTYRTSPDSLR	VDNLTYRTSpPDSLR	1	FALSE	VDNLT(0.002)Y(0.001)RT(0.28)S(0.717)PDSLR	0.466838	0.46095	0.424998	0.46095	0.613931	0.603996	0.558593	0.603996	0.00221145	0.0098479	none
SF1	Q15637|Q15637-2|Q15637-3|Q15637-4|Q15637-5|Q15637-6|Q15637-7	TGDLGIPPNPEDRSPSPEPIYNSEGKR	TpGDLGIPPNPEDRSpPSPEPIYNSEGKR	2	FALSE	T(0.657)GDLGIPPNPEDRS(0.747)PS(0.595)PEPIYNSEGKR	1.00717	1.24923	1.12835	1.12835	0.801044	0.817651	0.728722	0.801044	0.00221634	0.00984982	none
DNTTIP2	J3KP30|Q5QJE6	ESYTEEIVSEAESHVSGISR	ESYTEEIVSpEAESpHVSpGISR	3	TRUE	ES(0.004)Y(0.003)T(0.518)EEIVS(0.999)EAES(0.713)HVS(0.755)GIS(0.008)R_ES(0.001)Y(0.001)T(0.012)EEIVS(0.996)EAES(0.988)HVS(0.843)GIS(0.158)R_ESYT(0.039)EEIVS(1)EAES(0.999)HVS(0.961)GISR	0.251991	0.334741	0.210234	0.251991	0.191551	0.122369	0.162767	0.162767	0.00221644	0.00984982	Soluble
VIM	P08670	LRSSVPGVR	LRSpSVPGVR	1	FALSE	LRS(0.5)S(0.5)VPGVR	0.319553	0.256436	0.22462	0.256436	0.150983	0.102447	0.170616	0.150983	0.00222237	0.00986604	Soluble
PPIP5K2	A0A087WZV0|O43314|O43314-2	KVQLTYLPHGCPKTSSEEEDSR	KVQLTYLPHGCPKTpSpSEEEDSR	2	FALSE	KVQLT(0.001)Y(0.003)LPHGCPKT(0.664)S(0.666)S(0.665)EEEDS(0.001)R	0.406921	0.527171	0.742454	0.527171	1.04912	1.04988	1.02473	1.04912	0.00222766	0.00987939	Insoluble
SYAP1	Q96A49	EQDLPLAEAVRPKTPPVVIK	EQDLPLAEAVRPKTpPPVVIK	1	TRUE	EQDLPLAEAVRPKT(1)PPVVIK	0.980226	1.32506	0.713539	0.980226	0.805976	0.791049	0.521743	0.791049	0.00223983	0.0099232	none
CDK13	Q14004|Q14004-2	SRSPYSSR	SpRSpPYSSR	2	TRUE	S(0.988)RS(0.828)PY(0.046)S(0.093)S(0.045)R_S(1)RS(0.68)PY(0.003)S(0.234)S(0.083)R	1.17849	0.962444	1.16402	1.16402	0.847024	0.756395	0.878319	0.847024	0.00226173	0.00999901	none
ATP7A	Q04656|Q04656-2|Q04656-3|Q04656-5	SLNSVVTSEPDKHSLLVGDFREDDDTAL	SpLNSVVTpSEPDKHSLLVGDFREDDDTAL	2	TRUE	S(0.979)LNS(0.021)VVT(0.517)S(0.478)EPDKHS(0.006)LLVGDFREDDDTAL	1.32358	1.15044	1.22487	1.22487	1.00512	0.958642	0.923995	0.958642	0.00226335	0.00999901	none
PAXBP1	Q9Y5B6|Q9Y5B6-2	IKTELNSSAESEQPLDK	IKTELNSpSpAESpEQPLDK	3	TRUE	IKT(0.001)ELNS(1)S(1)AES(1)EQPLDK	1.11915	0.947378	0.979626	0.979626	0.797039	0.828182	0.835119	0.828182	0.00226388	0.00999901	none
NUP35	Q8NFH5	CALSSPSLAFTPPIK	CALSSpPSLAFTpPPIK	2	TRUE	CALS(0.066)S(0.905)PS(0.029)LAFT(1)PPIK	1.08067	1.13272	1.15857	1.13272	0.844779	0.90226	0.777848	0.844779	0.00228479	0.0100811	none
SPTBN1	Q01082|Q01082-3	TSSKESSPIPSPTSDR	TSpSpKESpSPIPSpPTSDR	4	TRUE	T(0.511)S(0.606)S(0.801)KES(0.787)S(0.312)PIPS(0.821)PT(0.135)S(0.028)DR	1.13746	1.34455	0.931646	1.13746	0.603522	0.645991	0.62616	0.62616	0.00229908	0.0101338	Soluble
SON	P18583|P18583-10|P18583-3|P18583-4|P18583-5|P18583-7|P18583-9	SRSHTPSR	SpRSpHTPSR	2	TRUE	S(1)RS(0.991)HT(0.009)PSR	0.599898	0.281899	0.506976	0.506976	0.342704	0.272095	0.27446	0.27446	0.0023159	0.0101975	none
SURF2	Q15527	DLGSTEDGDGTDDFLTDKEDEK	DLGSTpEDGDGTpDDFLTDKEDEK	2	TRUE	DLGS(0.467)T(0.533)EDGDGT(0.997)DDFLT(0.003)DKEDEK	1.08542	1.14714	1.15653	1.14714	0.956926	0.844255	0.949099	0.949099	0.00231886	0.0102001	none
ATP11C	Q8NB49	RASDSLSARPSVRPLLLR	RASpDSLSpARPSVRPLLLR	2	TRUE	RAS(0.998)DS(0.297)LS(0.694)ARPS(0.011)VRPLLLR	1.05227	0.919685	1.42311	1.05227	0.871843	0.698276	0.66581	0.698276	0.00233524	0.0102618	Soluble
HECTD1	A0A087X2H1|Q9ULT8	TSAAAGSSSR	TSAAAGSSSpR	1	TRUE	TSAAAGS(0.001)S(0.012)S(0.987)R_TSAAAGS(0.001)S(0.031)S(0.968)R	1.13385	1.18832	1.13226	1.13385	0.964289	0.958006	0.975353	0.964289	0.00234062	0.0102678	none
LEO1	Q8WVC0|Q8WVC0-2	WGREDKSDQSDDEKIQNSDDEER	WGREDKSDQSpDDEKIQNSpDDEER	2	TRUE	WGREDKS(0.143)DQS(0.862)DDEKIQNS(0.995)DDEER	1.34289	1.20999	1.34487	1.34289	1.03124	1.07194	1.06291	1.06291	0.00234161	0.0102678	none
PDE4D	Q08499-10|Q08499-6	SDSDYDLSPK	SpDSDYDLSpPK	2	TRUE	S(0.901)DS(0.099)DYDLS(1)PK	1.48528	1.57113	1.37202	1.48528	1.15868	1.14983	1.04436	1.14983	0.00234374	0.0102678	none
MYPN	Q86TC9	TPVDESDDEIQHDEIPTGK	TPVDESpDDEIQHDEIPTGK	1	TRUE	T(0.003)PVDES(0.997)DDEIQHDEIPTGK	1.28888	1.37933	1.67074	1.37933	1.00031	0.917309	0.886366	0.917309	0.00234753	0.010274	Soluble
PDE4D	Q08499-10|Q08499-6	SVSPKLSPVISPR	SVSpPKLSpPVISpPR	3	TRUE	S(0.091)VS(0.936)PKLS(0.974)PVIS(1)PR	1.34649	1.37415	1.31655	1.34649	1.15868	1.14983	1.04436	1.14983	0.00235982	0.0103174	none
ZC3H13	Q5T200|Q5T200-2	SASPYPSHSLSSPQR	SpASpPYPSHSLSSpPQR	3	TRUE	S(0.997)AS(0.968)PY(0.034)PS(0.028)HS(0.058)LS(0.299)S(0.616)PQR	0.92396	0.962933	1.14111	0.962933	0.782449	0.74048	0.694459	0.74048	0.00237732	0.0103834	none
NPM1	P06748|P06748-3	CGSGPVHISGQHLVAVEEDAESEDEEEEDVK	CGSGPVHISGQHLVAVEEDAESpEDEEEEDVK	1	TRUE	CGSGPVHISGQHLVAVEEDAES(1)EDEEEEDVK	0.413019	0.432392	0.390568	0.413019	0.366816	0.304983	0.302121	0.304983	0.00238112	0.0103895	none
AAK1	Q2M2I8|Q2M2I8-2	VGSLTPPSSPKTQR	VGSLTpPPSpSPKTQR	2	TRUE	VGS(0.017)LT(0.983)PPS(0.577)S(0.383)PKT(0.041)QR	0.730013	0.651413	0.451296	0.651413	0.932389	0.90172	0.915675	0.915675	0.00241171	0.0105123	Insoluble
AKAP8	M0QYL4|O43823	VDSEGDFSENDDAAGDFR	VDSpEGDFSpENDDAAGDFR	2	TRUE	VDS(1)EGDFS(1)ENDDAAGDFR	1.21855	1.06688	1.36153	1.21855	0.903393	0.883219	0.805664	0.883219	0.00241415	0.0105124	none
FOXK1	P85037|U3KQ26	SAPASPTHPGLMSPR	SAPASpPTHPGLMSPR	1	TRUE	SAPAS(0.995)PT(0.005)HPGLMSPR	0.871673	0.858631	0.869591	0.869591	1.05081	1.0818	0.976784	1.05081	0.00242137	0.0105332	none
CBX3	Q13185	SLSDSESDDSKSK	SLSDSpESDDSpKSK	2	TRUE	S(0.008)LS(0.02)DS(0.849)ES(0.519)DDS(0.536)KS(0.067)K	0.387071	0.469517	0.289309	0.387071	0.522912	0.565846	0.481811	0.522912	0.00248099	0.0107817	none
KAT5	E9PRM3|Q92993-2|Q92993-4	NGLPGSRPGSPER	NGLPGSpRPGSpPER	2	TRUE	NGLPGS(1)RPGS(1)PER	0.767466	0.854399	0.701128	0.767466	0.88965	0.993716	0.902885	0.902885	0.00251311	0.0109103	none
PGRMC1	O00264|O00264-2	EGEEPTVYSDEEEPKDESARK	EGEEPTVYSpDEEEPKDESARK	1	TRUE	EGEEPT(0.011)VYS(0.989)DEEEPKDESARK	1.06467	0.860472	0.837749	0.860472	0.800292	0.60389	0.668963	0.668963	0.00252307	0.0109426	none
NCAPG	Q9BPX3	RCQTAEADSESDHEVPEPESEMK	RCQTAEADSESpDHEVPEPESpEMK	2	TRUE	RCQTAEADS(0.055)ES(0.954)DHEVPEPES(0.99)EMK	1.22725	1.06838	1.23413	1.22725	0.87342	0.90675	0.896869	0.896869	0.00253908	0.011001	none
INCENP	Q9NQS7|Q9NQS7-2	INPDNYGMDLNSDDSTDDEAHPR	INPDNYGMDLNSpDDSpTpDDEAHPR	3	TRUE	INPDNY(0.006)GMDLNS(0.999)DDS(0.996)T(0.999)DDEAHPR_INPDNY(0.008)GMDLNS(1)DDS(0.995)T(0.998)DDEAHPR	0.282635	0.346964	0.314567	0.314567	0.46232	0.441717	0.416478	0.441717	0.00255376	0.0110535	none
SRRM1	A9Z1X7|M0R088|Q8IYB3	VSVSPGR	VSpVSpPGR	2	TRUE	VS(1)VS(1)PGR	1.41948	1.64822	0.883201	1.41948	1.00084	1.03737	0.618769	1.00084	0.00255948	0.0110672	none
SRRM2	Q9UQ35	SGSSQELDVKPSASPQER	SGSpSQELDVKPSpASpPQER	3	TRUE	S(0.106)GS(0.688)S(0.225)QELDVKPS(0.982)AS(0.999)PQER	2.34282	1.36771	0.86618	1.36771	0.86194	0.943338	0.412378	0.86194	0.00256736	0.0110902	Soluble
RRAGC	Q9HB90	SLQYGAEETPLAGSYGAADSFPK	SLQYpGAEETPLAGSpYGAADSFPK	2	TRUE	S(0.056)LQY(0.666)GAEET(0.278)PLAGS(0.998)YGAADSFPK	0.884297	0.953902	0.734628	0.884297	1.25539	1.29259	1.24517	1.25539	0.00260704	0.0112504	none
NAP1L4	Q99733|Q99733-2	LDNVPHTPSSYIETLPK	LDNVPHTpPSSpYIETLPK	2	TRUE	LDNVPHT(0.979)PS(0.071)S(0.475)Y(0.475)IET(0.001)LPK	0.695218	0.81644	0.714833	0.714833	0.943643	0.9778	0.90736	0.943643	0.00262124	0.0112819	none
MTDH	Q86UE4	SQEPIPDDQKVSDDDKEK	SQEPIPDDQKVSpDDDKEK	1	TRUE	SQEPIPDDQKVS(1)DDDKEK	0.424605	0.361256	0.508234	0.424605	0.626966	0.55581	0.599274	0.599274	0.00262167	0.0112819	none
ATRX	A0A096LNL9|A0A096LNN3|P46100|P46100-4	ETFSSAEGTVDKDTTIMELR	ETFSpSpAEGTVDKDTTIMELR	2	TRUE	ET(0.017)FS(0.891)S(0.677)AEGT(0.415)VDKDT(0.001)TIMELR	0.0665304	0.195711	0.10494	0.10494	0.27123	0.245183	0.254855	0.254855	0.00262217	0.0112819	Insoluble
FAM21A	F8W7U3|Q641Q2|Q641Q2-2	ERRTPSDDEEDNLFAPPK	ERRTpPSpDDEEDNLFAPPK	2	TRUE	ERRT(1)PS(1)DDEEDNLFAPPK	1.11309	1.94674	1.53111	1.53111	1.03389	1.06111	0.984623	1.03389	0.00262602	0.0112872	none
BRAP	J3KNN7|Q7Z569	KSSEASPTAQR	KSpSEASpPTAQR	2	TRUE	KS(0.983)S(0.026)EAS(0.731)PT(0.26)AQR_KS(0.99)S(0.219)EAS(0.782)PT(0.008)AQR	1.0609	1.38868	1.22703	1.22703	0.963405	1.0488	0.9594	0.963405	0.00263003	0.0112932	none
IBTK	E9PDR5|Q9P2D0|Q9P2D0-2	DLQSPDFTTGFHSDKIEAK	DLQSpPDFTTGFHSDKIEAK	1	TRUE	DLQS(0.99)PDFT(0.009)T(0.001)GFHSDKIEAK	0.858057	0.958401	1.18826	0.958401	0.782744	0.696551	0.804891	0.782744	0.00263949	0.0113226	none
HMGA1	P17096	LEKEEEEGISQESSEEEQ	LEKEEEEGISQESpSpEEEQ	2	TRUE	LEKEEEEGISQES(1)S(1)EEEQ	0.314659	0.191876	0.115176	0.191876	0.14105	0.0781851	0.102795	0.102795	0.00264637	0.0113408	Soluble
ANAPC1	Q9H1A4	VFIPGLPAPSLTMSNTMPR	VFIPGLPAPSpLTMSpNTMPR	2	FALSE	VFIPGLPAPS(0.73)LT(0.52)MS(0.723)NT(0.027)MPR	0.505771	0.797632	0.428911	0.505771	0.804663	0.886377	0.843029	0.843029	0.00265045	0.0113471	Insoluble
PRPF38B	A0A0A0MRN0|Q5VTL8	DHSDSKDQSDKHDR	DHSpDSKDQSDKHDR	1	TRUE	DHS(0.997)DS(0.003)KDQSDKHDR	0.77764	0.626022	0.855148	0.77764	1.11789	1.05252	1.07055	1.07055	0.0026688	0.0114143	none
FYN	P06241|P06241-2|P06241-3	LIEDNEYTAR	LIEDNEYpTAR	1	TRUE	LIEDNEY(1)TAR	0.714048	0.571749	0.606031	0.606031	0.529303	0.434317	0.461248	0.461248	0.00267681	0.0114373	none
BCLAF1	E9PK09|E9PK91|Q9NYF8	QKFNDSEGDDTEETEDYR	QKFNDSpEGDDTpEETEDYR	2	TRUE	QKFNDS(1)EGDDT(0.998)EET(0.002)EDYR_QKFNDS(1)EGDDT(0.995)EET(0.005)EDYR_QKFNDS(1)EGDDT(0.997)EET(0.003)EDYR	0.447196	0.4841	0.408707	0.447196	0.368881	0.357573	0.306964	0.357573	0.00268658	0.0114677	none
HNRNPM	A0A087X0X3|P52272|P52272-2	MGLSMER	MGLSpMER	1	TRUE	MGLS(1)MER	0.850606	0.795677	0.808854	0.808854	0.601699	0.571705	0.588917	0.588917	0.00272072	0.011602	none
SQSTM1	Q13501	IALESEGRPEEQMESDNCSGGDDDWTHLSSK	IALESEGRPEEQMESpDNCSpGGDDDWTHLSSK	2	TRUE	IALESEGRPEEQMES(0.981)DNCS(0.981)GGDDDWT(0.035)HLS(0.002)S(0.001)K_IALESEGRPEEQMES(0.973)DNCS(0.938)GGDDDWT(0.088)HLSSK	0.660276	0.518408	0.705099	0.660276	0.503814	0.332469	0.413319	0.413319	0.00272606	0.0116133	Soluble
SRRM2	Q9UQ35	SLSYSPVER	SpLSpYSpPVER	3	TRUE	S(0.964)LS(0.849)Y(0.188)S(1)PVER_S(0.756)LS(0.883)Y(0.368)S(0.994)PVER	1.36493	1.33878	0.655863	1.33878	0.86194	0.943338	0.412378	0.86194	0.0027291	0.0116148	Soluble
GTF3C1	Q12789|Q12789-3	KNSSTDQGSDEEGSLQK	KNSpSTDQGSpDEEGSLQK	2	TRUE	KNS(0.711)S(0.15)T(0.166)DQGS(0.971)DEEGS(0.002)LQK	0.946648	0.887262	1.11272	0.946648	0.824112	0.746322	0.765638	0.765638	0.00273361	0.0116225	none
MATR3	A0A0R4J2E8|A8MXP9|D6REM6|P43243	DSFDDRGPSLNPVLDYDHGSR	DSFDDRGPSLNPVLDYDHGSpR	1	TRUE	DSFDDRGPSLNPVLDYDHGS(1)R	0.452261	0.473411	0.61519	0.473411	0.371497	0.370747	0.342031	0.370747	0.00274988	0.0116803	none
UTP18	Q9Y5J1	VQEHEDSGDSEVENEAK	VQEHEDSpGDSpEVENEAK	2	TRUE	VQEHEDS(1)GDS(1)EVENEAK	0.273178	0.265393	0.2365	0.265393	0.189983	0.130419	0.193905	0.189983	0.00275335	0.0116835	Soluble
RICTOR	Q6R327|Q6R327-3	GRNDSGEENVPLDLTR	GRNDSpGEENVPLDLTR	1	TRUE	GRNDS(1)GEENVPLDLTR	1.12216	0.958159	1.23011	1.12216	0.902362	0.854889	0.911607	0.902362	0.00276123	0.0117031	none
STIM1	E9PNJ4|Q13586	SHSPSSPDPDTPSPVGDSR	SHSpPSSPDPDTPSPVGDSR	1	FALSE	S(0.078)HS(0.568)PS(0.349)S(0.005)PDPDTPSPVGDSR	0.625755	0.762114	0.87261	0.762114	0.954962	0.956518	0.945184	0.954962	0.00276339	0.0117031	none
BCLAF1	E9PK09|E9PK91|Q9NYF8	SGSGSVGNGSSRYSPSQNSPIHHIPSR	SGSGSVGNGSpSRYSPSpQNSpPIHHIPSR	3	TRUE	S(0.152)GS(0.161)GS(0.166)VGNGS(0.254)S(0.238)RY(0.037)S(0.077)PS(0.93)QNS(0.985)PIHHIPSR	0.501829	0.567124	0.476822	0.501829	0.368881	0.357573	0.306964	0.357573	0.00278268	0.0117733	none
FAM134C	K7EQI9|Q86VR2|Q86VR2-2	ELAITDSEHSDAEVSCTDNGTFNLSR	ELAITpDSpEHSpDAEVSCTDNGTFNLSR	3	TRUE	ELAIT(0.967)DS(0.967)EHS(0.967)DAEVS(0.066)CT(0.03)DNGT(0.002)FNLSR	0.807275	0.670916	0.674403	0.674403	0.96778	0.940512	0.99412	0.96778	0.00280417	0.0118423	none
HLA	P01891|P10316|P30685|Q95365|Q95604	GGSYSQAASSDSAQGSDVSLTACKV	GGSYSQAASSDSAQGSpDVSpLTACKV	2	TRUE	GGSYSQAASSDS(0.047)AQGS(0.953)DVS(0.918)LT(0.082)ACKV	0.642816	0.826138	0.641453	0.642816	0.996196	0.900494	0.979764	0.979764	0.00280447	0.0118423	none
SRRM2	Q9UQ35	SRSSSSPPPK	SRSSpSpSpPPPK	3	TRUE	S(0.348)RS(0.241)S(0.725)S(0.846)S(0.84)PPPK	1.2742	1.67593	0.707782	1.2742	0.86194	0.943338	0.412378	0.86194	0.00280859	0.0118482	Soluble
ADD3	Q9UEY8|Q9UEY8-2	IEEVLSPEGSPSKSPSK	IEEVLSPEGSpPSKSpPSK	2	TRUE	IEEVLS(0.278)PEGS(0.725)PS(0.071)KS(0.904)PS(0.023)K	1.36712	1.71585	1.12161	1.36712	1.00215	0.960558	1.00312	1.00215	0.00281641	0.0118695	none
PHF6	Q8IWS0|Q8IWS0-2|Q8IWS0-5	TAHNSEADLEESFNEHELEPSSPK	TAHNSpEADLEESFNEHELEPSSpPK	2	TRUE	T(0.003)AHNS(0.997)EADLEESFNEHELEPS(0.19)S(0.81)PK	0.762359	0.587794	0.563121	0.587794	0.820405	0.765083	0.795335	0.795335	0.00282539	0.0118958	none
INTS3	Q68E01|Q68E01-2|Q68E01-3|Q68E01-4	KGSSAVGSDSD	KGSSAVGSpDSpD	2	TRUE	KGS(0.002)S(0.006)AVGS(0.993)DS(1)D	1.19424	1.04297	1.25501	1.19424	0.84646	0.953823	0.943898	0.943898	0.00284882	0.0119828	none
SRRM2	Q9UQ35	SSSSPPPK	SpSSpSPPPK	2	TRUE	S(0.864)S(0.124)S(0.648)S(0.365)PPPK_S(0.816)S(0.174)S(0.691)S(0.32)PPPK	1.30868	1.61657	0.59997	1.30868	0.86194	0.943338	0.412378	0.86194	0.0028593	0.0120152	Soluble
GPATCH8	Q9UKJ3|Q9UKJ3-2	SWGHESPEER	SWGHESpPEER	1	TRUE	S(0.001)WGHES(0.999)PEER	1.28121	0.839765	0.924865	0.924865	0.748298	0.707806	0.662029	0.707806	0.00286369	0.0120155	none
SCAF1	Q9H7N4	GAEETSWSGEER	GAEETSWSpGEER	1	TRUE	GAEETSWS(1)GEER	0.238617	0.321026	0.252668	0.252668	0.175534	0.12219	0.209292	0.175534	0.00286493	0.0120155	Soluble
DNTTIP2	J3KP30|Q5QJE6	GTEPSTDGETSEAESNYSVSEHHDTILR	GTEPSTDGETpSpEAESpNYpSVSEHHDTILR	4	TRUE	GTEPS(0.092)T(0.451)DGET(0.666)S(0.882)EAES(0.86)NY(0.554)S(0.476)VS(0.019)EHHDTILR	0.248795	0.353194	0.29821	0.29821	0.191551	0.122369	0.162767	0.162767	0.00288809	0.0121009	Soluble
DHX16	A0A140T947|A2AB15|O60231	QQTEKPESEDEWER	QQTEKPESpEDEWER	1	FALSE	QQT(0.266)EKPES(0.734)EDEWER	1.23095	1.09982	1.74031	1.23095	0.988352	0.930695	0.928323	0.930695	0.00290234	0.0121488	none
ARHGEF2	Q92974|Q92974-2|Q92974-3|V9GYF0|V9GYM8	QELGSPEER	QELGSpPEER	1	TRUE	QELGS(1)PEER	1.16434	0.998573	1.02532	1.02532	0.885597	0.881507	0.846857	0.881507	0.00290656	0.0121547	none
CTPS1	P17812|P17812-2	SGSSSPDSEITELKFPSINHD	SpGSSSpPDSEITELKFPSINHD	2	FALSE	S(0.697)GS(0.293)S(0.159)S(0.566)PDS(0.282)EIT(0.002)ELKFPSINHD	1.2579	1.53638	1.7495	1.53638	1.08273	1.05204	1.01334	1.05204	0.00292164	0.012206	none
PHLDB2	E9PFQ4|G5E9V3|Q86SQ0|Q86SQ0-2|Q86SQ0-3	ELEKLQLSDEESVFEEALMSPDTR	ELEKLQLSpDEESVFEEALMSpPDTR	2	TRUE	ELEKLQLS(0.97)DEES(0.03)VFEEALMS(0.874)PDT(0.126)R	0.576279	0.668778	0.538365	0.576279	0.815353	0.831005	0.743806	0.815353	0.00294273	0.0122822	none
PCDH17	O14917	DSGHGDSDQADSDQDTNKGSCCDMSVR	DSGHGDSpDQADSpDQDTNKGSCCDMSVR	2	TRUE	DS(0.007)GHGDS(0.993)DQADS(0.993)DQDT(0.006)NKGS(0.001)CCDMSVR	0.722682	0.729437	0.53937	0.722682	1.01302	0.921443	0.932608	0.932608	0.00296207	0.012351	none
SRRM1	A9Z1X7|M0R088|Q8IYB3	HSPSPRPR	HSpPSpPRPR	2	TRUE	HS(1)PS(1)PRPR	1.47005	1.37257	1.26188	1.37257	1.00084	1.03737	0.618769	1.00084	0.00296781	0.012363	Soluble
MKI67	P46013-2	AQSLVISPPAPSPR	AQSpLVISPPAPSpPR	2	TRUE	AQS(0.588)LVIS(0.412)PPAPS(1)PR	0.292267	0.916026	0.36168	0.36168	0.180012	0.148236	0.164323	0.164323	0.00298758	0.0124334	Soluble
CLASP2	E3W994|E7ERI8|E7EW49|J3KR49|O75122|O75122-3	SQGCSREASPSR	SQGCSpREASpPSR	2	TRUE	S(0.003)QGCS(0.991)REAS(0.616)PS(0.39)R	0.784792	0.664728	0.436583	0.664728	0.906383	0.92564	1.00984	0.92564	0.0030109	0.0125184	Insoluble
TFIP11	Q9UBB9	EEATYGVWAERDSDDERPSFGGK	EEATYGVWAERDSpDDERPSFGGK	1	TRUE	EEATYGVWAERDS(0.998)DDERPS(0.002)FGGK	0.870869	0.954552	0.931076	0.931076	0.769695	0.753035	0.791377	0.769695	0.00302058	0.0125466	none
CDK12	Q9NYV4|Q9NYV4-2|Q9NYV4-3	SRHSSISPVRLPLNSSLGAELSR	SRHSpSpISPVRLPLNSSLGAELSR	2	TRUE	S(0.077)RHS(0.921)S(0.733)IS(0.269)PVRLPLNSSLGAELSR	0.959859	0.708225	0.83006	0.83006	1.07636	1.1156	1.03302	1.07636	0.00303092	0.0125775	none
KIF23	Q02241-2	KRRSSTVAPAQPDGAESEWTDVETR	KRRSpSpTVAPAQPDGAESEWTDVETR	2	TRUE	KRRS(0.89)S(0.583)T(0.527)VAPAQPDGAESEWTDVETR	0.902468	0.592103	0.797725	0.797725	0.493639	0.367544	0.432414	0.432414	0.00303537	0.0125838	Soluble
PARN	O95453|O95453-2|O95453-3|O95453-4	ELSPAGSISK	ELSpPAGSISpK	2	TRUE	ELS(1)PAGS(0.006)IS(0.994)K	0.562921	0.419995	0.632038	0.562921	0.777669	0.761262	0.723759	0.761262	0.00304495	0.0126115	none
TRIM33	H0Y612|Q9UPN9|Q9UPN9-2	TFAPLPEFEQEEDDGEVTEDSDEDFIQPR	TFAPLPEFEQEEDDGEVTpEDSpDEDFIQPR	2	TRUE	TFAPLPEFEQEEDDGEVT(1)EDS(1)DEDFIQPR	1.20096	1.18728	1.71572	1.20096	0.910595	0.939351	0.881065	0.910595	0.00305456	0.0126342	none
ABLIM1	F8W8M4|O14639|O14639-2|O14639-3	RRSSGREEDDEELLR	RRSpSpGREEDDEELLR	2	TRUE	RRS(1)S(1)GREEDDEELLR	0.657801	0.615345	0.537402	0.615345	0.42626	0.432302	0.501455	0.432302	0.00305629	0.0126342	none
KIDINS220	Q9ULH0|Q9ULH0-2|Q9ULH0-4	RTPSLSSLNSQDSSIEISK	RTPSpLSpSLNSpQDSSIEISK	3	TRUE	RT(0.056)PS(0.878)LS(0.583)S(0.583)LNS(0.831)QDS(0.052)S(0.017)IEISK	0.841237	0.830723	0.818292	0.830723	0.58136	0.631323	0.704563	0.631323	0.00306019	0.0126383	none
PSIP1	O75475|V9GYT7	TGVTSTSDSEEEGDDQEGEKK	TGVTSTSpDSpEEEGDDQEGEKK	2	TRUE	T(0.003)GVT(0.033)S(0.037)T(0.236)S(0.85)DS(0.842)EEEGDDQEGEKK	0.197954	0.142076	0.212149	0.197954	0.284622	0.248555	0.263655	0.263655	0.00306426	0.012643	none
PDS5B	A9IYQ1|Q9NTI5	AESPESSAIESTQSTPQK	AESPESpSAIESTQSpTPQK	2	TRUE	AES(0.286)PES(0.609)S(0.105)AIEST(0.001)QS(0.784)T(0.215)PQK	0.858251	0.936278	0.957653	0.936278	0.671987	0.712791	0.706047	0.706047	0.00306975	0.0126536	none
LUC7L2	Q9Y383	FRDQDLASCDR	FRDQDLASpCDR	1	TRUE	FRDQDLAS(1)CDR	1.3236	1.22313	1.58177	1.3236	0.906592	1.02263	1.02092	1.02092	0.00307695	0.0126712	none
RSRC1	C9J713|Q96IZ7	RSSDTEEESR	RSSpDTEEESR	1	TRUE	RSS(0.974)DT(0.025)EEESR	1.25105	1.32393	1.12988	1.25105	0.923996	1.03847	0.881947	0.923996	0.00308481	0.0126914	none
IVNS1ABP	Q9Y6Y0	NSPQSSPTSTPK	NSpPQSSpPTSTpPK	3	TRUE	NS(0.655)PQS(0.362)S(0.932)PT(0.049)S(0.072)T(0.931)PK	2.03708	1.62467	1.87689	1.87689	1.05849	0.977807	0.987451	0.987451	0.00315005	0.0129429	Soluble
TAF2	H0YEX2	EKDKEPFTFSSPASGR	EKDKEPFTFSpSpPASGR	2	FALSE	EKDKEPFT(0.016)FS(0.722)S(0.7)PAS(0.562)GR	1.12028	0.971829	0.783596	0.971829	1.58321	1.39849	1.33742	1.39849	0.00315192	0.0129429	Insoluble
CBX3	Q13185	SLSDSESDDSKSK	SLSpDSESDDSKSK	1	FALSE	S(0.392)LS(0.447)DS(0.08)ES(0.081)DDSKSK	0.402912	0.255982	0.205699	0.255982	0.522912	0.565846	0.481811	0.522912	0.00316144	0.0129697	Insoluble
CDC23	Q9UJX2|Q9UJX2-3	RVSPLNLSSVTP	RVSpPLNLSSVTpP	2	TRUE	RVS(0.613)PLNLS(0.382)S(0.006)VT(1)P	1.05008	1.0503	0.958115	1.05008	0.777243	0.723805	0.789069	0.777243	0.0031695	0.0129854	none
SNIP1	Q8TAD8	QERLSPEVAPPAHR	QERLSpPEVAPPAHR	1	TRUE	QERLS(1)PEVAPPAHR	1.04329	0.778423	0.596909	0.778423	0.616134	0.615327	0.5198	0.615327	0.00317127	0.0129854	none
RANBP2	P49792	TSPENVQDR	TpSPENVQDR	1	FALSE	T(0.712)S(0.288)PENVQDR	1.21853	1.04555	1.11011	1.11011	0.912834	0.924892	0.910504	0.912834	0.00317837	0.0130022	none
BUD13	Q9BRD0	KDRHDTPDPSPRR	KDRHDTpPDPSpPRR	2	TRUE	KDRHDT(1)PDPS(1)PRR	0.599496	0.383707	0.212173	0.383707	0.629362	0.670801	0.510564	0.629362	0.00319489	0.0130574	Insoluble
NFATC2IP	Q8NCF5	KKTEFLDLDNSPLSPPSPR	KKTEFLDLDNSpPLSPPSpPR	2	TRUE	KKTEFLDLDNS(0.864)PLS(0.229)PPS(0.907)PR	1.17559	1.36305	1.28981	1.28981	0.963741	1.0427	1.04734	1.0427	0.00320566	0.013089	none
TXLNA	P40222	RPEGPGAQAPSSPR	RPEGPGAQAPSSpPR	1	FALSE	RPEGPGAQAPS(0.392)S(0.608)PR	0.911372	0.847618	0.727779	0.847618	1.03577	1.0688	1.03767	1.03767	0.00324006	0.013217	none
HDGF	P51858|P51858-2|P51858-3	GNAEGSSDEEGKLVIDEPAKEKNEK	GNAEGSpSpDEEGKLVIDEPAKEKNEK	2	TRUE	GNAEGS(1)S(1)DEEGKLVIDEPAKEKNEK	0.930724	0.904135	0.793387	0.904135	1.22308	1.11273	1.09276	1.11273	0.00324951	0.0132401	none
CLK3	H3BUL5|H3BVF8|P49761|P49761-1|P49761-3	CEERSPSFGEDYYGPSR	CEERSpPSpFGEDYYGPSR	2	TRUE	CEERS(0.995)PS(0.984)FGEDY(0.02)Y(0.001)GPSR_CEERS(0.942)PS(0.972)FGEDY(0.077)Y(0.009)GPSR	0.755628	0.871434	0.911339	0.871434	1.05343	1.11016	1.10952	1.10952	0.00325184	0.0132401	none
LARP1	Q6PKG0	KNTFTAWSDEESDYEIDDRDVNK	KNTFTAWSpDEESpDYEIDDRDVNK	2	TRUE	KNT(0.013)FT(0.078)AWS(0.908)DEES(1)DYEIDDRDVNK_KNT(0.001)FT(0.029)AWS(0.97)DEES(1)DYEIDDRDVNK	0.395118	0.41639	0.360976	0.395118	0.491795	0.478826	0.456449	0.478826	0.00329119	0.0133877	none
NOL8	Q76FK4|Q76FK4-2	NSISDDDTDSEDELR	NSISpDDDTpDSpEDELR	3	TRUE	NS(0.002)IS(0.998)DDDT(1)DS(1)EDELR_NS(0.004)IS(0.996)DDDT(1)DS(1)EDELR	0.291829	0.350979	0.303775	0.303775	0.427126	0.380672	0.461684	0.427126	0.00329551	0.0133927	none
STT3B	Q8TCJ2	SSLNSSPWSGLMALGNSR	SSLNSSPWSGLMALGNSpR	1	TRUE	SSLNSSPWSGLMALGNS(1)R	0.620077	0.677042	0.840757	0.677042	1.00948	0.967772	0.962433	0.967772	0.003299	0.0133942	none
TOR1AIP1	H0YD16|J3KN66|Q5JTV8|Q5JTV8-3	RGLRDSHSSEEDEASSQTDLSQTISK	RGLRDSpHSSEEDEASpSpQTDLSQTISK	3	FALSE	RGLRDS(0.744)HS(0.28)S(0.275)EEDEAS(0.592)S(0.605)QT(0.397)DLS(0.082)QT(0.021)IS(0.002)K	1.2971	0.997871	1.0875	1.0875	0.899932	0.872648	0.933507	0.899932	0.00332276	0.0134781	none
FNBP1L	A0A075B6Q2|Q5T0N5|Q5T0N5-2|Q5T0N5-3|Q5T0N5-4|Q5T0N5-5|S4R347	HSSDINHLVTQGRESPEGSYTDDANQEVR	HSSDINHLVTpQGRESPEGSYTDDANQEVR	1	TRUE	HSSDINHLVT(0.809)QGRES(0.191)PEGSYTDDANQEVR	0.484369	0.60789	1.02047	0.60789	1.00313	1.06015	1.01148	1.01148	0.00335428	0.0135932	Insoluble
PRPF40A	O75400|O75400-2	DSGNWDTSGSELSEGELEKR	DSGNWDTpSpGSELSpEGELEKR	3	TRUE	DS(0.001)GNWDT(0.966)S(0.833)GS(0.234)ELS(0.967)EGELEKR	1.4498	1.55209	1.39884	1.4498	1.11053	1.14116	1.03809	1.11053	0.00336323	0.0136069	none
LARP1	Q6PKG0	HSSNPPLESHVGWVMDSR	HSpSNPPLESHVGWVMDSR	1	FALSE	HS(0.547)S(0.453)NPPLESHVGWVMDSR	0.552504	0.687392	1.15862	0.687392	0.491795	0.478826	0.456449	0.478826	0.00336395	0.0136069	Soluble
EIF5B	A0A087WUT6|O60841	VEMYSGSDDDDDFNKLPKK	VEMYpSpGSDDDDDFNKLPKK	2	FALSE	VEMY(0.667)S(0.667)GS(0.667)DDDDDFNKLPKK	0.891674	0.788874	0.738135	0.788874	0.983078	0.980069	0.953619	0.980069	0.00339067	0.0137021	none
PRPSAP2	C9K0K7|E7EPA1|I3L0S1|O60256|O60256-2|O60256-3|O60256-4	LGIAVIHGEAQDAESDLVDGRHSPPMVR	LGIAVIHGEAQDAESDLVDGRHSpPPMVR	1	TRUE	LGIAVIHGEAQDAES(0.006)DLVDGRHS(0.994)PPMVR_LGIAVIHGEAQDAES(0.028)DLVDGRHS(0.972)PPMVR	0.60995	0.565119	0.643357	0.60995	0.994651	0.909284	0.916824	0.916824	0.00341055	0.0137696	Insoluble
GYS1	P13807|P13807-2	YPRPASVPPSPSLSR	YPRPASVPPSpPSLSpR	2	TRUE	Y(0.004)PRPAS(0.278)VPPS(0.762)PS(0.12)LS(0.834)R	0.656928	0.740403	0.464438	0.656928	0.884746	0.807619	0.748064	0.807619	0.0034205	0.0137902	none
PLEC	Q15149|Q15149-3|Q15149-4	RGSFDATGSGFSMTFSSSSYSSSGYGR	RGSpFDATGSGFSMTFSSSpSYSSSGYGR	2	TRUE	RGS(0.925)FDAT(0.069)GS(0.005)GFSMT(0.031)FS(0.049)S(0.155)S(0.409)S(0.34)YS(0.014)S(0.001)SGYGR	0.509533	0.62595	0.38304	0.509533	0.301553	0.297422	0.321792	0.301553	0.00342203	0.0137902	Soluble
SRRM2	Q9UQ35	MSCFSRPSMSPTPLDR	MSpCFSpRPSMSPTPLDR	2	FALSE	MS(0.614)CFS(0.643)RPS(0.579)MS(0.143)PT(0.021)PLDR	0.267486	0.471355	0.231004	0.267486	0.86194	0.943338	0.412378	0.86194	0.00343206	0.0138019	Insoluble
SLC16A6	A0A087WX92|O15403	TSIDSIDSGVELTTSPK	TSIDSpIDSGVELTpTSPK	2	TRUE	TSIDS(0.998)IDS(0.002)GVELT(0.937)T(0.059)S(0.004)PK	0.637066	0.524872	0.741995	0.637066	1.01768	0.793275	0.868083	0.868083	0.00343373	0.0138019	none
CCDC6	Q16204	QLSESESSLEMDDER	QLSESpESpSpLEMDDER	3	TRUE	QLS(0.006)ES(0.994)ES(1)S(1)LEMDDER	1.36731	1.41095	1.34398	1.36731	1.18782	1.16382	1.10409	1.16382	0.00343452	0.0138019	none
RIOK2	Q9BVS4	SSGDPEQIKEDSLSEESADAR	SSGDPEQIKEDSpLSpEESpADAR	3	TRUE	SSGDPEQIKEDS(1)LS(1)EES(1)ADAR	1.07894	1.18107	1.06705	1.07894	0.869783	0.809958	0.874278	0.869783	0.0035005	0.014054	none
RRP15	Q9Y3B9	DWDKESDGPDDSRPESASDSDT	DWDKESDGPDDSRPESpASpDSpDT	3	FALSE	DWDKES(0.001)DGPDDS(0.068)RPES(0.733)AS(0.733)DS(0.733)DT(0.733)	0.418002	0.317121	0.361993	0.361993	0.314945	0.230907	0.306042	0.306042	0.0035196	0.0141176	none
SRRM2	Q9UQ35	SRASPATHR	SpRASpPATHR	2	TRUE	S(0.996)RAS(0.754)PAT(0.249)HR_S(1)RAS(0.943)PAT(0.057)HR	1.387	1.6657	0.582817	1.387	0.86194	0.943338	0.412378	0.86194	0.00353776	0.0141642	Soluble
MCM3	J3KQ69|P25205|P25205-2	RSEDESETEDEEEKSQEDQEQK	RSEDESpETEDEEEKSpQEDQEQK	2	TRUE	RS(0.003)EDES(0.775)ET(0.464)EDEEEKS(0.758)QEDQEQK	1.31354	1.23256	1.15412	1.23256	1.05159	1.05778	1.00034	1.05159	0.00353778	0.0141642	none
SPTBN1	Q01082|Q01082-3	ESSPIPSPTSDRK	ESSpPIPSpPTSDRK	2	TRUE	ES(0.152)S(0.848)PIPS(0.995)PT(0.004)S(0.001)DRK	0.88094	0.856077	0.880862	0.880862	0.603522	0.645991	0.62616	0.62616	0.00355753	0.0142301	none
PRRC2C	E7EPN9|Q9Y520|Q9Y520-4|Q9Y520-5|Q9Y520-6|Q9Y520-7	SESSDFEVVPK	SESpSpDFEVVPK	2	TRUE	S(0.067)ES(0.959)S(0.974)DFEVVPK	1.14185	1.08459	1.13207	1.13207	0.785186	0.824232	0.784103	0.785186	0.00357805	0.0142839	none
C9ORF78	Q9NZ63	RRGDSESEEDEQDSEEVR	RRGDSpESpEEDEQDSEEVR	2	TRUE	RRGDS(1)ES(1)EEDEQDSEEVR	1.12307	1.24767	1.28022	1.24767	0.981995	0.946453	0.967038	0.967038	0.00357952	0.0142839	none
PDE4D	Q08499-10|Q08499-6	KSVSPKLSPVISPR	KSVSpPKLSpPVISPR	2	TRUE	KS(0.125)VS(0.876)PKLS(0.982)PVIS(0.017)PR	1.45684	1.25737	1.85316	1.45684	1.15868	1.14983	1.04436	1.14983	0.00358088	0.0142839	none
LEO1	Q8WVC0|Q8WVC0-2	IYSSDSDEGSEEDKAQR	IYSpSpDSpDEGSEEDKAQR	3	TRUE	IY(0.003)S(0.965)S(0.996)DS(0.998)DEGS(0.037)EEDKAQR	1.58327	1.51568	1.60395	1.58327	1.03124	1.07194	1.06291	1.06291	0.00359038	0.0143086	none
BMP2K	H0Y9P1|Q9NSY1	QNSLHGSFHSADVLK	QNSLHGSpFHSpADVLK	2	TRUE	QNS(0.44)LHGS(0.567)FHS(0.993)ADVLK	0.452796	0.612084	0.487776	0.487776	0.656587	0.786361	0.675295	0.675295	0.0035969	0.014318	none
NUP93	H3BVG0|Q8N1F7	GTSPSSSSR	GTSpPSSSSR	1	TRUE	GT(0.013)S(0.853)PS(0.133)S(0.001)SSR	1.20108	1.18333	0.962163	1.18333	0.771022	0.876351	0.851243	0.851243	0.00359938	0.014318	none
IWS1	Q96ST2	VVSDADDSDSDAVSDK	VVSpDADDSpDSpDAVSDK	3	TRUE	VVS(0.982)DADDS(1)DS(1)DAVS(0.018)DK_VVS(0.947)DADDS(1)DS(1)DAVS(0.053)DK	1.32627	1.49354	1.39661	1.39661	1.09942	1.06703	1.05225	1.06703	0.00360533	0.0143285	none
POLD3	H0YD46|Q15054|Q15054-2|Q15054-3	RVALSDDETKETENMR	RVALSpDDETKETENMR	1	TRUE	RVALS(0.998)DDET(0.002)KETENMR	0.930159	0.781523	0.911173	0.911173	1.14	1.12106	1.1222	1.1222	0.00360995	0.0143337	none
NOLC1	A0A0A0MRM9|Q14978|Q14978-2|Q14978-3	GGSISVQVNSIKFDSE	GGSISVQVNSIKFDSpE	1	TRUE	GGSISVQVNSIKFDS(1)E	0.455297	0.446531	0.463218	0.455297	0.687142	0.674369	0.512048	0.674369	0.0036466	0.0144529	none
IWS1	Q96ST2	MDSDEDEKEGEEEK	MDSpDEDEKEGEEEK	1	TRUE	MDS(1)DEDEKEGEEEK	1.19659	1.48388	1.26421	1.26421	1.09942	1.06703	1.05225	1.06703	0.00364666	0.0144529	none
ATP2B1	E7ERY9|P20020|P20020-3|P20020-4|P20020-6	RNSSPPPSPNK	RNSpSpPPPSpPNK	3	TRUE	RNS(1)S(1)PPPS(1)PNK	1.22182	1.21661	1.35505	1.22182	1.05217	0.992393	0.947762	0.992393	0.00366156	0.0144987	none
SUPT6H	Q7KZ85	KMSDDEDDDEEEYGKEEHEK	KMSpDDEDDDEEEYGKEEHEK	1	TRUE	KMS(1)DDEDDDEEEYGKEEHEK	0.988776	1.00147	1.3043	1.00147	0.823159	0.877044	0.814643	0.823159	0.0036874	0.0145877	none
RANBP10	A0A0D9SEU5|Q6VN20	SQDSYPGSPSLSPR	SQDSYPGSpPSLSpPR	2	TRUE	S(0.008)QDS(0.328)YPGS(0.664)PS(0.082)LS(0.918)PR	0.929068	1.12487	1.0117	1.0117	0.831574	0.857655	0.772896	0.831574	0.00370101	0.0146175	none
UBR4	Q5T4S7|Q5T4S7-2|Q5T4S7-3|Q5T4S7-4	HVTLPSSPR	HVTLPSSpPR	1	TRUE	HVTLPS(0.026)S(0.974)PR_HVTLPS(0.028)S(0.972)PR	0.97685	1.00509	1.02654	1.00509	0.86125	0.806313	0.848252	0.848252	0.00370171	0.0146175	none
LEO1	Q8WVC0|Q8WVC0-2	KLTSDEEGEPSGK	KLTpSpDEEGEPSGK	2	TRUE	KLT(0.866)S(0.669)DEEGEPS(0.465)GK	1.39695	1.25429	1.49053	1.39695	1.03124	1.07194	1.06291	1.06291	0.00371879	0.0146716	none
SPEN	Q96T58	SRSPHSSQSR	SRSpPHSSQSR	1	FALSE	S(0.195)RS(0.726)PHS(0.051)S(0.02)QS(0.008)R	0.504007	0.395078	0.329383	0.395078	0.544219	0.500457	0.476248	0.500457	0.00375972	0.0148195	none
OSBPL8	Q9BZF1|Q9BZF1-2|Q9BZF1-3	GYSSPEPDIQDSSGSEAQSVKPSTR	GYSSPEPDIQDSpSpGSEAQSVKPSTR	2	TRUE	GYSSPEPDIQDS(0.838)S(0.838)GS(0.323)EAQS(0.002)VKPSTR	0.730231	0.52277	0.678815	0.678815	0.930199	0.932724	0.981294	0.932724	0.0037652	0.0148276	none
GCFC2	P16383	AADSSDSDGAEESPAEPGAPR	AADSpSpDSpDGAEESPAEPGAPR	3	TRUE	AADS(1)S(1)DS(1)DGAEESPAEPGAPR	1.17158	1.00964	1.10948	1.10948	0.813501	0.837791	0.75664	0.813501	0.00378537	0.0148935	none
TEX2	Q8IWB9	SPQRSPLQSAESSPTAGK	SpPQRSPLQSAESpSpPTAGK	3	TRUE	S(0.878)PQRS(0.515)PLQS(0.212)AES(0.702)S(0.652)PT(0.042)AGK	0.960465	1.1889	1.20191	1.1889	0.849637	0.812417	0.840714	0.840714	0.00379729	0.0149268	none
SRRM1	A9Z1X7|M0R088|Q8IYB3	KAASPSPQSVR	KAASpPSPQSpVR	2	TRUE	KAAS(0.921)PS(0.524)PQS(0.555)VR	0.668164	0.824807	0.429337	0.668164	1.00084	1.03737	0.618769	1.00084	0.00381377	0.014978	none
CCDC97	Q96F63	TPTHQPPKPGSPGRPACPLSNLLLQSYEER	TPTHQPPKPGSpPGRPACPLSNLLLQSpYEER	2	TRUE	T(0.009)PT(0.01)HQPPKPGS(0.83)PGRPACPLS(0.153)NLLLQS(0.999)YEER_T(0.013)PT(0.016)HQPPKPGS(0.97)PGRPACPLS(0.175)NLLLQS(0.826)Y(0.001)EER	0.911322	1.09536	1.12214	1.09536	0.854134	0.821264	0.696256	0.821264	0.00383996	0.0150671	none
BCLAF1	E9PK09|E9PK91|Q9NYF8	EKSTFREESPLR	EKSTFREESpPLR	1	TRUE	EKS(0.001)T(0.01)FREES(0.988)PLR	0.162596	0.218086	0.0695015	0.162596	0.368881	0.357573	0.306964	0.357573	0.00384559	0.0150746	Insoluble
NUP153	P49790|P49790-3	VQMTSPSSTGSPMFK	VQMTSpPSSTGSpPMFK	2	FALSE	VQMT(0.06)S(0.671)PS(0.175)S(0.084)T(0.31)GS(0.7)PMFK	0.762994	0.955413	1.06117	0.955413	0.623801	0.664872	0.679739	0.664872	0.00384883	0.0150746	none
PCM1	E7ETA6|Q15154|Q15154-2	VTNDISPESSPGVGRR	VTNDISpPESpSPGVGRR	2	TRUE	VT(0.014)NDIS(0.986)PES(0.821)S(0.179)PGVGRR	0.336676	0.218938	0.430532	0.336676	0.696384	0.673589	0.712739	0.696384	0.00385491	0.0150847	Insoluble
IRS2	Q9Y4H2	ATFSGSAGR	ATFSGSpAGR	1	TRUE	ATFSGS(1)AGR	1.12129	1.12154	1.17787	1.12154	0.938133	0.83327	0.810504	0.83327	0.00387177	0.015137	none
PRPF38B	A0A0A0MRN0|Q5VTL8	SQSIEQESQEK	SpQSIEQESpQEK	2	TRUE	S(0.999)QS(0.003)IEQES(0.999)QEK	1.52575	1.25234	1.20211	1.25234	1.11789	1.05252	1.07055	1.07055	0.003894	0.0151964	none
PRPF38B	A0A0A0MRN0|Q5VTL8	SQSIEQESQEK	SQSIEQESpQEK	1	FALSE	S(0.017)QS(0.288)IEQES(0.696)QEK	1.52575	1.25234	1.20211	1.25234	1.11789	1.05252	1.07055	1.07055	0.003894	0.0151964	none
IFI16	Q16666|Q16666-2|Q16666-3	VSEEQTQPPSPAGAGMSTAMGRSPSPK	VSEEQTpQPPSPAGAGMSpTAMGRSPSPK	2	TRUE	VS(0.003)EEQT(0.846)QPPS(0.323)PAGAGMS(0.337)T(0.31)AMGRS(0.155)PS(0.025)PK	0.84111	0.532406	0.549813	0.549813	0.871021	0.869941	0.798372	0.869941	0.00390569	0.0152283	none
ACLY	P53396	TASFSESR	TASFSpESR	1	TRUE	TAS(0.029)FS(0.967)ES(0.004)R	1.29133	1.18769	1.29209	1.29133	1.0246	0.979694	1.0005	1.0005	0.00392201	0.0152775	none
RBSN	Q9H1K0	RGSISSMSSVSSVLDEKDDDRIR	RGSpISSpMSSVSSVLDEKDDDRIR	2	TRUE	RGS(1)IS(0.036)S(0.962)MS(0.002)SVSSVLDEKDDDRIR	0.883562	0.948371	0.91998	0.91998	1.211	1.04248	1.10754	1.10754	0.00392536	0.0152775	none
TP53BP1	Q12888|Q12888-2	QDKPMDTSVLSEEGGEPFQK	QDKPMDTSpVLSpEEGGEPFQK	2	TRUE	QDKPMDT(0.476)S(0.529)VLS(0.994)EEGGEPFQK	1.01782	1.40964	1.11015	1.11015	0.877063	1.05292	0.845715	0.877063	0.00393815	0.0153134	none
MAPK1	P28482|P28482-2	VADPDHDHTGFLTEYVATR	VADPDHDHTGFLTEYpVATR	1	TRUE	VADPDHDHTGFLT(0.003)EY(0.997)VATR	1.87192	1.04825	1.78046	1.78046	0.885936	0.968289	0.957365	0.957365	0.00394487	0.0153258	Soluble
AKAP8	M0QYL4|O43823	LARVDSEGDFSENDDAAGDFR	LARVDSpEGDFSpENDDAAGDFR	2	TRUE	LARVDS(1)EGDFS(1)ENDDAAGDFR	0.627976	0.727439	0.5398	0.627976	0.903393	0.883219	0.805664	0.883219	0.00397278	0.0154204	none
SENP6	Q9GZR1|Q9GZR1-2	KTSLSDLNDPIILSSDDDDDNDR	KTSLSDLNDPIILSpSpDDDDDNDR	2	TRUE	KT(0.002)S(0.006)LS(0.049)DLNDPIILS(0.95)S(0.993)DDDDDNDR	1.19288	1.15196	1.34793	1.19288	1.01663	1.00533	0.972595	1.00533	0.00399566	0.0154953	none
KAT7	O95251|O95251-4	SSARLSQSSQDSSPVRNLQSFGTEEPAYSTR	SSARLSpQSSQDSpSPVRNLQSFGTEEPAYSTR	2	FALSE	S(0.083)S(0.088)ARLS(0.676)QS(0.202)S(0.123)QDS(0.418)S(0.379)PVRNLQS(0.029)FGT(0.002)EEPAYSTR	0.596328	0.562701	0.371211	0.562701	0.363105	0.308015	0.323509	0.323509	0.00403268	0.0156169	Soluble
CARHSP1	H3BNU9|H3BPY5|H3BSW7|H3BTK3|H3BUY4|I3L3X8|Q9Y2V2	SPSPLRGNVVPSPLPTR	SpPSpPLRGNVVPSPLPTR	2	TRUE	S(1)PS(1)PLRGNVVPSPLPTR	1.25279	2.44431	2.15665	2.15665	1.29649	1.04993	1.06806	1.06806	0.00403425	0.0156169	Soluble
EIF5B	A0A087WUT6|O60841	VEMYSGSDDDDDFNKLPK	VEMYpSpGSDDDDDFNKLPK	2	TRUE	VEMY(0.883)S(0.883)GS(0.233)DDDDDFNKLPK	1.21838	1.29487	1.52242	1.29487	0.983078	0.980069	0.953619	0.980069	0.00404689	0.0156518	none
HDGFRP2	K7EPS6|Q7Z4V5|Q7Z4V5-3|Q7Z4V5-4	CGSSEDLHE	CGSpSpEDLHE	2	TRUE	CGS(1)S(1)EDLHE	0.770346	0.902849	0.675496	0.770346	0.609691	0.569492	0.549133	0.569492	0.00407456	0.0157448	none
RPTOR	Q8N122|Q8N122-3	VLDTSSLTQSAPASPTNK	VLDTSSLTQSpAPASpPTNK	2	TRUE	VLDTS(0.001)S(0.01)LT(0.114)QS(0.876)APAS(0.996)PT(0.004)NK	0.817384	0.852269	0.808938	0.817384	1.02832	1.06127	1.02859	1.02859	0.00408206	0.0157597	none
DNAJC2	F2Z3H0|F2Z3N9|H7C3L7|Q99543|Q99543-2	ELSEESEDEELQLEEFPMLK	ELSpEESpEDEELQLEEFPMLK	2	TRUE	ELS(1)EES(1)EDEELQLEEFPMLK	1.43501	1.19371	1.59112	1.43501	1.06585	1.08284	1.07661	1.07661	0.00408725	0.0157656	none
ZC3H18	E7ERS3|Q86VM9	KLGVSVSPSR	KLGVSpVSpPSR	2	TRUE	KLGVS(0.988)VS(0.909)PS(0.104)R	0.45605	0.424117	0.426305	0.426305	0.598438	0.611345	0.525565	0.598438	0.0040997	0.0157996	none
NVL	O15381|O15381-2	KDSFFLDLSCEK	KDSpFFLDLSpCEK	2	TRUE	KDS(1)FFLDLS(1)CEK	0.441001	0.60192	0.277848	0.441001	0.25756	0.215211	0.245279	0.245279	0.00410791	0.0158171	Soluble
CTR9	Q6PD62	QRSDQDSDSDQPSR	QRSDQDSpDSpDQPSpR	3	TRUE	QRS(0.339)DQDS(0.974)DS(0.972)DQPS(0.715)R	1.27682	1.34875	1.3107	1.3107	0.928216	1.01339	1.00893	1.00893	0.00412223	0.0158581	none
CCNH	D6RHI7|P51946	SKHEEEEWTDDDLVESL	SpKHEEEEWTpDDDLVESL	2	TRUE	S(1)KHEEEEWT(0.94)DDDLVES(0.06)L	1.19929	1.04273	1.15282	1.15282	0.899669	0.936906	0.953697	0.936906	0.00412803	0.0158654	none
FXR2	P51116	GNRTDGSISGDRQPVTVADYISR	GNRTDGSpISGDRQPVTpVADYISR	2	TRUE	GNRT(0.213)DGS(0.784)IS(0.248)GDRQPVT(0.75)VADY(0.006)ISR	0.456502	0.460796	0.535342	0.460796	0.612485	0.604542	0.656888	0.612485	0.00413146	0.0158654	none
EMD	P50402	RLSPPSSSAASSYSFSDLNSTR	RLSpPPSSSAASSYSpFSDLNSTR	2	TRUE	RLS(0.992)PPS(0.007)S(0.002)SAAS(0.048)S(0.201)YS(0.747)FS(0.005)DLNSTR	0.684685	0.813179	1.08668	0.813179	0.567569	0.541312	0.591816	0.567569	0.00416429	0.0159717	none
BCLAF1	E9PK09|E9PK91|Q9NYF8	FNDSEGDDTEETEDYR	FNDSpEGDDTEETEDYR	1	TRUE	FNDS(0.795)EGDDT(0.205)EETEDYR	0.464058	0.454186	0.522161	0.464058	0.368881	0.357573	0.306964	0.357573	0.00417292	0.0159717	none
STT3B	Q8TCJ2	ENPPVEDSSDEDDKR	ENPPVEDSpSpDEDDKR	2	TRUE	ENPPVEDS(1)S(1)DEDDKR	1.27956	1.18769	1.26312	1.26312	1.00948	0.967772	0.962433	0.967772	0.00417308	0.0159717	none
LEMD2	Q8NC56	RASVRGSSEEDEDAR	RASpVRGSpSpEEDEDAR	3	TRUE	RAS(1)VRGS(1)S(1)EEDEDAR	0.539673	0.782411	0.612861	0.612861	0.439661	0.481464	0.439477	0.439661	0.00417391	0.0159717	none
FMNL2	Q96PY5|Q96PY5-3	SIEDLHR	SpIEDLHR	1	TRUE	S(1)IEDLHR	0.772092	0.64832	0.912713	0.772092	0.678275	0.525297	0.692463	0.678275	0.00419528	0.0160393	none
CTR9	Q6PD62	SDQDSDSDQPSR	SDQDSpDSpDQPSR	2	TRUE	S(0.027)DQDS(0.973)DS(0.967)DQPS(0.034)R	1.48179	1.17572	1.1711	1.17572	0.928216	1.01339	1.00893	1.00893	0.00422803	0.0161502	none
JPH1	Q9HDC5	RGSLLGSMK	RGSpLLGSpMK	2	TRUE	RGS(1)LLGS(1)MK	0.793873	0.774449	0.642638	0.774449	0.907511	0.886408	0.932646	0.907511	0.0043011	0.0164148	none
AAK1	Q2M2I8|Q2M2I8-2	VGSLTPPSSPK	VGSLTpPPSpSPK	2	TRUE	VGS(0.002)LT(0.998)PPS(0.809)S(0.191)PK	1.53247	1.41769	2.06154	1.53247	0.932389	0.90172	0.915675	0.915675	0.00430815	0.0164272	Soluble
HIST1H1B	P16401	SETAPAETATPAPVEKSPAK	SETpAPAETpATPAPVEKSPAK	2	FALSE	S(0.452)ET(0.579)APAET(0.38)AT(0.234)PAPVEKS(0.354)PAK	0.166688	0.199734	0.185637	0.185637	0.167346	0.0895934	0.10931	0.10931	0.00432799	0.0164883	Soluble
SRRM2	Q9UQ35	SLSYSPVER	SpLSYpSpPVER	3	TRUE	S(0.736)LS(0.588)Y(0.693)S(0.983)PVER_S(0.891)LS(0.459)Y(0.651)S(0.999)PVER	1.30173	1.3375	0.603344	1.30173	0.86194	0.943338	0.412378	0.86194	0.00435794	0.0165878	none
LMNA	P02545|P02545-2	SVTVVEDDEDEDGDDLLHHHHVSGSR	SVTVVEDDEDEDGDDLLHHHHVSGSpR	1	FALSE	SVTVVEDDEDEDGDDLLHHHHVS(0.417)GS(0.583)R	0.714511	1.04601	0.6814	0.714511	0.519397	0.520078	0.56839	0.520078	0.00438394	0.0166721	none
COIL	P38432	LIIESPSNTSSTEPA	LIIESpPSNTSpSTEPA	2	TRUE	LIIES(0.879)PS(0.121)NT(0.054)S(0.391)S(0.309)T(0.246)EPA	0.6084	0.967844	0.966694	0.966694	0.544292	0.628975	0.431002	0.544292	0.00439389	0.0166952	Soluble
INCENP	Q9NQS7|Q9NQS7-2	RISYVQDENRDPIRR	RISpYVQDENRDPIRR	1	TRUE	RIS(1)YVQDENRDPIRR	0.375556	0.341429	0.199131	0.341429	0.46232	0.441717	0.416478	0.441717	0.00442283	0.0167904	none
ARHGEF16	Q5VV41	HQSFGAAVLSR	HQSpFGAAVLSR	1	TRUE	HQS(1)FGAAVLSR	0.799702	0.274654	0.773293	0.773293	1.05536	1.10382	1.12578	1.10382	0.00442691	0.0167912	Insoluble
BCLAF1	E9PK09|E9PK91|Q9NYF8	NTPSQHSHSIQHSPER	NTpPSQHSHSIQHSpPER	2	TRUE	NT(0.979)PS(0.021)QHSHSIQHS(1)PER	0.453116	0.595505	0.404072	0.453116	0.368881	0.357573	0.306964	0.357573	0.00443293	0.0167993	none
TOP2B	Q02880|Q02880-2	ASPITNDGEDEFVPSDGLDKDEYTFSPGK	ASPITNDGEDEFVPSpDGLDKDEYTpFSPGK	2	TRUE	ASPITNDGEDEFVPS(0.987)DGLDKDEY(0.058)T(0.605)FS(0.35)PGK	0.137874	0.104318	0.123849	0.123849	0.189201	0.155175	0.193135	0.189201	0.00447887	0.0169585	none
ACBD5	B7Z2R7|Q5T8D3-2|Q5T8D3-3|Q5T8D3-4	AESSDSGAESEEEEAQEEVK	AESSDSpGAESpEEEEAQEEVK	2	TRUE	AESS(0.005)DS(0.995)GAES(1)EEEEAQEEVK	1.08633	1.49991	1.41073	1.41073	1.02186	1.12042	1.04337	1.04337	0.00448405	0.0169633	none
UFL1	O94874|O94874-2	GRKDDDSDDESQSSHTGK	GRKDDDSpDDESQSSHTGK	1	TRUE	GRKDDDS(0.998)DDES(0.002)QSSHTGK	1.09503	1.22121	1.06349	1.09503	0.902186	0.973291	0.942717	0.942717	0.00450613	0.0170283	none
SRRM1	A9Z1X7|M0R088|Q8IYB3	KVELSESEEDK	KVELSpESpEEDK	2	TRUE	KVELS(1)ES(1)EEDK	1.57747	2.3758	0.896611	1.57747	1.00084	1.03737	0.618769	1.00084	0.0045091	0.0170283	Soluble
LMNB2	J9JID7|Q03252	LSPSPSSR	LSPSpPSSR	1	TRUE	LSPS(0.835)PS(0.164)SR_LSPS(0.998)PS(0.002)SR	0.562866	0.500877	0.531425	0.531425	0.40771	0.413491	0.436908	0.413491	0.00452159	0.0170605	none
PKP2	B8QGS9|Q99959|Q99959-2	LEISPDSSPER	LEISpPDSpSpPER	3	TRUE	LEIS(1)PDS(1)S(1)PER	0.67624	0.807829	0.759954	0.759954	0.568638	0.49265	0.588272	0.568638	0.00454432	0.0171207	none
DDX50	Q9BQ39	HHYDSDEKSETR	HHYDSpDEKSETR	1	TRUE	HHYDS(0.997)DEKS(0.003)ETR	0.34614	0.237337	0.309835	0.309835	0.428988	0.305004	0.430716	0.428988	0.00454546	0.0171207	none
TBC1D4	O60343-2	SNSLASEK	SNSpLASpEK	2	TRUE	S(0.013)NS(0.987)LAS(1)EK	1.73474	1.07294	1.88812	1.73474	1.00842	0.986178	0.997526	0.997526	0.00461003	0.0173488	Soluble
IVNS1ABP	Q9Y6Y0	NSPQSSPTSTPK	NSpPQSSpPTSTPK	2	TRUE	NS(0.996)PQS(0.012)S(0.888)PT(0.079)S(0.021)T(0.005)PK	1.78517	1.58167	1.69187	1.69187	1.05849	0.977807	0.987451	0.987451	0.00464516	0.0174658	Soluble
PNN	Q9H307	SISESSR	SISpESSpR	2	TRUE	S(0.052)IS(0.929)ES(0.027)S(0.992)R	0.120114	0.0780074	0.0895709	0.0895709	0.147457	0.106677	0.115633	0.115633	0.00468408	0.0175968	none
MISP	Q8IVT2	GAPHSSPAR	GAPHSSpPAR	1	TRUE	GAPHS(0.036)S(0.964)PAR_GAPHS(0.073)S(0.927)PAR	0.625066	0.579011	0.710846	0.625066	0.512365	0.47673	0.521971	0.512365	0.00469522	0.0176135	none
MPHOSPH8	Q99549|Q99549-2	GYTSDDDTWEPEIHLEDCK	GYTSpDDDTWEPEIHLEDCK	1	TRUE	GYT(0.123)S(0.874)DDDT(0.003)WEPEIHLEDCK	0.375331	0.406621	0.377671	0.377671	0.316029	0.251794	0.30066	0.30066	0.00469666	0.0176135	none
SMARCAD1	Q9H4L7|Q9H4L7-2	DTVIIVSEPSEDEESQGLPTMAR	DTVIIVSpEPSpEDEESQGLPTMAR	2	TRUE	DTVIIVS(0.994)EPS(0.999)EDEES(0.007)QGLPT(0.001)MAR_DTVIIVS(1)EPS(1)EDEESQGLPTMAR	1.48512	1.37703	1.55968	1.48512	1.1133	1.16092	1.12254	1.12254	0.00477424	0.0178889	none
ERF	P50548	VEPISEGESEEVEVTDISDEDEEDGEVFKTPR	VEPISpEGESpEEVEVTDISpDEDEEDGEVFKTPR	3	TRUE	VEPIS(0.991)EGES(0.81)EEVEVT(0.388)DIS(0.809)DEDEEDGEVFKT(0.001)PR	0.809183	0.717512	0.710654	0.717512	1.01835	1.0898	0.941047	1.01835	0.00482084	0.0180479	none
ZRANB2	O95218|O95218-2	SYSSSSSSPER	SYSSSpSSpSpPER	3	TRUE	S(0.002)YS(0.051)S(0.378)S(0.526)S(0.457)S(0.608)S(0.979)PER	1.26939	1.28452	1.10014	1.26939	0.995469	0.978889	0.853921	0.978889	0.00483012	0.018067	none
BCLAF1	E9PK09|E9PK91|Q9NYF8	SGSGSVGNGSSR	SGSGSpVGNGSSR	1	TRUE	S(0.002)GS(0.13)GS(0.867)VGNGS(0.001)SR	0.430452	0.541987	0.437903	0.437903	0.368881	0.357573	0.306964	0.357573	0.00483843	0.0180824	none
TMPO	P42166|P42167	SSTPLPTISSSAENTR	SpSTPLPTISSpSAENTR	2	TRUE	S(0.902)S(0.016)T(0.083)PLPT(0.216)IS(0.055)S(0.624)S(0.105)AENTR	1.0811	1.28372	1.3673	1.28372	0.905344	0.91158	0.946441	0.91158	0.00487112	0.0181889	none
SRSF4	Q08170	LIVENLSSR	LIVENLSpSR	1	FALSE	LIVENLS(0.563)S(0.437)R	0.624694	0.576862	0.667923	0.624694	0.524408	0.534056	0.459194	0.524408	0.00488724	0.0182333	none
COIL	P38432	LGFSLTPSK	LGFSpLTpPSK	2	TRUE	LGFS(0.988)LT(0.925)PS(0.087)K	0.900923	1.14604	0.602836	0.900923	0.544292	0.628975	0.431002	0.544292	0.00489734	0.0182553	Soluble
EIF5B	A0A087WUT6|O60841	VEMYSGSDDDDDFNKLPK	VEMYSpGSpDDDDDFNKLPK	2	FALSE_TRUE	VEMY(0.568)S(0.716)GS(0.716)DDDDDFNKLPK_VEMY(0.373)S(0.814)GS(0.814)DDDDDFNKLPK_VEMY(0.18)S(0.91)GS(0.91)DDDDDFNKLPK_VEMY(0.233)S(0.883)GS(0.883)DDDDDFNKLPK	1.15336	1.11494	1.16074	1.15336	0.983078	0.980069	0.953619	0.980069	0.00490647	0.0182735	none
ZNF768	Q9H5H4	SPGYESESSRYESQNTELK	SpPGYESpESSRYESQNTELK	2	TRUE	S(0.983)PGY(0.02)ES(0.347)ES(0.313)S(0.289)RY(0.011)ES(0.033)QNT(0.004)ELK	0.714263	0.673714	0.751109	0.714263	0.576845	0.506596	0.65585	0.576845	0.00492514	0.0183273	none
USP24	Q9UPU5	QEAEDLSLSAPSSPEISPQSSPRPHRPNNDR	QEAEDLSLSpAPSSPEISPQSpSPRPHRPNNDR	2	FALSE	QEAEDLS(0.03)LS(0.539)APS(0.197)S(0.216)PEIS(0.031)PQS(0.517)S(0.47)PRPHRPNNDR	1.61422	0.948956	1.87764	1.61422	0.945752	0.945634	0.941955	0.945634	0.00493616	0.0183525	Soluble
SMG1	J3KRA9|Q96Q15|Q96Q15-2|Q96Q15-3|Q96Q15-4	SNTGQKTQPDVMSQNAR	SNTGQKTpQPDVMSpQNAR	2	TRUE	S(0.005)NT(0.148)GQKT(0.847)QPDVMS(1)QNAR	0.41628	0.740977	0.582148	0.582148	0.832287	0.80104	0.851064	0.832287	0.0049622	0.0184335	none
MATR3	A0A0R4J2E8|A8MXP9|D6REM6|P43243	RDSFDDR	RDSpFDDR	1	TRUE	RDS(1)FDDR	0.463622	0.518075	0.454639	0.463622	0.371497	0.370747	0.342031	0.370747	0.00500665	0.0185826	none
SRRM2	Q9UQ35	DTLRTPPR	DTLRTpPPR	1	TRUE	DT(0.005)LRT(0.995)PPR	1.45106	1.6249	0.562918	1.45106	0.86194	0.943338	0.412378	0.86194	0.00507089	0.0188049	Soluble
SLC38A2	F8VUY8|Q96QD8	FSISPDEDSSSYSSNSDFNYSYPTK	FSISPDEDSSpSpYSpSNSDFNYSYPTK	3	FALSE	FSISPDEDS(0.022)S(0.496)S(0.5)Y(0.461)S(0.499)S(0.499)NS(0.498)DFNY(0.019)S(0.005)Y(0.001)PTK	0.895391	1.12311	0.989958	0.989958	0.818937	0.893251	0.780114	0.818937	0.00508081	0.0188255	none
SNX8	Q9Y5X2	LSCLFAGPHSTLTPPCSPPEDGLCPH	LSCLFAGPHSTLTpPPCSpPPEDGLCPH	2	TRUE	LSCLFAGPHS(0.066)T(0.401)LT(0.568)PPCS(0.966)PPEDGLCPH	0.548955	0.737842	0.803076	0.737842	1.04131	1.08866	0.994479	1.04131	0.00508693	0.0188321	Insoluble
RANBP3	B7Z7F3	SAGGSSPEGGEDSDREDGNYCPPVKR	SpAGGSpSpPEGGEDSpDREDGNYCPPVKR	4	TRUE	S(1)AGGS(1)S(1)PEGGEDS(1)DREDGNYCPPVKR	0.636056	0.932244	0.478748	0.636056	1.13912	1.10819	1.14594	1.13912	0.00515509	0.0190681	Insoluble
TRA2B	H7C2L4|P62995	SARHTPAR	SARHTpPAR	1	TRUE	SARHT(1)PAR	0.168697	0.163798	0.160031	0.163798	0.215801	0.217738	0.20134	0.215801	0.00519496	0.0191991	none
TJP3	O95049|O95049-3|O95049-4|O95049-5	ASPSSPGRQDSDEDDGPQRVEEVDQGR	ASPSSPGRQDSpDEDDGPQRVEEVDQGR	1	TRUE	AS(0.001)PS(0.011)S(0.011)PGRQDS(0.978)DEDDGPQRVEEVDQGR	0.775625	0.804577	0.758628	0.775625	0.958156	0.9608	0.883931	0.958156	0.00520353	0.0192144	none
CARHSP1	H3BNU9|H3BPY5|H3BSW7|H3BTK3|H3BUY4|I3L3X8|Q9Y2V2	ERSPSPLRGNVVPSPLPTRR	ERSpPSpPLRGNVVPSPLPTRR	2	TRUE	ERS(1)PS(0.999)PLRGNVVPS(0.001)PLPTRR	0.931371	1.00001	0.608189	0.931371	1.29649	1.04993	1.06806	1.06806	0.00523592	0.0193175	none
PDAP1	Q13442	SLDSDESEDEEDDYQQKR	SpLDSpDESpEDEEDDYQQKR	3	TRUE	S(1)LDS(1)DES(1)EDEEDDY(0.001)QQKR	0.519959	1.06622	0.409019	0.519959	1.10803	1.09556	1.21632	1.10803	0.00528366	0.019477	Insoluble
RBM5	P52756	NSDRSEDGYHSDGDYGEHDYR	NSpDRSpEDGYHSpDGDYGEHDYR	3	TRUE	NS(0.977)DRS(0.869)EDGY(0.158)HS(0.991)DGDY(0.005)GEHDYR	0.817043	0.999193	0.966338	0.966338	0.68628	0.636768	0.706184	0.68628	0.00529857	0.0195153	none
TMPO	P42166|P42167	GPPDFSSDEER	GPPDFSpSpDEER	2	TRUE	GPPDFS(1)S(1)DEER	1.10602	1.12955	1.18569	1.12955	0.905344	0.91158	0.946441	0.91158	0.0053125	0.01955	none
EPB41L1	Q9H4G0-2|Q9H4G0-3|Q9H4G0-4	SLDGAEFSRPASVSENHDAGPDGDKR	SpLDGAEFSpRPASpVSENHDAGPDGDKR	3	TRUE	S(1)LDGAEFS(0.993)RPAS(0.972)VS(0.035)ENHDAGPDGDKR	0.538697	0.958413	0.712679	0.712679	1.05617	0.980179	1.02261	1.02261	0.00532531	0.0195805	none
TOP2A	P11388|P11388-2|P11388-3|P11388-4	SKGESDDFHMDFDSAVAPR	SKGESpDDFHMDFDSpAVAPR	2	TRUE	S(0.375)KGES(0.626)DDFHMDFDS(0.999)AVAPR	0.167631	0.166314	0.0898577	0.166314	0.0825126	0.0636791	0.0580168	0.0636791	0.00535955	0.0196896	Soluble
XRCC4	Q13426|Q13426-2	EHISAENMSLETLRNSSPEDLFDEI	EHISAENMSpLETLRNSpSpPEDLFDEI	3	TRUE	EHIS(0.001)AENMS(0.997)LET(0.058)LRNS(0.974)S(0.971)PEDLFDEI	0.364269	0.368177	0.97214	0.368177	1.01501	0.953899	1.06344	1.01501	0.0053666	0.0196988	Insoluble
CCDC6	Q16204	QLSESESSLEMDDERYFNEMSAQGLRPR	QLSpESpESSLEMDDERYFNEMSAQGLRPR	2	TRUE	QLS(0.939)ES(0.922)ES(0.071)S(0.069)LEMDDERYFNEMSAQGLRPR	0.953158	0.883004	0.683891	0.883004	1.18782	1.16382	1.10409	1.16382	0.00539735	0.0197744	none
BCLAF1	E9PK09|E9PK91|Q9NYF8	SGSGSVGNGSSRYSPSQNSPIHHIPSR	SGSGSVGNGSSRYSPSpQNSpPIHHIPSR	2	FALSE	SGSGS(0.001)VGNGS(0.174)S(0.179)RY(0.206)S(0.474)PS(0.357)QNS(0.316)PIHHIPS(0.293)R	0.219736	0.208806	0.174029	0.208806	0.368881	0.357573	0.306964	0.357573	0.00539773	0.0197744	Insoluble
GPATCH8	Q9UKJ3|Q9UKJ3-2	SRSTTAHSWQR	SpRSpTTAHSWQR	2	TRUE	S(1)RS(0.971)T(0.021)T(0.008)AHSWQR	1.02323	0.974696	0.852137	0.974696	0.748298	0.707806	0.662029	0.707806	0.00540093	0.0197744	none
PRRC2A	P48634	TASETRSEGSEYEEIPKR	TASETpRSpEGSpEYEEIPKR	3	TRUE	T(0.295)AS(0.357)ET(0.775)RS(0.576)EGS(0.994)EY(0.002)EEIPKR	1.04839	1.00212	1.0512	1.04839	0.800851	0.796755	0.764594	0.796755	0.00546569	0.0199921	none
DGCR14	Q96DF8	ELIPQESPR	ELIPQESpPR	1	TRUE	ELIPQES(1)PR	0.416089	0.37944	0.302514	0.37944	0.470955	0.561134	0.497133	0.497133	0.00547339	0.0199921	none
CDK12	Q9NYV4|Q9NYV4-2|Q9NYV4-3	SGSYSGRSPSPYGR	SGSpYSGRSpPSPYGR	2	FALSE	S(0.445)GS(0.522)Y(0.027)S(0.445)GRS(0.458)PS(0.103)PY(0.001)GR	0.748828	0.991561	0.670188	0.748828	1.07636	1.1156	1.03302	1.07636	0.00547734	0.0199921	none
RBBP6	Q7Z6E9|Q7Z6E9-2	SHSPSGSQTR	SpHSPSGSpQTR	2	TRUE	S(0.962)HS(0.038)PS(0.015)GS(0.981)QT(0.004)R	0.516807	0.466057	0.292568	0.466057	0.75404	0.772349	0.388308	0.75404	0.00547886	0.0199921	none
HNRNPUL2	H3BQZ7|Q1KMD3	EEDEPEERSGDETPGSEVPGDK	EEDEPEERSpGDETPGSEVPGDK	1	TRUE	EEDEPEERS(0.911)GDET(0.075)PGS(0.014)EVPGDK	0.255414	0.453001	0.251758	0.255414	0.220152	0.196323	0.195903	0.196323	0.00554846	0.0202289	Soluble
ELMSAN1	A0A0A0MSU2|Q6PJG2	RESPSEER	RESpPSEER	1	TRUE	RES(0.984)PS(0.016)EER	0.712303	0.62137	0.663221	0.663221	0.5547	0.505953	0.563844	0.5547	0.00557297	0.0202961	none
LMO7	Q8WWI1-3	ATLSSTSGLDLMSESGEGEISPQR	ATLSSTSGLDLMSpESGEGEISpPQR	2	TRUE	ATLSST(0.001)S(0.005)GLDLMS(0.994)ES(0.192)GEGEIS(0.808)PQR	0.392365	0.484386	0.461234	0.461234	0.276106	0.247174	0.396653	0.276106	0.00557836	0.0202961	none
BRAF	H7C560|P15056	SASEPSLNR	SASpEPSLNR	1	TRUE	S(0.008)AS(0.989)EPS(0.002)LNR_SAS(0.994)EPS(0.006)LNR	1.00648	0.902936	0.784022	0.902936	1.21151	1.29217	0.95053	1.21151	0.00558097	0.0202961	none
EIF4B	P23588|P23588-2	SQSSDTEQQSPTSGGGK	SQSSpDTEQQSpPTSGGGK	2	TRUE	S(0.006)QS(0.074)S(0.692)DT(0.228)EQQS(0.913)PT(0.078)S(0.009)GGGK	1.1342	1.34123	1.23464	1.23464	1.02499	1.00609	1.04886	1.02499	0.00559363	0.0203251	none
DDX3X	A0A0D9SF53|A0A0D9SFB3|A0A0D9SG12|A0A0J9YVQ7|O00571|O00571-2	FSGGFGAR	FSpGGFGAR	1	TRUE	FS(1)GGFGAR	1.12635	1.10985	1.118	1.118	0.817049	0.826132	0.744262	0.817049	0.00560052	0.0203267	none
SNTB2	Q13425	GLGPPSPPAPPRGPAGEAGASPPVRR	GLGPPSpPPAPPRGPAGEAGASpPPVRR	2	TRUE	GLGPPS(1)PPAPPRGPAGEAGAS(1)PPVRR	0.724232	0.68019	0.838935	0.724232	1.01137	0.991957	1.03219	1.01137	0.00560348	0.0203267	none
SMIM13	P0DJ93	ELVGDTGSQEGDHEPSGSETEEDTSSSPHR	ELVGDTGSQEGDHEPSpGSpETEEDTSSSPHR	2	TRUE	ELVGDTGSQEGDHEPS(0.999)GS(0.999)ET(0.002)EEDTSSSPHR_ELVGDTGSQEGDHEPS(0.999)GS(0.992)ET(0.009)EEDTSSSPHR	1.08467	1.18508	1.31883	1.18508	0.99675	0.945107	0.949121	0.949121	0.00564544	0.0204618	none
FXR1	E7EU85|E9PFF5|P51114-2	RGPNYTSGYGTNSELSNPSETESER	RGPNYTSGYGTNSELSpNPSpETESER	2	TRUE	RGPNYTSGYGTNS(0.016)ELS(0.983)NPS(0.987)ET(0.013)ESER	0.961197	1.08916	1.32974	1.08916	0.833343	0.788401	0.811538	0.811538	0.00566449	0.0205136	none
EIF1AD	E9PNH5|Q8N9N8	RQYHESEEESEEEEAA	RQYHESpEEESpEEEEAA	2	TRUE	RQYHES(1)EEES(1)EEEEAA	1.10117	1.12385	1.16699	1.12385	0.935493	0.907396	1.00868	0.935493	0.00573525	0.0207505	none
MAGED2	Q5H909|Q9UNF1|Q9UNF1-2	HLDGEEDGSSDQSQASGTTGGR	HLDGEEDGSpSpDQSQASpGTTGGR	3	TRUE	HLDGEEDGS(0.803)S(0.839)DQS(0.369)QAS(0.961)GT(0.026)T(0.002)GGR	1.04811	1.30929	1.31171	1.30929	0.959207	0.944557	0.942862	0.944557	0.00574153	0.0207505	none
PDE4D	Q08499-10|Q08499-6	SRSTSSLR	SpRSTSSpLR	2	TRUE	S(0.928)RS(0.071)T(0.003)S(0.071)S(0.927)LR	0.893279	0.983054	0.922821	0.922821	1.15868	1.14983	1.04436	1.14983	0.00574429	0.0207505	none
PTDSS1	P48651	HAGNNESHSSRR	HAGNNESHSpSRR	1	FALSE	HAGNNESHS(0.5)S(0.5)RR	1.17959	1.30198	1.36215	1.30198	0.917219	0.891087	0.975687	0.917219	0.00578501	0.0208709	none
TRIM56	Q9BRZ2	SISREPSPALGPNLDGSGLLPR	SISpREPSpPALGPNLDGSGLLPR	2	TRUE	S(0.156)IS(0.848)REPS(0.993)PALGPNLDGS(0.004)GLLPR	0.849053	0.80441	0.865687	0.849053	0.661505	0.668678	0.679945	0.668678	0.00578727	0.0208709	none
MEPCE	Q7L2J0	TLNAETPKSSPLPAK	TLNAETpPKSpSPLPAK	2	TRUE	T(0.013)LNAET(0.986)PKS(0.726)S(0.275)PLPAK_TLNAET(0.999)PKS(0.622)S(0.379)PLPAK	1.16022	1.09861	1.13678	1.13678	0.860164	0.896749	0.893487	0.893487	0.00579362	0.0208763	none
SUDS3	Q9H7L9	RPASPSSPEHLPATPAESPAQR	RPASPSpSpPEHLPATPAESPAQR	2	TRUE	RPAS(0.258)PS(0.834)S(0.837)PEHLPAT(0.07)PAESPAQR	1.07318	0.854198	0.910739	0.910739	1.15694	1.14578	1.11153	1.14578	0.00580059	0.020884	none
SRRM1	A9Z1X7|M0R088|Q8IYB3	VSVSPGR	VSVSpPGR	1	TRUE	VSVS(1)PGR	1.19856	1.28869	0.838404	1.19856	1.00084	1.03737	0.618769	1.00084	0.00583504	0.0209887	none
TRIM24	A0A087X1V3|O15164|O15164-2	SILTSLLLNSSQSSTSEETVLR	SILTSLLLNSpSpQSSTSEETVLR	2	FALSE_TRUE	SILTSLLLNS(0.466)S(0.466)QS(0.466)S(0.466)T(0.111)S(0.025)EETVLR_SILT(0.008)S(0.09)LLLNS(0.897)S(0.853)QS(0.095)S(0.051)T(0.005)SEETVLR	0.563066	0.534309	0.366235	0.534309	0.671268	0.68623	0.568376	0.671268	0.00583935	0.0209887	none
KIF1B	O60333-3	LDADSDSGDDSDKR	LDADSpDSGDDSpDKR	2	TRUE	LDADS(0.998)DS(0.082)GDDS(0.92)DKR	1.10188	1.04542	1.15572	1.10188	0.788789	0.879261	0.904199	0.879261	0.0058453	0.0209926	none
USP39	B9A018|F8WC91|Q53GS9|Q53GS9-3	EREVDEDSEPER	EREVDEDSpEPER	1	TRUE	EREVDEDS(1)EPER	1.10648	0.969245	1.25509	1.10648	0.900056	0.875988	0.914568	0.900056	0.00587053	0.0210657	none
ATAD5	A0A075B754|Q96QE3|Q96QE3-2	HEDFSGGIDFKGSSDDEEESR	HEDFSGGIDFKGSpSpDDEEESR	2	TRUE	HEDFS(0.305)GGIDFKGS(0.77)S(0.925)DDEEESR	0.405161	0.379489	0.286972	0.379489	0.474406	0.440706	0.400891	0.440706	0.00593945	0.0212954	none
RPS29	P62273|P62273-2	GHQQLYWSHPR	GHQQLYWSpHPR	1	TRUE	GHQQLYWS(1)HPR	0.706272	0.756065	0.452998	0.706272	0.468369	0.365667	0.419242	0.419242	0.00596096	0.0213548	none
CLIP1	J3KP58|P30622-2	TASESISNLSEAGSIK	TASESISNLSpEAGSpIK	2	TRUE	TASES(0.044)IS(0.182)NLS(0.777)EAGS(0.996)IK	1.36275	1.39709	1.52076	1.39709	0.830049	1.12172	0.869789	0.869789	0.0059814	0.0214	Soluble
TJP1	G3V1L9|H0YLT6|Q07157	VQIPVSRPDPEPVSDNEEDSYDEEIHDPR	VQIPVSRPDPEPVSpDNEEDSYpDEEIHDPR	2	TRUE	VQIPVS(0.005)RPDPEPVS(0.981)DNEEDS(0.345)Y(0.67)DEEIHDPR	0.215433	0.463485	0.751184	0.463485	0.861538	0.868559	0.879563	0.868559	0.00598348	0.0214	Insoluble
RPS6KA3	P51812	DSPGIPPSANAHQLFR	DSpPGIPPSpANAHQLFR	2	TRUE	DS(1)PGIPPS(1)ANAHQLFR	0.681638	0.634414	0.8291	0.681638	0.934868	0.950491	0.94416	0.94416	0.00599629	0.0214115	none
ZMYND8	A0A087WVZ6|Q9ULU4|Q9ULU4-10|Q9ULU4-11|Q9ULU4-12|Q9ULU4-13|Q9ULU4-14|Q9ULU4-16|Q9ULU4-19|Q9ULU4-20|Q9ULU4-21|Q9ULU4-22|Q9ULU4-23|Q9ULU4-5|Q9ULU4-7|Q9ULU4-9	KATSSHFSASEESMDFLDK	KATSSHFSpASpEESpMDFLDK	3	TRUE	KAT(0.004)S(0.005)S(0.01)HFS(0.984)AS(0.998)EES(0.998)MDFLDK	0.892366	1.00605	0.76867	0.892366	0.734901	0.781492	0.57971	0.734901	0.0059966	0.0214115	none
YBX1	P67809	NYQQNYQNSESGEKNEGSESAPEGQAQQR	NYQQNYQNSpESGEKNEGSESAPEGQAQQR	1	FALSE_TRUE	NYQQNY(0.06)QNS(0.47)ES(0.47)GEKNEGSESAPEGQAQQR_NYQQNYQNS(0.833)ES(0.167)GEKNEGSESAPEGQAQQR	0.280431	0.223531	0.240608	0.240608	0.369027	0.276967	0.312197	0.312197	0.00600694	0.0214307	none
SLC16A6	A0A087WX92|O15403	TRTSIDSIDSGVELTTSPK	TRTSpIDSIDSGVELTpTSPK	2	FALSE	T(0.038)RT(0.18)S(0.719)IDS(0.061)IDS(0.078)GVELT(0.475)T(0.385)S(0.065)PK	0.55882	0.596275	0.615394	0.596275	1.01768	0.793275	0.868083	0.868083	0.00604442	0.0215466	Insoluble
NSRP1	Q9H0G5	VEENPDADSDFDAKSSADDEIEETRVNCR	VEENPDADSpDFDAKSpSpADDEIEETRVNCR	3	TRUE	VEENPDADS(1)DFDAKS(1)S(1)ADDEIEETRVNCR	0.670017	0.654401	0.392357	0.654401	0.97624	0.870728	0.976617	0.97624	0.00608528	0.0216744	Insoluble
WNK1	F5GWT4|Q9H4A3|Q9H4A3-2|Q9H4A3-5|Q9H4A3-6|Q9H4A3-7	DVDDGSGSPHSPHQLSSK	DVDDGSGSpPHSpPHQLSSK	2	TRUE	DVDDGS(0.013)GS(0.988)PHS(0.994)PHQLS(0.005)S(0.001)K	1.21439	1.20552	1.2404	1.21439	1.05223	1.0458	1.01107	1.0458	0.00609868	0.0217043	none
GOLGA4	E7EVX2|Q13439|Q13439-3|Q13439-4|Q13439-5|Q86W71	SRTSSFTEQLDEGTPNR	SpRTpSSFTEQLDEGTPNR	2	FALSE	S(0.468)RT(0.468)S(0.468)S(0.468)FT(0.126)EQLDEGTPNR	0.5229	0.749717	0.699824	0.699824	0.825344	1.01419	0.879659	0.879659	0.00610574	0.0217115	none
MAGED2	Q5H909|Q9UNF1|Q9UNF1-2	ALLSLRSPK	ALLSLRSpPK	1	TRUE	ALLSLRS(1)PK	1.21211	1.05241	1.14475	1.14475	0.959207	0.944557	0.942862	0.944557	0.0061125	0.0217177	none
ROCK1	Q13464	LLDLSDSTSVASFPSADETDGNLPESR	LLDLSDSTSpVASpFPSADETDGNLPESR	2	TRUE	LLDLS(0.001)DS(0.058)T(0.44)S(0.511)VAS(0.974)FPS(0.016)ADETDGNLPESR	0.586884	0.700797	0.809887	0.700797	0.842367	0.927517	0.902321	0.902321	0.00613527	0.0217807	none
WNK1	F5GWT4|Q9H4A3|Q9H4A3-2|Q9H4A3-5|Q9H4A3-6|Q9H4A3-7	DVDDGSGSPHSPHQLSSK	DVDDGSpGSpPHSpPHQLSpSK	4	TRUE	DVDDGS(1)GS(1)PHS(1)PHQLS(0.779)S(0.221)K	1.22443	1.44078	1.22983	1.22983	1.05223	1.0458	1.01107	1.0458	0.00617823	0.0219152	none
CENPC	H0Y8J2|Q03188	FLNAEGSGGIVGHDEISRCSLSEPLESDEADLAK	FLNAEGSpGGIVGHDEISpRCSLSEPLESDEADLAK	2	TRUE	FLNAEGS(0.993)GGIVGHDEIS(0.371)RCS(0.306)LS(0.27)EPLES(0.061)DEADLAK	0.338707	0.468933	0.159392	0.338707	0.537274	0.495175	0.505724	0.505724	0.00619447	0.0219548	Insoluble
F5H5P2|BCKDHA	F5H5P2|P12694|P12694-2	IGHHSTSDDSSAYR	IGHHSpTSDDSSAYR	1	TRUE	IGHHS(0.997)T(0.003)SDDSSAYR	0.778692	0.989784	0.711784	0.778692	1.00266	1.0484	0.974063	1.00266	0.00625167	0.0221394	none
ZC3HAV1	Q7Z2W4	SCTPSPDQISHR	SCTpPSpPDQISHR	2	TRUE	S(0.269)CT(0.745)PS(0.986)PDQISHR	0.336072	0.378568	0.311466	0.336072	0.520073	0.482477	0.495002	0.495002	0.00631111	0.0223316	none
TAF15	Q92804|Q92804-2	SSGGGYSGDR	SSGGGYSpGDR	1	TRUE	SSGGGYS(1)GDR	0.503845	0.660812	0.429125	0.503845	0.403149	0.476264	0.319647	0.403149	0.00636147	0.0224914	none
PPHLN1	F8W0Q9|Q8NEY8|Q8NEY8-2|Q8NEY8-8|Q8NEY8-9	PVQSLKTSRDTSPSSGSAVSSSK	PVQSLKTpSpRDTSPSSGSAVSSSK	2	FALSE	PVQS(0.148)LKT(0.397)S(0.397)RDT(0.397)S(0.397)PS(0.172)S(0.072)GS(0.015)AVS(0.002)S(0.001)SK	0.3944	0.328326	0.450503	0.3944	0.27812	0.229206	0.257289	0.257289	0.0063773	0.022529	Soluble
SRRM1	A9Z1X7|M0R088|Q8IYB3	RRRTPTPPPR	RRRTpPTpPPPR	2	TRUE	RRRT(1)PT(1)PPPR	0.811606	0.653945	0.484214	0.653945	1.00084	1.03737	0.618769	1.00084	0.00639029	0.0225564	none
LASP1	C9J9W2|Q14847|Q14847-2|Q14847-3	MGPSGGEGMEPERRDSQDGSSYR	MGPSGGEGMEPERRDSpQDGSSYR	1	TRUE	MGPSGGEGMEPERRDS(0.898)QDGS(0.043)S(0.059)YR_MGPSGGEGMEPERRDS(0.996)QDGS(0.001)S(0.002)YR	0.579858	0.598024	0.31935	0.579858	0.909632	0.755698	0.63875	0.755698	0.00644156	0.0227125	Insoluble
CLIP1	J3KP58|P30622-2	KVQAEDEANGLQTTPASR	KVQAEDEANGLQTpTPASpR	2	TRUE	KVQAEDEANGLQT(0.895)T(0.111)PAS(0.995)R	1.24258	1.7203	1.3715	1.3715	0.830049	1.12172	0.869789	0.869789	0.00644501	0.0227125	Soluble
PHIP	Q8WWQ0	VLSDSEDEEKDADVPGTSTR	VLSpDSpEDEEKDADVPGTSTR	2	TRUE	VLS(1)DS(1)EDEEKDADVPGTSTR	0.0481016	0.0587254	0.0677185	0.0587254	0.160749	0.129234	0.147613	0.147613	0.00645689	0.0227358	Insoluble
SNRNP200	O75643	EEASDDDMEGDEAVVR	EEASpDDDMEGDEAVVR	1	TRUE	EEAS(1)DDDMEGDEAVVR	0.854673	0.792008	0.885207	0.854673	0.71938	0.694781	0.702203	0.702203	0.00654888	0.023041	none
GTF2F1	M0QXD6|P35269	IHDLEDDLEMSSDASDASGEEGGRVPK	IHDLEDDLEMSpSpDASpDASGEEGGRVPK	3	FALSE	IHDLEDDLEMS(0.75)S(0.75)DAS(0.75)DAS(0.75)GEEGGRVPK	0.827047	0.713102	0.985817	0.827047	1.08151	1.0248	1.04203	1.04203	0.00662888	0.0233028	none
HSF1	E9PMQ6|Q00613|Q00613-2	VKEEPPSPPQSPR	VKEEPPSpPPQSpPR	2	TRUE	VKEEPPS(1)PPQS(1)PR	1.07636	1.39613	1.13729	1.13729	0.793287	0.855417	0.797612	0.797612	0.00663408	0.0233028	none
DDX54	Q8TDD1|Q8TDD1-2	KLGPGRPLPTFPTSECTSDVEPDTR	KLGPGRPLPTFPTSpECTpSDVEPDTR	2	FALSE	KLGPGRPLPT(0.01)FPT(0.463)S(0.526)ECT(0.68)S(0.32)DVEPDTR	0.512988	0.523306	0.501586	0.512988	0.376686	0.337216	0.401866	0.376686	0.00666576	0.0233951	none
CBX3	Q13185	SLSDSESDDSKSK	SpLSDSpESpDDSKSK	3	TRUE	S(0.967)LS(0.18)DS(0.946)ES(0.841)DDS(0.053)KS(0.013)K	0.331412	0.46697	0.224039	0.331412	0.522912	0.565846	0.481811	0.522912	0.0066834	0.023438	Insoluble
EPB41L1	Q9H4G0-2|Q9H4G0-3|Q9H4G0-4	DEDGESGGQRSEAEEGEVRTPTK	DEDGESGGQRSpEAEEGEVRTpPTK	2	TRUE	DEDGES(0.056)GGQRS(0.944)EAEEGEVRT(0.854)PT(0.146)K	1.10577	1.36251	1.46551	1.36251	1.05617	0.980179	1.02261	1.02261	0.00673113	0.0235713	none
BCLAF1	E9PK09|E9PK91|Q9NYF8	SGSGSVGNGSSRYSPSQNSPIHHIPSRR	SGSGSVGNGSSRYpSPSQNSpPIHHIPSRR	2	TRUE	SGS(0.003)GS(0.106)VGNGS(0.118)S(0.137)RY(0.416)S(0.219)PS(0.006)QNS(0.995)PIHHIPSRR	0.60668	0.571956	0.368754	0.571956	0.368881	0.357573	0.306964	0.357573	0.00673233	0.0235713	none
ACIN1	E7EQT4|Q9UKV3|Q9UKV3-5|S4R3H4	SLSPGVSR	SpLSpPGVSR	2	TRUE	S(1)LS(0.805)PGVS(0.195)R_S(1)LS(0.993)PGVS(0.007)R	0.414579	0.423307	0.232213	0.414579	0.235066	0.256781	0.167324	0.235066	0.0067656	0.0236687	Soluble
MORC2	Q9Y6X9|Q9Y6X9-2	DSNELSDSAGEEDSADLKR	DSNELSpDSpAGEEDSADLKR	2	TRUE	DS(0.037)NELS(0.964)DS(0.998)AGEEDS(0.001)ADLKR	1.19317	1.10098	1.27111	1.19317	0.97089	0.947547	0.958048	0.958048	0.00679341	0.0237467	none
PAK2	Q13177	YLSFTPPEKDGFPSGTPALNAK	YLSFTpPPEKDGFPSpGTPALNAK	2	TRUE	YLS(0.111)FT(0.898)PPEKDGFPS(0.496)GT(0.496)PALNAK	0.608098	0.807897	0.719691	0.719691	0.956338	1.00256	1.04412	1.00256	0.00681998	0.0238203	none
SRRM1	A9Z1X7|M0R088|Q8IYB3	RQSPSPSTR	RQSpPSPSTpR	2	TRUE	RQS(0.987)PS(0.044)PS(0.19)T(0.779)R	1.20823	1.57431	0.856817	1.20823	1.00084	1.03737	0.618769	1.00084	0.00685079	0.0239086	none
SON	P18583|P18583-10|P18583-3|P18583-4|P18583-5|P18583-7|P18583-9	RRSFSISPVR	RRSpFSISpPVR	2	TRUE	RRS(0.975)FS(0.041)IS(0.984)PVR	0.384197	0.318329	0.432464	0.384197	0.342704	0.272095	0.27446	0.27446	0.00685632	0.0239086	none
SRSF7	A0A0B4J1Z1|Q16629	SRSPSGSPR	SRSpPSGSpPR	2	TRUE	S(0.384)RS(0.604)PS(0.032)GS(0.98)PR	0.306056	0.371485	0.226062	0.306056	0.241122	0.252065	0.19624	0.241122	0.00687757	0.0239634	none
RPA1	I3L4R8|P27694	VSDFGGR	VSpDFGGR	1	TRUE	VS(1)DFGGR	1.03891	1.0012	1.18156	1.03891	0.946741	0.861622	0.903202	0.903202	0.0068875	0.0239787	none
PRRC2A	P48634	RDYSYER	RDYSpYER	1	TRUE	RDYS(1)YER_RDY(0.008)S(0.991)YER	1.0936	0.923717	1.10168	1.0936	0.800851	0.796755	0.764594	0.796755	0.00689497	0.0239828	none
LIMA1	Q9UHB6|Q9UHB6-4	EGHSLEMENENLVENGADSDEDDNSFLK	EGHSLEMENENLVENGADSpDEDDNSFLK	1	TRUE	EGHSLEMENENLVENGADS(1)DEDDNSFLK	0.534931	0.531592	0.66714	0.534931	0.384988	0.356499	0.43891	0.384988	0.00689977	0.0239828	none
FAM129B	Q96TA1|Q96TA1-2	QVVSVVQDEEVGLPFEASPESPPPASPDGVTEIR	QVVSVVQDEEVGLPFEASpPESpPPPASPDGVTEIR	2	TRUE	QVVSVVQDEEVGLPFEAS(1)PES(1)PPPASPDGVTEIR	0.660522	0.790111	0.927075	0.790111	0.957511	1.06721	0.990407	0.990407	0.00693524	0.0240867	none
PTPRF	H0Y380|H0Y4H1|H0Y6Z7|H0Y7Z9|P10586|P10586-2	DEQSIGLKDSLLAHSSDPVEMR	DEQSpIGLKDSpLLAHSSDPVEMR	2	TRUE	DEQS(0.999)IGLKDS(0.933)LLAHS(0.053)S(0.015)DPVEMR	0.432474	0.764451	0.47299	0.47299	1.02465	0.962754	0.979849	0.979849	0.00695754	0.0241448	Insoluble
MATR3	A0A0R4J2E8|A8MXP9|D6REM6|P43243	RSYSPDGKESPSDK	RSYSpPDGKESPSpDK	2	TRUE	RS(0.005)YS(0.995)PDGKES(0.202)PS(0.798)DK	0.532614	0.541998	0.373282	0.532614	0.371497	0.370747	0.342031	0.370747	0.006966	0.0241548	none
TMPO	P42166|P42167	LREQGTESRSSTPLPTISSSAENTR	LREQGTESpRSpSpTPLPTISSSAENTR	3	FALSE	LREQGT(0.06)ES(0.718)RS(0.74)S(0.74)T(0.74)PLPT(0.002)ISSSAENTR	0.658673	0.574813	0.887152	0.658673	0.905344	0.91158	0.946441	0.91158	0.00699247	0.0242271	none
SRPK2	P78362	TVSASSTGDLPK	TVSASpSTpGDLPK	2	TRUE	T(0.01)VS(0.07)AS(0.917)S(0.095)T(0.908)GDLPK	0.462948	0.438806	0.457385	0.457385	0.564645	0.532953	0.53691	0.53691	0.00701345	0.0242804	none
NIPBL	Q6KC79|Q6KC79-2	YAEISSDEDNDSDEAFESSR	YAEISpSpDEDNDSpDEAFESSR	3	TRUE	YAEIS(1)S(1)DEDNDS(1)DEAFESSR_Y(0.004)AEIS(0.998)S(0.998)DEDNDS(1)DEAFESSR	0.623234	0.536218	0.763496	0.623234	0.470673	0.473658	0.465599	0.470673	0.00702151	0.024288	none
KCTD15	K7EIF1|K7EM48|K7EN63|K7EPF0|K7EQS3|Q96SI1|Q96SI1-2	LSLTRSPVSPLAAQGIPLPAQLTK	LSLTRSpPVSpPLAAQGIPLPAQLTK	2	TRUE	LS(0.01)LT(0.043)RS(0.948)PVS(0.999)PLAAQGIPLPAQLTK	0.85424	0.767412	0.965941	0.85424	0.965432	1.06409	1.07373	1.06409	0.00702689	0.024288	none
UBR4	Q5T4S7|Q5T4S7-2|Q5T4S7-3|Q5T4S7-4	HASTSSPADK	HASTpSSpPADK	2	TRUE	HAS(0.405)T(0.582)S(0.19)S(0.823)PADK	0.751734	0.731591	0.657092	0.731591	0.86125	0.806313	0.848252	0.848252	0.00703971	0.0243129	none
SLC25A46	Q96AG3|Q96AG3-3	SFSTGSDLGHWVTTPPDIPGSR	SFSTpGSDLGHWVTpTPPDIPGSR	2	FALSE	S(0.17)FS(0.382)T(0.448)GS(0.288)DLGHWVT(0.561)T(0.151)PPDIPGSR	0.868392	0.881504	0.857379	0.868392	1.04493	1.18864	1.06532	1.06532	0.00704933	0.0243267	none
MDC1	Q14676	AHSEKDQPPFGDSDDSVEADKSSPGIHLER	AHSEKDQPPFGDSpDDSpVEADKSSPGIHLER	2	TRUE	AHSEKDQPPFGDS(1)DDS(1)VEADKSSPGIHLER	0.20428	0.261894	0.300694	0.261894	0.354437	0.368251	0.381554	0.368251	0.00706318	0.0243459	none
CEP170	H0Y2V6|Q5SW79	SIKSDVPVYLKR	SpIKSpDVPVYLKR	2	TRUE	S(1)IKS(1)DVPVYLKR	1.15486	1.19002	1.5381	1.19002	0.946035	0.954756	0.918612	0.946035	0.00706616	0.0243459	none
FOSL2	P15408	RSSSSGDQSSDSLNSPTLLAL	RSSpSSGDQSSDSLNSpPTLLAL	2	FALSE	RS(0.125)S(0.616)S(0.196)S(0.062)GDQSSDSLNS(0.557)PT(0.443)LLAL	0.721669	0.705525	0.75344	0.721669	1.02003	0.879719	0.936456	0.936456	0.00707526	0.0243578	none
NSMCE4A	Q9NXX6|Q9NXX6-2	SRSPLSPR	SpRSpPLSPR	2	TRUE	S(0.886)RS(0.95)PLS(0.163)PR_S(1)RS(1)PLSPR	1.00259	0.865511	1.10757	1.00259	0.614464	0.718433	0.721631	0.718433	0.00711053	0.0244539	none
UFL1	O94874|O94874-2	KDDDSDDESQSSHTGK	KDDDSpDDESpQSSHTGK	2	TRUE	KDDDS(0.989)DDES(0.864)QS(0.127)S(0.019)HT(0.001)GK	1.08489	1.2712	1.2544	1.2544	0.902186	0.973291	0.942717	0.942717	0.00711449	0.0244539	none
CCNL1	Q9UK58	GLNPDGTPALSTLGGFSPASKPSSPR	GLNPDGTPALSTLGGFSpPASpKPSSPR	2	TRUE	GLNPDGT(0.001)PALS(0.08)T(0.098)LGGFS(0.757)PAS(0.474)KPS(0.326)S(0.264)PR	0.634906	0.86227	0.911755	0.86227	0.992984	0.943022	1.06786	0.992984	0.00715951	0.0245868	none
ATP11A	E9PEJ6|H0Y547|H0Y8F0|P98196	HSGSLTR	HSGSpLTR	1	TRUE	HS(0.044)GS(0.956)LTR	1.04521	0.985153	0.905357	0.985153	0.847127	0.870415	0.781183	0.847127	0.00716451	0.0245868	none
PTRF	Q6NZI2|Q6NZI2-3	RGSSPDVHALLEITEESDAVLVDKSDSD	RGSpSPDVHALLEITpEESDAVLVDKSDSpD	3	TRUE	RGS(0.899)S(0.101)PDVHALLEIT(0.994)EES(0.006)DAVLVDKS(0.083)DS(0.917)D	0.278331	0.258119	0.259203	0.259203	0.164113	0.126714	0.184243	0.164113	0.00717887	0.0246165	Soluble
EML2	C9JRL6|K7ESL7|O95834-2|O95834-3	VGGYATSPSSPKK	VGGYATpSPSSpPKK	2	TRUE	VGGY(0.001)AT(0.501)S(0.501)PS(0.142)S(0.856)PKK	1.08229	1.59758	1.38211	1.38211	1.04278	0.973555	1.03545	1.03545	0.00729537	0.0249962	none
TNKS1BP1	Q9C0C2	SAEEGELAESK	SpAEEGELAESK	1	TRUE	S(1)AEEGELAESK	1.11348	1.15408	1.33859	1.15408	0.85452	0.809596	0.728729	0.809596	0.00735466	0.0251794	Soluble
IRS2	Q9Y4H2	RVSGDAAQDLDR	RVSpGDAAQDLDR	1	TRUE	RVS(1)GDAAQDLDR	0.997862	1.11645	1.10065	1.10065	0.938133	0.83327	0.810504	0.83327	0.00736111	0.0251815	none
NUDC	Q9Y266	NGSLDSPGKQDTEEDEEEDEKDKGK	NGSLDSpPGKQDTpEEDEEEDEKDKGK	2	TRUE	NGS(0.065)LDS(0.958)PGKQDT(0.977)EEDEEEDEKDKGK	1.34526	1.3252	1.32242	1.3252	1.11003	1.09685	1.10315	1.10315	0.00738665	0.0252489	none
NOC2L	Q9Y3T9	LAELTVDEFLASGFDSESESESENSPQAETR	LAELTVDEFLASpGFDSpESpESESENSPQAETR	3	FALSE	LAELTVDEFLAS(0.639)GFDS(0.639)ES(0.639)ES(0.639)ES(0.279)ENS(0.165)PQAET(0.002)R	0.357639	0.807427	0.457478	0.457478	0.335634	0.241957	0.319896	0.319896	0.00740937	0.0253066	Soluble
EMD	P50402	QSVTSFPDADAFHHQVHDDDLLSSSEEECKDR	QSVTSFPDADAFHHQVHDDDLLSpSpSpEEECKDR	3	TRUE	QSVTSFPDADAFHHQVHDDDLLS(1)S(1)S(1)EEECKDR	0.641092	0.662697	0.679006	0.662697	0.567569	0.541312	0.591816	0.567569	0.00741707	0.0253129	none
SERBP1	Q8NC51|Q8NC51-2|Q8NC51-4	SKSEEAHAEDSVMDHHFR	SpKSEEAHAEDSVMDHHFR	1	FALSE	S(0.5)KS(0.5)EEAHAEDSVMDHHFR	0.767622	1.04705	0.682797	0.767622	0.596391	0.635232	0.561618	0.596391	0.00742672	0.0253258	none
MCM4	P33991	GLQVDLQSDGAAAEDIVASEQSLGQK	GLQVDLQSpDGAAAEDIVASpEQSpLGQK	3	TRUE	GLQVDLQS(1)DGAAAEDIVAS(1)EQS(1)LGQK	0.478287	0.362532	0.620586	0.478287	0.783163	0.772768	0.81285	0.783163	0.00746124	0.0254235	Insoluble
PSMF1	H0Y555|Q5QPM7|Q5QPM9|Q92530	ANVSSPHR	ANVSpSPHR	1	FALSE	ANVS(0.5)S(0.5)PHR	1.07046	1.47223	1.10387	1.10387	0.900629	0.903017	0.902077	0.902077	0.00749354	0.0255085	none
NKTR	P30414	NYAGSKWDSESNSERDVTK	NYAGSKWDSpESpNSpERDVTK	3	TRUE	NY(0.002)AGS(0.014)KWDS(0.989)ES(0.994)NS(0.994)ERDVT(0.007)K	0.124843	0.0836968	0.290665	0.124843	0.317001	0.229298	0.277925	0.277925	0.00749799	0.0255085	Insoluble
GIT1	A0A0C4DGN6|J3QRU8|Q9Y2X7|Q9Y2X7-3	HGSGADSDYENTQSGDPLLGLEGKR	HGSpGADSpDYENTQSGDPLLGLEGKR	2	TRUE	HGS(0.998)GADS(0.812)DY(0.189)ENTQSGDPLLGLEGKR	0.85692	0.689003	0.476178	0.689003	0.923338	1.08149	0.901558	0.923338	0.00752226	0.025571	none
EPRS	P07814	EYIPGQPPLSQSSDSSPTR	EYIPGQPPLSpQSSDSpSPTR	2	FALSE	EY(0.255)IPGQPPLS(0.488)QS(0.192)S(0.12)DS(0.443)S(0.415)PT(0.087)R_EY(0.3)IPGQPPLS(0.517)QS(0.196)S(0.032)DS(0.724)S(0.228)PT(0.004)R	0.996978	1.05554	1.01366	1.01366	0.855714	0.840877	0.831104	0.840877	0.00753759	0.0256029	none
ACIN1	E7EQT4|Q9UKV3|Q9UKV3-5|S4R3H4	KASLVALPEQTASEEETPPPLLTK	KASLVALPEQTASpEEETpPPPLLTK	2	FALSE	KASLVALPEQT(0.584)AS(0.708)EEET(0.708)PPPLLTK	0.325684	0.407551	0.282104	0.325684	0.235066	0.256781	0.167324	0.235066	0.00757671	0.0257156	Soluble
PSIP1	O75475|V9GYT7	IQVEQTRDEDLDTDSLD	IQVEQTRDEDLDTpDSpLD	2	TRUE	IQVEQTRDEDLDT(1)DS(1)LD	0.475929	0.315077	0.375628	0.375628	0.284622	0.248555	0.263655	0.263655	0.00758541	0.025725	none
LUC7L2	Q9Y383	FRDQDLASCDRDRSSR	FRDQDLASpCDRDRSSpR	2	TRUE	FRDQDLAS(0.999)CDRDRS(0.066)S(0.935)R	1.23371	1.39256	1.61566	1.39256	0.906592	1.02263	1.02092	1.02092	0.0076115	0.0257932	none
FKBP15	A0A0A0MT60|Q5T1M5|Q5T1M5-2	SSLSGDEEDELFKGATLK	SpSpLSGDEEDELFKGATLK	2	FALSE	S(0.667)S(0.667)LS(0.667)GDEEDELFKGATLK	0.869376	0.716263	0.331532	0.716263	1.008	1.09911	1.00069	1.008	0.00763337	0.0258471	Insoluble
PHF14	A0A0U1RRH6	VLSRNSADDEELTNDSLTLSQSK	VLSRNSpADDEELTNDSLTpLSQSK	2	FALSE	VLS(0.029)RNS(0.61)ADDEELT(0.361)NDS(0.005)LT(0.442)LS(0.533)QS(0.02)K	0.248685	0.317285	0.368936	0.317285	0.233723	0.162863	0.227088	0.227088	0.00764088	0.0258522	none
FRYL	H0Y9X0|O94915	SNSLRLSLIGDR	SpNSLRLSpLIGDR	2	TRUE	S(0.5)NS(0.5)LRLS(0.999)LIGDR	0.781202	1.13093	1.0605	1.0605	0.762285	0.606685	0.652208	0.652208	0.0076756	0.0259494	none
SRRM2	Q9UQ35	SSSSPPPK	SSpSpSPPPK	2	FALSE	S(0.355)S(0.604)S(0.702)S(0.34)PPPK	1.24081	1.51227	0.633336	1.24081	0.86194	0.943338	0.412378	0.86194	0.00769626	0.0259989	Soluble
SRRM1	A9Z1X7|M0R088|Q8IYB3	SPSPPPTR	SpPSpPPPTR	2	TRUE	S(1)PS(0.973)PPPT(0.027)R_S(1)PS(0.999)PPPT(0.001)R_S(1)PS(1)PPPTR	1.26037	1.26357	0.81734	1.26037	1.00084	1.03737	0.618769	1.00084	0.00770733	0.026016	none
OSTF1	Q92882	TLSNAEDYLDDEDSD	TLSpNAEDYLDDEDSpD	2	TRUE	T(0.038)LS(0.962)NAEDYLDDEDS(1)D_T(0.034)LS(0.966)NAEDYLDDEDS(1)D	0.919006	0.7531	0.88038	0.88038	1.05498	0.993279	1.02202	1.02202	0.00772015	0.0260268	none
NUFIP2	Q7Z417	GADNDGSGSESGYTTPK	GADNDGSpGSESGYTTPK	1	TRUE	GADNDGS(0.849)GS(0.147)ES(0.004)GYTTPK	0.699568	0.878227	0.78542	0.78542	0.630071	0.687089	0.649227	0.649227	0.00772257	0.0260268	none
CXCR4	P61073|P61073-2	TSAQHALTSVSR	TSAQHALTSVSpR	1	TRUE	TSAQHALT(0.002)S(0.012)VS(0.986)R	1.17291	0.918357	1.18854	1.17291	0.92357	0.798006	0.719456	0.798006	0.00775744	0.026124	none
EIF5B	A0A087WUT6|O60841	SRINSSGESGDESDEFLQSR	SRINSpSGESpGDESDEFLQSR	2	TRUE	S(0.365)RINS(0.6)S(0.042)GES(0.969)GDES(0.023)DEFLQSR	0.823746	0.657359	0.79157	0.79157	0.983078	0.980069	0.953619	0.980069	0.00779358	0.0262252	none
NCAPG	Q9BPX3	CQTAEADSESDHEVPEPESEMK	CQTAEADSpESpDHEVPEPESEMK	2	TRUE	CQTAEADS(1)ES(1)DHEVPEPESEMK	1.09984	1.04371	1.45526	1.09984	0.87342	0.90675	0.896869	0.896869	0.00782775	0.0263198	none
MYH10	P35580|P35580-2|P35580-3|P35580-4|P35580-5	QLHLEGASLELSDDDTESK	QLHLEGASpLELSpDDDTESK	2	TRUE	QLHLEGAS(1)LELS(1)DDDTESK	0.222937	0.243875	0.351981	0.243875	0.385545	0.382136	0.474532	0.385545	0.00788336	0.0264861	Insoluble
SPEN	Q96T58	HGSFHEDEDPIGSPR	HGSFHEDEDPIGSpPR	1	TRUE	HGSFHEDEDPIGS(1)PR	0.639479	0.64683	0.61958	0.639479	0.544219	0.500457	0.476248	0.500457	0.00789477	0.0265039	none
TJP1	G3V1L9|H0YLT6|Q07157	ERSLSPR	ERSpLSpPR	2	TRUE	ERS(1)LS(1)PR	1.02562	0.981212	1.31003	1.02562	0.861538	0.868559	0.879563	0.868559	0.00790727	0.0265252	none
WTAP	Q15007	TSGSGFHR	TSpGSGFHR	1	TRUE	T(0.151)S(0.849)GSGFHR	0.974815	1.06727	0.807812	0.974815	0.721774	0.821771	0.577716	0.721774	0.00792045	0.0265489	none
NOM1	Q5C9Z4	FAEDEEKSENSSEDGDITDK	FAEDEEKSENSpSpEDGDITDK	2	TRUE	FAEDEEKS(0.253)ENS(0.872)S(0.872)EDGDIT(0.002)DK	0.898316	1.06266	0.706656	0.898316	0.679575	0.615109	0.702993	0.679575	0.00795262	0.0266159	none
POLR3E	A0A0C4DH01|Q9NVU0|Q9NVU0-2|Q9NVU0-3|Q9NVU0-4|Q9NVU0-5	EREAANEAGDSSQDEAEDDVK	EREAANEAGDSpSpQDEAEDDVK	2	TRUE	EREAANEAGDS(1)S(1)QDEAEDDVK	1.08678	1.04692	1.26521	1.08678	0.809891	0.886869	0.832096	0.832096	0.00795456	0.0266159	none
TCF20	Q9UGU0|Q9UGU0-2	DLPSPDSR	DLPSpPDSR	1	TRUE	DLPS(0.976)PDS(0.024)R	0.248167	0.0944194	0.237825	0.237825	0.332494	0.276778	0.311557	0.311557	0.00795892	0.0266159	Insoluble
DNTTIP2	J3KP30|Q5QJE6	VTPTKESYTEEIVSEAESHVSGISR	VTPTKESYTpEEIVSpEAESHVSpGISR	3	TRUE	VT(0.194)PT(0.219)KES(0.294)Y(0.05)T(0.322)EEIVS(0.915)EAES(0.025)HVS(0.779)GIS(0.201)R	0.301238	0.224144	0.294071	0.294071	0.191551	0.122369	0.162767	0.162767	0.00797899	0.0266624	Soluble
THRAP3	Q9Y2W1	MDSFDEDLARPSGLLAQER	MDSpFDEDLARPSGLLAQER	1	TRUE	MDS(1)FDEDLARPSGLLAQER	0.512953	0.590435	0.503236	0.512953	0.420176	0.414222	0.373519	0.414222	0.00803123	0.0268162	none
EPB41L1	Q9H4G0-2|Q9H4G0-3|Q9H4G0-4	SLPELDRDKSDSDTEGLLFSR	SpLPELDRDKSDSDTpEGLLFSR	2	TRUE	S(0.999)LPELDRDKS(0.002)DS(0.252)DT(0.747)EGLLFSR	1.12231	1.21946	1.25313	1.21946	1.05617	0.980179	1.02261	1.02261	0.00806907	0.0269218	none
TOPBP1	Q92547	KPSTPLSEVIVK	KPSTpPLSpEVIVK	2	TRUE	KPS(0.192)T(0.809)PLS(0.999)EVIVK	1.13714	0.962868	0.939308	0.962868	0.916163	0.788793	0.861305	0.861305	0.00807593	0.0269239	none
MED1	Q15648	LASPMKPVPGTPPSSK	LASpPMKPVPGTpPPSSK	2	TRUE	LAS(1)PMKPVPGT(0.926)PPS(0.064)S(0.01)K	1.02905	1.18103	1.01793	1.02905	0.881102	0.852092	0.88383	0.881102	0.00810656	0.0270052	none
IMUP	Q9GZP8	MEFDLGAALEPTSQKPGVGAGHGGDPKLSPHK	MEFDLGAALEPTSQKPGVGAGHGGDPKLSpPHK	1	TRUE	MEFDLGAALEPT(0.017)S(0.038)QKPGVGAGHGGDPKLS(0.945)PHK	1.32074	1.68861	1.63717	1.63717	1.31998	1.10151	1.16577	1.16577	0.00812459	0.0270421	none
TRA2B	H7C2L4|P62995	RPHTPTPGIYMGRPTYGSSR	RPHTpPTPGIYMGRPTYGSSR	1	TRUE	RPHT(0.939)PT(0.061)PGIYMGRPTYGSSR_RPHT(0.992)PT(0.008)PGIYMGRPTYGSSR_RPHT(0.96)PT(0.04)PGIY(0.001)MGRPTYGSSR	0.313328	0.259138	0.217244	0.259138	0.215801	0.217738	0.20134	0.215801	0.00813013	0.0270421	none
ZFC3H1	O60293|O60293-2	SFGRSPSR	SFGRSpPSR	1	TRUE	S(0.014)FGRS(0.982)PS(0.004)R_S(0.005)FGRS(0.987)PS(0.008)R	0.660809	0.68736	0.595536	0.660809	0.56794	0.489168	0.467937	0.489168	0.00816739	0.027114	none
RB1CC1	Q8TDY2|Q8TDY2-2	STELVLSPDMPR	SpTELVLSpPDMPR	2	TRUE	S(0.973)T(0.027)ELVLS(1)PDMPR	1.01807	1.2282	0.903988	1.01807	0.636597	0.799872	0.753494	0.753494	0.00816989	0.027114	none
UBE2Z	Q9H832|Q9H832-2	LHNENAEMDSDSSSSGTETDLHGSLRV	LHNENAEMDSpDSpSpSSpGTETDLHGSLRV	4	TRUE	LHNENAEMDS(0.798)DS(0.778)S(0.778)S(0.778)S(0.798)GT(0.065)ET(0.005)DLHGSLRV	0.698406	0.778908	0.929734	0.778908	1.08307	1.11848	1.06554	1.08307	0.00817056	0.027114	none
DIDO1	Q9BTC0	VKGGDDHDDTSDSDSDGLTLK	VKGGDDHDDTSpDSpDSDGLTLK	2	TRUE	VKGGDDHDDT(0.093)S(0.902)DS(0.97)DS(0.034)DGLT(0.001)LK	1.0477	0.847322	1.14711	1.0477	0.71316	0.739398	0.721642	0.721642	0.00820144	0.0271956	none
HNRNPD	D6RAF8|Q14103|Q14103-3	IDASKNEEDEGHSNSSPR	IDASKNEEDEGHSNSpSPR	1	FALSE	IDASKNEEDEGHS(0.001)NS(0.625)S(0.375)PR_IDASKNEEDEGHS(0.002)NS(0.499)S(0.499)PR	0.709928	0.733516	0.4908	0.709928	0.497979	0.504993	0.430554	0.497979	0.00821911	0.0272333	none
CCNL1	Q9UK58	GLNPDGTPALSTLGGFSPASKPSSPR	GLNPDGTPALSTpLGGFSPASKPSpSPR	2	FALSE	GLNPDGT(0.035)PALS(0.455)T(0.51)LGGFS(0.01)PAS(0.183)KPS(0.472)S(0.336)PR	1.28911	1.33532	1.16814	1.28911	0.992984	0.943022	1.06786	0.992984	0.00826241	0.0273558	none
WNK1	F5GWT4|Q9H4A3|Q9H4A3-2|Q9H4A3-5|Q9H4A3-6|Q9H4A3-7	KEKPELSEPSHLNGPSSDPEAAFLSR	KEKPELSEPSHLNGPSpSpDPEAAFLSR	2	TRUE	KEKPELSEPS(0.002)HLNGPS(0.998)S(0.999)DPEAAFLSR	1.09492	1.38852	1.46402	1.38852	1.05223	1.0458	1.01107	1.0458	0.00828614	0.0274134	none
RSRC2	Q7L4I2	ERLNSSENGEDR	ERLNSpSENGEDR	1	TRUE	ERLNS(0.972)S(0.028)ENGEDR	1.06191	1.46525	1.16968	1.16968	0.929432	1.01446	1.01646	1.01446	0.0083061	0.0274385	none
SCML2	Q9UQR0	RSPQQTVPYVVPLSPK	RSpPQQTVPYVVPLSpPK	2	TRUE	RS(0.858)PQQT(0.142)VPY(0.001)VVPLS(1)PK	0.326682	0.520157	0.560594	0.520157	0.871597	0.807074	0.806509	0.807074	0.00830644	0.0274385	Insoluble
SRRM2	Q9UQ35	RETPSPR	RETpPSpPR	2	TRUE	RET(1)PS(1)PR	1.39448	1.2212	0.576939	1.2212	0.86194	0.943338	0.412378	0.86194	0.00832767	0.0274877	none
SRSF1	J3KTL2	VKVDGPRSPSYGR	VKVDGPRSpPSYGR	1	TRUE	VKVDGPRS(0.997)PS(0.003)YGR	0.425567	0.405473	0.355817	0.405473	0.481816	0.53912	0.471994	0.481816	0.00837932	0.0276371	none
HIRIP3	Q9BW71	RLLGDSDSEEEQK	RLLGDSpDSpEEEQK	2	TRUE	RLLGDS(1)DS(1)EEEQK	1.32609	1.12778	1.76003	1.32609	0.937456	0.97256	0.934412	0.937456	0.00844511	0.0278264	none
SRRM2	Q9UQ35	SDTSSPEVR	SDTSpSpPEVR	2	TRUE	S(0.003)DT(0.063)S(0.935)S(0.999)PEVR_S(0.006)DT(0.072)S(0.927)S(0.995)PEVR	1.35806	1.2104	0.605487	1.2104	0.86194	0.943338	0.412378	0.86194	0.00844959	0.0278264	none
PRPF4B	Q13523	TRSPSPDDILER	TpRSPSpPDDILER	2	TRUE	T(0.694)RS(0.326)PS(0.98)PDDILER	0.434693	0.637519	0.409918	0.434693	0.752895	0.779781	0.52296	0.752895	0.00852367	0.028049	none
RBM39	Q14498|Q14498-2	DKSPVREPIDNLTPEER	DKSpPVREPIDNLTPEER	1	TRUE	DKS(1)PVREPIDNLTPEER	0.98485	0.829347	1.03741	0.98485	0.786379	0.792592	0.754912	0.786379	0.00857161	0.0281853	none
CLASP1	Q7Z460-4	RSPTGSTTSR	RSpPTGSTTSR	1	TRUE	RS(0.999)PT(0.001)GSTTSR_RS(0.793)PT(0.187)GS(0.014)T(0.006)TSR	1.10958	1.04221	1.14469	1.10958	0.855829	0.893682	0.96053	0.893682	0.00858453	0.0282063	none
MAGED2	Q5H909|Q9UNF1|Q9UNF1-2	HLDGEEDGSSDQSQASGTTGGR	HLDGEEDGSpSDQSQASGTTGGR	1	FALSE	HLDGEEDGS(0.5)S(0.5)DQSQASGTTGGR	0.639271	0.824101	0.644001	0.644001	0.959207	0.944557	0.942862	0.944557	0.00861171	0.0282741	none
SYNPO	Q8N3V7-2	DRASPAAAEEVVPEWASCLKSPR	DRASpPAAAEEVVPEWASCLKSpPR	2	TRUE	DRAS(1)PAAAEEVVPEWAS(0.393)CLKS(0.607)PR	0.464484	0.76201	0.680888	0.680888	0.324439	0.274688	0.537493	0.324439	0.00863297	0.0283224	Soluble
TOP2B	Q02880|Q02880-2	RNPWSDDESKSESDLEETEPVVIPR	RNPWSpDDESpKSpESpDLEETEPVVIPR	4	TRUE	RNPWS(1)DDES(1)KS(1)ES(1)DLEETEPVVIPR	0.24194	0.288077	0.244079	0.244079	0.189201	0.155175	0.193135	0.189201	0.00865202	0.0283634	none
HMGN1	A6NEL0|A6NL93|P05114	EDLPAENGETKTEESPASDEAGEKEAKSD	EDLPAENGETKTEESPASDEAGEKEAKSpD	1	TRUE	EDLPAENGETKTEESPAS(0.001)DEAGEKEAKS(0.999)D	0.562995	0.697436	0.482639	0.562995	0.453329	0.480199	0.40769	0.453329	0.00870974	0.028531	none
DDX20	E9PJ60|Q9UHI6	GNKSYLEGSSDNQLK	GNKSpYLEGSSpDNQLK	2	TRUE	GNKS(0.685)Y(0.045)LEGS(0.43)S(0.84)DNQLK	1.07395	0.971961	0.701738	0.971961	0.6279	0.54373	0.589064	0.589064	0.0087385	0.0286035	Soluble
SLC16A3	O15427	AEPEKNGEVVHTPETSV	AEPEKNGEVVHTPETpSV	1	FALSE	AEPEKNGEVVHT(0.026)PET(0.516)S(0.458)V	0.932592	0.886633	0.833114	0.886633	0.999562	1.06648	1.03709	1.03709	0.00874613	0.028604	none
SCAF1	Q9H7N4	QRSPSPAPAPAPAAAAGPPTR	QRSpPSpPAPAPAPAAAAGPPTR	2	TRUE	QRS(1)PS(1)PAPAPAPAAAAGPPTR	0.38633	0.451838	0.195299	0.38633	0.175534	0.12219	0.209292	0.175534	0.00875189	0.028604	Soluble
PHF3	Q92576|Q92576-2	RSSKSFSLDEPPLFIPDNIATIR	RSSpKSpFSLDEPPLFIPDNIATIR	2	FALSE	RS(0.545)S(0.603)KS(0.731)FS(0.12)LDEPPLFIPDNIATIR	1.03456	1.14017	0.97632	1.03456	0.83077	0.85412	0.83424	0.83424	0.0088317	0.0288431	none
TRA2A	Q13595|Q13595-4	SRSYTPEYR	SpRSpYTPEYR	2	TRUE	S(0.843)RS(0.631)Y(0.086)T(0.44)PEYR	0.374603	0.452948	0.197969	0.374603	0.191521	0.169064	0.224778	0.191521	0.00888409	0.0289923	Soluble
NUP98	P52948|P52948-2|P52948-5|P52948-6	YGLQDSDEEEEEHPSK	YGLQDSpDEEEEEHPSK	1	TRUE	YGLQDS(1)DEEEEEHPSK	0.915049	1.12685	0.785699	0.915049	0.6647	0.712541	0.705328	0.705328	0.00894088	0.0291556	none
ZC3H13	Q5T200|Q5T200-2	DQRPSSPIRHQGR	DQRPSSpPIRHQGR	1	TRUE	DQRPS(0.13)S(0.87)PIRHQGR	0.682149	0.52278	0.4095	0.52278	0.782449	0.74048	0.694459	0.74048	0.00896639	0.0292168	none
BCLAF1	E9PK09|E9PK91|Q9NYF8	FNDSEGDDTEETEDYR	FNDSpEGDDTpEETEDYR	2	TRUE	FNDS(1)EGDDT(0.99)EET(0.01)EDYR	0.45428	0.446792	0.439817	0.446792	0.368881	0.357573	0.306964	0.357573	0.00897477	0.0292221	none
IWS1	Q96ST2	GHHVTDSENDEPLNLNASDSESEELHR	GHHVTpDSpENDEPLNLNASpDSpESpEELHR	5	TRUE	GHHVT(1)DS(1)ENDEPLNLNAS(1)DS(1)ES(1)EELHR	0.722482	0.856508	0.846887	0.846887	1.09942	1.06703	1.05225	1.06703	0.00898825	0.029244	none
PRRC2B	Q5JSZ5	QLSMSSADSADAKR	QLSMSpSpADSADAKR	2	TRUE	QLS(0.555)MS(0.6)S(0.818)ADS(0.026)ADAKR	1.42264	1.9622	1.41381	1.42264	0.908875	0.843723	0.88617	0.88617	0.00899945	0.0292584	Soluble
IWS1	Q96ST2	RMNSTGGQTPR	RMNSpTGGQTPR	1	TRUE	RMNS(0.966)T(0.031)GGQT(0.003)PR	1.05472	0.738644	0.685985	0.738644	1.09942	1.06703	1.05225	1.06703	0.00902705	0.029326	none
PPHLN1	F8W0Q9|Q8NEY8|Q8NEY8-2|Q8NEY8-8|Q8NEY8-9	SGSSVSSR	SGSpSVSSpR	2	TRUE	S(0.06)GS(0.769)S(0.172)VS(0.202)S(0.798)R	0.399	0.341414	0.371341	0.371341	0.27812	0.229206	0.257289	0.257289	0.00904203	0.0293527	none
ALKBH5	Q6P6C2|Q6P6C2-3	KYQEDSDPERSDYEEQQLQKEEEAR	KYQEDSpDPERSpDYEEQQLQKEEEAR	2	TRUE	KYQEDS(1)DPERS(0.985)DY(0.016)EEQQLQKEEEAR	1.14656	0.811563	1.39774	1.14656	0.856175	0.800641	0.812982	0.812982	0.00907413	0.0294257	none
SRRM1	A9Z1X7|M0R088|Q8IYB3	SVSGSPEPAAK	SpVSpGSpPEPAAK	3	TRUE	S(1)VS(1)GS(1)PEPAAK	1.26514	1.23466	0.917492	1.23466	1.00084	1.03737	0.618769	1.00084	0.00907814	0.0294257	none
ZC3H18	E7ERS3|Q86VM9	RRTLSGSGSGSGSSYSGSSSR	RRTpLSpGSGSGSGSSYSGSSSR	2	TRUE	RRT(1)LS(0.703)GS(0.295)GS(0.002)GSGSSYSGSSSR	0.823221	1.01241	0.927481	0.927481	0.598438	0.611345	0.525565	0.598438	0.0091043	0.0294884	Soluble
PRRC2A	P48634	TASETRSEGSEYEEIPK	TASETpRSpEGSEYpEEIPK	3	TRUE	T(0.066)AS(0.406)ET(0.537)RS(0.89)EGS(0.467)EY(0.635)EEIPK	1.35519	0.808734	1.32784	1.32784	0.800851	0.796755	0.764594	0.796755	0.00912761	0.0295268	none
G3V3G9|DCAF8	G3V3G9|Q5TAQ8|Q5TAQ9|Q5TAQ9-2|V9GY54	DQDSSDDERALEDWVSSETSALPRPR	DQDSpSpDDERALEDWVSSETSALPRPR	2	TRUE	DQDS(1)S(1)DDERALEDWVSSETSALPRPR	0.72687	0.947329	0.525139	0.72687	1.07814	0.911618	0.99148	0.99148	0.00912982	0.0295268	none
AKT1S1	Q96B36|Q96B36-3	TEARSSDEENGPPSSPDLDR	TEARSpSpDEENGPPSSpPDLDR	3	TRUE	T(0.065)EARS(0.973)S(0.962)DEENGPPS(0.253)S(0.747)PDLDR_T(0.001)EARS(0.999)S(1)DEENGPPS(0.247)S(0.753)PDLDR	1.6573	1.32501	1.40985	1.40985	1.26303	1.09748	0.992364	1.09748	0.00915261	0.0295642	none
MORC2	Q9Y6X9|Q9Y6X9-2	TESPIKLSPATPSR	TESpPIKLSpPATPSR	2	TRUE	T(0.146)ES(0.854)PIKLS(0.989)PAT(0.01)PSR	0.82545	0.520912	0.618917	0.618917	0.97089	0.947547	0.958048	0.958048	0.00915505	0.0295642	none
UBE2O	Q9C0C9	LIHGEDSDSEGEEEGRGSSGCSEAGGAGHEEGR	LIHGEDSpDSpEGEEEGRGSpSGCSEAGGAGHEEGR	3	TRUE	LIHGEDS(1)DS(1)EGEEEGRGS(0.823)S(0.168)GCS(0.009)EAGGAGHEEGR	0.728105	0.763877	0.891514	0.763877	1.03852	1.00817	1.00549	1.00817	0.00919375	0.029667	none
LEMD2	Q8NC56	RASVRGSSEEDEDAR	RASVRGSpSpEEDEDAR	2	TRUE	RAS(0.434)VRGS(0.587)S(0.98)EEDEDAR	0.494895	0.619062	1.0626	0.619062	0.439661	0.481464	0.439477	0.439661	0.00920144	0.0296697	Soluble
MCM2	P49736	GNDPLTSSPGR	GNDPLTSSpPGR	1	TRUE	GNDPLTS(0.001)S(0.998)PGR_GNDPLTS(0.002)S(0.998)PGR	0.964093	0.98952	1.01792	0.98952	0.857914	0.851931	0.866555	0.857914	0.00923733	0.0297632	none
USP39	B9A018|F8WC91|Q53GS9|Q53GS9-3	DREREPEAASSRGSPVR	DREREPEAASSpRGSPVR	1	FALSE	DREREPEAAS(0.1)S(0.527)RGS(0.373)PVR	0.793356	0.741694	0.381779	0.741694	0.900056	0.875988	0.914568	0.900056	0.00924581	0.0297683	none
ZC3H8	A0A0C4DGZ1|Q8N5P1	HSAISPK	HSAISpPK	1	TRUE	HSAIS(1)PK	0.698226	0.799656	0.525672	0.698226	0.563706	0.533032	0.490075	0.533032	0.00931259	0.029961	none
SNW1	G3V3A4|G3V4X8|Q13573	GPPSPPAPVMHSPSR	GPPSpPPAPVMHSpPSR	2	TRUE	GPPS(0.998)PPAPVMHS(0.882)PS(0.121)R_GPPS(1)PPAPVMHS(0.795)PS(0.205)R_GPPS(1)PPAPVMHS(0.836)PS(0.164)R_GPPS(1)PPAPVMHS(0.935)PS(0.065)R	0.505591	0.462727	0.44081	0.462727	0.592762	0.505378	0.540655	0.540655	0.00938982	0.030187	none
UBE2O	Q9C0C9	NMTVEQLLTGSPTSPTVEPEKPTR	NMTVEQLLTGSpPTSpPTVEPEKPTR	2	TRUE	NMTVEQLLT(0.122)GS(0.877)PT(0.054)S(0.921)PT(0.026)VEPEKPTR	1.23493	1.4073	1.28093	1.28093	1.03852	1.00817	1.00549	1.00817	0.00940275	0.0302062	none
EZH2	Q15910|Q15910-2|Q15910-3|Q15910-4|Q15910-5	KDETSSSSEANSRCQTPIK	KDETSSSSEANSpRCQTpPIK	2	TRUE	KDET(0.005)S(0.032)S(0.032)S(0.197)S(0.197)EANS(0.78)RCQT(0.757)PIK	0.523421	0.612688	0.423748	0.523421	0.706183	0.616599	0.638928	0.638928	0.0094104	0.0302083	none
CBX3	Q13185	KSLSDSESDDSK	KSpLSDSpESDDSK	2	TRUE	KS(0.98)LS(0.09)DS(0.771)ES(0.156)DDS(0.004)K	0.701844	0.705188	0.548198	0.701844	0.522912	0.565846	0.481811	0.522912	0.00943246	0.0302566	none
HTATSF1	O43719	LFDEEEDSSEKLFDDSDER	LFDEEEDSpSpEKLFDDSpDER	3	TRUE	LFDEEEDS(1)S(1)EKLFDDS(1)DER	2.11618	1.28893	1.90461	1.90461	1.19179	1.22912	1.13665	1.19179	0.00945595	0.0303095	none
SCAF1	Q9H7N4	GPSPAPASSPKR	GPSpPAPASSpPKR	2	TRUE	GPS(1)PAPAS(0.136)S(0.864)PKR	0.0691461	0.0863402	0.0893971	0.0863402	0.175534	0.12219	0.209292	0.175534	0.00952167	0.0304976	Insoluble
SRRM2	Q9UQ35	ELSNSPLR	ELSpNSpPLR	2	TRUE	ELS(1)NS(1)PLR	1.33666	1.25094	0.569424	1.25094	0.86194	0.943338	0.412378	0.86194	0.00952949	0.0305	none
ZC3H18	E7ERS3|Q86VM9	GPTSSPCEEEGDEGEEDRTSDLR	GPTSSpPCEEEGDEGEEDRTpSDLR	2	FALSE	GPT(0.102)S(0.43)S(0.468)PCEEEGDEGEEDRT(0.562)S(0.438)DLR	0.875205	0.733769	0.78559	0.78559	0.598438	0.611345	0.525565	0.598438	0.0095794	0.0306371	none
EIF4B	P23588|P23588-2	ERHPSWRSEETQER	ERHPSWRSpEETQER	1	TRUE	ERHPS(0.035)WRS(0.959)EET(0.006)QER	1.10604	1.34416	1.46139	1.34416	1.02499	1.00609	1.04886	1.02499	0.00962994	0.0307759	none
LLGL2	J3QRV5|Q6P1M3|Q6P1M3-2	ARNSGTQSDGEEK	ARNSpGTQSpDGEEK	2	TRUE	ARNS(0.76)GT(0.303)QS(0.938)DGEEK	1.16784	1.14599	1.10735	1.14599	0.959517	0.989179	0.906455	0.959517	0.00969413	0.0309582	none
EIF4ENIF1	B1AKL4|Q9NRA8|Q9NRA8-2|Q9NRA8-3	SGSRSSSLGSTPHEELER	SpGSpRSpSSLGSTPHEELER	3	FALSE	S(0.724)GS(0.733)RS(0.728)S(0.728)S(0.082)LGS(0.004)T(0.001)PHEELER	1.11128	1.147	1.2775	1.147	0.955997	0.887402	0.801402	0.887402	0.00970801	0.0309746	none
LMO7	Q8WWI1-3	RGESLDNLDSPR	RGESpLDNLDSPR	1	TRUE	RGES(1)LDNLDSPR	0.398052	0.502498	0.617208	0.502498	0.276106	0.247174	0.396653	0.276106	0.00971481	0.0309746	Soluble
DKC1	O60832	AGLESGAEPGDGDSDTTK	AGLESGAEPGDGDSpDTTK	1	TRUE	AGLESGAEPGDGDS(0.956)DT(0.04)T(0.004)K	0.507711	0.507302	0.433706	0.507302	0.392179	0.348481	0.327604	0.348481	0.00972075	0.0309746	none
CDYL	Q9Y232|Q9Y232-2	GYDSEDDTWEPEQHLVNCEEYIHDFNR	GYDSpEDDTWEPEQHLVNCEEYIHDFNR	1	TRUE	GYDS(0.945)EDDT(0.055)WEPEQHLVNCEEYIHDFNR	0.458019	0.40272	0.47626	0.458019	0.376154	0.352282	0.338838	0.352282	0.00974869	0.0310407	none
HNRNPA2B1	P22626|P22626-2	GFGDGYNGYGGGPGGGNFGGSPGYGGGR	GFGDGYNGYGGGPGGGNFGGSpPGYGGGR	1	TRUE	GFGDGYNGYGGGPGGGNFGGS(1)PGYGGGR	0.0882	0.0498604	0.155827	0.0882	0.193814	0.202239	0.192763	0.193814	0.00979276	0.0311581	Insoluble
BMP2K	H0Y9P1|Q9NSY1	RDSQSSNEFLTISDSK	RDSpQSpSNEFLTISDSK	2	TRUE	RDS(0.989)QS(0.537)S(0.458)NEFLT(0.015)IS(0.001)DSK	0.733446	1.05488	0.900634	0.900634	0.656587	0.786361	0.675295	0.675295	0.00981596	0.031209	none
LMNA	P02545|P02545-2	ASASGSGAQVGGPISSGSSASSVTVTR	ASASGSGAQVGGPISSpGSpSASSVTVTR	2	FALSE	ASASGSGAQVGGPIS(0.193)S(0.598)GS(0.475)S(0.477)AS(0.106)S(0.149)VT(0.002)VTR	0.36747	0.315482	0.446985	0.36747	0.519397	0.520078	0.56839	0.520078	0.00984815	0.0312883	none
PDCD4	Q53EL6|Q53EL6-2	KNSSRDSGRGDSVSDSGSDALR	KNSpSpRDSGRGDSVSDSGSDALR	2	TRUE	KNS(0.773)S(0.816)RDS(0.137)GRGDS(0.239)VS(0.018)DS(0.015)GS(0.002)DALR	1.09622	1.58413	1.24216	1.24216	1.00888	1.03476	0.874254	1.00888	0.00987458	0.0313301	none
SRRM2	Q9UQ35	SRSSSSPPPK	SRSSpSSpPPPK	2	TRUE_FALSE	S(0.017)RS(0.049)S(0.593)S(0.474)S(0.867)PPPK_S(0.24)RS(0.301)S(0.502)S(0.442)S(0.515)PPPK	1.3705	1.56609	0.547721	1.3705	0.86194	0.943338	0.412378	0.86194	0.0098806	0.0313301	Soluble
SRRM2	Q9UQ35	DGSGTPSRHSLSGSSPGMKDIPR	DGSGTPSRHSpLSpGSpSpPGMKDIPR	4	TRUE	DGS(0.054)GT(0.332)PS(0.374)RHS(0.526)LS(0.906)GS(0.906)S(0.903)PGMKDIPR	0.632752	0.629159	0.272228	0.629159	0.86194	0.943338	0.412378	0.86194	0.00988304	0.0313301	none
SRPK1	H3BLV9|Q5R363|Q96SB4|Q96SB4-3|Q96SB4-4	GSAPHSESDLPEQEEEILGSDDDEQEDPNDYCK	GSAPHSESDLPEQEEEILGSpDDDEQEDPNDYCK	1	TRUE	GSAPHSESDLPEQEEEILGS(1)DDDEQEDPNDYCK	0.662354	0.614418	0.619097	0.619097	0.545502	0.566081	0.506603	0.545502	0.00992021	0.0314249	none
PAXBP1	Q9Y5B6|Q9Y5B6-2	MADHLEGLSSDDEETSTDITNFNLEKDR	MADHLEGLSSpDDEETpSTDITNFNLEKDR	2	FALSE	MADHLEGLS(0.088)S(0.597)DDEET(0.552)S(0.552)T(0.21)DIT(0.001)NFNLEKDR	0.593254	0.643336	0.777823	0.643336	0.797039	0.828182	0.835119	0.828182	0.00996279	0.0315367	none
NFIC	P08651|P08651-2	DAEQSGSPR	DAEQSGSpPR	1	TRUE	DAEQSGS(1)PR	1.08894	1.08647	1.06379	1.08647	0.984132	0.908477	0.906473	0.908477	0.00998196	0.031555	none
ZC3H13	Q5T200|Q5T200-2	TPSPPPPIPEDIALGK	TpPSpPPPPIPEDIALGK	2	TRUE	T(1)PS(1)PPPPIPEDIALGK	0.972484	0.917142	0.861333	0.917142	0.782449	0.74048	0.694459	0.74048	0.00998316	0.031555	none
MCM2	P49736	GLLYDSDEEDEERPAR	GLLYDSpDEEDEERPAR	1	TRUE	GLLYDS(1)DEEDEERPAR	1.04361	0.945038	1.02085	1.02085	0.857914	0.851931	0.866555	0.857914	0.0100477	0.0317358	none
TSC2	H3BMQ0|P49815|P49815-2|P49815-3|P49815-4|P49815-5|P49815-6|P49815-7	SPSGLRPR	SpPSGLRPR	1	TRUE	S(1)PSGLRPR	0.969729	1.20263	1.20089	1.20089	0.912317	0.927722	0.88909	0.912317	0.0101664	0.0320871	none
SRRM2	Q9UQ35	SSSPVTELASRSPIRQDR	SSSpPVTELASpRSpPIRQDR	3	TRUE	S(0.437)S(0.181)S(0.518)PVT(0.313)ELAS(0.797)RS(0.754)PIRQDR	1.34294	1.13273	0.648164	1.13273	0.86194	0.943338	0.412378	0.86194	0.0102163	0.0322211	none
IWS1	Q96ST2	AAVLSDSEDEEK	AAVLSpDSpEDEEK	2	TRUE	AAVLS(1)DS(1)EDEEK	1.43536	1.09718	1.49871	1.43536	1.09942	1.06703	1.05225	1.06703	0.010262	0.0323416	none
SON	P18583|P18583-10|P18583-3|P18583-4|P18583-5|P18583-7|P18583-9	ASESSSEEKDDYEIFVK	ASpESpSSEEKDDYEIFVK	2	FALSE	AS(0.558)ES(0.48)S(0.48)S(0.48)EEKDDY(0.001)EIFVK	0.416452	0.351859	0.350221	0.351859	0.342704	0.272095	0.27446	0.27446	0.0102755	0.0323608	none
IWS1	Q96ST2	VVSDADDSDSDAVSDK	VVSDADDSpDSpDAVSDK	2	TRUE	VVS(0.116)DADDS(0.973)DS(0.91)DAVS(0.001)DK	1.31587	1.31251	1.253	1.31251	1.09942	1.06703	1.05225	1.06703	0.0102981	0.0324084	none
TRA2A	Q13595|Q13595-4	SRSYTPEYR	SpRSYpTpPEYR	3	TRUE	S(0.879)RS(0.383)Y(0.75)T(0.982)PEY(0.006)R	0.409081	0.684803	0.201756	0.409081	0.191521	0.169064	0.224778	0.191521	0.0103715	0.0326156	Soluble
SSFA2	P28290|P28290-3	SADNLSCPSPLNVMEPVTELMQEQSYLK	SADNLSpCPSpPLNVMEPVTELMQEQSYLK	2	TRUE	S(0.026)ADNLS(0.953)CPS(0.952)PLNVMEPVT(0.068)ELMQEQSYLK	0.234609	0.236504	0.361793	0.236504	0.35247	0.287705	0.38718	0.35247	0.0103894	0.032648	none
FOSL2	P15408	SPPAPGLQPMR	SpPPAPGLQPMR	1	TRUE	S(1)PPAPGLQPMR	0.681785	0.748475	0.855543	0.748475	1.02003	0.879719	0.936456	0.936456	0.0104045	0.0326718	none
SRRM2	Q9UQ35	SGSSPEVK	SpGSpSPEVK	2	TRUE	S(0.999)GS(0.631)S(0.37)PEVK	1.2155	1.25389	0.643915	1.2155	0.86194	0.943338	0.412378	0.86194	0.0104317	0.0327334	none
WAC	Q9BTA9|Q9BTA9-5	ERDGGTSYSPQENSHNHSALHSSNSHSSNPSNNPSK	ERDGGTSYSpPQENSHNHSALHSSNSHSSNPSNNPSK	1	TRUE	ERDGGT(0.085)S(0.085)YS(0.829)PQENS(0.002)HNHSALHSSNSHSSNPSNNPSK	1.0448	1.26727	1.11968	1.11968	0.829275	0.952517	0.887107	0.887107	0.0104562	0.0327867	none
SRSF1	J3KTL2	GSPRYSPR	GSpPRYSpPR	2	TRUE	GS(1)PRY(0.001)S(0.999)PR_GS(0.999)PRY(0.001)S(1)PR_GS(1)PRYS(1)PR	0.369336	0.447456	0.128939	0.369336	0.481816	0.53912	0.471994	0.481816	0.0104815	0.032842	Insoluble
CLK3	H3BUL5|H3BVF8|P49761|P49761-1|P49761-3	RRSYSREHEGR	RRSpYSpREHEGR	2	TRUE	RRS(0.645)Y(0.378)S(0.977)REHEGR	0.964965	0.817213	0.958443	0.958443	1.05343	1.11016	1.10952	1.10952	0.0105095	0.032906	none
PHLDB2	E9PFQ4|G5E9V3|Q86SQ0|Q86SQ0-2|Q86SQ0-3	LQLSDEESVFEEALMSPDTR	LQLSpDEESVFEEALMSpPDTR	2	TRUE	LQLS(0.996)DEES(0.004)VFEEALMS(1)PDTR	0.981841	1.26059	1.2402	1.2402	0.815353	0.831005	0.743806	0.815353	0.0105882	0.0331242	none
PARD3	Q5VWU8|Q5VWV2|Q8TEW0|Q8TEW0-10|Q8TEW0-11|Q8TEW0-2|Q8TEW0-3|Q8TEW0-4|Q8TEW0-5|Q8TEW0-6|Q8TEW0-7|Q8TEW0-8|Q8TEW0-9	RSSDPALIGLSTSVSDSNFSSEEPSR	RSpSDPALIGLSTSVSDSNFSSEEPSR	1	FALSE	RS(0.499)S(0.499)DPALIGLS(0.001)TSVSDSNFSSEEPSR	0.698377	0.767755	0.756665	0.756665	0.972919	0.947447	0.930636	0.947447	0.0105945	0.0331242	none
PDE4D	Q08499-10|Q08499-6	ESFLYRSDSDYDLSPK	ESFLYRSDSpDYpDLSpPK	3	TRUE	ES(0.001)FLY(0.002)RS(0.382)DS(0.709)DY(0.907)DLS(0.999)PK	1.26446	1.28564	1.57872	1.28564	1.15868	1.14983	1.04436	1.14983	0.0106504	0.0332749	none
NELFE	A0A0A0MSN9|A0A0A0MT02|E9PD43|P18615|P18615-3|P18615-4	SRDRSHER	SRDRSpHER	1	TRUE	S(0.015)RDRS(0.985)HER	0.960684	0.645702	0.839986	0.839986	1.01073	0.980506	1.02282	1.01073	0.0107381	0.0335245	none
HDAC2	Q92769|Q92769-3	IACDEEFSDSEDEGEGGR	IACDEEFSpDSpEDEGEGGR	2	TRUE	IACDEEFS(1)DS(1)EDEGEGGR	0.663352	0.6027	0.647631	0.647631	0.864382	0.807131	0.82811	0.82811	0.0107699	0.0335996	none
GAS2L1	A0A5E8|Q99501	VSSPSPELGTTPASIFR	VSSpPSpPELGTTPASIFR	2	TRUE	VS(0.21)S(0.846)PS(0.912)PELGT(0.026)T(0.007)PASIFR	0.762893	0.920266	0.834154	0.834154	1.04201	1.19305	1.05245	1.05245	0.0108586	0.0338518	none
NIPBL	Q6KC79|Q6KC79-2	NNTAAETEDDESDGEDR	NNTAAETpEDDESpDGEDR	2	TRUE	NNTAAET(1)EDDES(1)DGEDR	0.69655	0.64158	0.516886	0.64158	0.470673	0.473658	0.465599	0.470673	0.0109347	0.0340646	none
GPATCH4	A0A0A0MRK1|E9PAV9|F8W895|Q5T3I0|Q5T3I0-3	DLESCSDDDNQGSKSPK	DLESCSpDDDNQGSpKSPK	2	TRUE	DLES(0.1)CS(0.895)DDDNQGS(0.685)KS(0.32)PK	0.479487	0.439825	0.413445	0.439825	0.39698	0.343668	0.356965	0.356965	0.010966	0.0341376	none
ARGLU1	Q9NWB6|Q9NWB6-2	ERASSPPDRIDIFGR	ERASpSpPPDRIDIFGR	2	TRUE	ERAS(1)S(1)PPDRIDIFGR	0.916863	1.04933	0.850599	0.916863	0.807267	0.905187	0.654446	0.807267	0.0109981	0.0341974	none
ACIN1	E7EQT4|Q9UKV3|Q9UKV3-5|S4R3H4	RLSQPESAEKHVTQR	RLSpQPESpAEKHVTQR	2	TRUE	RLS(1)QPES(0.99)AEKHVT(0.01)QR	0.262584	0.546327	0.251229	0.262584	0.235066	0.256781	0.167324	0.235066	0.011001	0.0341974	Soluble
FAM177A1	G3V583|Q8N128|Q8N128-2	VIHFVSGETMEEYSTDEDEVDGLEK	VIHFVSGETMEEYSpTpDEDEVDGLEK	2	FALSE	VIHFVSGETMEEY(0.602)S(0.699)T(0.699)DEDEVDGLEK	1.55826	1.12389	0.975853	1.12389	1.03265	0.939569	0.765847	0.939569	0.0110974	0.0344722	none
HIRIP3	Q9BW71	EVSDSEAGGGPQGER	EVSpDSEAGGGPQGER	1	TRUE	EVS(0.929)DS(0.071)EAGGGPQGER	1.60268	0.88203	1.9233	1.60268	0.937456	0.97256	0.934412	0.937456	0.0111437	0.034591	none
YBX1	P67809	NYQQNYQNSESGEKNEGSESAPEGQAQQR	NYQQNYQNSpESGEKNEGSpESAPEGQAQQR	2	TRUE	NYQQNYQNS(0.952)ES(0.048)GEKNEGS(0.985)ES(0.015)APEGQAQQR	0.415762	0.641548	0.382371	0.415762	0.369027	0.276967	0.312197	0.312197	0.0111799	0.0346612	none
RBBP6	Q7Z6E9|Q7Z6E9-2	SYSRSPPYPR	SpYpSpRSPPYPR	3	TRUE	S(0.951)Y(0.714)S(0.714)RS(0.62)PPY(0.001)PR	1.03697	1.03709	0.510392	1.03697	0.75404	0.772349	0.388308	0.75404	0.0111823	0.0346612	none
CBX3	Q13185	SLSDSESDDSKSKK	SLSDSpESDDSpKSKK	2	TRUE	S(0.001)LS(0.011)DS(0.838)ES(0.303)DDS(0.75)KS(0.098)KK	0.423336	0.373301	0.325095	0.373301	0.522912	0.565846	0.481811	0.522912	0.0111939	0.0346721	none
ZC3H13	Q5T200|Q5T200-2	TPSPSYQR	TpPSpPSYQR	2	TRUE	T(1)PS(0.982)PS(0.018)YQR_T(1)PS(0.996)PS(0.004)YQR	0.935451	0.879651	0.880408	0.880408	0.782449	0.74048	0.694459	0.74048	0.0112131	0.0347015	none
HUWE1	Q7Z6Z7|Q7Z6Z7-2|Q7Z6Z7-3	DGGSGNSTIIVSR	DGGSpGNSTpIIVSR	2	TRUE	DGGS(0.998)GNS(0.29)T(0.713)IIVSR_DGGS(0.98)GNS(0.119)T(0.898)IIVS(0.003)R	1.06129	1.14489	1.12403	1.12403	0.948778	0.962449	0.932695	0.948778	0.0112194	0.0347015	none
SRRM2	Q9UQ35	SESDSSPDSK	SESpDSSpPDSK	2	TRUE	S(0.431)ES(0.431)DS(0.219)S(0.918)PDS(0.001)K	1.26951	1.17322	0.728364	1.17322	0.86194	0.943338	0.412378	0.86194	0.0113114	0.0349611	none
CDK13	Q14004|Q14004-2	DDSPVSHR	DDSpPVSHR	1	TRUE	DDS(1)PVSHR	1.08481	0.970881	1.50401	1.08481	0.847024	0.756395	0.878319	0.847024	0.0113504	0.0350442	none
ACIN1	E7EQT4|Q9UKV3|Q9UKV3-5|S4R3H4	SLIPDIKPLAGQEAVVDLHADDSRISEDETER	SLIPDIKPLAGQEAVVDLHADDSRISpEDETER	1	TRUE	SLIPDIKPLAGQEAVVDLHADDS(0.051)RIS(0.948)EDET(0.001)ER	0.402172	0.353598	0.280043	0.353598	0.235066	0.256781	0.167324	0.235066	0.0113545	0.0350442	Soluble
NIPBL	Q6KC79|Q6KC79-2	NRSPSDSDMEDYSPPPSLSEVAR	NRSpPSpDSpDMEDYSPPPSLSEVAR	3	TRUE	NRS(0.875)PS(0.875)DS(0.864)DMEDY(0.255)S(0.13)PPPS(0.001)LS(0.001)EVAR_NRS(0.999)PS(0.997)DS(0.975)DMEDY(0.026)S(0.003)PPPSLSEVAR	0.791559	0.735554	0.560467	0.735554	0.470673	0.473658	0.465599	0.470673	0.0113934	0.0351245	none
BRD1	O95696|O95696-2	VHGEPTSDLSDID	VHGEPTpSDLSpDID	2	TRUE	VHGEPT(0.885)S(0.133)DLS(0.981)DID	0.364906	0.609971	0.633955	0.609971	0.291264	0.264452	0.22093	0.264452	0.0113968	0.0351245	Soluble
MORC2	Q9Y6X9|Q9Y6X9-2	KRSVAVSDEEEVEEEAERR	KRSpVAVSpDEEEVEEEAERR	2	TRUE	KRS(1)VAVS(1)DEEEVEEEAERR	1.13004	1.06954	1.09533	1.09533	0.97089	0.947547	0.958048	0.958048	0.0114478	0.0352566	none
DDX54	Q8TDD1|Q8TDD1-2	KLGPGRPLPTFPTSECTSDVEPDTR	KLGPGRPLPTFPTSECTSpDVEPDTR	1	TRUE	KLGPGRPLPTFPTSECT(0.144)S(0.856)DVEPDTR	0.452222	0.576646	0.563495	0.563495	0.376686	0.337216	0.401866	0.376686	0.0115634	0.0355873	none
SRRM1	A9Z1X7|M0R088|Q8IYB3	RQSPSPSTR	RQSpPSPSTR	1	TRUE	RQS(0.999)PS(0.001)PSTR_RQS(1)PSPSTR	1.18675	1.31854	0.80035	1.18675	1.00084	1.03737	0.618769	1.00084	0.0115785	0.0356085	none
SRSF7	A0A0B4J1Z1|Q16629	SASPERMD	SpASpPERMD	2	TRUE	S(1)AS(1)PERMD	0.344408	0.257432	0.285049	0.285049	0.241122	0.252065	0.19624	0.241122	0.0116025	0.0356347	none
TOP2B	Q02880|Q02880-2	VVEAVNSDSDSEFGIPK	VVEAVNSDSpDSpEFGIPK	2	TRUE	VVEAVNS(0.005)DS(0.998)DS(0.997)EFGIPK	0.144004	0.137018	0.123201	0.137018	0.189201	0.155175	0.193135	0.189201	0.0116035	0.0356347	none
CTTN	Q14247|Q14247-2|Q14247-3	LPSSPVYEDAASFK	LPSSpPVYEDAASFK	1	TRUE	LPS(0.016)S(0.984)PVYEDAASFK	1.20675	1.27391	1.17354	1.20675	1.06428	1.00383	1.02236	1.02236	0.0116321	0.0356972	none
SRSF10	O75494|O75494-2|O75494-6|Q5JRI1	SRSHSDNDRFK	SpRSpHSpDNDRFK	3	TRUE	S(1)RS(1)HS(1)DNDRFK	0.264601	0.346971	0.204771	0.264601	0.211807	0.196035	0.190994	0.196035	0.0116674	0.0357799	none
CDC42EP1	Q00587|Q00587-2	SDSLLSFR	SDSpLLSpFR	2	TRUE	S(0.416)DS(0.584)LLS(1)FR	1.171	1.21102	0.954233	1.171	0.748775	0.944639	0.778023	0.778023	0.0117181	0.0359101	none
NKTR	P30414	ILIPSDIESSKSSTRR	ILIPSpDIESSpKSSTRR	2	TRUE	ILIPS(1)DIES(0.062)S(0.33)KS(0.26)S(0.184)T(0.164)RR	0.185829	0.168667	0.213453	0.185829	0.317001	0.229298	0.277925	0.277925	0.0117485	0.0359776	none
ZNF318	Q5VUA4|Q5VUA4-2	RVSPSPPR	RVSpPSpPPR	2	TRUE	RVS(1)PS(1)PPR	1.20138	1.16044	1.16967	1.16967	0.855006	0.967192	0.789642	0.855006	0.0117773	0.0360405	none
RANBP3	B7Z7F3	ENAAAESGSESSSQEATPEKESLAESAAAYTK	ENAAAESpGSESpSpSpQEATPEKESLAESAAAYTK	4	TRUE	ENAAAES(0.782)GS(0.771)ES(0.782)S(0.782)S(0.782)QEAT(0.09)PEKES(0.011)LAES(0.002)AAAYTK	1.41175	1.74347	1.20943	1.41175	1.13912	1.10819	1.14594	1.13912	0.0117863	0.036041	none
SON	P18583|P18583-10|P18583-3|P18583-4|P18583-5|P18583-7|P18583-9	SFSISPVR	SpFSpISpPVR	3	TRUE	S(1)FS(1)IS(1)PVR	0.300566	0.225701	0.202827	0.225701	0.342704	0.272095	0.27446	0.27446	0.0117942	0.036041	none
DKC1	O60832	AKEVELVSE	AKEVELVSpE	1	TRUE	AKEVELVS(1)E	0.334042	0.163589	0.281897	0.281897	0.392179	0.348481	0.327604	0.348481	0.0118567	0.0362066	none
ZDHHC5	Q9C0B5|Q9C0B5-2	GDSLKEPTSIAESSR	GDSpLKEPTSIAESSR	1	TRUE	GDS(1)LKEPTSIAESSR	0.818985	1.09828	0.901509	0.901509	0.717464	0.787236	0.698038	0.717464	0.0118706	0.0362234	none
PNISR	Q8TF01	SGSISVK	SpGSISpVK	2	TRUE	S(0.948)GS(0.47)IS(0.582)VK	1.34453	1.38924	1.02278	1.34453	1.03562	1.24672	0.577607	1.03562	0.0118955	0.0362736	none
GPATCH4	A0A0A0MRK1|E9PAV9|F8W895|Q5T3I0|Q5T3I0-3	DLESCSDDDNQGSK	DLESpCSpDDDNQGSK	2	TRUE	DLES(0.996)CS(0.998)DDDNQGS(0.006)K	0.499042	0.412752	0.481897	0.481897	0.39698	0.343668	0.356965	0.356965	0.0119979	0.0365603	none
ATRX	A0A096LNL9|A0A096LNN3|P46100|P46100-4	LTPVSLSNSPIK	LTPVSpLSNSpPIK	2	TRUE	LT(0.266)PVS(0.656)LS(0.087)NS(0.992)PIK	0.13215	0.227102	0.181822	0.181822	0.27123	0.245183	0.254855	0.254855	0.012059	0.0366965	none
NUP210	Q8TEM1	KASPPSGLWSPAYASH	KASpPPSGLWSpPAYASH	2	TRUE	KAS(0.979)PPS(0.021)GLWS(0.995)PAY(0.003)AS(0.001)H	1.06513	1.1299	1.22749	1.1299	0.903969	0.881611	0.708437	0.881611	0.0120596	0.0366965	none
SETD2	Q9BYW2	ARESSDSEEEYKK	ARESpSpDSpEEEYKK	3	TRUE	ARES(1)S(1)DS(1)EEEYKK	0.757686	0.918402	0.740903	0.757686	0.957226	0.965335	1.07012	0.965335	0.0121145	0.0368377	none
DSN1	Q5JW53|Q9H410	SLHLSPQEQSASYQDRR	SLHLSpPQEQSASYQDRR	1	TRUE	SLHLS(1)PQEQSASYQDRR	0.57656	0.601172	0.7662	0.601172	0.845511	0.816507	0.773761	0.816507	0.0121416	0.0368941	none
AMPD2	E9PJF6|H0Y360|H0YCL9|Q01433|Q01433-2	QISQDVKLEPDILLR	QISpQDVKLEPDILLR	1	TRUE	QIS(1)QDVKLEPDILLR	0.773851	0.620171	0.857764	0.773851	0.970042	1.08703	1.03048	1.03048	0.012167	0.0369454	none
PRCC	Q92733	IAAPELHKGDSDSEEDEPTK	IAAPELHKGDSpDSpEEDEPTK	2	TRUE	IAAPELHKGDS(1)DS(1)EEDEPTK	1.56304	2.6315	1.56848	1.56848	1.32236	1.40169	1.27235	1.32236	0.0121768	0.0369491	none
HSP90AB1	P08238	EISDDEAEEEKGEK	EISpDDEAEEEKGEK	1	TRUE	EIS(1)DDEAEEEKGEK	1.28664	1.03272	1.08711	1.08711	0.989338	0.90829	0.986563	0.986563	0.0122127	0.0370319	none
ARHGEF2	Q92974|Q92974-2|Q92974-3|V9GYF0|V9GYM8	LQDSSDPDTGSEEEGSSRLSPPHSPR	LQDSpSpDPDTpGSpEEEGSSRLSpPPHSPR	5	TRUE	LQDS(0.9)S(0.921)DPDT(0.954)GS(0.954)EEEGS(0.23)S(0.224)RLS(0.801)PPHS(0.016)PR_LQDS(0.709)S(0.62)DPDT(0.882)GS(0.882)EEEGS(0.644)S(0.635)RLS(0.625)PPHS(0.003)PR	1.1707	1.21056	0.955982	1.1707	0.885597	0.881507	0.846857	0.881507	0.0122455	0.0370804	none
USP34	Q70CQ2|Q70CQ2-2|Q70CQ2-3	RVSSDEEHTVDSCISDMK	RVSpSDEEHTpVDSCISDMK	2	TRUE	RVS(0.742)S(0.258)DEEHT(0.952)VDS(0.04)CIS(0.008)DMK	1.09668	1.2582	1.04009	1.09668	0.932905	0.939065	0.938891	0.938891	0.01225	0.0370804	none
NKTR	P30414	KNYAGSKWDSESNSERDVTK	KNYAGSKWDSpESpNSpERDVTK	3	TRUE	KNY(0.001)AGS(0.021)KWDS(0.98)ES(0.998)NS(0.999)ERDVTK	0.160474	0.101702	0.286149	0.160474	0.317001	0.229298	0.277925	0.277925	0.0122544	0.0370804	Insoluble
CHCHD3	C9JRZ6|F8WAR4|Q9NX63	SQRYSGAYGASVSDEELKR	SQRYSpGAYGASVSDEELKR	1	TRUE	S(0.001)QRYS(0.999)GAYGASVSDEELKR	0.787028	0.765167	0.857745	0.787028	0.998968	0.892215	0.93211	0.93211	0.0122675	0.0370941	none
JPH1	Q9HDC5	TSLASLR	TSpLASpLR	2	TRUE	T(0.197)S(0.803)LAS(1)LR	0.719878	0.786074	0.689939	0.719878	0.907511	0.886408	0.932646	0.907511	0.0122894	0.0371345	none
SRRM1	A9Z1X7|M0R088|Q8IYB3	SRVSVSPGRTSVTK	SpRVSVSpPGRTSVTK	2	TRUE	S(0.775)RVS(0.226)VS(0.789)PGRT(0.147)S(0.051)VT(0.012)K	0.877221	0.809736	0.321436	0.809736	1.00084	1.03737	0.618769	1.00084	0.0123902	0.0374127	none
ELMSAN1	A0A0A0MSU2|Q6PJG2	RESPSEERLEPK	RESpPSEERLEPK	1	TRUE	RES(0.945)PS(0.055)EERLEPK	0.518506	0.376338	0.474344	0.474344	0.5547	0.505953	0.563844	0.5547	0.012549	0.037866	none
MAPK3	B3KR49|E9PJF0|E9PQW4|P27361|P27361-2|P27361-3	IADPEHDHTGFLTEYVATR	IADPEHDHTGFLTpEYpVATR	2	TRUE	IADPEHDHT(0.034)GFLT(0.968)EY(0.984)VAT(0.014)R_IADPEHDHTGFLT(1)EY(1)VATR	0.498241	0.674773	0.454225	0.498241	0.906588	0.949273	0.96066	0.949273	0.0125894	0.0379266	Insoluble
ZC3H18	E7ERS3|Q86VM9	DEASSVTR	DEASSpVTR	1	TRUE	DEAS(0.021)S(0.979)VTR	0.81013	0.678186	0.697085	0.697085	0.598438	0.611345	0.525565	0.598438	0.0125949	0.0379266	none
SRRM2	Q9UQ35	NHSGSRTPPVALNSSR	NHSpGSpRTPPVALNSSR	2	TRUE	NHS(0.994)GS(0.734)RT(0.272)PPVALNSSR	0.401696	0.375443	0.311222	0.375443	0.86194	0.943338	0.412378	0.86194	0.0125954	0.0379266	Insoluble
SRSF4	Q08170	LIVENLSSR	LIVENLSSpR	1	TRUE	LIVENLS(0.035)S(0.965)R	0.603902	0.63154	0.651792	0.63154	0.524408	0.534056	0.459194	0.524408	0.0126222	0.0379659	none
DKC1	O60832	AGLESGAEPGDGDSDTTKK	AGLESpGAEPGDGDSpDTTKK	2	TRUE	AGLES(0.992)GAEPGDGDS(0.985)DT(0.018)T(0.006)KK_AGLES(0.99)GAEPGDGDS(0.759)DT(0.12)T(0.132)KK	0.491737	0.436154	0.354238	0.436154	0.392179	0.348481	0.327604	0.348481	0.012626	0.0379659	none
GRIPAP1	A0A075B793|A0A087WT45|A0A087WXA6|Q4V328|Q4V328-4	SLSSSPQAQPPRPAELSDEEVAELFQR	SpLSSSPQAQPPRPAELSDEEVAELFQR	1	FALSE	S(0.267)LS(0.253)S(0.239)S(0.239)PQAQPPRPAELS(0.002)DEEVAELFQR	1.10289	1.56744	1.21984	1.21984	0.868191	0.947199	0.88265	0.88265	0.0126909	0.0381213	none
PRPF4B	Q13523	SRSPLLNDR	SpRSpPLLNDR	2	TRUE	S(1)RS(1)PLLNDR	0.939977	1.12029	0.580345	0.939977	0.752895	0.779781	0.52296	0.752895	0.0126953	0.0381213	none
RNF113A	O15541	AEQLSPGK	AEQLSpPGK	1	TRUE	AEQLS(1)PGK	1.33027	1.19778	1.37989	1.33027	0.970186	0.931017	0.933688	0.933688	0.0127629	0.0382976	none
RSRC2	Q7L4I2	KKEQSEVSVSPR	KKEQSEVSVSpPR	1	TRUE	KKEQSEVS(0.005)VS(0.995)PR	1.24608	1.1345	1.14237	1.14237	0.929432	1.01446	1.01646	1.01446	0.0127787	0.0383185	none
CDC42EP1	Q00587|Q00587-2	SDSLLSFR	SpDSLLSpFR	2	TRUE	S(0.564)DS(0.436)LLS(1)FR	1.15042	1.10148	1.01248	1.10148	0.748775	0.944639	0.778023	0.778023	0.0128082	0.0383802	none
ZNF106	Q9H2Y7	IEFQVHALEDESDGETSDTEKHGTK	IEFQVHALEDESpDGETSpDTEKHGTK	2	TRUE	IEFQVHALEDES(1)DGET(0.153)S(0.829)DT(0.018)EKHGTK	0.380024	0.530644	0.439822	0.439822	0.59271	0.580198	0.520686	0.580198	0.0128424	0.0384561	none
SMARCC1	Q92922	KHSPSPPPPTPTESRK	KHSpPSpPPPPTPTESRK	2	TRUE	KHS(0.997)PS(0.998)PPPPT(0.004)PT(0.001)ESRK	0.913152	0.396373	0.432787	0.432787	0.845207	0.846154	0.864227	0.846154	0.0129166	0.0386515	Insoluble
USP36	A0A075B784|Q9P275|Q9P275-2	RGSSSSSPEHSASSDSTK	RGSSpSSSPEHSpASSDSTK	2	FALSE	RGS(0.352)S(0.424)S(0.208)S(0.027)S(0.193)PEHS(0.681)AS(0.093)S(0.017)DS(0.004)T(0.001)K	0.150572	0.1408	0.174625	0.150572	0.245568	0.191856	0.215186	0.215186	0.0130418	0.0389928	none
CBX3	Q13185	RKSLSDSESDDSK	RKSpLSDSESDDSpK	2	TRUE	RKS(0.767)LS(0.243)DS(0.194)ES(0.035)DDS(0.76)K	0.629669	0.645464	0.66129	0.645464	0.522912	0.565846	0.481811	0.522912	0.0130564	0.0389928	none
PCYT1A	C9JEJ2|P49585	MLQAISPKQSPSSSPTR	MLQAISPKQSpPSSSpPTR	2	TRUE	MLQAIS(0.111)PKQS(0.827)PS(0.104)S(0.239)S(0.672)PT(0.047)R	1.08255	0.490892	0.430067	0.490892	0.934068	0.970291	1.03638	0.970291	0.0130577	0.0389928	Insoluble
SRRM2	Q9UQ35	GRRSESSSPR	GRRSESpSpSpPR	3	TRUE	GRRS(0.257)ES(0.831)S(0.96)S(0.952)PR	1.32845	1.24034	0.557327	1.24034	0.86194	0.943338	0.412378	0.86194	0.0131003	0.0390931	none
SF1	Q15637|Q15637-2|Q15637-3|Q15637-4|Q15637-5|Q15637-6|Q15637-7	TGDLGIPPNPEDRSPSPEPIYNSEGKR	TGDLGIPPNPEDRSpPSpPEPIYNSEGKR	2	TRUE_FALSE	T(0.586)GDLGIPPNPEDRS(0.63)PS(0.782)PEPIYNS(0.001)EGKR_T(0.283)GDLGIPPNPEDRS(0.691)PS(0.632)PEPIY(0.032)NS(0.361)EGKR_T(0.001)GDLGIPPNPEDRS(0.999)PS(0.998)PEPIY(0.001)NS(0.001)EGKR	1.01485	1.07452	1.01697	1.01697	0.801044	0.817651	0.728722	0.801044	0.0131126	0.0391026	none
RECQL5	O94762|O94762-4	YDEGSGGSGDEGRDEAHKR	YDEGSpGGSpGDEGRDEAHKR	2	TRUE	Y(0.027)DEGS(0.981)GGS(0.992)GDEGRDEAHKR_Y(0.281)DEGS(0.731)GGS(0.988)GDEGRDEAHKR	0.920608	1.0176	0.99138	0.99138	0.904983	0.774798	0.794545	0.794545	0.0131831	0.0392859	none
SRRM2	Q9UQ35	HRSESESK	HRSESpESK	1	TRUE	HRS(0.125)ES(0.874)ES(0.001)K	1.47271	1.35596	0.503305	1.35596	0.86194	0.943338	0.412378	0.86194	0.013218	0.0393371	none
IWS1	Q96ST2	GHHVTDSENDEPLNLNASDSESEELHR	GHHVTDSpENDEPLNLNASpDSpESpEELHR	4	TRUE	GHHVT(0.381)DS(0.619)ENDEPLNLNAS(1)DS(1)ES(1)EELHR_GHHVT(0.015)DS(0.986)ENDEPLNLNAS(1)DS(0.999)ES(0.999)EELHR	0.814288	0.972404	0.925464	0.925464	1.09942	1.06703	1.05225	1.06703	0.0132185	0.0393371	none
SRRM2	Q9UQ35	SSPELTR	SpSPELTR	1	TRUE	S(0.751)S(0.249)PELTR	1.27759	1.42395	0.525344	1.27759	0.86194	0.943338	0.412378	0.86194	0.0132658	0.0394506	none
ACIN1	E7EQT4|Q9UKV3|Q9UKV3-5|S4R3H4	AAKLSEGSQPAEEEEDQETPSR	AAKLSpEGSpQPAEEEEDQETPSR	2	TRUE	AAKLS(1)EGS(1)QPAEEEEDQETPSR	0.409736	0.397581	0.20284	0.397581	0.235066	0.256781	0.167324	0.235066	0.0132839	0.0394617	none
SCAF11	A0A0A0MTP7|F8VXG7|Q99590	KSQSPSPKNESAR	KSpQSpPSpPKNESAR	3	TRUE	KS(1)QS(0.999)PS(1)PKNES(0.001)AR	0.502754	0.57483	0.418127	0.502754	0.68945	0.753268	0.628865	0.68945	0.0132878	0.0394617	none
MATR3	A0A0R4J2E8|A8MXP9|D6REM6|P43243	SYSPDGK	SpYSpPDGK	2	TRUE	S(0.995)Y(0.243)S(0.761)PDGK	0.489799	0.51667	0.378946	0.489799	0.371497	0.370747	0.342031	0.370747	0.0132993	0.0394688	none
BUD13	Q9BRD0	VRHGTPDPSPR	VRHGTpPDPSpPR	2	TRUE	VRHGT(1)PDPS(1)PR	0.602834	0.467464	0.389597	0.467464	0.629362	0.670801	0.510564	0.629362	0.0134146	0.0397838	none
HTATSF1	O43719	LFDDSDER	LFDDSpDER	1	TRUE	LFDDS(1)DER	1.76612	1.17627	1.70896	1.70896	1.19179	1.22912	1.13665	1.19179	0.01348	0.0399282	none
ZC3HAV1	Q7Z2W4	SCTPSPDQISHRASLEDAPVDDLTR	SCTPSpPDQISHRASpLEDAPVDDLTR	2	TRUE	S(0.051)CT(0.083)PS(0.866)PDQIS(0.002)HRAS(0.998)LEDAPVDDLTR	0.578319	0.596657	1.00653	0.596657	0.520073	0.482477	0.495002	0.495002	0.0134818	0.0399282	none
SQSTM1	Q13501	EVDPSTGELQSLQMPESEGPSSLDPSQEGPTGLK	EVDPSTGELQSpLQMPESEGPSSpLDPSQEGPTGLK	2	TRUE	EVDPST(0.001)GELQS(0.947)LQMPES(0.275)EGPS(0.183)S(0.59)LDPS(0.003)QEGPTGLK	0.466651	0.603386	0.628855	0.603386	0.503814	0.332469	0.413319	0.413319	0.0135381	0.0400433	none
HDGF	P51858|P51858-2|P51858-3	RAGDLLEDSPK	RAGDLLEDSpPK	1	TRUE	RAGDLLEDS(1)PK	1.35509	1.93949	1.58927	1.58927	1.22308	1.11273	1.09276	1.11273	0.0135392	0.0400433	none
VANGL1	Q8TAA9	LQSETSV	LQSpETSpV	2	TRUE	LQS(1)ET(0.012)S(0.988)V_LQS(1)ET(0.002)S(0.998)V	0.988113	0.909401	1.04144	0.988113	0.902908	0.731304	0.838002	0.838002	0.013703	0.0405001	none
GTF3C1	Q12789|Q12789-3	RASWASENGETDAEGTQMTPAK	RASpWASENGETDAEGTpQMTPAK	2	TRUE	RAS(0.997)WAS(0.003)ENGET(0.006)DAEGT(0.993)QMT(0.001)PAK	0.436119	0.640741	0.542657	0.542657	0.824112	0.746322	0.765638	0.765638	0.0137832	0.0406915	none
SRRM1	A9Z1X7|M0R088|Q8IYB3	AASPSPQSVR	AASpPSpPQSVR	2	TRUE	AAS(1)PS(0.998)PQS(0.002)VR_AAS(1)PS(0.926)PQS(0.074)VR_AAS(0.981)PS(0.976)PQS(0.043)VR_AAS(1)PS(0.907)PQS(0.093)VR	1.26096	1.17636	0.807578	1.17636	1.00084	1.03737	0.618769	1.00084	0.0137865	0.0406915	none
FNDC3A	G5E9X3|Q9Y2H6|Q9Y2H6-2	DKMSSPPSSPQKCPSPINEHNGLIK	DKMSSPPSpSpPQKCPSpPINEHNGLIK	3	TRUE	DKMS(0.432)S(0.449)PPS(0.633)S(0.633)PQKCPS(0.853)PINEHNGLIK	0.588218	0.8893	0.884819	0.884819	1.088	1.14036	1.07807	1.088	0.0138462	0.0408395	none
PTRF	Q6NZI2|Q6NZI2-3	RGSSPDVHALLEITEESDAVLVDKSDSD	RGSSpPDVHALLEITEESDAVLVDKSpDSpD	3	TRUE	RGS(0.456)S(0.542)PDVHALLEIT(0.003)EES(0.003)DAVLVDKS(0.999)DS(0.998)D	0.158457	0.287287	0.410382	0.287287	0.164113	0.126714	0.184243	0.164113	0.0139205	0.041031	Soluble
RIOK1	E9PFQ8|Q9BRS2	VVPGQFDDADSSDSENR	VVPGQFDDADSpSpDSENR	2	TRUE	VVPGQFDDADS(1)S(1)DSENR	1.19464	1.11762	1.39375	1.19464	1.01502	0.987986	0.962194	0.987986	0.0140457	0.0413715	none
ADAM9	Q13443	HVSPVTPPR	HVSpPVTpPPR	2	TRUE	HVS(1)PVT(1)PPR	1.09365	1.12928	1.04522	1.09365	0.970878	0.927131	0.951024	0.951024	0.0140714	0.041384	none
RFC1	P35251|P35251-2	QDPVTYISETDEEDDFMCK	QDPVTYISpETpDEEDDFMCK	2	TRUE	QDPVT(0.002)Y(0.008)IS(0.995)ET(0.995)DEEDDFMCK_QDPVT(0.006)Y(0.018)IS(0.987)ET(0.988)DEEDDFMCK	0.818657	0.777425	0.719356	0.777425	0.710177	0.632782	0.645652	0.645652	0.0140768	0.041384	none
HMGCS1	Q01581	RPTPNDDTLDEGVGLVHSNIATEHIPSPAK	RPTPNDDTpLDEGVGLVHSNIATEHIPSpPAK	2	TRUE	RPT(0.03)PNDDT(0.97)LDEGVGLVHSNIAT(0.001)EHIPS(0.999)PAK	0.719799	0.746023	0.915703	0.746023	1.0997	1.12671	1.11829	1.11829	0.0140849	0.041384	none
GPATCH4	A0A0A0MRK1|E9PAV9|F8W895|Q5T3I0|Q5T3I0-3	DLESCSDDDNQGSK	DLESCSpDDDNQGSpK	2	TRUE	DLES(0.407)CS(0.594)DDDNQGS(0.999)K	0.443355	0.467506	0.39951	0.443355	0.39698	0.343668	0.356965	0.356965	0.0140882	0.041384	none
CTPS2	Q9NRF8	LSSSDRYSDASDDSFSEPR	LSSSDRYSpDASpDDSpFSEPR	3	TRUE	LSSS(0.001)DRY(0.008)S(0.993)DAS(0.998)DDS(0.99)FS(0.01)EPR_LSS(0.001)S(0.008)DRY(0.084)S(0.983)DAS(0.924)DDS(0.974)FS(0.027)EPR	1.18751	1.18439	1.27929	1.18751	1.01333	1.0918	0.996639	1.01333	0.0142537	0.0418419	none
LIMCH1	D6RD46|E7EPK0|E9PDJ9|H0Y8P3|Q9UPQ0|Q9UPQ0-10|Q9UPQ0-2|Q9UPQ0-4|Q9UPQ0-5|Q9UPQ0-6|Q9UPQ0-8|Q9UPQ0-9	SWSTATSPLGGERPFR	SpWSTATSpPLGGERPFR	2	TRUE	S(0.714)WS(0.251)T(0.036)AT(0.088)S(0.911)PLGGERPFR	1.03717	1.21854	1.07653	1.07653	0.828131	0.868036	0.844633	0.844633	0.0142978	0.0419429	none
LMNA	P02545|P02545-2	SSFSQHAR	SpSFSQHAR	1	FALSE	S(0.624)S(0.376)FSQHAR_S(0.586)S(0.349)FS(0.066)QHAR_S(0.585)S(0.415)FSQHAR	0.666634	0.611972	0.644009	0.644009	0.519397	0.520078	0.56839	0.520078	0.0143185	0.0419713	none
EIF5B	A0A087WUT6|O60841	VEMYSGSDDDDDFNK	VEMYpSGSpDDDDDFNK	2	TRUE	VEMY(0.628)S(0.5)GS(0.872)DDDDDFNK_VEMY(0.932)S(0.191)GS(0.877)DDDDDFNK	1.41361	1.16371	1.17419	1.17419	0.983078	0.980069	0.953619	0.980069	0.0143269	0.0419713	none
RPLP0	P05388	EESEESDEDMGFGLFD	EESEESpDEDMGFGLFD	1	TRUE	EESEES(1)DEDMGFGLFD	0.43141	0.368859	0.434865	0.43141	0.296535	0.24306	0.266077	0.266077	0.0143487	0.0420044	Soluble
SRRM1	A9Z1X7|M0R088|Q8IYB3	TPTPPPR	TpPTpPPPR	2	TRUE	T(1)PT(1)PPPR	1.15367	1.33992	0.823528	1.15367	1.00084	1.03737	0.618769	1.00084	0.0143576	0.0420044	none
RBM12B	Q8IXT5	SPQEEDFRCPSDEDFR	SPQEEDFRCPSpDEDFR	1	TRUE	SPQEEDFRCPS(1)DEDFR	0.516918	0.422826	0.305442	0.422826	0.287758	0.251333	0.254114	0.254114	0.0144266	0.0421774	Soluble
LBR	C9JXK0|Q14739	SASASHQADIK	SpASASpHQADIK	2	TRUE	S(0.874)AS(0.527)AS(0.599)HQADIK	0.915326	0.856237	0.922295	0.915326	1.00768	1.05201	1.06917	1.05201	0.0144922	0.0423313	none
HERC1	Q15751	SRSESDLSQPESDEEGYALSGR	SRSpESDLSpQPESpDEEGYALSGR	3	TRUE	S(0.37)RS(0.47)ES(0.213)DLS(0.948)QPES(0.999)DEEGYALSGR	1.68454	0.845535	1.93245	1.68454	0.925778	0.843007	0.863155	0.863155	0.0144988	0.0423313	Soluble
SRRM2	Q9UQ35	SVSPCSNVESR	SpVSpPCSNVESR	2	TRUE	S(1)VS(0.984)PCS(0.016)NVES(0.001)R_S(1)VS(0.999)PCS(0.001)NVESR_S(1)VS(0.998)PCS(0.002)NVESR_S(1)VS(0.927)PCS(0.073)NVESR	1.33212	1.24719	0.569712	1.24719	0.86194	0.943338	0.412378	0.86194	0.0145133	0.0423451	none
PKP2	B8QGS9|Q99959|Q99959-2	LEISPDSSPER	LEISpPDSSpPER	2	TRUE	LEIS(1)PDS(0.006)S(0.995)PER	0.74405	0.750868	0.605014	0.74405	0.568638	0.49265	0.588272	0.568638	0.0146317	0.0426617	none
BCLAF1	E9PK09|E9PK91|Q9NYF8	KAEGEPQEESPLK	KAEGEPQEESpPLK	1	TRUE	KAEGEPQEES(1)PLK	0.528455	0.512949	0.468307	0.512949	0.368881	0.357573	0.306964	0.357573	0.0147272	0.0428835	none
SERBP1	Q8NC51|Q8NC51-2|Q8NC51-4	REFDRHSGSDR	REFDRHSpGSDR	1	TRUE	REFDRHS(0.998)GS(0.002)DR	0.675314	0.871651	0.812721	0.812721	0.596391	0.635232	0.561618	0.596391	0.0147276	0.0428835	none
COIL	P38432	LIIESPSNTSSTEPA	LIIESPSpNTpSSTEPA	2	FALSE	LIIES(0.253)PS(0.442)NT(0.378)S(0.339)S(0.307)T(0.281)EPA	0.655118	0.748019	0.708982	0.708982	0.544292	0.628975	0.431002	0.544292	0.0147378	0.0428844	none
UTP3	Q9NQZ2	TSAAACAVTDLSDDSDFDEKAK	TSAAACAVTDLSpDDSpDFDEKAK	2	TRUE	TSAAACAVT(0.196)DLS(0.837)DDS(0.966)DFDEKAK	0.0677494	0.0846117	0.155988	0.0846117	0.20002	0.131888	0.211773	0.20002	0.0147906	0.0430091	Insoluble
PRPF4B	Q13523	ERSKDASPINRWSPTR	ERSpKDASpPINRWSPTpR	3	TRUE	ERS(1)KDAS(0.993)PINRWS(0.434)PT(0.573)R	0.612466	0.638173	0.470361	0.612466	0.752895	0.779781	0.52296	0.752895	0.0148315	0.0430731	none
PRRC2B	Q5JSZ5	EVPWSPSAEKASPQENGPAVHK	EVPWSPSpAEKASpPQENGPAVHK	2	TRUE	EVPWS(0.358)PS(0.651)AEKAS(0.991)PQENGPAVHK	0.985748	1.15664	1.06718	1.06718	0.908875	0.843723	0.88617	0.88617	0.0148325	0.0430731	none
TRA2A	Q13595|Q13595-4	SRSYTPEYR	SRSpYpTpPEYR	3	TRUE	S(0.532)RS(0.726)Y(0.766)T(0.873)PEY(0.104)R	0.2247	0.343687	0.334655	0.334655	0.191521	0.169064	0.224778	0.191521	0.0148524	0.043102	Soluble
MPHOSPH6	H3BNT4|H3BSB3|Q99547	HKAEEVEDETVELDVSDEEMAR	HKAEEVEDETVELDVSpDEEMAR	1	TRUE	HKAEEVEDETVELDVS(1)DEEMAR	0.535018	0.455245	0.755157	0.535018	0.450871	0.406858	0.456518	0.450871	0.0149415	0.0433313	none
APTX	A0A0A0MRW7|C9J8U3|C9JZ40|Q7Z2E3|Q7Z2E3-10|Q7Z2E3-11|Q7Z2E3-13|Q7Z2E3-4|Q7Z2E3-5|Q7Z2E3-7|Q7Z2E3-8|Q7Z2E3-9	SGNSDSIER	SpGNSDSpIER	2	TRUE	S(1)GNS(0.41)DS(0.59)IER	1.07988	0.986134	0.946239	0.986134	0.878119	0.903489	0.802578	0.878119	0.0149878	0.0434364	none
BUD13	Q9BRD0	RVHNNSPDTSRR	RVHNNSpPDTSRR	1	TRUE	RVHNNS(1)PDTSRR	0.621179	0.316894	0.356325	0.356325	0.629362	0.670801	0.510564	0.629362	0.0150504	0.0435887	none
SH3PXD2A	H0Y507|Q5TCZ1|Q5TCZ1-2|Q5TCZ1-3	SASDAGIR	SASpDAGIR	1	TRUE	S(0.146)AS(0.854)DAGIR	1.10421	0.976105	0.843157	0.976105	0.846252	0.769081	0.714076	0.769081	0.0150629	0.0435957	none
PHLDB2	E9PFQ4|G5E9V3|Q86SQ0|Q86SQ0-2|Q86SQ0-3	RNFSCGSVEFDEADLESLR	RNFSpCGSpVEFDEADLESLR	2	TRUE	RNFS(1)CGS(0.998)VEFDEADLES(0.002)LR	1.0262	0.876202	0.915433	0.915433	0.815353	0.831005	0.743806	0.815353	0.0151637	0.0438581	none
HUWE1	Q7Z6Z7|Q7Z6Z7-2|Q7Z6Z7-3	LLGPSAAADILQLSSSLPLQSR	LLGPSpAAADILQLSSSpLPLQSR	2	TRUE	LLGPS(0.641)AAADILQLS(0.355)S(0.2)S(0.804)LPLQSR	1.02067	1.2686	1.15574	1.15574	0.948778	0.962449	0.932695	0.948778	0.0151799	0.0438755	none
CSTF3	H0YE74|Q12996	RPNEDSDEDEEK	RPNEDSpDEDEEK	1	TRUE	RPNEDS(1)DEDEEK	1.1862	1.37645	1.45755	1.37645	1.04061	1.12917	1.05453	1.05453	0.0152022	0.0439107	none
C11ORF58|SMAP	E9PM92|E9PQA1|O00193	SASPDDDLGSSNWEAADLGNEER	SASpPDDDLGSSNWEAADLGNEER	1	TRUE	S(0.035)AS(0.965)PDDDLGSSNWEAADLGNEER	0.966261	1.26275	1.41705	1.26275	1.00753	0.866511	0.968983	0.968983	0.0152272	0.0439535	none
LARP7	Q4G0J3|Q4G0J3-3	SRPTSEGSDIESTEPQK	SRPTSEGSpDIESTEPQK	1	TRUE	SRPT(0.002)S(0.003)EGS(0.994)DIES(0.002)TEPQK	0.803271	0.745204	0.754943	0.754943	0.991596	0.878865	0.910891	0.910891	0.0152835	0.0440865	none
ZNF638	Q14966|Q14966-3	CFRSVSPER	CFRSpVSpPER	2	TRUE	CFRS(1)VS(1)PER	0.800944	0.710853	0.634842	0.710853	0.894287	0.777293	0.83424	0.83424	0.0154594	0.0445616	none
TMPO	P42166|P42167	QNGSNDSDRYSDNEEDSKIELK	QNGSNDSpDRYSpDNEEDSKIELK	2	TRUE	QNGS(0.046)NDS(0.913)DRY(0.102)S(0.797)DNEEDS(0.143)KIELK_QNGS(0.109)NDS(0.891)DRY(0.001)S(0.616)DNEEDS(0.383)KIELK	1.06962	1.14552	1.17817	1.14552	0.905344	0.91158	0.946441	0.91158	0.0154762	0.0445616	none
JADE3	Q92613	APYQENDGYCPDLELSDSEAESDGNKEK	APYQENDGYCPDLELSpDSpEAESDGNKEK	2	TRUE	APY(0.001)QENDGY(0.078)CPDLELS(0.825)DS(0.825)EAES(0.271)DGNKEK	0.453543	0.405703	0.418024	0.418024	0.578112	0.601872	0.575573	0.578112	0.0154791	0.0445616	none
LARP1	Q6PKG0	KNTFTAWSDEESDYEIDDR	KNTFTAWSpDEESpDYEIDDR	2	TRUE	KNT(0.005)FT(0.174)AWS(0.822)DEES(1)DYEIDDR_KNT(0.008)FT(0.105)AWS(0.887)DEES(1)DYEIDDR	0.679486	0.5756	0.614356	0.614356	0.491795	0.478826	0.456449	0.478826	0.0155001	0.0445856	none
AFF4	Q9UHB7	ELLSPLSEPDDRYPLIVK	ELLSpPLSpEPDDRYPLIVK	2	TRUE	ELLS(1)PLS(1)EPDDRY(0.001)PLIVK	0.988068	1.24299	1.2745	1.24299	0.961973	0.970953	0.99433	0.970953	0.0155119	0.0445856	none
CANX	P27824|P27824-2	QKSDAEEDGGTVSQEEEDRKPK	QKSpDAEEDGGTVSpQEEEDRKPK	2	TRUE	QKS(1)DAEEDGGT(0.054)VS(0.946)QEEEDRKPK_QKS(1)DAEEDGGT(0.002)VS(0.998)QEEEDRKPK	1.23049	1.3494	1.33495	1.33495	1.1204	1.15883	1.0491	1.1204	0.0155183	0.0445856	none
KCMF1	C9J3I2|Q9P0J7	DLDESSGVR	DLDESpSGVR	1	TRUE	DLDES(0.984)S(0.016)GVR	0.751147	0.785384	0.575069	0.751147	0.955791	0.843791	0.925176	0.925176	0.0155862	0.0447508	none
RABGEF1	E9PFK9|Q9UJ41|Q9UJ41-2|Q9UJ41-3|Q9UJ41-4	QTSIETDR	QTSpIETDR	1	TRUE	QT(0.017)S(0.983)IETDR	1.39724	1.22752	1.35809	1.35809	1.02325	1.22943	1.06106	1.06106	0.0156455	0.0448912	none
HTATSF1	O43719	LFDEEEDSSEKLFDDSDER	LFDEEEDSSpEKLFDDSpDER	2	TRUE	LFDEEEDS(0.431)S(0.57)EKLFDDS(0.999)DER	1.88617	1.17185	2.05951	1.88617	1.19179	1.22912	1.13665	1.19179	0.0156643	0.0449155	none
GPATCH8	Q9UKJ3|Q9UKJ3-2	GSEGDCSPEDKNSVTAK	GSpEGDCSpPEDKNSVTAK	2	TRUE	GS(0.992)EGDCS(0.996)PEDKNS(0.012)VTAK	1.02328	1.04443	0.816846	1.02328	0.748298	0.707806	0.662029	0.707806	0.0156793	0.0449287	none
NUFIP2	Q7Z417	GADNDGSGSESGYTTPK	GADNDGSpGSESpGYTTPK	2	TRUE	GADNDGS(0.991)GS(0.043)ES(0.848)GY(0.011)T(0.096)T(0.012)PK	0.8623	0.735784	0.806701	0.806701	0.630071	0.687089	0.649227	0.649227	0.0157571	0.0451216	none
ZC3H13	Q5T200|Q5T200-2	TLTPPLRR	TLTpPPLRR	1	TRUE	TLT(1)PPLRR	0.986156	0.745361	0.971852	0.971852	0.782449	0.74048	0.694459	0.74048	0.0157747	0.0451422	none
NOL8	Q76FK4|Q76FK4-2	NDREYDSGDTDEIIAMK	NDREYDSpGDTpDEIIAMK	2	TRUE	NDREY(0.006)DS(0.997)GDT(0.997)DEIIAMK_NDREY(0.035)DS(0.98)GDT(0.985)DEIIAMK	0.396772	0.270537	0.39969	0.396772	0.427126	0.380672	0.461684	0.427126	0.0159108	0.0455016	none
ARAF	P10398|Q96II5	SASEPSLHR	SASpEPSLHR	1	TRUE	SAS(1)EPSLHR	0.849433	0.811533	0.79495	0.811533	1.02495	0.946656	0.947577	0.947577	0.0160312	0.0458155	none
CBX3	Q13185	SLSDSESDDSK	SpLSDSESDDSpK	2	TRUE	S(0.97)LS(0.03)DSESDDS(1)K_S(0.993)LS(0.017)DS(0.054)ES(0.015)DDS(0.921)K_S(0.781)LS(0.219)DS(0.005)ES(0.008)DDS(0.987)K_S(0.49)LS(0.338)DS(0.169)ES(0.155)DDS(0.848)K	0.63409	0.657463	0.60703	0.63409	0.522912	0.565846	0.481811	0.522912	0.0161026	0.0459681	none
PLEC	Q15149|Q15149-3|Q15149-4	SSSVGSSSSYPISPAVSR	SpSSVGSSSSYPISpPAVSR	2	TRUE	S(0.78)S(0.055)S(0.165)VGS(0.007)S(0.001)S(0.018)S(0.24)YPIS(0.735)PAVSR	0.370898	0.380548	0.54136	0.380548	0.301553	0.297422	0.321792	0.301553	0.016114	0.0459681	none
PPAN	A0A0A6YYI3|A0A0B4J1V8|A8MV53|Q9NQ55|Q9NQ55-2|Q9NQ55-3	ARVGGSDEEASGIPSR	ARVGGSpDEEASGIPSR	1	TRUE	ARVGGS(1)DEEASGIPSR	0.268372	0.233925	0.289869	0.268372	0.235664	0.160739	0.232533	0.232533	0.0161165	0.0459681	none
DNTTIP2	J3KP30|Q5QJE6	VTPTKESYTEEIVSEAESHVSGISR	VTPTKESYTEEIVSpEAESpHVSpGISR	3	TRUE	VTPTKESYT(0.001)EEIVS(0.997)EAES(0.997)HVS(0.946)GIS(0.058)R	0.193071	0.24817	0.249019	0.24817	0.191551	0.122369	0.162767	0.162767	0.0161853	0.046134	none
RSF1	Q96T23|Q96T23-2|Q96T23-3	STDEYSEADEEEEEEEGKPSRK	SpTDEYSpEADEEEEEEEGKPSRK	2	TRUE	S(0.877)T(0.123)DEY(0.036)S(0.965)EADEEEEEEEGKPSRK	0.0712731	0.0712367	0.0724942	0.0712731	0.135132	0.0884615	0.0991348	0.0991348	0.0163239	0.0464838	none
UPF3B	Q9BZI7|Q9BZI7-2	KLDKENLSDER	KLDKENLSpDER	1	TRUE	KLDKENLS(1)DER	0.619463	0.653596	0.750926	0.653596	0.530412	0.497144	0.583592	0.530412	0.0163295	0.0464838	none
RBM10	A0A0A0MR66	GLVAAYSGESDSEEEQER	GLVAAYpSGESDSpEEEQER	2	TRUE	GLVAAY(0.683)S(0.314)GES(0.013)DS(0.99)EEEQER	0.785023	0.824902	0.886897	0.824902	0.719875	0.733781	0.710367	0.719875	0.0163792	0.0465945	none
ARHGEF11	O15085|O15085-2	SLGGESSGGTTPVGSFHTEAAR	SLGGESSpGGTTpPVGSFHTEAAR	2	TRUE	SLGGES(0.138)S(0.825)GGT(0.193)T(0.842)PVGS(0.001)FHTEAAR	0.950433	0.721322	0.951266	0.950433	1.14745	1.00829	1.00387	1.00829	0.0165707	0.0471083	none
SRRM2	Q9UQ35	QSHSGSISPYPK	QSHSGSpISpPYPK	2	TRUE	QS(0.001)HS(0.019)GS(0.974)IS(0.654)PY(0.352)PK	1.11086	1.39969	0.562222	1.11086	0.86194	0.943338	0.412378	0.86194	0.0166785	0.0473835	none
CCDC86	Q9H6F5	LGGLRPESPESLTSVSR	LGGLRPESpPESpLTSVSR	2	TRUE	LGGLRPES(0.998)PES(0.457)LT(0.457)S(0.077)VS(0.012)R	0.0726926	0.0637766	0.0808845	0.0726926	0.143567	0.0929749	0.10357	0.10357	0.0167356	0.0475147	Insoluble
MYBBP1A	Q9BQG0|Q9BQG0-2	EIPSATQSPISK	EIPSATQSpPISK	1	TRUE	EIPSAT(0.002)QS(0.994)PIS(0.004)K	0.47201	0.300085	0.533536	0.47201	0.343104	0.282704	0.33191	0.33191	0.0167811	0.0476125	none
ESF1	Q9H501	FKIDSNISPK	FKIDSNISpPK	1	TRUE	FKIDSNIS(1)PK	0.410668	0.462036	0.385928	0.410668	0.377106	0.324927	0.339425	0.339425	0.0168361	0.0477372	none
CLASP1	Q7Z460-4	SQGCSRETSPNR	SpQGCSpRETpSPNR	3	TRUE	S(0.974)QGCS(0.97)RET(0.726)S(0.33)PNR	1.06914	1.1683	1.09884	1.09884	0.855829	0.893682	0.96053	0.893682	0.0168629	0.047782	none
ATP2B1	E7ERY9|P20020|P20020-3|P20020-4|P20020-6	NSSPPPSPNK	NSpSpPPPSPNK	2	TRUE	NS(0.996)S(0.997)PPPS(0.007)PNK	1.12891	1.39217	1.29601	1.29601	1.05217	0.992393	0.947762	0.992393	0.016888	0.0478193	none
SRRM2	Q9UQ35	SSPELTR	SSpPELTR	1	FALSE	S(0.372)S(0.628)PELTR	1.29773	1.45226	0.506111	1.29773	0.86194	0.943338	0.412378	0.86194	0.0168982	0.0478193	none
SRRM2	Q9UQ35	SRSSSSPPPK	SRSSSpSpPPPK	2	TRUE	S(0.181)RS(0.255)S(0.299)S(0.383)S(0.881)PPPK	1.26007	1.54241	0.693674	1.26007	0.86194	0.943338	0.412378	0.86194	0.0169188	0.0478464	Soluble
LRRFIP2	Q9Y608-2|Q9Y608-5	RGSGDTSSLIDPDTSLSELR	RGSpGDTSSLIDPDTSpLSELR	2	FALSE	RGS(0.656)GDT(0.157)S(0.068)S(0.118)LIDPDT(0.272)S(0.672)LS(0.057)ELR	0.866306	0.822416	0.925204	0.866306	0.592098	0.631102	0.664651	0.631102	0.0169948	0.0480178	none
NAP1L4	Q99733|Q99733-2	EFITGDVEPTDAESEWHSENEEEEK	EFITGDVEPTDAESEWHSpENEEEEK	1	TRUE	EFITGDVEPT(0.003)DAES(0.017)EWHS(0.981)ENEEEEK	1.1205	1.10107	1.23058	1.1205	0.943643	0.9778	0.90736	0.943643	0.0170017	0.0480178	none
SRSF6	Q13247	ARSVSPPPKR	ARSpVSpPPPKR	2	TRUE	ARS(1)VS(1)PPPKR	0.668152	0.700434	0.646892	0.668152	0.529397	0.527889	0.478093	0.527889	0.0170965	0.0482504	none
CTPS1	P17812|P17812-2	SGSSSPDSEITELKFPSINHD	SGSSSpPDSpEITELKFPSINHD	2	TRUE	S(0.008)GS(0.054)S(0.453)S(0.53)PDS(0.865)EIT(0.09)ELKFPSINHD_S(0.015)GS(0.083)S(0.414)S(0.481)PDS(0.957)EIT(0.049)ELKFPSINHD	0.927706	0.881823	0.943758	0.927706	1.08273	1.05204	1.01334	1.05204	0.0171064	0.0482504	none
TP53BP1	Q12888|Q12888-2	LITSEEERSPAKR	LITpSpEEERSPAKR	2	TRUE	LIT(0.874)S(0.884)EEERS(0.242)PAKR	1.18675	1.11396	1.32286	1.18675	0.877063	1.05292	0.845715	0.877063	0.0171587	0.0483666	none
CDK12	Q9NYV4|Q9NYV4-2|Q9NYV4-3	RRSSSPFLSK	RRSpSSpPFLSK	2	TRUE	RRS(0.76)S(0.31)S(0.926)PFLS(0.004)K	1.58358	1.18123	1.57745	1.57745	1.07636	1.1156	1.03302	1.07636	0.0172421	0.04857	none
RBM6	E9PGM9|P78332	EKLQSFDSPER	EKLQSpFDSpPER	2	TRUE	EKLQS(1)FDS(1)PER	1.1403	0.809499	0.999236	0.999236	0.792783	0.802367	0.782559	0.792783	0.0173972	0.0489749	none
HIST1H1B	P16401	SETAPAETATPAPVEKSPAKK	SETpAPAETATPAPVEKSpPAKK	2	FALSE	S(0.435)ET(0.492)APAET(0.161)AT(0.344)PAPVEKS(0.568)PAKK	0.204651	0.17754	0.135575	0.17754	0.167346	0.0895934	0.10931	0.10931	0.0174118	0.0489841	none
LSR	Q86X29|Q86X29-2|Q86X29-3|Q86X29-4|Q86X29-5|Q86X29-6|S4R3V8	GPALTPIRDEEWGGHSPR	GPALTPIRDEEWGGHSpPR	1	TRUE	GPALTPIRDEEWGGHS(1)PR	0.586265	0.522548	0.416158	0.522548	0.711823	0.627362	0.59674	0.627362	0.0175458	0.0493183	none
HNRNPA1	F8W6I7|P09651|P09651-2	NQGGYGGSSSSSSYGSGR	NQGGYGGSSSSSSYGSpGR	1	TRUE	NQGGYGGS(0.005)S(0.004)S(0.004)S(0.003)S(0.018)S(0.12)YGS(0.848)GR	0.238731	0.230818	0.238395	0.238395	0.184891	0.186094	0.21517	0.186094	0.0175534	0.0493183	none
PKP2	B8QGS9|Q99959|Q99959-2	RLEISPDSSPER	RLEISpPDSSpPER	2	TRUE	RLEIS(0.997)PDS(0.42)S(0.583)PER	0.721119	0.68225	0.638054	0.68225	0.568638	0.49265	0.588272	0.568638	0.0175796	0.0493598	none
IRS2	Q9Y4H2	PVSVAGSPLSPGPVR	PVSpVAGSPLSpPGPVR	2	TRUE	PVS(0.976)VAGS(0.024)PLS(1)PGPVR	0.974609	1.28217	1.52333	1.28217	0.938133	0.83327	0.810504	0.83327	0.0176532	0.0495343	none
DDX17	H3BLZ8|Q92841|Q92841-1|Q92841-2|Q92841-3	RDSASYR	RDSpASYR	1	TRUE	RDS(1)ASYR_RDS(0.988)AS(0.012)YR	1.02653	0.832247	0.965513	0.965513	0.800544	0.809422	0.759491	0.800544	0.0176871	0.0495669	none
UTP14A	Q9BVJ6|Q9BVJ6-3	EAATQEDPEQLPELEAHGVSESEGEERPVAEEEILLR	EAATpQEDPEQLPELEAHGVSpESEGEERPVAEEEILLR	2	TRUE	EAAT(0.998)QEDPEQLPELEAHGVS(0.802)ES(0.2)EGEERPVAEEEILLR	0.356737	0.233604	0.240346	0.240346	0.205851	0.137089	0.199088	0.199088	0.0176877	0.0495669	Soluble
KRI1	Q8N9T8	QLPALDGSLMGPESPPAQEEEAPVSPHK	QLPALDGSLMGPESpPPAQEEEAPVSpPHK	2	TRUE	QLPALDGS(0.001)LMGPES(0.999)PPAQEEEAPVS(1)PHK	0.394338	0.497211	0.363394	0.394338	0.358243	0.259395	0.289134	0.289134	0.0177691	0.0497626	none
TJP1	G3V1L9|H0YLT6|Q07157	SVASSQPAKPTK	SpVASpSpQPAKPTK	3	TRUE	S(0.999)VAS(0.997)S(0.976)QPAKPT(0.028)K_S(1)VAS(1)S(0.999)QPAKPT(0.001)K	1.02168	1.03721	1.01374	1.02168	0.861538	0.868559	0.879563	0.868559	0.0178789	0.0500378	none
INTS10	H0YBW3|Q9NVR2	EKTMSSDDEDCSAK	EKTpMSpSDDEDCSAK	2	FALSE	EKT(0.71)MS(0.645)S(0.645)DDEDCSAK	1.41029	1.24021	1.1354	1.24021	0.82326	1.03449	0.970599	0.970599	0.0179266	0.0501389	none
MATR3	A0A0R4J2E8|A8MXP9|D6REM6|P43243	SYSPDGKESPSDK	SYSpPDGKESPSpDK	2	TRUE	S(0.043)YS(0.939)PDGKES(0.447)PS(0.57)DK	0.335953	0.265166	0.300708	0.300708	0.371497	0.370747	0.342031	0.370747	0.0180458	0.0504395	none
HSF1	E9PMQ6|Q00613|Q00613-2	GHTDTEGRPPSPPPTSTPEK	GHTDTEGRPPSpPPPTSTpPEK	2	TRUE	GHTDTEGRPPS(0.999)PPPT(0.109)S(0.218)T(0.674)PEK	1.07212	1.47466	1.00878	1.07212	0.793287	0.855417	0.797612	0.797612	0.0182039	0.0508487	none
CLCN7	P51798	VGHMSSVELDDELLDPDMDPPHPFPK	VGHMSpSpVELDDELLDPDMDPPHPFPK	2	TRUE	VGHMS(1)S(1)VELDDELLDPDMDPPHPFPK	0.881564	0.921654	1.03311	0.921654	0.846407	0.777034	0.781717	0.781717	0.0182892	0.0510539	none
RPRD2	Q5VT52|Q5VT52-2|Q5VT52-3	IISPGSSTPSSTRSPPPGRDESYPR	IISpPGSSTPSSTRSpPPPGRDESYPR	2	FALSE	IIS(0.704)PGS(0.198)S(0.053)T(0.056)PS(0.163)S(0.151)T(0.14)RS(0.535)PPPGRDESYPR	0.775345	0.636913	0.611839	0.636913	0.930734	0.990129	0.900623	0.930734	0.0183204	0.0510771	none
ZMYM4	Q5VZL5|Q5VZL5-2|Q5VZL5-4	DNLVSSIHTDDSLEVER	DNLVSpSIHTDDSpLEVER	2	TRUE	DNLVS(0.794)S(0.205)IHT(0.274)DDS(0.727)LEVER	1.05186	1.16014	0.988463	1.05186	0.906728	0.88272	0.829716	0.88272	0.0183211	0.0510771	none
NCOR2	C9JFD3|Q9Y618|Q9Y618-3	SLTGKLEPVSPPSPPHTDPELELVPPR	SLTGKLEPVSpPPSpPPHTDPELELVPPR	2	TRUE	SLTGKLEPVS(1)PPS(1)PPHTDPELELVPPR	0.733925	0.850431	0.902299	0.850431	0.91669	1.03159	1.00289	1.00289	0.0183879	0.0512301	none
SRSF2	Q01130	VDNLTYRTSPDTLR	VDNLTpYRTSPDTLR	1	FALSE	VDNLT(0.592)YRT(0.093)S(0.315)PDTLR	0.953373	0.986596	0.933368	0.953373	0.749804	0.759692	0.732934	0.749804	0.0184275	0.0513076	none
SLC26A6	A0A0C4DFT5|G3XAC1|Q9BXS9|Q9BXS9-3|Q9BXS9-4|Q9BXS9-5|Q9BXS9-7	PVPDSPVSVTR	PVPDSpPVSpVTR	2	TRUE	PVPDS(1)PVS(0.996)VT(0.004)R	1.33962	1.54293	1.24127	1.33962	1.0682	0.994826	1.01835	1.01835	0.018547	0.0516068	none
EIF2S2	P20042	SGDEMIFDPTMSKK	SpGDEMIFDPTMSKK	1	TRUE	S(1)GDEMIFDPTMSKK_S(0.999)GDEMIFDPT(0.001)MSKK	0.799249	0.795789	0.722753	0.795789	0.915613	0.860952	0.869736	0.869736	0.0185644	0.0516221	none
DUT	H0YNJ9|P33316|P33316-2	PCSEETPAISPSKR	PCSpEETPAISpPSKR	2	TRUE	PCS(1)EET(0.001)PAIS(0.923)PS(0.076)KR	1.20927	1.36776	1.33684	1.33684	1.14067	1.1105	1.08452	1.1105	0.0186042	0.0516997	none
PSIP1	O75475|V9GYT7	EDTDHEEKASNEDVTK	EDTpDHEEKASpNEDVTK	2	TRUE	EDT(1)DHEEKAS(0.997)NEDVT(0.003)K	0.497168	0.316989	0.329493	0.329493	0.284622	0.248555	0.263655	0.263655	0.0186211	0.0517134	none
XRN2	Q9H0D6|Q9H0D6-2	KAEDSDSEPEPEDNVR	KAEDSpDSpEPEPEDNVR	2	TRUE	KAEDS(1)DS(1)EPEPEDNVR	0.686506	0.599524	0.70007	0.686506	0.548039	0.573165	0.581049	0.573165	0.018649	0.0517574	none
TJP2	Q9UDY2|Q9UDY2-3|Q9UDY2-7	SRSWEDSPER	SRSWEDSpPER	1	FALSE	S(0.413)RS(0.055)WEDS(0.533)PER	0.957989	0.691607	0.662821	0.691607	0.964299	0.959435	0.966273	0.964299	0.018686	0.0518041	none
CCNL1	Q9UK58	GLNPDGTPALSTLGGFSPASKPSSPR	GLNPDGTPALSpTLGGFSpPASKPSpSPR	3	TRUE	GLNPDGT(0.017)PALS(0.948)T(0.216)LGGFS(0.81)PAS(0.185)KPS(0.468)S(0.355)PR	0.753671	0.9413	0.742053	0.753671	0.992984	0.943022	1.06786	0.992984	0.0186897	0.0518041	none
TNIP1	A0A0A0MRZ4|E7EMV7|Q15025|Q15025-2|Q15025-3|Q15025-4|Q15025-5|Q15025-6|Q15025-7|Q15025-8	ALEEALSIQTPPSSPPTAFGSPEGAGALLR	ALEEALSIQTpPPSpSPPTpAFGSPEGAGALLR	3	TRUE	ALEEALS(0.141)IQT(0.838)PPS(0.561)S(0.561)PPT(0.632)AFGS(0.266)PEGAGALLR	0.620754	0.905907	0.82534	0.82534	0.665957	0.41806	0.563957	0.563957	0.0187232	0.0518637	none
TTC28	Q96AY4	GSISTPNSPVK	GSISpTPNSpPVK	2	TRUE	GS(0.001)IS(0.834)T(0.43)PNS(0.734)PVK	0.625721	0.813854	0.674148	0.674148	0.896445	0.875639	0.944323	0.896445	0.0188449	0.0521672	none
RPS6KB1	P23443|P23443-2|P23443-3|P23443-5	TPVSPVKFSPGDFWGR	TpPVSpPVKFSPGDFWGR	2	TRUE	T(0.839)PVS(0.669)PVKFS(0.491)PGDFWGR	1.33128	1.18103	1.02977	1.18103	0.993238	1.01147	0.92919	0.993238	0.0188684	0.0521988	none
YBX3	P16989	NYAGEEEEEGSGSSEGFDPPATDR	NYAGEEEEEGSpGSSEGFDPPATDR	1	FALSE	NYAGEEEEEGS(0.333)GS(0.333)S(0.333)EGFDPPATDR	0.393538	0.382022	0.402634	0.393538	0.475566	0.473652	0.422382	0.473652	0.0188974	0.0522338	none
HDGFRP2	K7EPS6|Q7Z4V5|Q7Z4V5-3|Q7Z4V5-4	GSGGSSGDELREDDEPVK	GSGGSpSpGDELREDDEPVK	2	TRUE	GS(0.128)GGS(0.936)S(0.936)GDELREDDEPVK	0.820317	0.758903	0.74957	0.758903	0.609691	0.569492	0.549133	0.569492	0.0189236	0.0522338	none
NDUFV3	P56181-2	KVTSPSSSSSSSSSDSESDDEADVSEVTPR	KVTSPSSSSSSSSSDSpESpDDEADVSEVTPR	2	TRUE	KVTSPSSSSSS(0.001)S(0.009)S(0.105)S(0.29)DS(0.783)ES(0.811)DDEADVSEVTPR	1.09146	1.1222	1.05096	1.09146	0.940445	0.92002	0.860553	0.92002	0.0189269	0.0522338	none
RANBP2	P49792	SALSPSKSPAK	SALSpPSKSpPAK	2	TRUE	S(0.131)ALS(0.498)PS(0.375)KS(0.995)PAK	1.11341	1.3423	1.10359	1.11341	0.912834	0.924892	0.910504	0.912834	0.0189293	0.0522338	none
VAV2	P52735-3	ASSRSPVFTPR	ASSpRSpPVFTPR	2	TRUE	AS(0.243)S(0.875)RS(0.882)PVFTPR_AS(0.121)S(0.901)RS(0.977)PVFT(0.001)PR	1.17169	1.0523	1.17694	1.17169	1.02958	0.973544	0.976104	0.976104	0.0189963	0.0523568	none
NFATC2IP	Q8NCF5	KTEFLDLDNSPLSPPSPR	KTEFLDLDNSPLSpPPSpPR	2	TRUE	KTEFLDLDNS(0.446)PLS(0.642)PPS(0.912)PR	1.09992	1.29951	1.2737	1.2737	0.963741	1.0427	1.04734	1.0427	0.0189981	0.0523568	none
GTF2I	P78347|P78347-2|P78347-3|P78347-4	SPGSNSK	SpPGSNSK	1	TRUE	S(1)PGSNSK	1.18217	1.23895	1.31707	1.23895	1.03862	1.13669	0.987642	1.03862	0.0190569	0.0524853	none
NHS	A0A087WU78|A0A087WWC4|Q6T4R5|Q6T4R5-2|Q6T4R5-3|Q6T4R5-4	RVQQEIDSDESPVAR	RVQQEIDSpDESpPVAR	2	TRUE	RVQQEIDS(1)DES(1)PVAR	0.678346	0.575242	0.803829	0.678346	0.943803	0.895105	1.00126	0.943803	0.0190717	0.0524926	none
SLC38A1	F8VX04|F8VX12|Q9H2H9	SLTNSHLEKK	SLTpNSHLEKK	1	FALSE	S(0.432)LT(0.565)NS(0.004)HLEKK	0.766393	0.809787	0.969924	0.809787	1.08643	1.12782	0.969254	1.08643	0.0191139	0.0525753	none
SRSF9	Q13242	STSYGYSR	STSpYGYSR	1	TRUE	S(0.001)T(0.001)S(0.998)YGYSR_S(0.039)T(0.186)S(0.771)Y(0.005)GYSR	0.25242	0.292464	0.227977	0.25242	0.329617	0.313958	0.266559	0.313958	0.0192224	0.0528401	none
RIOK2	Q9BVS4	SSGDPEQIKEDSLSEESADAR	SpSGDPEQIKEDSpLSEESADAR	2	TRUE	S(0.805)S(0.195)GDPEQIKEDS(0.977)LS(0.022)EESADAR	0.900094	0.990471	1.11884	0.990471	0.869783	0.809958	0.874278	0.869783	0.0192469	0.0528741	none
DHX16	A0A140T947|A2AB15|O60231	QQTEKPESEDEWERTER	QQTEKPESpEDEWERTER	1	TRUE	QQTEKPES(1)EDEWERTER	0.834829	0.879812	0.630796	0.834829	0.988352	0.930695	0.928323	0.930695	0.019319	0.0530383	none
MAP4	P27816	DMSPLSETEMALGK	DMSpPLSETpEMALGK	2	TRUE	DMS(0.986)PLS(0.45)ET(0.563)EMALGK	1.42235	2.99188	1.40346	1.42235	1.08158	1.08006	0.998985	1.08006	0.0193466	0.0530804	Soluble
RBM12B	Q8IXT5	HSPEDFR	HSpPEDFR	1	TRUE	HS(1)PEDFR	0.543386	0.615188	0.306373	0.543386	0.287758	0.251333	0.254114	0.254114	0.019384	0.0531493	Soluble
GCFC2	P16383	QRAADSSDSDGAEESPAEPGAPR	QRAADSpSpDSpDGAEESPAEPGAPR	3	TRUE	QRAADS(1)S(1)DS(1)DGAEESPAEPGAPR	0.618277	0.684875	0.558017	0.618277	0.813501	0.837791	0.75664	0.813501	0.0193986	0.0531555	none
PROSER2	Q86WR7	APSPPVEHPR	APSpPPVEHPR	1	TRUE	APS(1)PPVEHPR	0.776688	0.729419	0.718954	0.729419	0.917593	0.914538	0.989278	0.917593	0.0194243	0.0531924	none
TRIP10	Q15642	APSDSSLGTPSDGRPELR	APSpDSSpLGTPSDGRPELR	2	TRUE	APS(0.956)DS(0.256)S(0.78)LGT(0.008)PSDGRPELR	1.12789	1.32426	1.47204	1.32426	1.07596	1.06816	1.0754	1.0754	0.0194409	0.0532011	none
CHD1	O14646|O14646-2	RQIDSSEEDDDEEDYDNDKR	RQIDSpSEEDDDEEDYpDNDKR	2	TRUE	RQIDS(0.743)S(0.314)EEDDDEEDY(0.943)DNDKR	0.0607259	0.0728246	0.12742	0.0728246	0.197003	0.158224	0.172094	0.172094	0.0194521	0.0532011	Insoluble
SP100	E9PHV6|H7C1G8|H7C4B4|P23497|P23497-2|P23497-3|P23497-4|P23497-6|P23497-7	RVIGQDHDFSESSEEEAPAEASSGALR	RVIGQDHDFSpESpSpEEEAPAEASSGALR	3	TRUE	RVIGQDHDFS(1)ES(1)S(1)EEEAPAEASSGALR	1.07229	0.94607	0.827893	0.94607	0.670731	0.742437	0.593654	0.670731	0.0195515	0.053439	none
TOP2A	P11388|P11388-2|P11388-3|P11388-4	GSVPLSSSPPATHFPDETEITNPVPK	GSVPLSSpSPPATpHFPDETEITNPVPK	2	FALSE	GS(0.001)VPLS(0.115)S(0.528)S(0.51)PPAT(0.572)HFPDET(0.236)EIT(0.039)NPVPK	0.125985	0.14312	0.0880158	0.125985	0.0825126	0.0636791	0.0580168	0.0636791	0.0197213	0.0538669	Soluble
FAM129B	Q96TA1|Q96TA1-2	GLLAQGLRPESPPPAGPLLNGAPAGESPQPK	GLLAQGLRPESpPPPAGPLLNGAPAGESpPQPK	2	TRUE	GLLAQGLRPES(1)PPPAGPLLNGAPAGES(1)PQPK	1.26852	1.32565	1.03562	1.26852	0.957511	1.06721	0.990407	0.990407	0.0197329	0.0538669	none
DNTTIP2	J3KP30|Q5QJE6	ESYTEEIVSEAESHVSGISR	ESYTEEIVSpEAESHVSpGISR	2	TRUE	ES(0.001)Y(0.015)T(0.033)EEIVS(0.934)EAES(0.191)HVS(0.789)GIS(0.036)R_ESYT(0.006)EEIVS(0.994)EAES(0.318)HVS(0.651)GIS(0.031)R_ESYT(0.021)EEIVS(0.978)EAES(0.209)HVS(0.77)GIS(0.022)R	0.202106	0.20452	0.199668	0.202106	0.191551	0.122369	0.162767	0.162767	0.019791	0.0539912	none
ZC3H18	E7ERS3|Q86VM9	GPSQEEEDNHSDEEDRASEPK	GPSQEEEDNHSpDEEDRASpEPK	2	TRUE	GPSQEEEDNHS(1)DEEDRAS(1)EPK	0.815558	0.741581	0.807735	0.807735	0.598438	0.611345	0.525565	0.598438	0.0198162	0.0540261	none
BPTF	E7ETD6|Q12830|Q12830-4	ESHTPVSIQEEIVGDFK	ESHTpPVSpIQEEIVGDFK	2	TRUE	ES(0.019)HT(0.981)PVS(1)IQEEIVGDFK	0.865173	1.08349	0.867296	0.867296	0.780688	0.78604	0.74053	0.780688	0.0198599	0.0541109	none
MYO18A	Q92614|Q92614-4	YSHSYLSDSDTEAK	YSHSYLSpDSpDTEAK	2	TRUE	YSHS(0.003)YLS(0.989)DS(0.91)DT(0.098)EAK_YS(0.001)HS(0.065)Y(0.011)LS(0.922)DS(0.988)DT(0.012)EAK	0.617615	0.562355	0.796287	0.617615	0.465799	0.434488	0.588733	0.465799	0.0198981	0.0541547	none
EEF1D	A0A087X1X7|E9PI39|E9PK01|E9PL71|E9PQ49|E9PQZ1|E9PRY8|H0YE58|P29692|P29692-2|P29692-3|P29692-4	ATAPQTQHVSPMR	ATAPQTQHVSpPMR	1	TRUE	ATAPQT(0.105)QHVS(0.895)PMR_ATAPQTQHVS(1)PMR_ATAPQT(0.006)QHVS(0.994)PMR_ATAPQT(0.001)QHVS(0.999)PMR	0.809068	0.820777	0.916136	0.820777	0.972851	0.983333	0.9854	0.983333	0.0199074	0.0541547	none
MAGED2	Q5H909|Q9UNF1|Q9UNF1-2	HLDGEEDGSSDQSQASGTTGGRR	HLDGEEDGSpSpDQSQASGTTGGRR	2	TRUE	HLDGEEDGS(0.999)S(0.993)DQS(0.009)QASGTTGGRR	0.923849	0.772646	0.619725	0.772646	0.959207	0.944557	0.942862	0.944557	0.0199164	0.0541547	none
DDX21	Q9NR30	NEEPSEEEIDAPKPK	NEEPSpEEEIDAPKPK	1	TRUE	NEEPS(1)EEEIDAPKPK	0.420182	0.23397	0.64481	0.420182	0.274935	0.203057	0.254249	0.254249	0.019926	0.0541547	Soluble
ANP32B	Q92688	KRETDDEGEDD	KRETpDDEGEDD	1	TRUE	KRET(1)DDEGEDD	1.29624	1.37415	1.24227	1.29624	1.02019	1.07629	1.11189	1.07629	0.019939	0.054156	none
FAF1	Q9UNN5	RSSPAQTR	RSpSPAQTR	1	TRUE	RS(0.887)S(0.113)PAQTR	1.18369	1.0915	1.33417	1.18369	0.889036	1.01556	1.01256	1.01256	0.0200036	0.0542974	none
ZRANB2	O95218|O95218-2	ENVEYIEREESDGEYDEFGRK	ENVEYIEREESpDGEYDEFGRK	1	TRUE	ENVEYIEREES(1)DGEYDEFGRK	1.17353	1.51011	1.08074	1.17353	0.995469	0.978889	0.853921	0.978889	0.0201539	0.0546489	none
USP9X	Q93008|Q93008-1	NGILAIEGTGSDVDDDMSGDEKQDNESNVDPR	NGILAIEGTGSDVDDDMSpGDEKQDNESpNVDPR	2	TRUE	NGILAIEGT(0.099)GS(0.113)DVDDDMS(0.796)GDEKQDNES(0.992)NVDPR	0.987353	1.12859	1.03163	1.03163	0.838285	0.912833	0.877745	0.877745	0.0201714	0.0546489	none
SSRP1	Q08945	SKEFVSSDESSSGENK	SKEFVSpSpDESpSpSGENK	4	TRUE	SKEFVS(0.981)S(0.986)DES(0.964)S(0.909)S(0.16)GENK_SKEFVS(0.981)S(0.992)DES(0.997)S(0.913)S(0.117)GENK_SKEFVS(0.922)S(0.903)DES(0.99)S(0.918)S(0.267)GENK_SKEFVS(0.714)S(0.763)DES(0.995)S(0.946)S(0.581)GENK	0.221959	0.213433	0.196093	0.213433	0.314881	0.23706	0.276174	0.276174	0.0201765	0.0546489	none
IL6ST	P40189|P40189-3	SHIAQWSPHTPPR	SHIAQWSpPHTpPPR	2	TRUE	S(0.125)HIAQWS(0.929)PHT(0.946)PPR	0.60173	0.698879	0.573717	0.60173	0.882801	0.824092	0.821951	0.824092	0.0201837	0.0546489	none
RTN4	Q9NQC3|Q9NQC3-5	RRGSSGSVDETLFALPAASEPVIR	RRGSpSpGSVDETpLFALPAASEPVIR	3	TRUE	RRGS(0.884)S(0.61)GS(0.61)VDET(0.896)LFALPAASEPVIR	1.01457	0.924174	0.932465	0.932465	1.07223	1.19817	1.11021	1.11021	0.0202718	0.0548531	none
DDX59	Q5T1V6|Q5T1V6-2	LSNPQKADSEPESPLNASYVYK	LSNPQKADSpEPESpPLNASYVYK	2	TRUE	LS(0.007)NPQKADS(0.996)EPES(0.996)PLNAS(0.001)Y(0.001)VYK	0.426797	0.835845	0.881998	0.835845	0.981519	0.982278	0.975625	0.981519	0.02033	0.0549763	none
FLNA	P21333|P21333-2|Q5HY54|Q60FE5	CSGPGLSPGMVR	CSGPGLSpPGMVR	1	TRUE	CSGPGLS(1)PGMVR	0.890426	0.713699	0.896222	0.890426	1.07737	1.04829	0.971261	1.04829	0.0203447	0.0549817	none
SRRM2	Q9UQ35	SVSPCSNVESR	SpVSpPCSpNVESR	3	TRUE	S(1)VS(1)PCS(1)NVESR_S(1)VS(1)PCS(0.997)NVES(0.003)R	1.37465	1.18187	0.592107	1.18187	0.86194	0.943338	0.412378	0.86194	0.0204118	0.0551283	none
CARHSP1	H3BNU9|H3BPY5|H3BSW7|H3BTK3|H3BUY4|I3L3X8|Q9Y2V2	SRERSPSPLRGNVVPSPLPTR	SRERSpPSpPLRGNVVPSPLPTR	2	TRUE	S(0.33)RERS(0.679)PS(0.991)PLRGNVVPSPLPTR	0.807045	1.02429	0.725239	0.807045	1.29649	1.04993	1.06806	1.06806	0.0204981	0.055327	none
NDRG3	Q5TH30|Q9UGV2	SRTHSTSSSLGSGESPFSR	SpRTpHSpTSSpSLGSGESPFSR	4	TRUE	S(0.657)RT(0.709)HS(0.846)T(0.589)S(0.258)S(0.466)S(0.429)LGS(0.036)GES(0.008)PFS(0.002)R	0.806562	0.806159	0.826252	0.806562	1.05106	1.01572	0.926745	1.01572	0.0205687	0.0554252	none
NBAS	A2RRP1|A2RRP1-2	AGEEDEGEEDSDSDYEISAK	AGEEDEGEEDSpDSpDYEISAK	2	TRUE	AGEEDEGEEDS(0.997)DS(0.984)DY(0.019)EISAK	1.06154	1.08142	0.998987	1.06154	0.858841	0.914175	0.939212	0.914175	0.02058	0.0554252	none
SRRM1	A9Z1X7|M0R088|Q8IYB3	SRVSVSPGR	SRVSpVSpPGR	2	TRUE	S(0.529)RVS(0.606)VS(0.866)PGR	1.16771	1.31131	0.779679	1.16771	1.00084	1.03737	0.618769	1.00084	0.0205817	0.0554252	none
IWS1	Q96ST2	TIASDSEEEAGK	TpIASDSpEEEAGK	2	TRUE	T(0.983)IAS(0.017)DS(1)EEEAGK	1.29267	1.09753	1.32177	1.29267	1.09942	1.06703	1.05225	1.06703	0.0205858	0.0554252	none
PBRM1	Q86U86|Q86U86-8	RATSPSSSVSGDFDDGHHSVSTPGPSR	RATpSPSSSVSGDFDDGHHSVSTPGPSR	1	FALSE	RAT(0.375)S(0.375)PS(0.109)S(0.109)S(0.025)VS(0.007)GDFDDGHHSVSTPGPSR	0.52158	0.418841	0.281125	0.418841	0.550464	0.479174	0.527595	0.527595	0.0206635	0.0555999	none
ZRANB2	O95218|O95218-2	ENVEYIEREESDGEYDEFGR	ENVEYIEREESpDGEYDEFGR	1	TRUE	ENVEYIEREES(1)DGEYDEFGR	1.14948	1.18691	0.952907	1.14948	0.995469	0.978889	0.853921	0.978889	0.0206839	0.0556201	none
SRRM2	Q9UQ35	SPSPASGR	SpPSpPASGR	2	TRUE	S(1)PS(0.867)PAS(0.133)GR	1.39532	1.47234	0.500919	1.39532	0.86194	0.943338	0.412378	0.86194	0.0207119	0.0556609	none
DENND4C	R4GN35	HSQPSPEPHSPTEPPAWGSSIVK	HSQPSpPEPHSpPTEPPAWGSSIVK	2	TRUE	HS(0.027)QPS(0.968)PEPHS(0.574)PT(0.431)EPPAWGSSIVK	1.10405	1.3386	1.25315	1.25315	0.980528	0.986776	0.956187	0.980528	0.0207436	0.0557114	none
SPTBN1	Q01082|Q01082-3	GEQVSQNGLPAEQGSPR	GEQVSQNGLPAEQGSpPR	1	TRUE	GEQVSQNGLPAEQGS(1)PR	0.759449	0.814424	0.911229	0.814424	0.603522	0.645991	0.62616	0.62616	0.0208035	0.0558375	none
JUNB	P17275	SRDATPPVSPINMEDQER	SRDATpPPVSpPINMEDQER	2	TRUE	S(0.007)RDAT(0.993)PPVS(1)PINMEDQER	0.820659	0.829711	0.856068	0.829711	0.661495	0.739999	0.706122	0.706122	0.0208791	0.0560056	none
ZC3H13	Q5T200|Q5T200-2	RSSPESDR	RSSpPESDR	1	TRUE	RS(0.196)S(0.799)PES(0.005)DR	1.10542	0.7898	0.960383	0.960383	0.782449	0.74048	0.694459	0.74048	0.0209137	0.0560364	none
NIFK	Q9BYG3	TVDSQGPTPVCTPTFLER	TVDSQGPTpPVCTpPTFLER	2	TRUE	T(0.036)VDS(0.327)QGPT(0.648)PVCT(0.956)PT(0.033)FLER	0.163876	0.246678	0.220913	0.220913	0.168115	0.122031	0.163944	0.163944	0.0209165	0.0560364	none
DOCK7	H0Y7L2|Q96N67|Q96N67-2|Q96N67-3|Q96N67-4|Q96N67-5|Q96N67-6	NSSIVGR	NSSpIVGR	1	FALSE	NS(0.292)S(0.708)IVGR	1.11385	1.03163	1.05186	1.05186	0.944753	0.97277	0.911602	0.944753	0.0209564	0.0561087	none
SP100	E9PHV6|H7C1G8|H7C4B4|P23497|P23497-2|P23497-3|P23497-4|P23497-6|P23497-7	VIGQDHDFSESSEEEAPAEASSGALR	VIGQDHDFSpESpSpEEEAPAEASSGALR	3	TRUE	VIGQDHDFS(1)ES(1)S(1)EEEAPAEASSGALR	0.929859	0.940304	0.831924	0.929859	0.670731	0.742437	0.593654	0.670731	0.0210594	0.0563496	none
NOC2L	Q9Y3T9	EAARSPDKPGGSPSASR	EAARSpPDKPGGSPSpASR	2	TRUE	EAARS(1)PDKPGGS(0.169)PS(0.809)AS(0.021)R	0.408501	0.31404	0.390948	0.390948	0.335634	0.241957	0.319896	0.319896	0.0210839	0.0563802	none
SRRM2	Q9UQ35	SRSGSSPEVK	SpRSGSpSpPEVK	3	TRUE	S(0.895)RS(0.129)GS(0.98)S(0.997)PEVK	1.09556	1.45223	0.535298	1.09556	0.86194	0.943338	0.412378	0.86194	0.0211081	0.05641	none
FAM208A	Q9UK61|Q9UK61-3	KLQQFSPLSDYEGQEEEMNGTK	KLQQFSPLSpDYpEGQEEEMNGTK	2	TRUE	KLQQFS(0.444)PLS(0.571)DY(0.985)EGQEEEMNGTK	0.209269	0.341776	0.278318	0.278318	0.447583	0.366959	0.359587	0.366959	0.0211554	0.0565014	none
ARHGAP35	Q9NRY4	NIIEATHMYDNAAEACSTTEEVFNSPR	NIIEATHMYDNAAEACSTTEEVFNSpPR	1	TRUE	NIIEATHMYDNAAEACS(0.001)T(0.001)T(0.001)EEVFNS(0.997)PR	0.771882	0.696288	0.92947	0.771882	0.980216	0.974992	0.9848	0.980216	0.0211991	0.0565833	none
EIF2AK1	Q9BQI3|Q9BQI3-2	AAIELPSLEVLSDQEEDREQCGVK	AAIELPSpLEVLSpDQEEDREQCGVK	2	TRUE	AAIELPS(1)LEVLS(1)DQEEDREQCGVK	1.1043	1.20799	1.31398	1.20799	1.00273	1.02879	0.980719	1.00273	0.0212179	0.0565986	none
SRRM2	Q9UQ35	SSSSPPPKQK	SpSSpSpPPPKQK	3	TRUE	S(0.894)S(0.632)S(0.804)S(0.67)PPPKQK	1.26197	1.25614	0.638327	1.25614	0.86194	0.943338	0.412378	0.86194	0.0214142	0.0570869	none
FIP1L1	Q6UN15|Q6UN15-3	ERDHSPTPSVFNSDEER	ERDHSpPTPSVFNSDEER	1	TRUE	ERDHS(0.989)PT(0.011)PSVFNSDEER	0.889847	0.761752	0.745421	0.761752	0.973747	0.965899	0.914086	0.965899	0.0214583	0.0571548	none
SRRM2	Q9UQ35	VTSRTTPR	VTSRTpTpPR	2	TRUE	VT(0.001)S(0.003)RT(0.997)T(0.999)PR	1.23728	1.2109	0.548784	1.2109	0.86194	0.943338	0.412378	0.86194	0.0214661	0.0571548	none
WDR44	Q5JSH3|Q5JSH3-2|Q5JSH3-4	SVRDEVFHTDQDDPSSSDDEGMPYTRPVK	SVRDEVFHTDQDDPSpSpSpDDEGMPYTRPVK	3	TRUE	SVRDEVFHTDQDDPS(1)S(1)S(1)DDEGMPYTRPVK	0.843877	0.945351	1.01702	0.945351	1.14274	1.11194	1.0436	1.11194	0.0214868	0.0571747	none
EML2	C9JRL6|K7ESL7|O95834-2|O95834-3	VGGYATSPSSPK	VGGYATSpPSSpPK	2	TRUE	VGGYAT(0.08)S(0.905)PS(0.15)S(0.864)PK	1.22549	1.17918	1.21267	1.21267	1.04278	0.973555	1.03545	1.03545	0.0215984	0.0574364	none
BCLAF1	E9PK09|E9PK91|Q9NYF8	SSSSSASPSSPSSREEK	SSSSSASpPSSpPSSREEK	2	TRUE	S(0.002)S(0.001)S(0.005)S(0.008)S(0.032)AS(0.796)PS(0.243)S(0.487)PS(0.227)S(0.199)REEK	0.516709	0.458537	0.351011	0.458537	0.368881	0.357573	0.306964	0.357573	0.021657	0.0575568	none
MYBBP1A	Q9BQG0|Q9BQG0-2	EIPSATQSPISKK	EIPSATpQSpPISKK	2	TRUE	EIPS(0.473)AT(0.54)QS(0.931)PIS(0.057)KK	0.395375	0.349266	0.474647	0.395375	0.343104	0.282704	0.33191	0.33191	0.0217187	0.0576852	none
TJP2	Q9UDY2|Q9UDY2-3|Q9UDY2-7	GSYGSDAEEEEYR	GSYpGSpDAEEEEYR	2	TRUE	GS(0.447)Y(0.563)GS(0.99)DAEEEEYR	1.28163	1.17547	1.57941	1.28163	0.964299	0.959435	0.966273	0.964299	0.0217361	0.0576962	none
NAV1	A0A0A0MRJ3|Q8NEY1|Q8NEY1-2|Q8NEY1-3|Q8NEY1-4|Q8NEY1-7	RNSTIVLR	RNSpTIVLR	1	TRUE	RNS(0.971)T(0.029)IVLR	1.12261	1.00379	1.36315	1.12261	0.957176	0.908241	0.938306	0.938306	0.021948	0.0582156	none
LYSMD2	Q8IV50	APRPSAPSPPPRSRSGSESEEAELSLSLAR	APRPSAPSpPPPRSpRSpGSpESEEAELSLSLAR	4	TRUE	APRPS(0.507)APS(0.857)PPPRS(0.942)RS(0.766)GS(0.735)ES(0.158)EEAELS(0.022)LS(0.013)LAR	0.939868	0.970708	0.743868	0.939868	1.11869	1.03341	1.05552	1.05552	0.0219587	0.0582156	none
HSPB1	P04792	QLSSGVSEIRHTADRWR	QLSpSGVSEIRHTADRWR	1	FALSE	QLS(0.5)S(0.5)GVSEIRHTADRWR	0.408101	0.640173	0.791394	0.640173	0.877951	0.801111	0.881981	0.877951	0.0220427	0.0584023	none
CCDC86	Q9H6F5	QQDLHLESPQRQPEYSPESPR	QQDLHLESPQRQPEYSPESpPR	1	TRUE	QQDLHLESPQRQPEYS(0.029)PES(0.971)PR	0.288191	0.110498	0.156239	0.156239	0.143567	0.0929749	0.10357	0.10357	0.0220813	0.0584688	Soluble
BUD13	Q9BRD0	HGSSDISSPR	HGSSDISSpPR	1	FALSE_TRUE	HGSS(0.004)DIS(0.457)S(0.539)PR_HGSSDIS(0.054)S(0.946)PR	0.822532	0.761031	0.86752	0.822532	0.629362	0.670801	0.510564	0.629362	0.0221152	0.0585227	none
MCM2	P49736	TDALTSSPGR	TDALTSSpPGR	1	TRUE	TDALTS(0.003)S(0.997)PGR	1.33312	0.834888	1.08154	1.08154	0.857914	0.851931	0.866555	0.857914	0.0221559	0.0585945	none
AKAP2	Q9Y2D5|Q9Y2D5-4|Q9Y2D5-5|Q9Y2D5-6|Q9Y2D5-7	TNGHSPSQPR	TNGHSpPSQPR	1	TRUE	TNGHS(0.998)PS(0.001)QPR	0.750453	0.642288	0.591905	0.642288	0.45244	0.534403	0.537704	0.534403	0.0222096	0.0587007	none
CDK13	Q14004|Q14004-2	LYSSEESRPYTNK	LYSSEESRPYTpNK	1	TRUE	LYS(0.005)S(0.04)EES(0.006)RPY(0.007)T(0.943)NK	0.46247	0.577092	0.434259	0.46247	0.847024	0.756395	0.878319	0.847024	0.0223209	0.0589491	Insoluble
ACIN1	E7EQT4|Q9UKV3|Q9UKV3-5|S4R3H4	SRSPDSSGSR	SRSpPDSSGSR	1	FALSE	S(0.285)RS(0.712)PDS(0.002)SGSR	0.336102	0.262512	0.31906	0.31906	0.235066	0.256781	0.167324	0.235066	0.0223309	0.0589491	none
WDR44	Q5JSH3|Q5JSH3-2|Q5JSH3-4	EYVSNDAAQSDDEEKLQSQPTDTDGGR	EYVSNDAAQSpDDEEKLQSQPTDTDGGR	1	TRUE	EYVSNDAAQS(1)DDEEKLQSQPTDTDGGR	1.22553	1.40778	1.22157	1.22553	1.14274	1.11194	1.0436	1.11194	0.0223692	0.0590142	none
LARP7	Q4G0J3|Q4G0J3-3	DIEISTEEEKDTGDLKDSSLLK	DIEISpTpEEEKDTGDLKDSSLLK	2	FALSE	DIEIS(0.664)T(0.664)EEEKDT(0.66)GDLKDS(0.006)S(0.007)LLK	0.831976	0.817628	0.726737	0.817628	0.991596	0.878865	0.910891	0.910891	0.0224003	0.0590361	none
POLR2A	A0A0C4DGZ0	YSPTSPTYSPTSPK	YSPTSpPTYSPTpSPK	2	TRUE	YS(0.001)PT(0.085)S(0.834)PT(0.08)Y(0.001)S(0.011)PT(0.588)S(0.401)PK	0.4308	0.706799	0.443299	0.443299	0.709762	0.672905	0.681171	0.681171	0.022411	0.0590361	none
SRP72	O76094|O76094-2	TVSSPPTSPRPGSAATVSASTSNIIPPR	TVSSpPPTSpPRPGSAATVSASTSNIIPPR	2	TRUE	T(0.011)VS(0.109)S(0.881)PPT(0.189)S(0.811)PRPGSAATVSASTSNIIPPR	1.04708	1.04267	1.08356	1.04708	0.825233	0.853128	0.875657	0.853128	0.0224184	0.0590361	none
PSIP1	O75475|V9GYT7	QVETEEAGVVTTATASVNLKVSPK	QVETEEAGVVTTATASVNLKVSpPK	1	FALSE_TRUE	QVETEEAGVVT(0.035)T(0.223)AT(0.223)AS(0.223)VNLKVS(0.295)PK_QVETEEAGVVTTATAS(0.001)VNLKVS(0.999)PK	0.139309	0.203407	0.227693	0.203407	0.284622	0.248555	0.263655	0.263655	0.0224398	0.0590452	none
SRRM2	Q9UQ35	RGEGDAPFSEPGTTSTQRPSSPETATK	RGEGDAPFSEPGTTSTQRPSpSpPETATK	2	FALSE	RGEGDAPFS(0.002)EPGT(0.069)T(0.073)S(0.08)T(0.089)QRPS(0.746)S(0.733)PET(0.195)AT(0.013)K	1.27864	1.53193	0.500666	1.27864	0.86194	0.943338	0.412378	0.86194	0.0224492	0.0590452	none
WNK1	F5GWT4|Q9H4A3|Q9H4A3-2|Q9H4A3-5|Q9H4A3-6|Q9H4A3-7	DVDDGSGSPHSPHQLSSK	DVDDGSGSpPHSPHQLSpSK	2	TRUE	DVDDGS(0.009)GS(0.991)PHSPHQLS(0.857)S(0.143)K_DVDDGS(0.009)GS(0.604)PHS(0.387)PHQLS(0.853)S(0.147)K	1.2038	1.30191	1.1069	1.2038	1.05223	1.0458	1.01107	1.0458	0.0225452	0.0592618	none
TPX2	Q9ULW0|Q9ULW0-2	SLRLSAQKDLEQK	SpLRLSpAQKDLEQK	2	TRUE	S(1)LRLS(1)AQKDLEQK	0.892354	0.921806	0.660407	0.892354	0.599164	0.63513	0.646972	0.63513	0.0226315	0.0594174	none
NCL	C9JLB1|C9JWL1|C9JYW2|P19338	LELQGPRGSPNAR	LELQGPRGSpPNAR	1	TRUE	LELQGPRGS(1)PNAR	0.36857	0.170532	0.350392	0.350392	0.413965	0.34122	0.39457	0.39457	0.0226319	0.0594174	none
STK11IP	C9JQV3|Q8N1F8|Q8N1F8-2	RASISEPSDTDPEPR	RASISpEPSpDTpDPEPR	3	TRUE	RAS(0.303)IS(0.821)EPS(0.997)DT(0.879)DPEPR	1.17349	0.941401	0.986552	0.986552	0.861302	0.749336	0.821037	0.821037	0.0227397	0.0596642	none
SAFB	Q15424|Q15424-2|Q15424-3|Q15424-4	SVVSFDKVKEPR	SVVSpFDKVKEPR	1	TRUE	SVVS(1)FDKVKEPR	0.124617	0.110249	0.0969671	0.110249	0.162894	0.142465	0.12318	0.142465	0.0228293	0.059863	none
ARHGAP21	Q5T5U3	GDEADDERSELISEGRPVETDSESEFPVFPTALTSER	GDEADDERSELISEGRPVETpDSESpEFPVFPTALTSER	2	TRUE	GDEADDERSELIS(0.001)EGRPVET(0.767)DS(0.332)ES(0.9)EFPVFPTALTSER	0.412643	0.66006	0.885407	0.66006	0.85781	0.952243	0.828514	0.85781	0.0228867	0.0599769	none
PAXBP1	Q9Y5B6|Q9Y5B6-2	EDENDASDDEDDDEKRR	EDENDASpDDEDDDEKRR	1	TRUE	EDENDAS(1)DDEDDDEKRR	0.827095	1.04639	0.958065	0.958065	0.797039	0.828182	0.835119	0.828182	0.0229342	0.0600652	none
DAP	P51397	SSPPEGK	SpSPPEGK	1	FALSE	S(0.5)S(0.5)PPEGK	1.20499	0.82311	0.952284	0.952284	0.949012	0.724913	0.710614	0.724913	0.0230023	0.0602069	none
CDK12	Q9NYV4|Q9NYV4-2|Q9NYV4-3	SRHSSISPVRLPLNSSLGAELSR	SRHSpSpISpPVRLPLNSSLGAELSR	3	TRUE	S(0.027)RHS(0.982)S(0.994)IS(0.997)PVRLPLNSSLGAELSR	0.815045	0.741455	0.988844	0.815045	1.07636	1.1156	1.03302	1.07636	0.0230724	0.060354	none
ANAPC1	Q9H1A4	LLGSLDEVVLLSPVPELRDSSK	LLGSpLDEVVLLSPVPELRDSSpK	2	TRUE	LLGS(1)LDEVVLLS(0.316)PVPELRDS(0.325)S(0.359)K	1.24017	1.07745	0.947984	1.07745	0.804663	0.886377	0.843029	0.843029	0.0231108	0.060418	none
DLG1	A0A0C4DFT3|Q12959-2|Q12959-4|Q12959-8	NKDQSEQETSDADQHVTSNASDSESSYR	NKDQSEQETSDADQHVTSNASpDSESSYR	1	TRUE	NKDQSEQETSDADQHVT(0.02)S(0.143)NAS(0.816)DS(0.015)ES(0.003)S(0.003)YR	1.15587	1.07375	1.04743	1.07375	0.974584	0.919387	1.00154	0.974584	0.0231505	0.0604851	none
NOL8	Q76FK4|Q76FK4-2	RNSISDDDTDSEDELR	RNSISpDDDTpDSpEDELR	3	TRUE	RNS(0.005)IS(0.999)DDDT(0.997)DS(1)EDELR	0.288644	0.374727	0.390956	0.374727	0.427126	0.380672	0.461684	0.427126	0.0232196	0.060629	none
RBM10	A0A0A0MR66	HRHSPTGPPGFPR	HRHSpPTGPPGFPR	1	TRUE	HRHS(0.999)PT(0.001)GPPGFPR_HRHS(0.99)PT(0.01)GPPGFPR	0.621904	0.525313	0.605633	0.605633	0.719875	0.733781	0.710367	0.719875	0.0232415	0.0606495	none
SRRM2	Q9UQ35	SRASPVSR	SpRASpPVSR	2	TRUE	S(1)RAS(0.71)PVS(0.29)R	1.23262	1.43242	0.525449	1.23262	0.86194	0.943338	0.412378	0.86194	0.0233234	0.0608265	none
NCL	C9JLB1|C9JWL1|C9JYW2|P19338	VVVSPTKK	VVVSpPTKK	1	TRUE	VVVS(0.822)PT(0.178)KK	0.329614	0.329781	0.302812	0.329614	0.413965	0.34122	0.39457	0.39457	0.0234067	0.0609767	none
DHX57	A0A087WW12|A0A087WZ11|Q6P158|Q6P158-2|Q6P158-3	GLSGEEEDDEPDCCNDER	GLSpGEEEDDEPDCCNDER	1	TRUE	GLS(1)GEEEDDEPDCCNDER	0.825507	0.84449	0.760502	0.825507	0.710536	0.673789	0.712214	0.710536	0.0234092	0.0609767	none
YTHDC1	J3QR07|Q96MU7|Q96MU7-2	GISPIVFDRSGSSASESYAGSEK	GISpPIVFDRSpGSpSpASpESYAGSEK	5	TRUE	GIS(0.996)PIVFDRS(0.986)GS(0.997)S(0.997)AS(0.992)ES(0.028)Y(0.003)AGSEK	0.223189	0.30868	0.231286	0.231286	0.192541	0.144568	0.187198	0.187198	0.0235191	0.0612261	none
RBM34	A2A2V2|H7C5M1|P42696|P42696-2|Q5TCT4	KRSVQEGENPDDGVRGSPPEDYR	KRSpVQEGENPDDGVRGSpPPEDYR	2	TRUE	KRS(1)VQEGENPDDGVRGS(1)PPEDYR	0.268757	0.244221	0.298413	0.268757	0.26037	0.173601	0.208372	0.208372	0.0235883	0.0613694	none
SRRM1	A9Z1X7|M0R088|Q8IYB3	SRVSVSPGR	SpRVSVSpPGR	2	TRUE	S(0.574)RVS(0.435)VS(0.991)PGR_S(0.688)RVS(0.402)VS(0.909)PGR	1.17028	1.32649	0.813674	1.17028	1.00084	1.03737	0.618769	1.00084	0.0236748	0.0615446	none
LMNB2	J9JID7|Q03252	LKLSPSPSSR	LKLSpPSPSSR	1	TRUE	LKLS(0.988)PS(0.011)PSSR	0.488661	0.545471	0.550258	0.545471	0.40771	0.413491	0.436908	0.413491	0.0236841	0.0615446	none
ATXN2	F8VQP2|F8WB06|H0YH87|Q99700|Q99700-2|Q99700-4|Q99700-5|V9GY86	TSPSGGTWSSVVSGVPRLSPK	TSpPSGGTWSSVVSGVPRLSpPK	2	TRUE	T(0.389)S(0.413)PS(0.084)GGT(0.094)WS(0.021)S(0.011)VVS(0.229)GVPRLS(0.759)PK	0.758947	0.787022	0.722223	0.758947	0.882941	0.906471	0.846812	0.882941	0.0237198	0.0616002	none
RHBDF2	Q6PJF5|Q6PJF5-2	SVSLQEPR	SVSpLQEPR	1	TRUE	S(0.009)VS(0.991)LQEPR	0.854071	0.71134	0.952888	0.854071	0.719138	0.634628	0.63567	0.63567	0.0238356	0.0618638	none
FCHO2	Q0JRZ9|Q0JRZ9-3	LSGINEIPRPFSPPVTSNTSPPPAAPLAR	LSGINEIPRPFSpPPVTSNTpSPPPAAPLAR	2	TRUE	LSGINEIPRPFS(0.992)PPVT(0.013)S(0.026)NT(0.663)S(0.305)PPPAAPLAR	1.17907	1.29811	1.02044	1.17907	1.0122	0.941853	0.978924	0.978924	0.0239587	0.062146	none
LIMA1	Q9UHB6|Q9UHB6-4	SEVQQPVHPKPLSPDSRASSLSESSPPK	SEVQQPVHPKPLSPDSRASpSpLSESSpPPK	3	FALSE	SEVQQPVHPKPLS(0.12)PDS(0.497)RAS(0.517)S(0.504)LS(0.392)ES(0.39)S(0.581)PPK	0.47012	0.517049	0.629486	0.517049	0.384988	0.356499	0.43891	0.384988	0.0239992	0.0622138	none
NCOR2	C9JFD3|Q9Y618|Q9Y618-3	SLTGKLEPVSPPSPPHTDPELELVPPR	SLTGKLEPVSpPPSpPPHTpDPELELVPPR	3	TRUE	S(0.001)LT(0.001)GKLEPVS(0.998)PPS(1)PPHT(1)DPELELVPPR	0.862585	0.804716	0.84524	0.84524	0.91669	1.03159	1.00289	1.00289	0.0240626	0.0623408	none
NFIC	P08651|P08651-2	TEMDKSPFNSPSPQDSPR	TEMDKSPFNSpPSpPQDSPR	2	TRUE	T(0.008)EMDKS(0.131)PFNS(0.802)PS(0.899)PQDS(0.16)PR	0.75106	0.785968	0.686267	0.75106	0.984132	0.908477	0.906473	0.908477	0.024307	0.0629361	none
CCDC86	Q9H6F5	QQDLHLESPQRQPEYSPESPR	QQDLHLESpPQRQPEYpSPESpPR	3	TRUE	QQDLHLES(0.996)PQRQPEY(0.759)S(0.382)PES(0.864)PR	0.150482	0.204365	0.149384	0.150482	0.143567	0.0929749	0.10357	0.10357	0.0246	0.0636236	none
CTR9	Q6PD62	RQRSDQDSDSDQPSR	RQRSpDQDSpDSpDQPSR	3	TRUE	RQRS(1)DQDS(1)DS(0.999)DQPS(0.002)R	1.05037	1.27301	1.15302	1.15302	0.928216	1.01339	1.00893	1.00893	0.0246019	0.0636236	none
RAD23B	H0Y579|P54727|P54727-2	QEKPAEKPAETPVATSPTATDSTSGDSSR	QEKPAEKPAETpPVATSpPTATDSTSGDSSR	2	TRUE	QEKPAEKPAET(1)PVAT(0.049)S(0.945)PT(0.006)ATDSTSGDSSR	0.776707	0.896763	0.693648	0.776707	0.976018	1.03411	0.843757	0.976018	0.0247477	0.0639624	none
CTR9	Q6PD62	RKGSGSEQEGEDEEGGER	RKGSpGSpEQEGEDEEGGER	2	TRUE	RKGS(1)GS(1)EQEGEDEEGGER	1.07171	1.20402	1.12077	1.12077	0.928216	1.01339	1.00893	1.00893	0.0247671	0.0639742	none
CBX3	Q13185	SLSDSESDDSKSK	SLSDSpESpDDSpKSK	3	TRUE	S(0.029)LS(0.4)DS(0.875)ES(0.931)DDS(0.747)KS(0.019)K	0.321845	0.439666	0.200346	0.321845	0.522912	0.565846	0.481811	0.522912	0.0248404	0.0641253	Insoluble
SRRM1	A9Z1X7|M0R088|Q8IYB3	APQTSSSPPPVRR	APQTSSpSPPPVRR	1	FALSE	APQT(0.003)S(0.01)S(0.603)S(0.384)PPPVRR	1.20243	1.24518	0.973362	1.20243	1.00084	1.03737	0.618769	1.00084	0.0248732	0.0641716	none
C5AR1	P21730	SFTRSTVDTMAQK	SpFTRSpTVDTMAQK	2	TRUE	S(0.804)FT(0.209)RS(0.346)T(0.31)VDT(0.33)MAQK	0.350429	0.601008	0.322538	0.350429	0.785874	0.537154	0.57322	0.57322	0.0249763	0.0643992	Insoluble
NOL8	Q76FK4|Q76FK4-2	EYDSGDTDEIIAMK	EYDSpGDTpDEIIAMK	2	TRUE	EYDS(1)GDT(1)DEIIAMK	0.437866	0.526498	0.534184	0.526498	0.427126	0.380672	0.461684	0.427126	0.0251082	0.0647007	none
PBXIP1	Q96AQ6|Q96AQ6-2|Q96AQ6-3	EEGRCSSSDDDTDVDMEGLRR	EEGRCSpSpSpDDDTpDVDMEGLRR	4	TRUE	EEGRCS(1)S(1)S(1)DDDT(1)DVDMEGLRR	0.846442	0.889858	0.86637	0.86637	1.02879	1.07212	0.981467	1.02879	0.0251663	0.0648118	none
LIG1	P18858	QSQIQNQQGEDSGSDPEDTY	QSQIQNQQGEDSpGSpDPEDTY	2	TRUE	QSQIQNQQGEDS(0.999)GS(0.999)DPEDT(0.001)Y(0.001)	1.44033	1.07599	1.48136	1.44033	1.04387	1.08991	1.09899	1.08991	0.0252572	0.0649789	none
THRAP3	Q9Y2W1	HGLAHDEMKSPR	HGLAHDEMKSpPR	1	TRUE	HGLAHDEMKS(1)PR	0.523171	0.569582	0.461231	0.523171	0.420176	0.414222	0.373519	0.414222	0.025266	0.0649789	none
CDK12	Q9NYV4|Q9NYV4-2|Q9NYV4-3	HSSISPVRLPLNSSLGAELSR	HSSpISpPVRLPLNSSLGAELSR	2	TRUE	HS(0.141)S(0.859)IS(1)PVRLPLNSSLGAELSR_HS(0.155)S(0.845)IS(0.999)PVRLPLNSSLGAELSR	0.743918	0.857161	1.05716	0.857161	1.07636	1.1156	1.03302	1.07636	0.0252762	0.0649789	none
ZC3H13	Q5T200|Q5T200-2	DKPRSTSPAGQHHSPISSR	DKPRSTpSpPAGQHHSpPISSR	3	TRUE	DKPRS(0.667)T(0.696)S(0.696)PAGQHHS(0.908)PIS(0.016)S(0.016)R	0.816652	0.5344	0.327086	0.5344	0.782449	0.74048	0.694459	0.74048	0.0253007	0.065003	none
NOP56	O00567	SFSKEELMSSDLEETAGSTSIPKR	SpFSKEELMSpSDLEETAGSTSIPKR	2	TRUE	S(0.785)FS(0.215)KEELMS(0.528)S(0.471)DLEETAGSTSIPKR	0.245884	0.349332	0.25131	0.25131	0.206755	0.183972	0.177059	0.183972	0.0253953	0.0652075	none
PHC3	E7EX82|Q8NDX5|Q8NDX5-2|Q8NDX5-7	MDRTPPPPTLSPAAITVGR	MDRTpPPPPTpLSPAAITVGR	2	TRUE	MDRT(1)PPPPT(0.689)LS(0.311)PAAITVGR_MDRT(1)PPPPT(0.578)LS(0.421)PAAIT(0.001)VGR	0.733772	1.02466	0.764364	0.764364	0.64111	0.61086	0.62907	0.62907	0.025497	0.0653745	none
RIF1	Q5UIP0|Q5UIP0-2	RDSFDNCSLGESSK	RDSpFDNCSLGESSK	1	FALSE	RDS(0.678)FDNCS(0.321)LGES(0.001)SK	1.13728	0.990137	1.77929	1.13728	0.760437	0.848135	0.794368	0.794368	0.0254999	0.0653745	Soluble
GAPVD1	Q14C86-2|Q14C86-3|Q14C86-6	TLRFSLCSDNLEGISEGPSNR	TLRFSpLCSpDNLEGISEGPSNR	2	TRUE	T(0.054)LRFS(0.949)LCS(0.979)DNLEGIS(0.017)EGPSNR	0.537985	0.813098	0.764987	0.764987	0.953435	0.967818	0.933959	0.953435	0.0255057	0.0653745	none
EIF4ENIF1	B1AKL4|Q9NRA8|Q9NRA8-2|Q9NRA8-3	SSSLGSTPHEELER	SSSpLGSpTPHEELER	2	FALSE	S(0.295)S(0.336)S(0.384)LGS(0.526)T(0.459)PHEELER	0.686362	0.820074	0.521127	0.686362	0.955997	0.887402	0.801402	0.887402	0.025569	0.0654977	none
ZC3H18	E7ERS3|Q86VM9	ASDLEDEESAAR	ASpDLEDEESAAR	1	TRUE	AS(1)DLEDEESAAR	0.741026	0.635211	0.714599	0.714599	0.598438	0.611345	0.525565	0.598438	0.0256024	0.06553	none
SLC7A6OS	Q96CW6	YPLDVQKEFGYDSPHDLDSD	YPLDVQKEFGYDSpPHDLDSpD	2	TRUE	YPLDVQKEFGY(0.069)DS(0.931)PHDLDS(1)D	1.07759	0.972498	0.862162	0.972498	1.15982	1.12781	1.07198	1.12781	0.0256119	0.06553	none
PDAP1	Q13442	EKKSLDSDESEDEEDDYQQK	EKKSpLDSpDESEDEEDDYQQK	2	TRUE	EKKS(0.958)LDS(0.527)DES(0.481)EDEEDDY(0.034)QQK	0.960055	0.979399	0.870754	0.960055	1.10803	1.09556	1.21632	1.10803	0.0258243	0.0660345	none
PRPF4B	Q13523	TRSPSPDDILER	TpRSpPSpPDDILER	3	TRUE	T(1)RS(1)PS(1)PDDILER	0.952106	0.799808	0.668096	0.799808	0.752895	0.779781	0.52296	0.752895	0.0258578	0.0660441	none
SRRM2	Q9UQ35	SRTPLLPR	SpRTpPLLPR	2	TRUE	S(1)RT(1)PLLPR	1.18975	1.31557	0.580056	1.18975	0.86194	0.943338	0.412378	0.86194	0.0258586	0.0660441	none
NCBP1	Q09161	KTSDANETEDHLESLICK	KTpSDANETEDHLESLICK	1	FALSE	KT(0.5)S(0.5)DANETEDHLESLICK	0.743108	0.852217	0.893464	0.852217	0.666329	0.767783	0.677951	0.677951	0.0259576	0.0662579	none
TRA2A	Q13595|Q13595-4	RRSRSHSPMSNR	RRSpRSpHSpPMSNR	3	TRUE	RRS(0.999)RS(0.996)HS(0.979)PMS(0.026)NR_RRS(0.999)RS(0.998)HS(0.878)PMS(0.125)NR	0.158906	0.156347	0.153544	0.156347	0.191521	0.169064	0.224778	0.191521	0.0260074	0.0663457	none
SRRM2	Q9UQ35	SGSSPGLR	SGSpSpPGLR	2	TRUE	S(0.143)GS(0.86)S(0.997)PGLR	1.48735	1.32994	0.504066	1.32994	0.86194	0.943338	0.412378	0.86194	0.026055	0.0664279	none
INTS3	Q68E01|Q68E01-2|Q68E01-3|Q68E01-4	AALSSPR	AALSSpPR	1	TRUE	AALS(0.002)S(0.998)PR	1.18027	0.972078	1.09641	1.09641	0.84646	0.953823	0.943898	0.943898	0.026307	0.0670308	none
TJP2	Q9UDY2|Q9UDY2-3|Q9UDY2-7	GSYGSDAEEEEYR	GSYGSpDAEEEEYR	1	TRUE	GSYGS(1)DAEEEEYR	0.995325	1.29217	1.27902	1.27902	0.964299	0.959435	0.966273	0.964299	0.0264472	0.0673384	none
PPP1R2	P41236	IQEQESSGEEDSDLSPEEREK	IQEQESpSpGEEDSDLSpPEEREK	3	TRUE	IQEQES(0.956)S(0.965)GEEDS(0.135)DLS(0.945)PEEREK	0.77478	0.933697	0.431784	0.77478	1.05701	0.916439	0.797454	0.916439	0.0264738	0.0673384	none
CCDC6	Q16204	QLSESESSLEMDDERYFNEMSAQGLRPR	QLSESpESpSpLEMDDERYFNEMSAQGLRPR	3	TRUE	QLS(0.395)ES(0.646)ES(0.98)S(0.98)LEMDDERYFNEMSAQGLRPR	1.07951	1.07667	0.752955	1.07667	1.18782	1.16382	1.10409	1.16382	0.0264744	0.0673384	none
MAP7D1	Q3KQU3|Q3KQU3-2|Q3KQU3-4	SRGPTPPAMGPR	SpRGPTpPPAMGPR	2	TRUE	S(1)RGPT(1)PPAMGPR	0.585795	0.673789	0.731892	0.673789	0.571831	0.471954	0.51605	0.51605	0.0265327	0.0674471	none
TRIM56	Q9BRZ2	SISREPSPALGPNLDGSGLLPR	SpISpREPSpPALGPNLDGSGLLPR	3	TRUE	S(1)IS(1)REPS(1)PALGPNLDGS(0.001)GLLPR	1.02611	0.789294	0.772642	0.789294	0.661505	0.668678	0.679945	0.668678	0.0266987	0.0678293	none
RAB11FIP1	E7EX40|Q6WKZ4|Q6WKZ4-2|Q6WKZ4-3	DSSPSSSPSPK	DSSpPSSSpPSPK	2	FALSE	DS(0.26)S(0.73)PS(0.011)S(0.109)S(0.743)PS(0.147)PK	1.19265	1.38258	1.14879	1.19265	0.933311	0.973252	1.00644	0.973252	0.0267995	0.0680452	none
NOP56	O00567	SFSKEELMSSDLEETAGSTSIPK	SFSpKEELMSpSDLEETAGSTSIPK	2	FALSE	S(0.435)FS(0.537)KEELMS(0.364)S(0.34)DLEET(0.316)AGS(0.006)T(0.001)SIPK	0.200899	0.388436	0.317141	0.317141	0.206755	0.183972	0.177059	0.183972	0.0269018	0.0682616	Soluble
SRRM1	A9Z1X7|M0R088|Q8IYB3	RESPSPAPKPR	RESpPSpPAPKPR	2	TRUE	RES(1)PS(1)PAPKPR	1.22992	1.32287	0.717497	1.22992	1.00084	1.03737	0.618769	1.00084	0.0269163	0.0682616	none
L3MBTL2	Q969R5	VKEEHLDVASPDKASSPELPVSVENIK	VKEEHLDVASPDKASpSpPELPVSVENIK	2	TRUE	VKEEHLDVASPDKAS(0.993)S(0.993)PELPVS(0.014)VENIK	0.966375	1.36276	0.910115	0.966375	0.836985	0.756792	0.797406	0.797406	0.0270301	0.06851	none
PI4K2A	Q9BTU6	VAAAAGSGPSPPGSPGHDR	VAAAAGSpGPSPPGSpPGHDR	2	TRUE	VAAAAGS(0.945)GPS(0.055)PPGS(1)PGHDR	1.13835	1.61465	0.941703	1.13835	0.906132	0.809196	0.845201	0.845201	0.0272297	0.0689754	none
SCAF1	Q9H7N4	RRSGAASSSSSSR	RRSpGAASSSSSSR	1	TRUE	RRS(0.999)GAASSSSSSR	0.319945	0.223833	0.185875	0.223833	0.175534	0.12219	0.209292	0.175534	0.0273041	0.0691235	none
IWS1	Q96ST2	HSENETSDREDGLPK	HSENETSpDREDGLPK	1	TRUE	HSENET(0.145)S(0.855)DREDGLPK	0.881373	0.986923	0.919149	0.919149	1.09942	1.06703	1.05225	1.06703	0.0278731	0.0705227	none
REPS1	E9PMG1|Q96D71|Q96D71-4	SHSGTSPDNTAPPPPPPRPQPSHSR	SHSpGTSPDNTAPPPPPPRPQPSpHSR	2	FALSE	S(0.075)HS(0.604)GT(0.149)S(0.172)PDNTAPPPPPPRPQPS(0.57)HS(0.43)R	0.814337	0.799165	0.72574	0.799165	1.04731	0.928023	0.805523	0.928023	0.0280491	0.0709264	none
CCNL1	Q9UK58	QQASKSPYNGVR	QQASpKSpPYNGVR	2	TRUE	QQAS(0.99)KS(0.663)PY(0.347)NGVR	1.0261	1.17324	1.24008	1.17324	0.992984	0.943022	1.06786	0.992984	0.0280984	0.0710095	none
ZNF800	Q2TB10	VKVEPADSVESSPPSITHSPQNELK	VKVEPADSVESSpPPSpITHSpPQNELK	3	TRUE	VKVEPADS(0.001)VES(0.492)S(0.62)PPS(0.56)IT(0.56)HS(0.767)PQNELK	0.311047	0.370353	0.28141	0.311047	0.282462	0.247667	0.261368	0.261368	0.028149	0.0710959	none
NRDC	A0A087WYK8|B1AKJ5|O43847|O43847-2	RGSLSNAGDPEIVK	RGSpLSNAGDPEIVK	1	TRUE	RGS(0.981)LS(0.019)NAGDPEIVK	1.17309	1.18757	1.40538	1.18757	0.994276	1.07103	1.03456	1.03456	0.0281703	0.0711083	none
CCNL1	Q9UK58	GLNPDGTPALSTLGGFSPASKPSSPR	GLNPDGTPALSTpLGGFSpPASKPSpSPR	3	TRUE	GLNPDGT(0.01)PALS(0.394)T(0.443)LGGFS(0.968)PAS(0.208)KPS(0.547)S(0.43)PR	0.709829	0.755377	0.891739	0.755377	0.992984	0.943022	1.06786	0.992984	0.0283125	0.0714255	none
ZNF106	Q9H2Y7	RATGDGSSPELPSLER	RATGDGSpSpPELPSLER	2	TRUE	RAT(0.315)GDGS(0.747)S(0.934)PELPS(0.005)LER	0.534201	0.447042	0.422814	0.447042	0.59271	0.580198	0.520686	0.580198	0.0283639	0.0715134	none
TMPO	P42166|P42167	GPPDFSSDEEREPTPVLGSGAAAAGR	GPPDFSSpDEEREPTPVLGSGAAAAGR	1	TRUE	GPPDFS(0.106)S(0.894)DEEREPTPVLGSGAAAAGR	0.952755	1.14322	1.22564	1.14322	0.905344	0.91158	0.946441	0.91158	0.0284426	0.0716699	none
SRRM2	Q9UQ35	GGSGYHSR	GGSpGYHSR	1	TRUE	GGS(1)GYHSR_GGS(0.906)GY(0.047)HS(0.046)R	1.21634	1.33884	0.536224	1.21634	0.86194	0.943338	0.412378	0.86194	0.028526	0.0718208	none
ARHGEF2	Q92974|Q92974-2|Q92974-3|V9GYF0|V9GYM8	LSPPHSPR	LSpPPHSpPR	2	TRUE	LS(1)PPHS(1)PR	1.02425	1.09288	0.934755	1.02425	0.885597	0.881507	0.846857	0.881507	0.0285458	0.0718208	none
ZC3H13	Q5T200|Q5T200-2	SKLSPSPSLR	SKLSpPSpPSLR	2	TRUE	S(0.077)KLS(0.923)PS(0.996)PS(0.004)LR_S(0.086)KLS(0.912)PS(0.894)PS(0.108)LR	0.925677	0.865774	0.938813	0.925677	0.782449	0.74048	0.694459	0.74048	0.0285522	0.0718208	none
MAP2K2	G5E9C7|P36507	LCDFGVSGQLIDSMANSFVGTR	LCDFGVSGQLIDSpMANSpFVGTR	2	TRUE	LCDFGVS(0.011)GQLIDS(0.995)MANS(0.993)FVGTR	0.4646	0.790788	0.532547	0.532547	0.933271	0.886436	0.958633	0.933271	0.0285915	0.0718777	Insoluble
PTMA	B8ZZQ6|P06454|P06454-2	SDAAVDTSSEITTK	SpDAAVDTSSEITTK	1	TRUE	S(1)DAAVDTSSEITTK	1.27404	1.15372	1.11642	1.15372	1.90085	1.39797	1.14318	1.39797	0.0287725	0.0722906	none
PHKA2	P46019	SVRPIHSSTSSPTISIHEVGHTGVTK	SVRPIHSSTSpSPTpISIHEVGHTGVTK	2	FALSE	S(0.027)VRPIHS(0.054)S(0.059)T(0.192)S(0.455)S(0.296)PT(0.475)IS(0.433)IHEVGHT(0.006)GVT(0.001)K	1.24828	0.869607	1.11843	1.11843	0.731789	0.847554	0.771172	0.771172	0.0287983	0.0723136	none
KIRREL	B4DN67|Q5W0F9|Q5W0G0|Q96J84|Q96J84-2|Q96J84-3	VETVNREPLTMHSDREDDTASVSTATR	VETVNREPLTMHSDREDDTASpVSTpATR	2	TRUE	VET(0.001)VNREPLT(0.058)MHS(0.067)DREDDT(0.39)AS(0.454)VS(0.091)T(0.925)AT(0.014)R_VETVNREPLTMHS(0.002)DREDDT(0.122)AS(0.876)VS(0.163)T(0.835)AT(0.003)R	0.442068	0.367496	0.439903	0.439903	0.641922	0.482577	0.513644	0.513644	0.0292471	0.0733978	none
LBR	C9JXK0|Q14739	KGGSTSSSPSR	KGGSpTSSSpPSR	2	FALSE	KGGS(0.75)T(0.215)S(0.049)S(0.327)S(0.609)PS(0.051)R	1.08182	1.26354	1.21594	1.21594	1.00768	1.05201	1.06917	1.05201	0.0292973	0.0734812	none
MYO1E	Q12965	QQSTSSDRVSQTPESLDFLK	QQSpTpSSDRVSQTPESLDFLK	2	FALSE	QQS(0.53)T(0.478)S(0.478)S(0.478)DRVS(0.016)QT(0.016)PES(0.003)LDFLK	1.00589	1.24558	1.06498	1.06498	0.961942	0.916217	0.94708	0.94708	0.0293659	0.0735888	none
PPIG	C9JM79|E9PG73|Q13427	RSETPPHWR	RSpETpPPHWR	2	TRUE	RS(1)ET(1)PPHWR	0.478158	0.680177	0.303765	0.478158	0.29762	0.493467	0.134659	0.29762	0.0293742	0.0735888	Soluble
MCM2	P49736	RTDALTSSPGR	RTDALTpSpSpPGR	3	TRUE	RTDALT(1)S(1)S(1)PGR	1.04902	0.829091	1.8401	1.04902	0.857914	0.851931	0.866555	0.857914	0.0294358	0.0737004	none
SRRM2	Q9UQ35	SRSNSSPEMK	SpRSNSpSpPEMK	3	TRUE	S(0.787)RS(0.28)NS(0.97)S(0.963)PEMK	1.0643	1.31488	0.564345	1.0643	0.86194	0.943338	0.412378	0.86194	0.0296036	0.0740776	none
NFIA	Q12857-2	ASPHATPSTLHFPTSPIIQQPGPYFSHPAIR	ASpPHATPSTLHFPTpSPIIQQPGPYFSHPAIR	2	TRUE	AS(0.931)PHAT(0.063)PS(0.003)T(0.004)LHFPT(0.532)S(0.468)PIIQQPGPYFSHPAIR_AS(0.979)PHAT(0.023)PS(0.038)T(0.036)LHFPT(0.482)S(0.443)PIIQQPGPYFSHPAIR	0.65348	0.99093	0.519012	0.65348	0.884667	0.996248	0.908612	0.908612	0.0296671	0.0741935	none
SRRM2	Q9UQ35	GRSECDSSPEPK	GRSpECDSpSPEPK	2	TRUE	GRS(0.922)ECDS(0.678)S(0.4)PEPK	1.13849	1.03169	0.642749	1.03169	0.86194	0.943338	0.412378	0.86194	0.0297108	0.0742599	none
CHAMP1	Q96JM3	GQESSSDQEQVDVESIDFSK	GQESSpSpDQEQVDVESIDFSK	2	TRUE	GQES(0.25)S(0.81)S(0.939)DQEQVDVESIDFSK	0.618036	0.585325	0.570703	0.585325	0.533729	0.489342	0.422593	0.489342	0.0299422	0.0747951	none
THUMPD1	H3BNW0|Q9NXG2	FTDKDQQPSGSEGEDDDAEAALK	FTDKDQQPSpGSpEGEDDDAEAALK	2	TRUE	FT(0.002)DKDQQPS(0.999)GS(0.999)EGEDDDAEAALK	1.29749	1.28493	1.33178	1.29749	1.11142	1.08682	1.08892	1.08892	0.0300252	0.074959	none
CBX3	Q13185	KSLSDSESDDSKSK	KSLSDSpESpDDSKSK	2	TRUE	KS(0.007)LS(0.27)DS(0.859)ES(0.859)DDS(0.004)KS(0.001)K	0.453797	0.504792	0.213717	0.453797	0.522912	0.565846	0.481811	0.522912	0.0300586	0.0749991	none
CLIP1	J3KP58|P30622-2	TASESISNLSEAGSIKKGER	TASESpISNLSpEAGSpIKKGER	3	TRUE	T(0.002)AS(0.017)ES(0.791)IS(0.201)NLS(0.989)EAGS(1)IKKGER	0.730905	0.743666	0.5688	0.730905	0.830049	1.12172	0.869789	0.869789	0.0301018	0.0750634	none
RAI14	Q9P0K7|Q9P0K7-2|Q9P0K7-3	ISSERSGTPK	ISSERSpGTpPK	2	TRUE	IS(0.004)S(0.019)ERS(0.977)GT(1)PK	0.648873	0.651325	0.876423	0.651325	0.504459	0.532948	0.597693	0.532948	0.0302166	0.0753063	none
SETD2	Q9BYW2	RRSSLSPPSSAYER	RRSpSLSpPPSSAYER	2	TRUE	RRS(0.947)S(0.157)LS(0.892)PPS(0.003)S(0.001)AYER	0.77443	0.960183	0.688627	0.77443	0.957226	0.965335	1.07012	0.965335	0.0302591	0.0753688	none
CCDC137	I3L0U5|I3L4F6|Q6PK04	VQAGPGSPR	VQAGPGSpPR	1	TRUE	VQAGPGS(1)PR	0.257031	0.150851	0.0770891	0.150851	0.260838	0.20582	0.254721	0.254721	0.0303007	0.075391	Insoluble
PAXBP1	Q9Y5B6|Q9Y5B6-2	MADHLEGLSSDDEETSTDITNFNLEK	MADHLEGLSpSpDDEETSTDITNFNLEK	2	FALSE	MADHLEGLS(0.703)S(0.58)DDEET(0.247)S(0.24)T(0.228)DIT(0.003)NFNLEK	1.06303	1.18333	1.03218	1.06303	0.797039	0.828182	0.835119	0.828182	0.0303136	0.075391	none
NKAP	Q8N5F7	APVSGSRSPDREASGSGGR	APVSpGSpRSPDREASGSGGR	2	FALSE	APVS(0.682)GS(0.682)RS(0.635)PDREASGSGGR	0.487063	0.743225	0.283564	0.487063	0.391548	0.441091	0.169764	0.391548	0.0303203	0.075391	Soluble
RBM34	A2A2V2|H7C5M1|P42696|P42696-2|Q5TCT4	SVQEGENPDDGVRGSPPEDYR	SpVQEGENPDDGVRGSpPPEDYR	2	TRUE	S(1)VQEGENPDDGVRGS(1)PPEDYR	0.252452	0.239058	0.313853	0.252452	0.26037	0.173601	0.208372	0.208372	0.0303785	0.0754924	none
FARP1	C9JME2|Q9Y4F1|Q9Y4F1-2	GSSFRFSGR	GSSpFRFSpGR	2	TRUE	GS(0.433)S(0.573)FRFS(0.993)GR	0.723163	0.527753	0.696433	0.696433	0.749219	0.745494	0.808155	0.749219	0.0305446	0.0758491	none
ZNF318	Q5VUA4|Q5VUA4-2	RGSPSPPR	RGSpPSpPPR	2	TRUE	RGS(1)PS(1)PPR	1.22666	1.0472	1.41465	1.22666	0.855006	0.967192	0.789642	0.855006	0.0305601	0.0758491	none
SPATS2	Q86XZ4	GGMNGYHVNGAINDTESVDSLSEGLETLSIDAR	GGMNGYHVNGAINDTpESpVDSLSEGLETLSIDAR	2	FALSE	GGMNGY(0.004)HVNGAINDT(0.577)ES(0.578)VDS(0.577)LS(0.253)EGLET(0.006)LS(0.006)IDAR	0.427559	0.464312	0.249772	0.427559	0.562697	0.565894	0.50743	0.562697	0.0305747	0.0758491	none
SRRM1	A9Z1X7|M0R088|Q8IYB3	AKSPTPSPSPPR	AKSpPTpPSPSpPPR	3	TRUE	AKS(0.967)PT(0.985)PS(0.064)PS(0.985)PPR	0.836181	0.922671	0.370127	0.836181	1.00084	1.03737	0.618769	1.00084	0.0306081	0.0758884	none
CCDC6	Q16204	QLSESESSLEMDDER	QLSpESpESSLEMDDER	2	TRUE	QLS(1)ES(0.762)ES(0.205)S(0.033)LEMDDER	1.42837	1.25195	1.40754	1.40754	1.18782	1.16382	1.10409	1.16382	0.0307827	0.0762371	none
CCNL1	Q9UK58	GLNPDGTPALSTLGGFSPASKPSSPR	GLNPDGTPALSTpLGGFSPASKPSSpPR	2	FALSE	GLNPDGT(0.201)PALS(0.368)T(0.408)LGGFS(0.031)PAS(0.106)KPS(0.4)S(0.487)PR	1.26098	1.2546	1.57797	1.26098	0.992984	0.943022	1.06786	0.992984	0.030784	0.0762371	none
DHX16	A0A140T947|A2AB15|O60231	LLEDSEESSEETVSR	LLEDSpEESpSEETVSR	2	TRUE	LLEDS(1)EES(0.947)S(0.053)EETVSR	1.13978	1.01632	1.16379	1.13978	0.988352	0.930695	0.928323	0.930695	0.0310461	0.0767889	none
CXCR4	P61073|P61073-2	TSAQHALTSVSR	TSAQHALTSpVSR	1	TRUE	TSAQHALT(0.047)S(0.945)VS(0.008)R	0.684292	0.699523	0.586036	0.684292	0.92357	0.798006	0.719456	0.798006	0.0310687	0.0767889	none
SRRM2	Q9UQ35	DIPRTPSR	DIPRTpPSR	1	TRUE	DIPRT(0.837)PS(0.163)R_DIPRT(0.998)PS(0.002)R_DIPRT(0.996)PS(0.004)R	1.25385	1.29405	0.511811	1.25385	0.86194	0.943338	0.412378	0.86194	0.0310756	0.0767889	none
NUFIP2	Q7Z417	GADNDGSGSESGYTTPK	GADNDGSGSpESGYpTTPK	2	TRUE	GADNDGS(0.367)GS(0.646)ES(0.049)GY(0.807)T(0.117)T(0.014)PK	0.73904	0.765932	0.728106	0.73904	0.630071	0.687089	0.649227	0.649227	0.0310952	0.0767889	none
PCYT1A	C9JEJ2|P49585	MLQAISPKQSPSSSPTR	MLQAISpPKQSpPSSpSPTR	3	TRUE	MLQAIS(1)PKQS(0.998)PS(0.232)S(0.409)S(0.329)PT(0.031)R	1.26156	1.0273	1.14605	1.14605	0.934068	0.970291	1.03638	0.970291	0.0310956	0.0767889	none
KIDINS220	Q9ULH0|Q9ULH0-2|Q9ULH0-4	YQKLPSDEDESGTEESDNTPLLK	YQKLPSpDEDESpGTEESDNTPLLK	2	TRUE	YQKLPS(0.999)DEDES(0.518)GT(0.436)EES(0.041)DNT(0.006)PLLK	0.645323	0.840493	0.784617	0.784617	0.58136	0.631323	0.704563	0.631323	0.0311412	0.0768576	none
SRRM2	Q9UQ35	RGGSGYHSR	RGGSpGYHSR	1	TRUE	RGGS(1)GYHSR	1.09101	1.17332	0.615209	1.09101	0.86194	0.943338	0.412378	0.86194	0.0313004	0.0772064	none
OSBP	P22059	TGSNISGASSDISLDEQYK	TGSNISpGASSpDISLDEQYK	2	TRUE	T(0.002)GS(0.004)NIS(0.993)GAS(0.035)S(0.962)DIS(0.004)LDEQYK	1.11203	1.46817	1.28672	1.28672	1.07925	1.10003	1.00307	1.07925	0.0313259	0.0772252	none
CDC6	J3KTI7|J3QLN7|J3QR52|Q99741	ALPLSPR	ALPLSpPR	1	TRUE	ALPLS(1)PR	0.946619	0.839021	1.10511	0.946619	0.868241	0.719497	0.864441	0.864441	0.0313855	0.0773283	none
SRRM1	A9Z1X7|M0R088|Q8IYB3	RASPSPPPK	RASpPSpPPPK	2	TRUE	RAS(1)PS(1)PPPK	1.13074	1.42508	0.718393	1.13074	1.00084	1.03737	0.618769	1.00084	0.0314253	0.077382	none
PDAP1	Q13442	SLDSDESEDEEDDYQQK	SLDSpDESpEDEEDDYQQK	2	TRUE	S(0.002)LDS(0.91)DES(0.645)EDEEDDY(0.443)QQK_S(0.002)LDS(0.998)DES(1)EDEEDDYQQK_S(0.003)LDS(0.997)DES(0.996)EDEEDDY(0.004)QQK	1.35741	1.21084	1.31258	1.31258	1.10803	1.09556	1.21632	1.10803	0.0314561	0.0773908	none
PRPF40A	O75400|O75400-2	SDSPESDAEREK	SDSpPESpDAEREK	2	TRUE	S(0.057)DS(0.944)PES(1)DAEREK	1.09341	0.809568	0.759219	0.809568	1.11053	1.14116	1.03809	1.11053	0.0314851	0.0773908	none
SRRM2	Q9UQ35	DGSGTPSRHSLSGSSPGMKDIPR	DGSGTPSRHSpLSGSpSPGMKDIPR	2	FALSE	DGS(0.057)GT(0.057)PS(0.284)RHS(0.554)LS(0.179)GS(0.451)S(0.417)PGMKDIPR	0.806834	0.5666	0.220816	0.5666	0.86194	0.943338	0.412378	0.86194	0.0314886	0.0773908	none
SRRM1	A9Z1X7|M0R088|Q8IYB3	YSPSPPPK	YSpPSpPPPK	2	TRUE	Y(0.175)S(0.881)PS(0.944)PPPK	1.26676	1.59048	0.671274	1.26676	1.00084	1.03737	0.618769	1.00084	0.0315004	0.0773908	none
RTF1	Q92541	VVIDSDTEDSGSDENLDQELLSLAK	VVIDSDTpEDSpGSpDENLDQELLSLAK	3	TRUE	VVIDS(0.412)DT(0.588)EDS(1)GS(1)DENLDQELLSLAK	1.41002	1.18692	1.40746	1.40746	1.00255	1.09737	0.984539	1.00255	0.0315434	0.0774525	none
GAS2L1	A0A5E8|Q99501	RYSGDSDSSASSAQSGPLGTR	RYSpGDSDSpSASSAQSGPLGTR	2	TRUE	RYS(0.995)GDS(0.066)DS(0.581)S(0.189)AS(0.114)S(0.055)AQSGPLGTR	0.959873	0.836937	0.875595	0.875595	1.04201	1.19305	1.05245	1.05245	0.0315689	0.077471	none
ZNF687	Q8N1G0	EGALTPPPFPSSFELAQENGPGMQPPVSSPPLGALK	EGALTpPPPFPSSFELAQENGPGMQPPVSpSPPLGALK	2	TRUE	EGALT(0.945)PPPFPS(0.034)S(0.036)FELAQENGPGMQPPVS(0.539)S(0.446)PPLGALK	0.942469	1.05676	0.95623	0.95623	0.7689	0.76091	0.638125	0.76091	0.0316261	0.0775673	none
MDC1	Q14676	GQASSPTPEPGVGAGDLPGPTSAPVPSGSQSGGRGSPVSPR	GQASSPTPEPGVGAGDLPGPTSpAPVPSpGSQSGGRGSPVSPR	2	FALSE	GQAS(0.001)S(0.002)PT(0.007)PEPGVGAGDLPGPT(0.461)S(0.485)APVPS(0.451)GS(0.409)QS(0.078)GGRGS(0.06)PVS(0.045)PR	0.37706	0.480404	0.427989	0.427989	0.354437	0.368251	0.381554	0.368251	0.0316654	0.0776198	none
ABI1	A0A0A0MRT6|Q8IZP0|Q8IZP0-12|Q8IZP0-2|Q8IZP0-3|Q8IZP0-4|Q8IZP0-5|Q8IZP0-6|Q8IZP0-9	LGSQHSPGR	LGSpQHSpPGR	2	TRUE	LGS(1)QHS(1)PGR	0.883879	0.641756	0.81667	0.81667	0.940247	0.859027	0.886298	0.886298	0.0317176	0.0777036	none
MAP1S	Q66K74|Q66K74-2	ALELPLAASSIPRPRTPSPESHR	ALELPLAASSpIPRPRTPSpPESHR	2	FALSE	ALELPLAAS(0.445)S(0.538)IPRPRT(0.312)PS(0.506)PES(0.199)HR	1.3796	1.3423	1.08946	1.3423	0.987161	1.08903	0.984695	0.987161	0.0317412	0.0777175	none
SRRM2	Q9UQ35	MTSERAPSPSSR	MTSERAPSpPSSR	1	TRUE	MTSERAPS(0.977)PS(0.021)S(0.001)R	0.782913	0.546836	0.315641	0.546836	0.86194	0.943338	0.412378	0.86194	0.0322218	0.0788495	none
SCAF1	Q9H7N4	DRESRSPFLKPDER	DRESpRSpPFLKPDER	2	TRUE	DRES(1)RS(1)PFLKPDER	0.268292	0.258995	0.182607	0.258995	0.175534	0.12219	0.209292	0.175534	0.0322413	0.0788525	none
TOR1AIP1	H0YD16|J3KN66|Q5JTV8|Q5JTV8-3	VNFSEEGETEEDDQDSSHSSVTTVK	VNFSpEEGETEEDDQDSpSHSSVTTVK	2	TRUE	VNFS(0.988)EEGET(0.013)EEDDQDS(0.835)S(0.163)HS(0.001)SVTTVK	1.06606	0.964216	1.47173	1.06606	0.899932	0.872648	0.933507	0.899932	0.0323947	0.0791829	none
NOL8	Q76FK4|Q76FK4-2	FLETDSEEEQEEVNEK	FLETpDSpEEEQEEVNEK	2	TRUE	FLET(1)DS(1)EEEQEEVNEK	0.384266	0.313869	0.388045	0.384266	0.427126	0.380672	0.461684	0.427126	0.0325333	0.0794706	none
SRPK1	H3BLV9|Q5R363|Q96SB4|Q96SB4-3|Q96SB4-4	GSAPHSESDLPEQEEEILGSDDDEQEDPNDYCK	GSAPHSpESDLPEQEEEILGSpDDDEQEDPNDYCK	2	TRUE	GS(0.432)APHS(0.477)ES(0.092)DLPEQEEEILGS(0.986)DDDEQEDPNDY(0.014)CK	0.79873	0.666623	0.548149	0.666623	0.545502	0.566081	0.506603	0.545502	0.0325545	0.0794706	none
RSRC1	C9J713|Q96IZ7	GRRSSDTEEESR	GRRSpSpDTpEEESR	3	TRUE	GRRS(1)S(1)DT(1)EEESR	1.07994	1.32517	1.03862	1.07994	0.923996	1.03847	0.881947	0.923996	0.0325675	0.0794706	none
DKC1	O60832	AGLESGAEPGDGDSDTTKKK	AGLESGAEPGDGDSpDTTKKK	1	TRUE	AGLESGAEPGDGDS(0.939)DT(0.03)T(0.03)KKK	0.301174	0.310064	0.226899	0.301174	0.392179	0.348481	0.327604	0.348481	0.0326386	0.0795992	none
LEO1	Q8WVC0|Q8WVC0-2	AQGSDEDKLQNSDDDEK	AQGSpDEDKLQNSpDDDEK	2	TRUE	AQGS(1)DEDKLQNS(1)DDDEK	1.4273	1.10126	1.21674	1.21674	1.03124	1.07194	1.06291	1.06291	0.0326601	0.0796068	none
STK26	B4E0Y9|Q8NBY1|Q9P289|Q9P289-3	WKAEGHSDDESDSEGSDSESTSR	WKAEGHSpDDESDSEGSpDSESTSR	2	TRUE	WKAEGHS(0.981)DDES(0.019)DSEGS(0.92)DS(0.079)ES(0.001)TSR	0.803463	0.942095	0.740269	0.803463	1.10482	1.07034	1.03182	1.07034	0.0327912	0.0798811	none
HNRNPA2B1	P22626|P22626-2	PHSIDGR	PHSpIDGR	1	TRUE	PHS(1)IDGR	0.264797	0.345964	0.187146	0.264797	0.193814	0.202239	0.192763	0.193814	0.0328255	0.0799024	none
TP53BP1	Q12888|Q12888-2	TSSGTSLSAMHSSGSSGK	TSSpGTSpLSAMHSSGSSGK	2	FALSE	T(0.273)S(0.1)S(0.522)GT(0.271)S(0.52)LS(0.313)AMHSSGSSGK	0.66697	0.810191	0.724431	0.724431	0.877063	1.05292	0.845715	0.877063	0.0328368	0.0799024	none
APC	P25054|P25054-2	EAPSPTLRR	EAPSpPTLRR	1	TRUE	EAPS(1)PTLRR	1.0473	0.838292	0.95481	0.95481	0.907039	0.784603	0.80406	0.80406	0.0329573	0.0801074	none
CLK3	H3BUL5|H3BVF8|P49761|P49761-1|P49761-3	YRSPEPDPYLSYR	YRSpPEPDPYLSYR	1	TRUE	YRS(1)PEPDPYLSYR	0.959922	0.782971	0.998123	0.959922	1.05343	1.11016	1.10952	1.10952	0.0329582	0.0801074	none
SRSF10	O75494|O75494-2|O75494-6|Q5JRI1	SFDYNYR	SpFDYNYR	1	TRUE	S(0.999)FDYNYR_S(1)FDYNYR	0.252749	0.275737	0.21388	0.252749	0.211807	0.196035	0.190994	0.196035	0.0330227	0.0802192	none
EML4	B5MBZ0|Q9HC35	ASPSPQPSSQPLQIHRQTPESK	ASPSpPQPSSQPLQIHRQTpPESK	2	TRUE	AS(0.003)PS(0.997)PQPSSQPLQIHRQT(0.975)PES(0.025)K	0.949357	0.817682	1.01083	0.949357	1.12005	1.05144	1.05049	1.05144	0.0330518	0.0802449	none
AGFG1	B8ZZY2|C9J2I0|P52594|P52594-2|P52594-3|P52594-4	SLLGDSAPTLHLNKGTPSQSPVVGR	SLLGDSAPTLHLNKGTpPSpQSPVVGR	2	FALSE	SLLGDS(0.034)APT(0.293)LHLNKGT(0.675)PS(0.582)QS(0.416)PVVGR	0.827974	0.926886	0.890425	0.890425	1.00041	0.992688	1.05514	1.00041	0.0331593	0.0804408	none
RBM5	P52756	NSDRSEDGYHSDGDYGEHDYR	NSpDRSEDGYpHSpDGDYGEHDYR	3	TRUE	NS(0.953)DRS(0.085)EDGY(0.971)HS(0.99)DGDY(0.001)GEHDYR	0.990136	1.54438	0.877522	0.990136	0.68628	0.636768	0.706184	0.68628	0.0331732	0.0804408	Soluble
NDRG1	Q92597|Q92597-2|Q92597-3	SRSHTSEGAHLDITPNSGAAGNSAGPK	SRSHTSpEGAHLDITpPNSGAAGNSAGPK	2	FALSE	S(0.233)RS(0.269)HT(0.337)S(0.304)EGAHLDIT(0.723)PNS(0.133)GAAGNSAGPK	0.752559	1.0413	0.842511	0.842511	1.08212	1.00284	1.1155	1.08212	0.0331883	0.0804408	none
SRRM2	Q9UQ35	SGSSSERK	SpGSSSpERK	2	FALSE	S(0.648)GS(0.232)S(0.39)S(0.73)ERK	1.1804	1.26743	0.564722	1.1804	0.86194	0.943338	0.412378	0.86194	0.0333285	0.0807352	none
ARHGAP21	Q5T5U3	EKAQPSSSEDELDNVFFKK	EKAQPSSpSpEDELDNVFFKK	2	TRUE	EKAQPS(0.198)S(0.901)S(0.901)EDELDNVFFKK	1.15695	0.983986	1.06245	1.06245	0.85781	0.952243	0.828514	0.85781	0.0333931	0.0808465	none
TRA2A	Q13595|Q13595-4	SRSHSHSHR	SpRSHSHSHR	1	TRUE	S(0.845)RS(0.15)HS(0.004)HS(0.001)HR	0.361719	0.222789	0.211621	0.222789	0.191521	0.169064	0.224778	0.191521	0.0334779	0.0809746	none
CHAF1A	Q13111	SLPATPQGK	SpLPATpPQGK	2	TRUE	S(1)LPAT(1)PQGK	0.396492	0.375395	0.505	0.396492	0.348556	0.329067	0.331661	0.331661	0.0334835	0.0809746	none
SYMPK	Q92797	SPQTLAPVGEDAMKTPSPAAEDAREPEAK	SpPQTLAPVGEDAMKTpPSpPAAEDAREPEAK	3	TRUE	S(0.528)PQT(0.484)LAPVGEDAMKT(0.995)PS(0.993)PAAEDAREPEAK	1.0086	1.1212	1.063	1.063	0.852152	0.920405	0.864417	0.864417	0.033508	0.0809886	none
HNRNPU	Q00839|Q00839-2	SSSPVNVKK	SpSpSPVNVKK	2	FALSE	S(0.667)S(0.667)S(0.667)PVNVKK	0.266963	0.27096	0.207734	0.266963	0.224019	0.196512	0.201819	0.201819	0.033855	0.0817816	none
RNF219	Q5W0B1	KLVFDDFCDSSNVSNKDSSEDDISR	KLVFDDFCDSSNVSNKDSpSpEDDISR	2	TRUE	KLVFDDFCDS(0.021)S(0.079)NVS(0.278)NKDS(0.805)S(0.815)EDDIS(0.003)R	1.02174	1.34222	1.19241	1.19241	0.870543	0.761947	0.950474	0.870543	0.034015	0.0820957	none
GIGYF2	I1E4Y6|Q6Y7W6	SQSWEER	SQSpWEER	1	TRUE	SQS(1)WEER	1.16916	1.12358	1.17075	1.16916	0.947304	0.969868	0.987802	0.969868	0.034023	0.0820957	none
PLEC	Q15149|Q15149-3|Q15149-4	SRSSSVGSSSSYPISPAVSR	SRSSSpVGSpSSSYPISPAVSR	2	TRUE	S(0.205)RS(0.25)S(0.277)S(0.308)VGS(0.796)S(0.135)S(0.022)S(0.005)YPISPAVSR	0.520373	0.271266	0.718873	0.520373	0.301553	0.297422	0.321792	0.301553	0.0340647	0.0821506	Soluble
GPAM	Q5VW52|Q9HCL2	KLPEPLSWRSDEEDEDSDFGEEQR	KLPEPLSWRSpDEEDEDSpDFGEEQR	2	TRUE	KLPEPLS(0.129)WRS(0.871)DEEDEDS(1)DFGEEQR	0.960424	1.16876	1.03749	1.03749	0.864021	0.917302	0.908235	0.908235	0.0341606	0.0823358	none
SORBS3	O60504-2	HPSSPSALR	HPSpSpPSALR	2	TRUE	HPS(0.998)S(0.896)PS(0.106)ALR	1.1355	1.02368	0.920586	1.02368	0.947102	0.770549	0.858435	0.858435	0.0342368	0.0824735	none
CEP55	Q53EZ4	VAASPKSPTAALNESLVECPK	VAASpPKSPTpAALNESLVECPK	2	TRUE	VAAS(0.769)PKS(0.329)PT(0.767)AALNES(0.134)LVECPK	0.524436	0.533092	0.692003	0.533092	0.721882	0.679214	0.800951	0.721882	0.034775	0.0837234	none
RBM12B	Q8IXT5	RPPEEDFRHSPEEDFRQSPQEHFR	RPPEEDFRHSpPEEDFRQSpPQEHFR	2	TRUE	RPPEEDFRHS(1)PEEDFRQS(1)PQEHFR	0.387933	0.358711	0.323853	0.358711	0.287758	0.251333	0.254114	0.254114	0.0349644	0.0840944	none
SRRM2	Q9UQ35	SRTPLISR	SpRTpPLISR	2	TRUE	S(0.991)RT(0.917)PLIS(0.092)R_S(1)RT(1)PLISR	1.26537	1.2815	0.540137	1.26537	0.86194	0.943338	0.412378	0.86194	0.034968	0.0840944	none
NOLC1	A0A0A0MRM9|Q14978|Q14978-2|Q14978-3	GGSISVQVNSIKFDSE	GGSISVQVNSpIKFDSpE	2	TRUE	GGSIS(0.001)VQVNS(0.999)IKFDS(1)E	0.495976	0.518843	0.26389	0.495976	0.687142	0.674369	0.512048	0.674369	0.0351877	0.0845756	Insoluble
GNL1	P36915	ERREEQTDTSDGESVTHHIR	ERREEQTDTpSDGESVTHHIR	1	FALSE	ERREEQT(0.008)DT(0.613)S(0.379)DGESVTHHIR	0.983883	0.718338	0.621653	0.718338	1.01887	1.03312	0.990949	1.01887	0.0353322	0.0848758	none
SRRM2	Q9UQ35	SGSSPGLR	SpGSSpPGLR	2	TRUE	S(0.923)GS(0.271)S(0.806)PGLR_S(0.967)GS(0.06)S(0.973)PGLR_S(0.519)GS(0.509)S(0.972)PGLR	1.22969	1.3511	0.493283	1.22969	0.86194	0.943338	0.412378	0.86194	0.0354183	0.0850354	none
CDC23	Q9UJX2|Q9UJX2-3	RVSPLNLSSVTP	RVSpPLNLSSpVTpP	3	TRUE	RVS(0.96)PLNLS(0.135)S(0.934)VT(0.971)P	0.924217	0.878914	0.988343	0.924217	0.777243	0.723805	0.789069	0.777243	0.0354407	0.0850419	none
SRSF6	Q13247	ARSVSPPPK	ARSpVSpPPPK	2	TRUE	ARS(1)VS(1)PPPK	0.544168	0.679548	0.567694	0.567694	0.529397	0.527889	0.478093	0.527889	0.0356315	0.0854525	none
C9ORF78	Q9NZ63	RRGDSESEEDEQDSEEVR	RRGDSpESEEDEQDSpEEVR	2	TRUE	RRGDS(0.99)ES(0.011)EEDEQDS(0.998)EEVR_RRGDS(0.992)ES(0.01)EEDEQDS(0.998)EEVR	1.17333	0.987451	1.17854	1.17333	0.981995	0.946453	0.967038	0.967038	0.0357327	0.0856346	none
EIF4B	P23588|P23588-2	SRTGSESSQTGTSTTSSR	SRTGSpESSQTGTSTTSSR	1	TRUE	SRT(0.005)GS(0.989)ES(0.005)S(0.001)QTGTSTTSSR	1.10833	0.748172	0.728216	0.748172	1.02499	1.00609	1.04886	1.02499	0.0357584	0.0856346	none
CDK13	Q14004|Q14004-2	SRHSSISPSTLTLK	SRHSpSISpPSTLTLK	2	FALSE	S(0.057)RHS(0.506)S(0.437)IS(0.608)PS(0.092)T(0.281)LT(0.017)LK	0.816694	0.596982	0.579496	0.596982	0.847024	0.756395	0.878319	0.847024	0.0357741	0.0856346	none
SQSTM1	Q13501	LTPVSPESSSTEEK	LTPVSpPESSSTEEK	1	TRUE	LTPVS(0.994)PES(0.004)S(0.001)STEEK	0.485659	0.49063	0.591436	0.49063	0.503814	0.332469	0.413319	0.413319	0.0357979	0.0856346	none
SPECC1	Q5M775|Q5M775-4	ASLSPDASDFEHITAETPSRPLSSTSNPFK	ASLSPDASDFEHITAETpPSpRPLSSTSNPFK	2	FALSE	ASLSPDASDFEHIT(0.009)AET(0.332)PS(0.332)RPLS(0.332)S(0.332)T(0.332)S(0.332)NPFK	1.08482	0.9771	0.87681	0.9771	0.65483	0.796543	0.740772	0.740772	0.0358065	0.0856346	none
CCDC86	Q9H6F5	TSPGSPR	TSPGSpPR	1	TRUE	TSPGS(1)PR	0.109439	0.0834818	0.0619724	0.0834818	0.143567	0.0929749	0.10357	0.10357	0.0360716	0.0862208	none
PRPF38B	A0A0A0MRN0|Q5VTL8	SGSQGRTDSVEK	SpGSpQGRTDSVEK	2	TRUE	S(0.956)GS(0.776)QGRT(0.066)DS(0.203)VEK	0.97502	0.926629	0.793693	0.926629	1.11789	1.05252	1.07055	1.07055	0.0361419	0.0863413	none
2009-09-01	Q9UHD8	SYSGGTR	SYSpGGTR	1	TRUE	SYS(0.989)GGT(0.011)R_SYS(0.997)GGT(0.003)R	1.28786	1.08863	1.12882	1.12882	1.04171	0.997261	1.00982	1.00982	0.036198	0.0864274	none
U2SURP	E7ET15|H7C4V2|O15042|O15042-2	ERSPSGSR	ERSpPSGSpR	2	TRUE	ERS(0.996)PS(0.305)GS(0.699)R	1.09313	0.869876	0.939344	0.939344	0.719825	0.788097	0.798933	0.788097	0.0362718	0.0865558	none
KIAA1468	A0A075B785|Q9P260|Q9P260-2	AGSISTLDSLDFARYSDDGNR	AGSISpTLDSLDFARYSpDDGNR	2	TRUE	AGS(0.345)IS(0.459)T(0.181)LDS(0.037)LDFARY(0.016)S(0.962)DDGNR	1.0661	1.10502	0.901791	1.0661	0.688201	0.814234	0.884779	0.814234	0.036349	0.0866436	none
BAZ2A	F8VU39|J3KPG5|Q9UIF9|Q9UIF9-2|Q9UIF9-3	GRESPAAGPR	GRESpPAAGPR	1	TRUE	GRES(1)PAAGPR	0.257102	0.188106	0.165507	0.188106	0.296571	0.224324	0.230163	0.230163	0.0363737	0.0866436	none
HSP90AB1	P08238	IEDVGSDEEDDSGKDK	IEDVGSpDEEDDSGKDK	1	TRUE	IEDVGS(1)DEEDDSGKDK	1.19896	1.10568	1.24419	1.19896	0.989338	0.90829	0.986563	0.986563	0.0363787	0.0866436	none
RBM33	Q96EV2	DIKEESDEEEEDDEESGR	DIKEESpDEEEEDDEESGR	1	TRUE	DIKEES(1)DEEEEDDEESGR	1.04258	1.50469	1.09592	1.09592	0.943239	1.04296	0.985308	0.985308	0.0363899	0.0866436	none
FAM65A	A0A0A0MTL6|Q6ZS17|Q6ZS17-2|Q6ZS17-3|Q6ZS17-4	FSTYSQSPPDTPSLR	FSTpYSQSpPPDTPSLR	2	TRUE	FS(0.08)T(0.881)Y(0.014)S(0.042)QS(0.982)PPDTPSLR	1.1254	1.36368	1.23104	1.23104	1.0434	0.915148	1.07121	1.0434	0.0364088	0.0866436	none
PDHA1	P08559|P08559-2|P08559-3|P08559-4	YHGHSMSDPGVSYR	YHGHSpMSDPGVSYR	1	TRUE	YHGHS(0.925)MS(0.075)DPGVSYR_YHGHS(0.958)MS(0.042)DPGVSYR	0.636562	0.645843	0.588656	0.636562	0.842979	0.80781	0.772325	0.80781	0.0364642	0.0867277	none
NUMB	P49757|P49757-2|P49757-3|P49757-4	RTPSEADR	RTPSpEADR	1	TRUE	RT(0.097)PS(0.903)EADR	1.01947	1.81792	1.23316	1.23316	0.95332	0.968551	0.915298	0.95332	0.0365021	0.0867701	none
DDX54	Q8TDD1|Q8TDD1-2	GAASQARGSDSEDGEFEIQAEDDAR	GAASQARGSpDSpEDGEFEIQAEDDAR	2	TRUE	GAAS(0.162)QARGS(0.863)DS(0.975)EDGEFEIQAEDDAR_GAAS(0.52)QARGS(0.544)DS(0.936)EDGEFEIQAEDDAR_GAASQARGS(1)DS(1)EDGEFEIQAEDDAR_GAAS(0.204)QARGS(0.86)DS(0.936)EDGEFEIQAEDDAR_GAAS(0.074)QARGS(0.928)DS(0.998)EDGEFEIQAEDDAR_GAAS(0.025)QARGS(0.997)DS(0.978)EDGEFEIQAEDDAR_GAAS(0.241)QARGS(0.814)DS(0.946)EDGEFEIQAEDDAR_GAAS(0.001)QARGS(0.999)DS(1)EDGEFEIQAEDDAR	0.426907	0.421363	0.462004	0.426907	0.376686	0.337216	0.401866	0.376686	0.0365808	0.0869096	none
MDC1	Q14676	DQPPFGDSDDSVEADKSSPGIHLER	DQPPFGDSpDDSpVEADKSpSPGIHLER	3	TRUE	DQPPFGDS(1)DDS(1)VEADKS(0.609)S(0.391)PGIHLER	0.48504	0.483639	0.417662	0.483639	0.354437	0.368251	0.381554	0.368251	0.0368964	0.087571	none
SRSF6	Q13247	RDRDGYSYGSR	RDRDGYSpYGSR	1	TRUE	RDRDGY(0.007)S(0.968)Y(0.001)GS(0.025)R	0.944551	0.654718	0.512021	0.654718	0.529397	0.527889	0.478093	0.527889	0.0368997	0.087571	none
TJP2	Q9UDY2|Q9UDY2-3|Q9UDY2-7	ERPSSREDTPSR	ERPSSpREDTPSR	1	TRUE	ERPS(0.019)S(0.98)REDT(0.001)PSR	1.10999	1.14791	1.04597	1.10999	0.964299	0.959435	0.966273	0.964299	0.036993	0.0877443	none
PLEC	Q15149|Q15149-3|Q15149-4	SSSVGSSSSYPISPAVSR	SpSSVGSpSSSYPISPAVSR	2	TRUE	S(0.996)S(0.001)S(0.003)VGS(0.876)S(0.062)S(0.058)S(0.004)YPISPAVSR	0.386984	0.344246	0.503892	0.386984	0.301553	0.297422	0.321792	0.301553	0.0370345	0.0877945	none
AHNAK	Q09666	LSSSSSNDSGNK	LSSSSpSNDSpGNK	2	TRUE	LS(0.002)S(0.118)S(0.402)S(0.412)S(0.078)NDS(0.989)GNK	1.4192	1.42597	1.53227	1.42597	0.782246	1.30313	0.744698	0.782246	0.0371507	0.0880217	Soluble
RBM15B	Q8NDT2	RNSLEGYSR	RNSpLEGYSR	1	TRUE	RNS(1)LEGYSR	0.740921	0.726812	0.63603	0.726812	0.630854	0.645532	0.562288	0.630854	0.0372387	0.0881145	none
NUP153	P49790|P49790-3	RIPSIVSSPLNSPLDR	RIPSIVSSpPLNSpPLDR	2	TRUE	RIPS(0.002)IVS(0.121)S(0.876)PLNS(1)PLDR_RIPS(0.032)IVS(0.234)S(0.839)PLNS(0.895)PLDR	0.396235	0.481701	0.608415	0.481701	0.623801	0.664872	0.679739	0.664872	0.0372399	0.0881145	none
RSF1	Q96T23|Q96T23-2|Q96T23-3	VGSPLDYSLVDLPSTNGQSPGK	VGSpPLDYSLVDLPSTNGQSpPGK	2	TRUE	VGS(0.985)PLDYS(0.015)LVDLPSTNGQS(1)PGK	0.166733	0.209003	0.14372	0.166733	0.135132	0.0884615	0.0991348	0.0991348	0.037251	0.0881145	Soluble
SPEN	Q96T58	NVDAAVSPR	NVDAAVSpPR	1	TRUE	NVDAAVS(1)PR	0.591783	0.708136	0.494727	0.591783	0.544219	0.500457	0.476248	0.500457	0.0373858	0.0883541	none
KPNA3	O00505	NVPQEESLEDSDVDADFK	NVPQEESpLEDSpDVDADFK	2	TRUE	NVPQEES(1)LEDS(1)DVDADFK	0.7764	0.965941	0.939429	0.939429	0.694124	0.853434	0.666161	0.694124	0.0374113	0.0883541	none
TPX2	Q9ULW0|Q9ULW0-2	KHPSSPAR	KHPSSpPAR	1	TRUE	KHPS(0.029)S(0.971)PAR	0.704124	0.80589	0.752658	0.752658	0.599164	0.63513	0.646972	0.63513	0.0374231	0.0883541	none
FOXK1	P85037|U3KQ26	EEAPASPLRPLYPQISPLK	EEAPASpPLRPLYPQISpPLK	2	TRUE	EEAPAS(0.998)PLRPLY(0.015)PQIS(0.987)PLK	1.14716	1.58479	1.06222	1.14716	1.05081	1.0818	0.976784	1.05081	0.037434	0.0883541	none
RBM15	A0A087WWP4|Q96T37|Q96T37-2|Q96T37-3|Q96T37-4	SLSPGGAALGYR	SpLSpPGGAALGYR	2	TRUE	S(1)LS(1)PGGAALGYR	1.05224	0.7555	0.763422	0.763422	0.743265	0.744692	0.672745	0.743265	0.0375528	0.0885861	none
RRP1B	Q14684|Q14684-2	VAEPGAEATSSTGEESGSEHPPAVPMHNKR	VAEPGAEATSpSpTGEESGSEHPPAVPMHNKR	2	FALSE	VAEPGAEAT(0.099)S(0.38)S(0.38)T(0.38)GEES(0.38)GS(0.38)EHPPAVPMHNKR_VAEPGAEAT(0.083)S(0.383)S(0.383)T(0.383)GEES(0.383)GS(0.383)EHPPAVPMHNKR	0.304569	0.139236	0.224068	0.224068	0.20269	0.13926	0.175996	0.175996	0.0376214	0.0886662	none
STIM1	E9PNJ4|Q13586	DLTHSDSESSLHMSDR	DLTHSpDSESSLHMSDR	1	TRUE	DLT(0.01)HS(0.854)DS(0.136)ESSLHMSDR	1.22082	1.00611	1.02232	1.02232	0.954962	0.956518	0.945184	0.954962	0.0376278	0.0886662	none
MCM4	P33991	ATPAQTPRSEDARSSPSQR	ATPAQTPRSEDARSpSpPSpQR	3	TRUE	AT(0.013)PAQT(0.131)PRS(0.494)EDARS(0.872)S(0.851)PS(0.639)QR	0.924364	0.923073	0.92263	0.923073	0.783163	0.772768	0.81285	0.783163	0.0376736	0.088726	none
SETX	Q7Z333|Q7Z333-3|Q7Z333-4	GQVIIISDSDDDDDER	GQVIIISpDSpDDDDDER	2	TRUE	GQVIIIS(1)DS(1)DDDDDER	1.1339	1.21089	1.01015	1.1339	0.978313	0.926315	1.00526	0.978313	0.0378185	0.0889805	none
WAPL	Q7Z5K2|Q7Z5K2-2|Q7Z5K2-3	IKYFGFDDLSESEDDEDDDCQVERK	IKYFGFDDLSpESpEDDEDDDCQVERK	2	TRUE	IKYFGFDDLS(1)ES(1)EDDEDDDCQVERK	0.900045	0.828274	0.67085	0.828274	0.903899	0.95178	0.913899	0.913899	0.0378229	0.0889805	none
CXCR4	P61073|P61073-2	TSAQHALTSVSRGSSLK	TSAQHALTSpVSpRGSpSLK	3	TRUE	TSAQHALT(0.114)S(0.706)VS(0.764)RGS(0.744)S(0.671)LK	0.560773	0.6766	0.638954	0.638954	0.92357	0.798006	0.719456	0.798006	0.0379424	0.0892131	none
LTV1	Q96GA3	EKWDCESICSTYSNLYNHPQLIK	EKWDCESpICSpTpYSpNLYNHPQLIK	4	TRUE	EKWDCES(0.989)ICS(0.675)T(0.669)Y(0.509)S(0.636)NLY(0.521)NHPQLIK	0.521328	0.620805	0.773915	0.620805	0.862371	0.771964	0.781044	0.781044	0.038031	0.0893662	none
SRRM2	Q9UQ35	AGMSSNQSISSPVLDAVPRTPSRER	AGMSSNQSISpSpPVLDAVPRTpPSRER	3	FALSE	AGMS(0.003)S(0.009)NQS(0.599)IS(0.652)S(0.655)PVLDAVPRT(0.603)PS(0.481)RER	0.933527	1.11671	0.776994	0.933527	0.86194	0.943338	0.412378	0.86194	0.0380488	0.0893662	none
SRRM2	Q9UQ35	QSHSGSISPYPK	QSHSGSpISPYpPK	2	TRUE	QS(0.009)HS(0.024)GS(0.92)IS(0.254)PY(0.793)PK	1.00664	1.33402	0.65289	1.00664	0.86194	0.943338	0.412378	0.86194	0.0380994	0.0894364	none
SRSF11	Q05519|Q05519-2|Q5T760	SRSASSLHICDSR	SpRSpASSLHICDSR	2	TRUE	S(0.993)RS(0.597)AS(0.331)S(0.063)LHICDS(0.017)R	1.01733	1.31236	0.939554	1.01733	1.32224	1.66013	1.08751	1.32224	0.0381578	0.0894571	none
RCC1	C9J3R0|C9JMJ4|C9JQZ4|C9JRH2|C9JW69|P18754|P18754-2	RRSPPADAIPK	RRSpPPADAIPK	1	TRUE	RRS(1)PPADAIPK	1.10085	0.761349	0.872684	0.872684	0.796326	0.757599	0.771165	0.771165	0.0381618	0.0894571	none
ZMYND8	A0A087WVZ6|Q9ULU4|Q9ULU4-10|Q9ULU4-11|Q9ULU4-12|Q9ULU4-13|Q9ULU4-14|Q9ULU4-16|Q9ULU4-19|Q9ULU4-20|Q9ULU4-21|Q9ULU4-22|Q9ULU4-23|Q9ULU4-5|Q9ULU4-7|Q9ULU4-9	ATSSHFSASEESMDFLDK	ATSSHFSpASpEESMDFLDK	2	TRUE	ATSS(0.001)HFS(0.964)AS(0.965)EES(0.069)MDFLDK	0.929306	0.880474	0.870972	0.880474	0.734901	0.781492	0.57971	0.734901	0.0381703	0.0894571	none
MAP2K2	G5E9C7|P36507	ELEAIFGRPVVDGEEGEPHSISPR	ELEAIFGRPVVDGEEGEPHSpISpPR	2	TRUE	ELEAIFGRPVVDGEEGEPHS(1)IS(1)PR	0.932189	1.16992	1.08952	1.08952	0.933271	0.886436	0.958633	0.933271	0.0382052	0.0894904	none
HDGFRP2	K7EPS6|Q7Z4V5|Q7Z4V5-3|Q7Z4V5-4	GRGPPSSSDSEPEAELER	GRGPPSpSpSDSpEPEAELER	3	TRUE	GRGPPS(0.792)S(0.95)S(0.281)DS(0.977)EPEAELER_GRGPPS(0.783)S(0.848)S(0.506)DS(0.863)EPEAELER	0.688028	0.696895	0.603923	0.688028	0.609691	0.569492	0.549133	0.569492	0.038489	0.0901063	none
HDGFRP2	K7EPS6|Q7Z4V5|Q7Z4V5-3|Q7Z4V5-4	GRGPPSSSDSEPEAELER	GRGPPSpSpSpDSpEPEAELER	4	TRUE	GRGPPS(1)S(1)S(1)DS(1)EPEAELER	0.688345	0.725739	0.584134	0.688345	0.609691	0.569492	0.549133	0.569492	0.0385101	0.090107	none
HDGF	P51858|P51858-2|P51858-3	KGNAEGSSDEEGKLVIDEPAKEK	KGNAEGSpSpDEEGKLVIDEPAKEK	2	TRUE	KGNAEGS(1)S(1)DEEGKLVIDEPAKEK	1.13529	1.81503	1.45457	1.45457	1.22308	1.11273	1.09276	1.11273	0.0385652	0.090187	none
GSE1	Q14687|Q14687-2|Q14687-3	RQTPSPR	RQTpPSpPR	2	TRUE	RQT(1)PS(1)PR	1.08157	0.949258	1.17785	1.08157	0.830936	0.842396	0.896304	0.842396	0.0386006	0.0902211	none
ADNP	Q9H2P0	LMHNASDSEVDQDDVVEWK	LMHNASpDSpEVDQDDVVEWK	2	TRUE	LMHNAS(1)DS(1)EVDQDDVVEWK	0.628608	0.790191	0.579153	0.628608	0.606548	0.55082	0.509633	0.55082	0.0386435	0.0902727	none
GBF1	Q92538-2|Q92538-3	ADAPDAGAQSDSELPSYHQNDVSLDR	ADAPDAGAQSpDSELPSYHQNDVSLDR	1	TRUE	ADAPDAGAQS(0.922)DS(0.078)ELPSYHQNDVSLDR	0.938861	0.743069	0.717756	0.743069	0.896852	0.98109	0.977322	0.977322	0.0387063	0.0903704	none
AHNAK	Q09666	LPSGSGAASPTGSAVDIR	LPSpGSGAASpPTGSAVDIR	2	TRUE	LPS(0.955)GS(0.046)GAAS(0.89)PT(0.098)GS(0.013)AVDIR	1.15729	1.98891	1.23529	1.23529	0.782246	1.30313	0.744698	0.782246	0.038731	0.0903794	Soluble
MYBBP1A	Q9BQG0|Q9BQG0-2	EIPSATQSPISKK	EIPSpATQSpPISKK	2	TRUE	EIPS(0.976)AT(0.039)QS(0.595)PIS(0.39)KK	0.458554	0.301732	0.558869	0.458554	0.343104	0.282704	0.33191	0.33191	0.0387638	0.0903862	none
BCLAF1	E9PK09|E9PK91|Q9NYF8	SPHSPSPIATPPSQSSSCSDAPMLSTVHSAK	SPHSpPSpPIATPPSQSSSCSDAPMLSTVHSAK	2	FALSE	S(0.124)PHS(0.573)PS(0.611)PIAT(0.22)PPS(0.092)QS(0.092)S(0.092)S(0.092)CS(0.092)DAPMLS(0.01)T(0.003)VHSAK	0.571093	0.607949	0.654458	0.607949	0.368881	0.357573	0.306964	0.357573	0.0387758	0.0903862	Soluble
PALLD	Q8WX93|Q8WX93-3	GRSPRSPSGHPHVR	GRSpPRSpPSGHPHVR	2	TRUE	GRS(1)PRS(0.978)PS(0.022)GHPHVR	1.11219	0.685206	0.462546	0.685206	1.00811	1.03823	0.972368	1.00811	0.0388353	0.0904763	none
ZC3HC1	C9J0I9|Q86WB0	LPLVPESPR	LPLVPESpPR	1	TRUE	LPLVPES(1)PR	0.950611	0.998265	0.963496	0.963496	1.05564	1.08206	1.13477	1.08206	0.0389578	0.0907128	none
RSRC1	C9J713|Q96IZ7	SRSWSRDLQPR	SpRSpWSpRDLQPR	3	TRUE	S(1)RS(1)WS(1)RDLQPR	1.09386	1.23899	1.25749	1.23899	0.923996	1.03847	0.881947	0.923996	0.0390931	0.0909787	none
POLD3	H0YD46|Q15054|Q15054-2|Q15054-3	VALSDDETKETENMR	VALSpDDETKETENMR	1	TRUE	VALS(0.986)DDET(0.014)KETENMR	1.30537	1.25201	1.35865	1.30537	1.14	1.12106	1.1222	1.1222	0.0392304	0.0912492	none
FZD6	O60353|O60353-2	RDPISESR	RDPISESpR	1	TRUE	RDPIS(0.064)ES(0.936)R	0.773157	0.850062	0.677521	0.773157	0.848233	0.90293	0.85102	0.85102	0.0392542	0.0912556	none
DDX23	Q9BUQ8	KRSSLSPGR	KRSpSLSpPGR	2	TRUE	KRS(0.641)S(0.364)LS(0.995)PGR	1.14687	0.900531	1.06671	1.06671	0.873797	0.812449	0.83329	0.83329	0.0392936	0.0912979	none
TACC2	D6RAA5|E7EMZ9|E9PBC6|E9PGB3|O95359|O95359-1|O95359-3|O95359-5|O95359-6|Q4VXL8	LDNTPASPPRSPAEPNDIPIAK	LDNTPASpPPRSpPAEPNDIPIAK	2	TRUE	LDNT(0.016)PAS(0.985)PPRS(0.999)PAEPNDIPIAK	1.17765	1.30512	1.21623	1.21623	0.926983	0.990132	0.890192	0.926983	0.03943	0.0915535	none
[truncated: 2,462 more rows]

## Sheet: ED Fig.3B (panel2) and 3E
gene_name	protein_id	sequence	mod_seq	phospho_site_STY	phospho_loc	phospho_prob	RNA_bound_Ppeptide_rep1	RNA_bound_Ppeptide_rep2	RNA_bound_Ppeptide_rep3	RNA_bound_Ppeptide_median	RNA_bound_protein_rep1	RNA_bound_protein_rep2	RNA_bound_protein_rep3	RNA_bound_protein_median	p_value	FDR_limma	annotation_RNA_bound
[truncated: 4,324 more rows]

[truncated: 2 more sheets: ED Fig.3C, ED Fig.3F]
