# Supplementary material for: Systematic discovery of biomolecular condensate-specific protein phosphorylation
Source: Nat Chem Biol. 2022 Jul 21;18(10):1104–14. doi: 10.1038/s41589-022-01062-y (PMC9512703; doi:10.1038/s41589-022-01062-y)
Supplement: Source Data Extended Data Fig. 4 — Statistical analysis source data. [file 41589_2022_1062_MOESM22_ESM.xlsx]

## Sheet: ED Fig.4A
Cluster	ID	Description	GeneRatio	BgRatio	pvalue	p.adjust	qvalue	geneID	Count
Soluble	GO:0005840	ribosome	0.100437	0.0336	6.85709e-08	1.72113e-05	1.65292e-05	ENSG00000204574/ENSG00000225989/ENSG00000236342/ENSG00000231129/ENSG00000206490/ENSG00000236149/ENSG00000232169/ENSG00000129245/ENSG00000156482/ENSG00000145592/ENSG00000089157/ENSG00000233927/ENSG00000170889/ENSG00000278270/ENSG00000274646/ENSG00000274950/ENSG00000277359/ENSG00000278081/ENSG00000275323/ENSG00000274626/ENSG00000277079/ENSG00000274005/ENSG00000168066	23
Soluble	GO:0022626	cytosolic ribosome	0.0655022	0.0216	1.24081e-05	0.00103814	0.000997002	ENSG00000129245/ENSG00000156482/ENSG00000145592/ENSG00000089157/ENSG00000233927/ENSG00000170889/ENSG00000278270/ENSG00000274646/ENSG00000274950/ENSG00000277359/ENSG00000278081/ENSG00000275323/ENSG00000274626/ENSG00000277079/ENSG00000274005	15
Soluble	GO:0044391	ribosomal subunit	0.0655022	0.0216	1.24081e-05	0.00103814	0.000997002	ENSG00000129245/ENSG00000156482/ENSG00000145592/ENSG00000089157/ENSG00000233927/ENSG00000170889/ENSG00000278270/ENSG00000274646/ENSG00000274950/ENSG00000277359/ENSG00000278081/ENSG00000275323/ENSG00000274626/ENSG00000277079/ENSG00000274005	15
Soluble	GO:0015935	small ribosomal subunit	0.0480349	0.0144	5.95176e-05	0.00298778	0.00286937	ENSG00000233927/ENSG00000170889/ENSG00000278270/ENSG00000274646/ENSG00000274950/ENSG00000277359/ENSG00000278081/ENSG00000275323/ENSG00000274626/ENSG00000277079/ENSG00000274005	11
Soluble	GO:0022627	cytosolic small ribosomal subunit	0.0480349	0.0144	5.95176e-05	0.00298778	0.00286937	ENSG00000233927/ENSG00000170889/ENSG00000278270/ENSG00000274646/ENSG00000274950/ENSG00000277359/ENSG00000278081/ENSG00000275323/ENSG00000274626/ENSG00000277079/ENSG00000274005	11
Soluble	GO:0030055	cell-substrate junction	0.144105	0.0792	0.000135019	0.00564829	0.00542445	ENSG00000124942/ENSG00000074054/ENSG00000085733/ENSG00000261150/ENSG00000137309/ENSG00000137807/ENSG00000050405/ENSG00000136153/ENSG00000100030/ENSG00000137337/ENSG00000206481/ENSG00000224587/ENSG00000237095/ENSG00000231135/ENSG00000234012/ENSG00000228575/ENSG00000225589/ENSG00000099812/ENSG00000181163/ENSG00000178209/ENSG00000156482/ENSG00000089157/ENSG00000170889/ENSG00000278270/ENSG00000274646…	33
Soluble	GO:0005924	cell-substrate adherens junction	0.139738	0.0776	0.000216143	0.00678148	0.00651273	ENSG00000124942/ENSG00000074054/ENSG00000085733/ENSG00000137309/ENSG00000137807/ENSG00000050405/ENSG00000136153/ENSG00000100030/ENSG00000137337/ENSG00000206481/ENSG00000224587/ENSG00000237095/ENSG00000231135/ENSG00000234012/ENSG00000228575/ENSG00000225589/ENSG00000099812/ENSG00000181163/ENSG00000178209/ENSG00000156482/ENSG00000089157/ENSG00000170889/ENSG00000278270/ENSG00000274646/ENSG00000274950…	32
Soluble	GO:0005925	focal adhesion	0.139738	0.0776	0.000216143	0.00678148	0.00651273	ENSG00000124942/ENSG00000074054/ENSG00000085733/ENSG00000137309/ENSG00000137807/ENSG00000050405/ENSG00000136153/ENSG00000100030/ENSG00000137337/ENSG00000206481/ENSG00000224587/ENSG00000237095/ENSG00000231135/ENSG00000234012/ENSG00000228575/ENSG00000225589/ENSG00000099812/ENSG00000181163/ENSG00000178209/ENSG00000156482/ENSG00000089157/ENSG00000170889/ENSG00000278270/ENSG00000274646/ENSG00000274950…	32
Soluble	GO:0044445	cytosolic part	0.069869	0.0296	0.000322967	0.00900718	0.00865022	ENSG00000113758/ENSG00000129245/ENSG00000156482/ENSG00000145592/ENSG00000089157/ENSG00000233927/ENSG00000170889/ENSG00000278270/ENSG00000274646/ENSG00000274950/ENSG00000277359/ENSG00000278081/ENSG00000275323/ENSG00000274626/ENSG00000277079/ENSG00000274005	16
Soluble	GO:1990904	ribonucleoprotein complex	0.218341	0.1464	0.000734236	0.0184293	0.017699	ENSG00000204574/ENSG00000225989/ENSG00000236342/ENSG00000231129/ENSG00000206490/ENSG00000236149/ENSG00000232169/ENSG00000105298/ENSG00000153048/ENSG00000132792/ENSG00000108592/ENSG00000129245/ENSG00000005436/ENSG00000124383/ENSG00000166197/ENSG00000055044/ENSG00000181163/ENSG00000126653/ENSG00000143748/ENSG00000112739/ENSG00000110958/ENSG00000003756/ENSG00000147274/ENSG00000156482/ENSG00000145592…	50
Soluble	GO:0005730	nucleolus	0.213974	0.1464	0.00139831	0.0319068	0.0306423	ENSG00000100813/ENSG00000110104/ENSG00000153922/ENSG00000121058/ENSG00000165732/ENSG00000089737/ENSG00000273761/ENSG00000123064/ENSG00000067334/ENSG00000108592/ENSG00000114416/ENSG00000005436/ENSG00000149929/ENSG00000166477/ENSG00000148773/ENSG00000124383/ENSG00000196199/ENSG00000188976/ENSG00000166197/ENSG00000111641/ENSG00000055044/ENSG00000181163/ENSG00000069275/ENSG00000124789/ENSG00000143748…	49
Soluble	GO:0005912	adherens junction	0.148472	0.0928	0.00162659	0.0340227	0.0326744	ENSG00000124942/ENSG00000074054/ENSG00000085733/ENSG00000137309/ENSG00000137807/ENSG00000050405/ENSG00000136153/ENSG00000100030/ENSG00000137337/ENSG00000206481/ENSG00000224587/ENSG00000237095/ENSG00000231135/ENSG00000234012/ENSG00000228575/ENSG00000225589/ENSG00000099812/ENSG00000181163/ENSG00000178209/ENSG00000156482/ENSG00000089157/ENSG00000170889/ENSG00000278270/ENSG00000274646/ENSG00000274950…	34
RNA-Soluble	GO:0071013	catalytic step 2 spliceosome	0.228571	0.024	6.19045e-07	6.31426e-05	5.9298e-05	ENSG00000135486/ENSG00000122566/ENSG00000170144/ENSG00000153187/ENSG00000100941/ENSG00000125970/ENSG00000147274/ENSG00000136450	8
RNA-Soluble	GO:1990904	ribonucleoprotein complex	0.457143	0.1464	7.57636e-06	0.000386394	0.000362868	ENSG00000135486/ENSG00000122566/ENSG00000170144/ENSG00000197451/ENSG00000138668/ENSG00000153187/ENSG00000116679/ENSG00000155506/ENSG00000101361/ENSG00000143748/ENSG00000100941/ENSG00000125970/ENSG00000147274/ENSG00000160208/ENSG00000136450/ENSG00000136527	16
RNA-Soluble	GO:0005681	spliceosomal complex	0.285714	0.0576	1.23729e-05	0.000420678	0.000395064	ENSG00000135486/ENSG00000122566/ENSG00000170144/ENSG00000153187/ENSG00000116679/ENSG00000100941/ENSG00000125970/ENSG00000147274/ENSG00000136450/ENSG00000136527	10
Insoluble	GO:0005912	adherens junction	0.185567	0.0928	7.12816e-06	0.001859	0.00168768	ENSG00000087274/ENSG00000124942/ENSG00000134982/ENSG00000074054/ENSG00000163539/ENSG00000044115/ENSG00000096696/ENSG00000146648/ENSG00000196924/ENSG00000074696/ENSG00000197081/ENSG00000002834/ENSG00000126934/ENSG00000100030/ENSG00000102882/ENSG00000137337/ENSG00000206481/ENSG00000224587/ENSG00000237095/ENSG00000231135/ENSG00000234012/ENSG00000228575/ENSG00000225589/ENSG00000130669/ENSG00000129116…	36
Insoluble	GO:0070161	anchoring junction	0.185567	0.0952	1.38215e-05	0.001859	0.00168768	ENSG00000087274/ENSG00000124942/ENSG00000134982/ENSG00000074054/ENSG00000163539/ENSG00000044115/ENSG00000096696/ENSG00000146648/ENSG00000196924/ENSG00000074696/ENSG00000197081/ENSG00000002834/ENSG00000126934/ENSG00000100030/ENSG00000102882/ENSG00000137337/ENSG00000206481/ENSG00000224587/ENSG00000237095/ENSG00000231135/ENSG00000234012/ENSG00000228575/ENSG00000225589/ENSG00000130669/ENSG00000129116…	36
Insoluble	GO:0005924	cell-substrate adherens junction	0.154639	0.0776	5.10066e-05	0.0034302	0.00311409	ENSG00000087274/ENSG00000124942/ENSG00000074054/ENSG00000163539/ENSG00000044115/ENSG00000146648/ENSG00000196924/ENSG00000074696/ENSG00000197081/ENSG00000002834/ENSG00000126934/ENSG00000100030/ENSG00000102882/ENSG00000137337/ENSG00000206481/ENSG00000224587/ENSG00000237095/ENSG00000231135/ENSG00000234012/ENSG00000228575/ENSG00000225589/ENSG00000130669/ENSG00000129116/ENSG00000114302/ENSG00000127947…	30
Insoluble	GO:0005925	focal adhesion	0.154639	0.0776	5.10066e-05	0.0034302	0.00311409	ENSG00000087274/ENSG00000124942/ENSG00000074054/ENSG00000163539/ENSG00000044115/ENSG00000146648/ENSG00000196924/ENSG00000074696/ENSG00000197081/ENSG00000002834/ENSG00000126934/ENSG00000100030/ENSG00000102882/ENSG00000137337/ENSG00000206481/ENSG00000224587/ENSG00000237095/ENSG00000231135/ENSG00000234012/ENSG00000228575/ENSG00000225589/ENSG00000130669/ENSG00000129116/ENSG00000114302/ENSG00000127947…	30
Insoluble	GO:0030055	cell-substrate junction	0.154639	0.0792	7.88946e-05	0.00424453	0.00385338	ENSG00000087274/ENSG00000124942/ENSG00000074054/ENSG00000163539/ENSG00000044115/ENSG00000146648/ENSG00000196924/ENSG00000074696/ENSG00000197081/ENSG00000002834/ENSG00000126934/ENSG00000100030/ENSG00000102882/ENSG00000137337/ENSG00000206481/ENSG00000224587/ENSG00000237095/ENSG00000231135/ENSG00000234012/ENSG00000228575/ENSG00000225589/ENSG00000130669/ENSG00000129116/ENSG00000114302/ENSG00000127947…	30
RNA-Insoluble	GO:0005681	spliceosomal complex	0.241935	0.0576	6.54462e-07	7.00274e-05	6.20016e-05	ENSG00000137656/ENSG00000096401/ENSG00000163510/ENSG00000122566/ENSG00000092199/ENSG00000105618/ENSG00000275885/ENSG00000265241/ENSG00000147274/ENSG00000115524/ENSG00000133226/ENSG00000136527/ENSG00000005007/ENSG00000120688/ENSG00000065978	15
RNA-Insoluble	GO:0016604	nuclear body	0.403226	0.1696	6.2319e-06	0.000333407	0.000295195	ENSG00000085224/ENSG00000029363/ENSG00000096401/ENSG00000163510/ENSG00000130826/ENSG00000122566/ENSG00000105618/ENSG00000275885/ENSG00000122257/ENSG00000162775/ENSG00000265241/ENSG00000115524/ENSG00000159140/ENSG00000133226/ENSG00000188529/ENSG00000100207/ENSG00000262024/ENSG00000276461/ENSG00000280467/ENSG00000281897/ENSG00000283026/ENSG00000282892/ENSG00000283681/ENSG00000054118/ENSG00000120688	25
RNA-Insoluble	GO:0044451	nucleoplasm part	0.435484	0.2024	1.60023e-05	0.000570747	0.000505334	ENSG00000085224/ENSG00000029363/ENSG00000096401/ENSG00000163510/ENSG00000130826/ENSG00000122566/ENSG00000105618/ENSG00000275885/ENSG00000122257/ENSG00000162775/ENSG00000265241/ENSG00000132275/ENSG00000161956/ENSG00000115524/ENSG00000159140/ENSG00000133226/ENSG00000188529/ENSG00000100207/ENSG00000262024/ENSG00000276461/ENSG00000280467/ENSG00000281897/ENSG00000283026/ENSG00000282892/ENSG00000283681…	27
RNA-Insoluble	GO:0005684	U2-type spliceosomal complex	0.129032	0.024	5.74215e-05	0.00122882	0.00108799	ENSG00000137656/ENSG00000096401/ENSG00000163510/ENSG00000105618/ENSG00000275885/ENSG00000265241/ENSG00000115524/ENSG00000120688	8
RNA-Insoluble	GO:0071013	catalytic step 2 spliceosome	0.129032	0.024	5.74215e-05	0.00122882	0.00108799	ENSG00000096401/ENSG00000163510/ENSG00000122566/ENSG00000092199/ENSG00000265241/ENSG00000147274/ENSG00000115524/ENSG00000133226	8
RNA-Insoluble	GO:0071005	U2-type precatalytic spliceosome	0.0967742	0.0192	0.000779297	0.0119121	0.0105469	ENSG00000137656/ENSG00000163510/ENSG00000105618/ENSG00000275885/ENSG00000115524/ENSG00000120688	6
RNA-Insoluble	GO:0071011	precatalytic spliceosome	0.0967742	0.0192	0.000779297	0.0119121	0.0105469	ENSG00000137656/ENSG00000163510/ENSG00000105618/ENSG00000275885/ENSG00000115524/ENSG00000120688	6
RNA-Insoluble	GO:0016607	nuclear speck	0.225806	0.1008	0.00231716	0.030992	0.0274401	ENSG00000029363/ENSG00000096401/ENSG00000163510/ENSG00000105618/ENSG00000275885/ENSG00000122257/ENSG00000162775/ENSG00000265241/ENSG00000115524/ENSG00000159140/ENSG00000133226/ENSG00000188529/ENSG00000054118/ENSG00000120688	14

## Sheet: ED Fig.4B
	p-value in -log10 scale
labels	none	soluble	insoluble
Differentiation (NCM)_360.00m	-0.0705332	-0.555584	2.14928
EGF + SB202190_vs_EGF	0.953087	-2.25418	-0.423049
EGF_15.00m	-0.613635	0.431682	2.1122
RG7356_270.00m	0.502594	0.439878	-3.87064
DNA damage (Ionizing radiation)	1.05189	-3.53929	0.178616
Dasatinib (50 nM)_vs_Untreated	0.469346	-2.02063	0.752564
Mitosis (Nocodazole)	-1.81551	2.94032	0.653528
G1 (Nocodazole)	-1.21475	3.62157	-0.384856
G1_S (Aphidicolin)_vs_G1_S (Thymidine)	-0.57685	2.21796	-0.850531
Bortezomib	-1.80824	2.08386	1.31657
Bortezomib	-0.790709	2.05166	-0.266427
P70S6K1i (DG2)	0.176023	-1.41637	2.13373
PI3Ki (GDC-0941)	-0.306504	-0.0707404	2.45154
PKCi (BIM-1)	-0.137188	-0.365285	2.42914
ROCKi (H-1152)	0.265607	-1.86948	2.35142
ROCKi (Y-27632)	-0.0678187	-0.468217	2.07967
mesalazine	-0.0520818	-0.82758	2.07387
clindamycin_vs_DMSO	0.31722	-0.01356	-2.12704
paclitaxel	-0.835528	2.41666	0.0641472
irinotecan_vs_DMSO	1.14961	-2.65816	-0.666402
irinotecan_vs_dexverapamil	1.05938	-2.36216	-0.680736
Lanatoside C	0.863625	-2.30273	-0.312997
irinotecan_vs_DMSO	1.17821	-2.1351	-1.74875
geldanamycin_vs_Lanatoside C	-0.828025	2.1179	0.271079
Lanatoside C	0.934333	-2.28574	-0.423731

## Sheet: ED Fig.4C
classification	regulated in mitosis	no.of psites
soluble	no	409
soluble	yes	35
none	no	3639
none	yes	179
insoluble	no	280
insoluble	yes	13

## Sheet: ED Fig.4D
	p-value in -log10 scale
kinase	non-changing	soluble	insoluble
ERK1	0.164045	NA	5.61333
JNK2	0.164045	NA	5.61333
P38G	0.198954	0.0417111	4.7695
GSK3B	0.00894493	0.568372	4.76889
CSNK1E	0.0036825	1.20268	4.50379
CDK2	0.000426955	2.7914	4.24946
JNK1	0.291792	0.0197831	4.114
PRKCD	0.0391851	NA	3.959
PLK1	6.04251e-05	8.77833	0.447616

## Sheet: ED FIg.4E
gene_name	protein_id	sequence	mod_seq	phospho_site_STY	phospho_loc	phospho_prob	RNA_bound_Ppeptide_rep1	RNA_bound_Ppeptide_rep2	RNA_bound_Ppeptide_rep3	RNA_bound_Ppeptide_median	RNA_bound_protein_rep1	RNA_bound_protein_rep2	RNA_bound_protein_rep3	RNA_bound_protein_median	p_value	FDR_limma	annotation_RNA_bound
PRPF31	E7EVX8|Q8WWY3	SSGTASSVAFTPLQGLEIVNPQAAEKK	SSGTASpSVAFTpPLQGLEIVNPQAAEKK	2	TRUE	S(0.001)S(0.001)GT(0.016)AS(0.779)S(0.203)VAFT(1)PLQGLEIVNPQAAEKK	0.408036	0.129122	0.466021	0.408036	0.772171	0.744632	0.729845	0.772171	0.000442668	0.00623484	more
PRPF31	E7EVX8|Q8WWY3	QSVVYGGKSTIR	QSVVYGGKSpTpIR	2	TRUE	QS(0.002)VVY(0.036)GGKS(0.98)T(0.981)IR	0.888428	0.714504	0.629994	0.888428	0.772171	0.744632	0.729845	0.772171	0.00325579	0.0335992	none
PRPF6	O94906|O94906-2	GYLTDLNSMIPTHGGDINDIKK	GYLTpDLNSpMIPTHGGDINDIKK	2	TRUE	GYLT(0.949)DLNS(0.526)MIPT(0.526)HGGDINDIKK_GYLT(0.881)DLNS(0.653)MIPT(0.466)HGGDINDIKK	0.592925	1.39984	0.954703	0.592925	0.855244	0.837568	0.80991	0.855244	0.685184	0.910169	none
