# Supplementary material for: Systematic discovery of biomolecular condensate-specific protein phosphorylation
Source: Nat Chem Biol. 2022 Jul 21;18(10):1104–14. doi: 10.1038/s41589-022-01062-y (PMC9512703; doi:10.1038/s41589-022-01062-y)
Supplement: Source Data Extended Data Fig. 8 — Statistical analysis source data. [file 41589_2022_1062_MOESM26_ESM.xlsx]

## Sheet: ED Fig.8D-E
gene_name	protein_id	description	FC_rep1	FC_rep2	FC_rep3	FC_rep4	logFC_median	p_value	FDR_limma	annotation	interactor_of
NPM1	E5RGW4|P06748|E5RI98	Nucleophosmin (Fragment) OS=Homo sapiens GN=NPM1 PE=1 SV=1|Nucleophosmin OS=Homo sapiens GN=NPM1 PE=1 SV=2|Nucleophosmin (Fragment) OS=Homo sapiens GN=NPM1 PE=1 SV=1|Nucleophosmin (Fragment) OS=Homo sapiens GN=NPM1 PE=1 SV=1|Nucleophosmin OS=Homo sapiens GN=NPM1 PE=1 SV=2	15.8968	5.01463	5.56373	5.1263	3.99066	1.26353e-11	7.77074e-10	hit	NPM1
RPL29	P47914	60S ribosomal protein L29 OS=Homo sapiens GN=RPL29 PE=1 SV=2	10.6084	4.4592	2.52567	3.31769	3.40713	8.06257e-08	3.18113e-07	hit	NPM1
RPL15	E7EQV9|P61313	Ribosomal protein L15 (Fragment) OS=Homo sapiens GN=RPL15 PE=1 SV=1|60S ribosomal protein L15 OS=Homo sapiens GN=RPL15 PE=1 SV=2|60S ribosomal protein L15 OS=Homo sapiens GN=RPL15 PE=1 SV=2	8.09092	0.962869	1.96722	2.56638	3.0163	0.0355008	0.0454854	hit	NPM1
RPL6	Q02878	60S ribosomal protein L6 OS=Homo sapiens GN=RPL6 PE=1 SV=3	5.59848	2.02943	3.55493	3.598	2.48504	5.3745e-07	1.73964e-06	hit	NPM1
RPL11	P62913|P62913-2	60S ribosomal protein L11 OS=Homo sapiens GN=RPL11 PE=1 SV=2|Isoform 2 of 60S ribosomal protein L11 OS=Homo sapiens GN=RPL11	5.50228	1.72762	1.79164	1.71404	2.46003	6.46308e-08	2.83914e-07	hit	NPM1
RPL14	E7EPB3|P50914	60S ribosomal protein L14 OS=Homo sapiens GN=RPL14 PE=1 SV=1|60S ribosomal protein L14 OS=Homo sapiens GN=RPL14 PE=1 SV=4|60S ribosomal protein L14 OS=Homo sapiens GN=RPL14 PE=1 SV=4	5.16177	1.90417	2.90604	3.28616	2.36787	2.14993e-08	1.202e-07	hit	NPM1
RPL3	P39023	60S ribosomal protein L3 OS=Homo sapiens GN=RPL3 PE=1 SV=2	4.76256	2.08709	2.71133	0.807739	2.25174	0.0205007	0.026543	hit	NPM1
RPL13A	M0QYS1|P40429	60S ribosomal protein L13a (Fragment) OS=Homo sapiens GN=RPL13A PE=1 SV=2|60S ribosomal protein L13a OS=Homo sapiens GN=RPL13A PE=1 SV=2|60S ribosomal protein L13a OS=Homo sapiens GN=RPL13A PE=1 SV=2	4.46776	1.59525	2.96546	2.12756	2.15955	2.63737e-06	7.54412e-06	hit	NPM1
RPL27A	E9PJD9|E9PLL6|P46776	60S ribosomal protein L27a OS=Homo sapiens GN=RPL27A PE=1 SV=1|60S ribosomal protein L27a OS=Homo sapiens GN=RPL27A PE=1 SV=1|60S ribosomal protein L27a OS=Homo sapiens GN=RPL27A PE=1 SV=2|60S ribosomal protein L27a OS=Homo sapiens GN=RPL27A PE=1 SV=1|60S ribosomal protein L27a OS=Homo sapiens GN=RPL27A PE=1 SV=2	4.40613	1.43602	4.0264	5.40778	2.13951	8.10418e-05	0.000184595	hit	NPM1
RPS6	P62753	40S ribosomal protein S6 OS=Homo sapiens GN=RPS6 PE=1 SV=1	4.21584	3.63334	3.60609	3.91976	2.07582	2.17395e-09	2.09554e-08	hit	NPM1
RPL36	Q9Y3U8	60S ribosomal protein L36 OS=Homo sapiens GN=RPL36 PE=1 SV=3	4.17255	2.13642	1.96047	2.81761	2.06093	1.7243e-07	6.42692e-07	hit	NPM1
RPL17|RPL17-C18orf32	A0A087WWH0|A0A087WXM6|A0A0A6YYL6|J3KRB3|J3KRX5|J3QQT2|J3QS96|P18621|P18621-3	60S ribosomal protein L17 (Fragment) OS=Homo sapiens GN=RPL17 PE=3 SV=5|60S ribosomal protein L17 (Fragment) OS=Homo sapiens GN=RPL17 PE=3 SV=1|Protein RPL17-C18orf32 OS=Homo sapiens GN=RPL17-C18orf32 PE=3 SV=1|60S ribosomal protein L17 (Fragment) OS=Homo sapiens GN=RPL17 PE=3 SV=3|60S ribosomal protein L17 (Fragment) OS=Homo sapiens GN=RPL17 PE=3 SV=1|60S ribosomal protein L17 (Fragment) OS=Homo…	4.09598	7.08664	3.77558	3.33617	2.03421	5.14205e-10	1.04292e-08	hit	NPM1
NCL	P19338	Nucleolin OS=Homo sapiens GN=NCL PE=1 SV=3	4.08618	2.48042	3.43793	2.73476	2.03075	4.17839e-10	1.02788e-08	hit	NPM1
SRP14	P37108|H0YLA2	Signal recognition particle 14 kDa protein OS=Homo sapiens GN=SRP14 PE=1 SV=2|Signal recognition particle 14 kDa protein OS=Homo sapiens GN=SRP14 PE=1 SV=1|Signal recognition particle 14 kDa protein OS=Homo sapiens GN=SRP14 PE=1 SV=2	3.88021	1.60547	2.26948	1.60946	1.95614	1.71975e-06	5.03642e-06	hit	NPM1
RPL24	C9JNW5|P83731|C9JXB8	60S ribosomal protein L24 OS=Homo sapiens GN=RPL24 PE=1 SV=1|60S ribosomal protein L24 OS=Homo sapiens GN=RPL24 PE=1 SV=1|60S ribosomal protein L24 OS=Homo sapiens GN=RPL24 PE=1 SV=1|60S ribosomal protein L24 OS=Homo sapiens GN=RPL24 PE=1 SV=1|60S ribosomal protein L24 OS=Homo sapiens GN=RPL24 PE=1 SV=1	3.88001	2.99261	6.71522	3.01508	1.95606	5.70144e-08	2.69722e-07	hit	NPM1
RPL21	P46778	60S ribosomal protein L21 OS=Homo sapiens GN=RPL21 PE=1 SV=2	3.78304	2.20497	4.1337	4.5468	1.91955	8.27611e-08	3.18113e-07	hit	NPM1
RPLP0	P05388	60S acidic ribosomal protein P0 OS=Homo sapiens GN=RPLP0 PE=1 SV=1	3.62387	2.05564	3.47886	4.59177	1.85753	7.52699e-08	3.11624e-07	hit	NPM1
RPL7A	P62424	60S ribosomal protein L7a OS=Homo sapiens GN=RPL7A PE=1 SV=2	3.48365	2.26051	3.00202	2.42958	1.8006	4.22299e-09	3.7102e-08	hit	NPM1
SRP9	P49458	Signal recognition particle 9 kDa protein OS=Homo sapiens GN=SRP9 PE=1 SV=2	3.38004	1.13002	1.09131	1.06827	1.75704	0.31021	0.346872	no_hit	none
RPL35A	C9K025|P18077	60S ribosomal protein L35a (Fragment) OS=Homo sapiens GN=RPL35A PE=1 SV=1|60S ribosomal protein L35a OS=Homo sapiens GN=RPL35A PE=1 SV=2|60S ribosomal protein L35a OS=Homo sapiens GN=RPL35A PE=1 SV=2	3.32063	3.77686	3.97721	2.96685	1.73146	5.9353e-10	1.04292e-08	hit	NPM1
RPL10A	P62906	60S ribosomal protein L10a OS=Homo sapiens GN=RPL10A PE=1 SV=2	3.08518	2.49284	3.30022	2.42906	1.62535	8.9016e-09	5.76261e-08	hit	NPM1
RPL32	D3YTB1|F8W727|P62910	60S ribosomal protein L32 (Fragment) OS=Homo sapiens GN=RPL32 PE=1 SV=1|60S ribosomal protein L32 OS=Homo sapiens GN=RPL32 PE=1 SV=1|60S ribosomal protein L32 OS=Homo sapiens GN=RPL32 PE=1 SV=2	3.01404	0.975908	1.92622	1.97351	1.5917	0.0462955	0.0587046	hit	NPM1
RPS23	P62266	40S ribosomal protein S23 OS=Homo sapiens GN=RPS23 PE=1 SV=3	2.87918	8.16184	1.88609	2.00087	1.52566	8.5829e-05	0.000191945	hit	NPM1
RPL27	P61353	60S ribosomal protein L27 OS=Homo sapiens GN=RPL27 PE=1 SV=2	2.72813	1.98715	1.69923	2.35121	1.44791	3.88111e-07	1.32605e-06	hit	NPM1
RPLP2	P05387	60S acidic ribosomal protein P2 OS=Homo sapiens GN=RPLP2 PE=1 SV=1	2.62305	2.05711	4.57795	6.88863	1.39125	1.04584e-06	3.13753e-06	hit	NPM1
ZC3HAV1	Q7Z2W4|Q7Z2W4-2|C9J6P4	Zinc finger CCCH-type antiviral protein 1 OS=Homo sapiens GN=ZC3HAV1 PE=1 SV=3|Isoform 2 of Zinc finger CCCH-type antiviral protein 1 OS=Homo sapiens GN=ZC3HAV1|Zinc finger CCCH-type antiviral protein 1 OS=Homo sapiens GN=ZC3HAV1 PE=1 SV=1|Isoform 2 of Zinc finger CCCH-type antiviral protein 1 OS=Homo sapiens GN=ZC3HAV1	2.60058	1.14055	1.67257	1.07312	1.37883	0.0126116	0.0168611	no_hit	none
RPL4	P36578	60S ribosomal protein L4 OS=Homo sapiens GN=RPL4 PE=1 SV=5	2.59987	2.90128	3.47672	4.01036	1.37844	1.34495e-09	1.76576e-08	hit	NPM1
RPL28	P46779|P46779-5	60S ribosomal protein L28 OS=Homo sapiens GN=RPL28 PE=1 SV=3|60S ribosomal protein L28 OS=Homo sapiens GN=RPL28 PE=1 SV=3|Isoform 5 of 60S ribosomal protein L28 OS=Homo sapiens GN=RPL28|Isoform 5 of 60S ribosomal protein L28 OS=Homo sapiens GN=RPL28	2.57387	2.43655	2.71415	3.23543	1.36394	8.43123e-10	1.2963e-08	hit	NPM1
RPL12	P30050	60S ribosomal protein L12 OS=Homo sapiens GN=RPL12 PE=1 SV=1	2.57194	1.23686	4.03976	2.46795	1.36286	0.000204153	0.000418515	hit	NPM1
RPL13	P26373	60S ribosomal protein L13 OS=Homo sapiens GN=RPL13 PE=1 SV=4	2.5402	2.34383	2.4636	2.90363	1.34494	8.51515e-07	2.61841e-06	hit	NPM1
RPL30	P62888|E5RI99	60S ribosomal protein L30 OS=Homo sapiens GN=RPL30 PE=1 SV=2|60S ribosomal protein L30 (Fragment) OS=Homo sapiens GN=RPL30 PE=1 SV=1|60S ribosomal protein L30 OS=Homo sapiens GN=RPL30 PE=1 SV=2	2.53508	2.53876	2.73234	1.90448	1.34203	4.95072e-09	4.05959e-08	hit	NPM1
RPS9	A0A024R4M0|P46781	40S ribosomal protein S9 OS=Homo sapiens GN=RPS9 PE=1 SV=1|40S ribosomal protein S9 OS=Homo sapiens GN=RPS9 PE=1 SV=3	2.52201	0.871603	2.66196	1.34865	1.33457	0.0747102	0.0913712	no_hit	none
RPL5	P46777	60S ribosomal protein L5 OS=Homo sapiens GN=RPL5 PE=1 SV=3	2.50623	2.60927	3.54584	2.90542	1.32552	8.80126e-11	3.60852e-09	hit	NPM1
RPL18	G3V203|J3QQ67|Q07020	60S ribosomal protein L18 OS=Homo sapiens GN=RPL18 PE=1 SV=1|60S ribosomal protein L18 (Fragment) OS=Homo sapiens GN=RPL18 PE=1 SV=1|60S ribosomal protein L18 OS=Homo sapiens GN=RPL18 PE=1 SV=2	2.42806	1.75125	1.32564	2.24587	1.2798	6.81363e-05	0.000161169	hit	NPM1
RPL23A	P62750	60S ribosomal protein L23a OS=Homo sapiens GN=RPL23A PE=1 SV=1	2.40361	2.22948	2.99337	2.52431	1.2652	1.29754e-08	7.59986e-08	hit	NPM1
RPL10	A0A087WV22|F8W7C6|P27635|X1WI28	60S ribosomal protein L10 OS=Homo sapiens GN=RPL10 PE=1 SV=1|60S ribosomal protein L10 OS=Homo sapiens GN=RPL10 PE=1 SV=2|60S ribosomal protein L10 OS=Homo sapiens GN=RPL10 PE=1 SV=4|60S ribosomal protein L10 (Fragment) OS=Homo sapiens GN=RPL10 PE=1 SV=6|60S ribosomal protein L10 OS=Homo sapiens GN=RPL10 PE=1 SV=4|60S ribosomal protein L10 (Fragment) OS=Homo sapiens GN=RPL10 PE=1 SV=6	2.31821	2.90419	3.18008	3.74878	1.21301	1.84674e-10	5.67873e-09	hit	NPM1
RPL9	D6RAN4|H0Y9V9|P32969	60S ribosomal protein L9 (Fragment) OS=Homo sapiens GN=RPL9 PE=1 SV=7|60S ribosomal protein L9 (Fragment) OS=Homo sapiens GN=RPL9 PE=1 SV=1|60S ribosomal protein L9 OS=Homo sapiens GN=RPL9 PE=1 SV=1|60S ribosomal protein L9 OS=Homo sapiens GN=RPL9 PE=1 SV=1	2.31422	1.95881	2.36543	1.77316	1.21053	4.78952e-08	2.45463e-07	hit	NPM1
RPS11	M0QZC5|P62280	40S ribosomal protein S11 OS=Homo sapiens GN=RPS11 PE=1 SV=1|40S ribosomal protein S11 OS=Homo sapiens GN=RPS11 PE=1 SV=3|40S ribosomal protein S11 OS=Homo sapiens GN=RPS11 PE=1 SV=3	2.14275	2.96609	2.06813	2.0746	1.09946	7.59196e-09	5.49301e-08	hit	NPM1
RPL7	P18124	60S ribosomal protein L7 OS=Homo sapiens GN=RPL7 PE=1 SV=1	2.11466	2.25232	4.78055	1.87604	1.08043	3.75802e-06	1.02719e-05	hit	NPM1
RPS7	B5MCP9|P62081	40S ribosomal protein S7 OS=Homo sapiens GN=RPS7 PE=1 SV=1|40S ribosomal protein S7 OS=Homo sapiens GN=RPS7 PE=1 SV=1|40S ribosomal protein S7 OS=Homo sapiens GN=RPS7 PE=1 SV=1	2.10544	2.44522	1.09266	1.23382	1.07412	0.00530837	0.00768152	no_hit	none
RPS13	P62277	40S ribosomal protein S13 OS=Homo sapiens GN=RPS13 PE=1 SV=2	2.08472	1.48452	1.63522	1.59882	1.05985	4.22411e-05	0.000108243	hit	NPM1
RPS4X	P62701	40S ribosomal protein S4, X isoform OS=Homo sapiens GN=RPS4X PE=1 SV=2	2.04766	2.51759	2.56282	1.75722	1.03398	2.51381e-08	1.34434e-07	hit	NPM1
RPL8	E9PKZ0|G3V1A1|P62917	60S ribosomal protein L8 (Fragment) OS=Homo sapiens GN=RPL8 PE=1 SV=1|60S ribosomal protein L8 OS=Homo sapiens GN=RPL8 PE=1 SV=1|60S ribosomal protein L8 OS=Homo sapiens GN=RPL8 PE=1 SV=2|60S ribosomal protein L8 OS=Homo sapiens GN=RPL8 PE=1 SV=2|60S ribosomal protein L8 (Fragment) OS=Homo sapiens GN=RPL8 PE=1 SV=1|60S ribosomal protein L8 OS=Homo sapiens GN=RPL8 PE=1 SV=2	1.97614	2.09486	2.11041	1.73124	0.982682	7.60059e-08	3.11624e-07	hit	NPM1
RPS26	P62854	40S ribosomal protein S26 OS=Homo sapiens GN=RPS26 PE=1 SV=3	1.83192	1.27658	2.55976	1.28442	0.873357	0.00151453	0.00251739	hit	NPM1
RRBP1	A0A0A0MRV0|Q9P2E9|Q9P2E9-2	Ribosome-binding protein 1 OS=Homo sapiens GN=RRBP1 PE=1 SV=1|Ribosome-binding protein 1 OS=Homo sapiens GN=RRBP1 PE=1 SV=4|Isoform 1 of Ribosome-binding protein 1 OS=Homo sapiens GN=RRBP1	1.82333	0.838894	1.23706	1.05051	0.866573	0.710116	0.733985	no_hit	none
RPL18A	M0R0P7|M0R117|M0R1A7|M0R3D6|Q02543	60S ribosomal protein L18a OS=Homo sapiens GN=RPL18A PE=1 SV=1|60S ribosomal protein L18a OS=Homo sapiens GN=RPL18A PE=1 SV=1|60S ribosomal protein L18a OS=Homo sapiens GN=RPL18A PE=1 SV=1|60S ribosomal protein L18a (Fragment) OS=Homo sapiens GN=RPL18A PE=1 SV=1|60S ribosomal protein L18a OS=Homo sapiens GN=RPL18A PE=1 SV=2|60S ribosomal protein L18a OS=Homo sapiens GN=RPL18A PE=1 SV=1|60S riboso…	1.6126	1.48591	1.66339	2.07161	0.689391	4.49804e-05	0.00011291	hit	NPM1
RPL31	B7Z4C8|B7Z4E3|C9JU56|H7C2W9|P62899|P62899-2|P62899-3	60S ribosomal protein L31 OS=Homo sapiens GN=RPL31 PE=1 SV=1|60S ribosomal protein L31 OS=Homo sapiens GN=RPL31 PE=1 SV=1|60S ribosomal protein L31 (Fragment) OS=Homo sapiens GN=RPL31 PE=1 SV=1|60S ribosomal protein L31 (Fragment) OS=Homo sapiens GN=RPL31 PE=1 SV=1|60S ribosomal protein L31 OS=Homo sapiens GN=RPL31 PE=1 SV=1|Isoform 2 of 60S ribosomal protein L31 OS=Homo sapiens GN=RPL31|Isoform …	1.35322	1.28175	1.65935	2.51843	0.436401	0.000427267	0.000821154	hit	NPM1
RPS15A	I3L3P7|P62244	40S ribosomal protein S15a OS=Homo sapiens GN=RPS15A PE=1 SV=1|40S ribosomal protein S15a OS=Homo sapiens GN=RPS15A PE=1 SV=2|40S ribosomal protein S15a OS=Homo sapiens GN=RPS15A PE=1 SV=2	1.30715	2.31824	2.36683	2.89953	0.386422	1.43558e-09	1.76576e-08	hit	NPM1
CKAP4	Q07065	Cytoskeleton-associated protein 4 OS=Homo sapiens GN=CKAP4 PE=1 SV=2	1.2706	1.6	1.10866	0.737918	0.345514	0.520745	0.548935	no_hit	none
RPS3A	D6RAT0|P61247	40S ribosomal protein S3a OS=Homo sapiens GN=RPS3A PE=1 SV=1|40S ribosomal protein S3a OS=Homo sapiens GN=RPS3A PE=1 SV=2|40S ribosomal protein S3a OS=Homo sapiens GN=RPS3A PE=1 SV=2	1.16298	1.1237	1.4648	0.862177	0.217821	0.314709	0.348731	no_hit	none
RPS8	P62241	40S ribosomal protein S8 OS=Homo sapiens GN=RPS8 PE=1 SV=2	1.06497	2.64321	3.63428	2.96571	0.0908189	9.8617e-09	6.06495e-08	hit	NPM1
RPS2	P15880	40S ribosomal protein S2 OS=Homo sapiens GN=RPS2 PE=1 SV=2	1.04662	1.34924	1.47641	1.04125	0.0657315	0.00526858	0.00768152	no_hit	none
HIST1H1E	P10412	Histone H1.4 OS=Homo sapiens GN=HIST1H1E PE=1 SV=2	0.944751	0.923453	1.35103	0.8176	-0.0819934	0.978776	0.978776	no_hit	none
HNRNPA1	F8W6I7|P09651|P09651-2|P09651-3	Heterogeneous nuclear ribonucleoprotein A1 OS=Homo sapiens GN=HNRNPA1 PE=1 SV=2|Heterogeneous nuclear ribonucleoprotein A1 OS=Homo sapiens GN=HNRNPA1 PE=1 SV=5|Isoform A1-A of Heterogeneous nuclear ribonucleoprotein A1 OS=Homo sapiens GN=HNRNPA1|Isoform 2 of Heterogeneous nuclear ribonucleoprotein A1 OS=Homo sapiens GN=HNRNPA1	0.93099	0.958343	1.57637	1.01642	-0.103162	0.431457	0.469639	no_hit	none
RPS14	P62263	40S ribosomal protein S14 OS=Homo sapiens GN=RPS14 PE=1 SV=3	0.911908	1.02043	0.771865	1.01429	-0.13304	0.470383	0.507519	no_hit	none
HNRNPU	Q00839|Q00839-2	Heterogeneous nuclear ribonucleoprotein U OS=Homo sapiens GN=HNRNPU PE=1 SV=6|Isoform Short of Heterogeneous nuclear ribonucleoprotein U OS=Homo sapiens GN=HNRNPU	0.907721	0.847268	0.999252	1.12723	-0.139679	0.86316	0.870235	no_hit	none
EIF2S1	P05198|G3V4T5|H0YJS4	Eukaryotic translation initiation factor 2 subunit 1 OS=Homo sapiens GN=EIF2S1 PE=1 SV=3|Eukaryotic translation initiation factor 2 subunit 1 (Fragment) OS=Homo sapiens GN=EIF2S1 PE=1 SV=1|Eukaryotic translation initiation factor 2 subunit 1 (Fragment) OS=Homo sapiens GN=EIF2S1 PE=1 SV=1|Eukaryotic translation initiation factor 2 subunit 1 OS=Homo sapiens GN=EIF2S1 PE=1 SV=3|Eukaryotic translatio…	0.852626	0.901536	1.59904	1.00799	-0.230014	0.365408	0.401296	no_hit	none
ALYREF	E9PB61|Q86V81	THO complex subunit 4 OS=Homo sapiens GN=ALYREF PE=1 SV=1|THO complex subunit 4 OS=Homo sapiens GN=ALYREF PE=1 SV=3	0.845342	1.47979	1.37872	0.97559	-0.242393	0.114696	0.133091	no_hit	none
RPS24	A0A087WUS0|E7ETK0|P62847|P62847-2|P62847-3|P62847-4	40S ribosomal protein S24 OS=Homo sapiens GN=RPS24 PE=1 SV=1|40S ribosomal protein S24 OS=Homo sapiens GN=RPS24 PE=1 SV=1|40S ribosomal protein S24 OS=Homo sapiens GN=RPS24 PE=1 SV=1|Isoform 2 of 40S ribosomal protein S24 OS=Homo sapiens GN=RPS24|Isoform 3 of 40S ribosomal protein S24 OS=Homo sapiens GN=RPS24|Isoform 4 of 40S ribosomal protein S24 OS=Homo sapiens GN=RPS24	0.795954	1.75876	2.03858	1.54884	-0.329244	0.000521259	0.000971437	hit	snap
ILF3	Q12906|Q12906-2|Q12906-3|Q12906-4|Q12906-5|Q12906-6|Q12906-7	Interleukin enhancer-binding factor 3 OS=Homo sapiens GN=ILF3 PE=1 SV=3|Isoform 2 of Interleukin enhancer-binding factor 3 OS=Homo sapiens GN=ILF3|Isoform 3 of Interleukin enhancer-binding factor 3 OS=Homo sapiens GN=ILF3|Isoform 4 of Interleukin enhancer-binding factor 3 OS=Homo sapiens GN=ILF3|Isoform 5 of Interleukin enhancer-binding factor 3 OS=Homo sapiens GN=ILF3|Isoform 6 of Interleukin en…	0.758429	0.62854	0.919831	0.282145	-0.398914	0.00434379	0.00659613	hit	snap
HNRNPM	A0A087X0X3|P52272|P52272-2	Heterogeneous nuclear ribonucleoprotein M OS=Homo sapiens GN=HNRNPM PE=1 SV=1|Heterogeneous nuclear ribonucleoprotein M OS=Homo sapiens GN=HNRNPM PE=1 SV=3|Isoform 2 of Heterogeneous nuclear ribonucleoprotein M OS=Homo sapiens GN=HNRNPM|Heterogeneous nuclear ribonucleoprotein M OS=Homo sapiens GN=HNRNPM PE=1 SV=3|Isoform 2 of Heterogeneous nuclear ribonucleoprotein M OS=Homo sapiens GN=HNRNPM	0.723406	0.916934	1.3355	1.17662	-0.467123	0.248761	0.280712	no_hit	none
OASL	Q15646	2'-5'-oligoadenylate synthase-like protein OS=Homo sapiens GN=OASL PE=1 SV=2	0.690032	0.844288	1.66022	1.17316	-0.535265	0.148744	0.170986	no_hit	none
DDX21	Q9NR30|Q9NR30-2	Nucleolar RNA helicase 2 OS=Homo sapiens GN=DDX21 PE=1 SV=5|Isoform 2 of Nucleolar RNA helicase 2 OS=Homo sapiens GN=DDX21|Nucleolar RNA helicase 2 OS=Homo sapiens GN=DDX21 PE=1 SV=5	0.68198	0.720655	0.582459	0.809253	-0.552198	0.0535962	0.0665892	no_hit	none
RPS18	A0A0G2JQH2|P62269|Q5GGW2	40S ribosomal protein S18 OS=Homo sapiens GN=RPS18 PE=1 SV=1|40S ribosomal protein S18 OS=Homo sapiens GN=RPS18 PE=1 SV=3|40S ribosomal protein S18 OS=Homo sapiens GN=RPS18 PE=1 SV=1|40S ribosomal protein S18 OS=Homo sapiens GN=RPS18 PE=1 SV=3	0.668121	0.822742	0.883356	0.657288	-0.581818	0.0161188	0.0210917	no_hit	none
HNRNPA2B1	P22626|P22626-2	Heterogeneous nuclear ribonucleoproteins A2/B1 OS=Homo sapiens GN=HNRNPA2B1 PE=1 SV=2|Isoform A2 of Heterogeneous nuclear ribonucleoproteins A2/B1 OS=Homo sapiens GN=HNRNPA2B1	0.657558	0.362636	0.589504	0.446807	-0.604811	0.0157642	0.0208495	hit	snap
C19orf53	Q9UNZ5	Leydig cell tumor 10 kDa protein homolog OS=Homo sapiens GN=C19orf53 PE=1 SV=1	0.653597	1.01707	0.818513	0.740471	-0.613527	0.0891342	0.106442	no_hit	none
RPS28	P62857	40S ribosomal protein S28 OS=Homo sapiens GN=RPS28 PE=1 SV=1	0.615104	0.858606	0.579985	0.757272	-0.701099	0.00311437	0.00492967	no_hit	none
RPS20	G3XAN0|P60866|P60866-2	40S ribosomal protein S20 OS=Homo sapiens GN=RPS20 PE=1 SV=1|40S ribosomal protein S20 OS=Homo sapiens GN=RPS20 PE=1 SV=1|Isoform 2 of 40S ribosomal protein S20 OS=Homo sapiens GN=RPS20|40S ribosomal protein S20 OS=Homo sapiens GN=RPS20 PE=1 SV=1|Isoform 2 of 40S ribosomal protein S20 OS=Homo sapiens GN=RPS20	0.608033	0.256498	0.42085	0.446471	-0.717778	5.79926e-06	1.51768e-05	hit	snap
LRRC59	Q96AG4	Leucine-rich repeat-containing protein 59 OS=Homo sapiens GN=LRRC59 PE=1 SV=1	0.577696	0.907554	0.385699	0.24924	-0.791618	0.00680055	0.00967965	hit	snap
RPS25	P62851	40S ribosomal protein S25 OS=Homo sapiens GN=RPS25 PE=1 SV=1	0.57594	1.06766	0.816238	0.684804	-0.79601	0.19795	0.225443	no_hit	none
RPS16	M0R210|P62249	40S ribosomal protein S16 OS=Homo sapiens GN=RPS16 PE=1 SV=1|40S ribosomal protein S16 OS=Homo sapiens GN=RPS16 PE=1 SV=2	0.575488	1.13897	1.22071	0.767715	-0.797142	0.831343	0.845084	no_hit	none
HNRNPC	B2R5W2|B4DY08|G3V2Q1|G3V4C1|G3V4W0|P07910|P07910-2|G3V576	Heterogeneous nuclear ribonucleoproteins C1/C2 OS=Homo sapiens GN=HNRNPC PE=1 SV=1|Heterogeneous nuclear ribonucleoproteins C1/C2 OS=Homo sapiens GN=HNRNPC PE=1 SV=1|Heterogeneous nuclear ribonucleoproteins C1/C2 OS=Homo sapiens GN=HNRNPC PE=1 SV=1|Heterogeneous nuclear ribonucleoproteins C1/C2 OS=Homo sapiens GN=HNRNPC PE=1 SV=1|Heterogeneous nuclear ribonucleoproteins C1/C2 (Fragment) OS=Homo s…	0.57062	0.389812	0.67997	0.454959	-0.809397	0.00355957	0.00554212	hit	snap
RPS3	P23396	40S ribosomal protein S3 OS=Homo sapiens GN=RPS3 PE=1 SV=2	0.564364	1.07929	1.10524	0.902083	-0.825301	0.735728	0.754121	no_hit	none
HIST1H4A	P62805	Histone H4 OS=Homo sapiens GN=HIST1H4A PE=1 SV=2	0.563617	0.391719	0.466174	0.328964	-0.827213	0.00833868	0.0113962	hit	snap
PPIA	C9J5S7|F8WE65|P62937	Peptidyl-prolyl cis-trans isomerase OS=Homo sapiens GN=PPIA PE=1 SV=1|Peptidyl-prolyl cis-trans isomerase OS=Homo sapiens GN=PPIA PE=1 SV=1|Peptidyl-prolyl cis-trans isomerase A OS=Homo sapiens GN=PPIA PE=1 SV=2|Peptidyl-prolyl cis-trans isomerase A OS=Homo sapiens GN=PPIA PE=1 SV=2	0.522488	1.11111	0.0958322	0.310473	-0.93653	0.00832351	0.0113962	hit	snap
DHX9	Q08211	ATP-dependent RNA helicase A OS=Homo sapiens GN=DHX9 PE=1 SV=4	0.514368	0.461469	0.648184	0.522387	-0.959126	0.000544312	0.000999258	hit	snap
VIM	B0YJC4|P08670	Vimentin OS=Homo sapiens GN=VIM PE=1 SV=1|Vimentin OS=Homo sapiens GN=VIM PE=1 SV=4|Vimentin OS=Homo sapiens GN=VIM PE=1 SV=4	0.511574	0.294949	0.457026	0.415442	-0.966984	0.00491797	0.00737696	hit	snap
RPS12	P25398	40S ribosomal protein S12 OS=Homo sapiens GN=RPS12 PE=1 SV=3	0.451391	0.718947	0.613358	0.711955	-1.14755	0.0108505	0.0146661	no_hit	none
RPS19	P39019	40S ribosomal protein S19 OS=Homo sapiens GN=RPS19 PE=1 SV=2	0.426995	0.579096	0.654895	0.667282	-1.22771	0.00038155	0.00074493	hit	snap
RPS5	M0R0F0|M0R0R2|P46782	40S ribosomal protein S5 (Fragment) OS=Homo sapiens GN=RPS5 PE=1 SV=1|40S ribosomal protein S5 OS=Homo sapiens GN=RPS5 PE=1 SV=1|40S ribosomal protein S5 OS=Homo sapiens GN=RPS5 PE=1 SV=4	0.396283	0.79371	0.69019	0.582961	-1.3354	0.00102942	0.00180884	no_hit	none
HSPA8	P11142	Heat shock cognate 71 kDa protein OS=Homo sapiens GN=HSPA8 PE=1 SV=1	0.355731	0.380518	0.460437	0.511301	-1.49114	7.92742e-07	2.50019e-06	hit	snap
EEF1A1|EEF1A1P5	P68104|Q5VTE0	Elongation factor 1-alpha 1 OS=Homo sapiens GN=EEF1A1 PE=1 SV=1|Putative elongation factor 1-alpha-like 3 OS=Homo sapiens GN=EEF1A1P5 PE=5 SV=1	0.351099	0.65203	0.207135	0.326887	-1.51005	0.000161862	0.000349282	hit	snap
PARK7	K7ELW0|Q99497	Protein deglycase DJ-1 OS=Homo sapiens GN=PARK7 PE=1 SV=1|Protein deglycase DJ-1 OS=Homo sapiens GN=PARK7 PE=1 SV=2|Protein deglycase DJ-1 OS=Homo sapiens GN=PARK7 PE=1 SV=2	0.350114	0.173342	0.328039	0.258021	-1.5141	5.2956e-07	1.73964e-06	hit	snap
PRDX1	A0A0A0MSI0|Q06830	Peroxiredoxin-1 (Fragment) OS=Homo sapiens GN=PRDX1 PE=1 SV=1|Peroxiredoxin-1 OS=Homo sapiens GN=PRDX1 PE=1 SV=1|Peroxiredoxin-1 OS=Homo sapiens GN=PRDX1 PE=1 SV=1	0.333487	0.381838	0.270471	0.333242	-1.5843	2.74747e-07	9.65541e-07	hit	snap
PRPF19	Q9UMS4	Pre-mRNA-processing factor 19 OS=Homo sapiens GN=PRPF19 PE=1 SV=1	0.325551	1.00583	1.05579	0.785304	-1.61904	0.522157	0.548935	no_hit	none
HSPA5	P11021	78 kDa glucose-regulated protein OS=Homo sapiens GN=HSPA5 PE=1 SV=2	0.322713	0.255708	0.295199	0.217953	-1.63168	2.2148e-09	2.09554e-08	hit	snap
EEF2	P13639	Elongation factor 2 OS=Homo sapiens GN=EEF2 PE=1 SV=4	0.3007	0.815869	0.199587	0.328162	-1.7336	0.00071702	0.00129696	hit	snap
DDX5	J3KTA4|P17844|P17844-2	Probable ATP-dependent RNA helicase DDX5 OS=Homo sapiens GN=DDX5 PE=1 SV=1|Probable ATP-dependent RNA helicase DDX5 OS=Homo sapiens GN=DDX5 PE=1 SV=1|Isoform 2 of Probable ATP-dependent RNA helicase DDX5 OS=Homo sapiens GN=DDX5	0.286424	0.885365	0.951271	0.427835	-1.80378	0.102455	0.120018	no_hit	none
JUP	P14923	Junction plakoglobin OS=Homo sapiens GN=JUP PE=1 SV=3	0.266425	0.452864	0.434241	0.286335	-1.9082	0.00816976	0.0113962	hit	snap
DSG1	Q02413	Desmoglein-1 OS=Homo sapiens GN=DSG1 PE=1 SV=2	0.248364	0.366094	0.398373	0.424821	-2.00947	0.00136383	0.00229797	hit	snap
DDX3X	A0A0D9SF53|A0A0D9SFB3|A0A0D9SG12|O00571|O00571-2	ATP-dependent RNA helicase DDX3X OS=Homo sapiens GN=DDX3X PE=1 SV=1|ATP-dependent RNA helicase DDX3X OS=Homo sapiens GN=DDX3X PE=1 SV=1|ATP-dependent RNA helicase DDX3X OS=Homo sapiens GN=DDX3X PE=1 SV=1|ATP-dependent RNA helicase DDX3X OS=Homo sapiens GN=DDX3X PE=1 SV=3|Isoform 2 of ATP-dependent RNA helicase DDX3X OS=Homo sapiens GN=DDX3X	0.2351	0.339881	0.306861	0.319215	-2.08866	3.27379e-06	9.15174e-06	hit	snap
SLC25A5	P05141	ADP/ATP translocase 2 OS=Homo sapiens GN=SLC25A5 PE=1 SV=7	0.2297	0.498751	0.360982	0.330959	-2.12218	0.00131483	0.00224617	hit	snap
HSP90AB1	P08238	Heat shock protein HSP 90-beta OS=Homo sapiens GN=HSP90AB1 PE=1 SV=4	0.21063	0.736662	0.134444	0.457646	-2.24722	0.000376954	0.00074493	hit	snap
ANXA2	H0YMD0|H0YMU9|H0YN42|P07355|P07355-2	Annexin (Fragment) OS=Homo sapiens GN=ANXA2 PE=1 SV=1|Annexin OS=Homo sapiens GN=ANXA2 PE=1 SV=1|Annexin (Fragment) OS=Homo sapiens GN=ANXA2 PE=1 SV=1|Annexin A2 OS=Homo sapiens GN=ANXA2 PE=1 SV=2|Annexin (Fragment) OS=Homo sapiens GN=ANXA2 PE=1 SV=1|Annexin A2 OS=Homo sapiens GN=ANXA2 PE=1 SV=2|Isoform 2 of Annexin A2 OS=Homo sapiens GN=ANXA2|Annexin A2 OS=Homo sapiens GN=ANXA2 PE=1 SV=2|Isoform…	0.209807	0.592409	0.325078	0.568769	-2.25286	6.95585e-05	0.000161428	hit	snap
DSP	P15924	Desmoplakin OS=Homo sapiens GN=DSP PE=1 SV=3	0.1895	0.486508	0.440308	0.294287	-2.39973	0.00500776	0.00742113	hit	snap
PKM	B4DNK4|H3BTN5|P14618|P14618-2|P14618-3	Pyruvate kinase OS=Homo sapiens GN=PKM PE=1 SV=1|Pyruvate kinase (Fragment) OS=Homo sapiens GN=PKM PE=1 SV=1|Pyruvate kinase PKM OS=Homo sapiens GN=PKM PE=1 SV=4|Isoform M1 of Pyruvate kinase PKM OS=Homo sapiens GN=PKM|Pyruvate kinase PKM OS=Homo sapiens GN=PKM PE=1 SV=4|Pyruvate kinase OS=Homo sapiens GN=PKM PE=1 SV=1|Pyruvate kinase PKM OS=Homo sapiens GN=PKM PE=1 SV=4|Isoform 3 of Pyruvate kin…	0.188429	0.625827	0.289029	0.324971	-2.40791	4.77704e-05	0.000117515	hit	snap
GAPDH	E7EUT5|P04406|P04406-2	Glyceraldehyde-3-phosphate dehydrogenase OS=Homo sapiens GN=GAPDH PE=1 SV=1|Glyceraldehyde-3-phosphate dehydrogenase OS=Homo sapiens GN=GAPDH PE=1 SV=3|Isoform 2 of Glyceraldehyde-3-phosphate dehydrogenase OS=Homo sapiens GN=GAPDH|Glyceraldehyde-3-phosphate dehydrogenase OS=Homo sapiens GN=GAPDH PE=1 SV=3	0.183801	0.647282	0.1993	0.475616	-2.44378	0.00125532	0.00217472	hit	snap
TXN	P10599|P10599-2	Thioredoxin OS=Homo sapiens GN=TXN PE=1 SV=3|Isoform 2 of Thioredoxin OS=Homo sapiens GN=TXN	0.141483	0.388391	0.328675	0.814005	-2.8213	0.000894673	0.00159485	hit	snap
RPL38	P63173	60S ribosomal protein L38 OS=Homo sapiens GN=RPL38 PE=1 SV=2	0.118381	0.467837	0.22997	0.294854	-3.07848	0.000169393	0.000359229	hit	snap
HSPB1	P04792	Heat shock protein beta-1 OS=Homo sapiens GN=HSPB1 PE=1 SV=2	0.049696	0.117961	0.162577	0.32724	-4.33073	5.61863e-06	1.50237e-05	hit	snap
SNAPtag	SNAPtag	NA	0.00666139	0.0204305	0.0220647	0.016731	-7.22996	2.7342e-18	3.36306e-16	hit	snap

## Sheet: ED Fig.8F
gene_name	residues	deficient	mimetic
FAU	254260	0.99537	0.623727
FAU	218, 219, 254, 260	1.56266	0.717091
FAU	4,10,218,219,254,260	0.993072	0.472987
NCL	254260	1.08103	0.380008
NCL	218, 219, 254, 260	1.08248	0.28912
NCL	4,10,218,219,254,260	1.23376	0.229294
NPM1	254260	1	1
NPM1	218, 219, 254, 260	1	1
NPM1	4,10,218,219,254,260	1	1
NPM3	254260	0.988403	0.756761
NPM3	218, 219, 254, 260	1.08364	0.835533
NPM3	4,10,218,219,254,260	1.04786	0.75123
RPL10	254260	1.11226	0.36467
RPL10	218, 219, 254, 260	1.05872	0.345977
RPL10	4,10,218,219,254,260	1.22069	0.270891
RPL10A	254260	1.15552	0.366098
RPL10A	218, 219, 254, 260	1.11652	0.281301
RPL10A	4,10,218,219,254,260	1.1684	0.243978
RPL11	254260	1.20751	0.373483
RPL11	218, 219, 254, 260	1.11543	0.334714
RPL11	4,10,218,219,254,260	1.27165	0.271094
RPL12	254260	1.11882	0.35699
RPL12	218, 219, 254, 260	0.967249	0.298112
RPL12	4,10,218,219,254,260	1.20907	0.224207
RPL13	254260	1.14492	0.443825
RPL13	218, 219, 254, 260	0.834723	0.332597
RPL13	4,10,218,219,254,260	1.28189	0.262243
RPL13A	254260	1.16665	0.399824
RPL13A	218, 219, 254, 260	1.0869	0.296448
RPL13A	4,10,218,219,254,260	1.22862	0.244298
RPL14	254260	1.00192	0.358082
RPL14	218, 219, 254, 260	1.0581	0.282073
RPL14	4,10,218,219,254,260	1.12059	0.237485
RPL15	254260	1.45737	0.626295
RPL15	218, 219, 254, 260	1.21912	0.408965
RPL15	4,10,218,219,254,260	1.89159	0.366643
RPL17|RPL17-C18orf32	254260	1.16391	0.608766
RPL17|RPL17-C18orf32	218, 219, 254, 260	1.05095	0.565783
RPL17|RPL17-C18orf32	4,10,218,219,254,260	1.14913	0.510272
RPL18	254260	1.09462	0.380348
RPL18	218, 219, 254, 260	0.834829	0.300064
RPL18	4,10,218,219,254,260	1.16773	0.245502
RPL18A	254260	1.01356	0.338797
RPL18A	218, 219, 254, 260	0.905915	0.293792
RPL18A	4,10,218,219,254,260	1.1332	0.202868
RPL21	254260	1.06086	0.375763
RPL21	218, 219, 254, 260	0.855798	0.274342
RPL21	4,10,218,219,254,260	1.19701	0.191984
RPL22	254260	1.06506	0.370186
RPL22	218, 219, 254, 260	1.14253	0.385004
RPL22	4,10,218,219,254,260	1.18747	0.210148
RPL23A	254260	1.17979	0.60082
RPL23A	218, 219, 254, 260	1.20187	0.798888
RPL23A	4,10,218,219,254,260	1.21239	0.833092
RPL24	254260	1.13697	0.440325
RPL24	218, 219, 254, 260	1.1896	0.471969
RPL24	4,10,218,219,254,260	1.51694	0.391827
RPL27	254260	1.05512	0.349626
RPL27	218, 219, 254, 260	1.00382	0.301708
RPL27	4,10,218,219,254,260	1.18847	0.241133
RPL27A	254260	1.19016	0.363741
RPL27A	218, 219, 254, 260	0.91774	0.331727
RPL27A	4,10,218,219,254,260	1.32122	0.352995
RPL28	254260	1.23126	0.395641
RPL28	218, 219, 254, 260	0.942688	0.30716
RPL28	4,10,218,219,254,260	1.25972	0.242058
RPL29	254260	1.05179	0.304874
RPL29	218, 219, 254, 260	0.736464	0.244565
RPL29	4,10,218,219,254,260	1.29791	0.18574
RPL3	254260	1.11316	0.353489
RPL3	218, 219, 254, 260	0.886466	0.322913
RPL3	4,10,218,219,254,260	1.2097	0.269224
RPL30	254260	1.13838	0.337619
RPL30	218, 219, 254, 260	0.993747	0.308947
RPL30	4,10,218,219,254,260	1.23463	0.237249
RPL31	254260	1.21389	0.414038
RPL31	218, 219, 254, 260	1.40432	0.360236
RPL31	4,10,218,219,254,260	1.30241	0.279313
RPL32	254260	1.01648	0.467633
RPL32	218, 219, 254, 260	0.809361	0.311236
RPL32	4,10,218,219,254,260	1.45858	0.18877
RPL35	254260	1.09886	0.462681
RPL35	218, 219, 254, 260	1.10461	0.438939
RPL35	4,10,218,219,254,260	1.20713	0.379736
RPL35A	254260	1.18586	0.326201
RPL35A	218, 219, 254, 260	1.17726	0.30155
RPL35A	4,10,218,219,254,260	1.24885	0.193024
RPL36	254260	1.0652	0.399528
RPL36	218, 219, 254, 260	0.784585	0.299275
RPL36	4,10,218,219,254,260	1.17787	0.259329
RPL4	254260	1.08151	0.333734
RPL4	218, 219, 254, 260	0.826926	0.266905
RPL4	4,10,218,219,254,260	1.13896	0.196811
RPL5	254260	1.04491	0.359258
RPL5	218, 219, 254, 260	0.946117	0.300385
RPL5	4,10,218,219,254,260	1.19857	0.223894
RPL6	254260	1.10512	0.371923
RPL6	218, 219, 254, 260	0.9033	0.283427
RPL6	4,10,218,219,254,260	1.1381	0.231891
RPL7	254260	1.3031	0.370284
RPL7	218, 219, 254, 260	1.069	0.313926
RPL7	4,10,218,219,254,260	1.16119	0.266205
RPL7A	254260	1.1115	0.360114
RPL7A	218, 219, 254, 260	1.00427	0.304225
RPL7A	4,10,218,219,254,260	1.25127	0.231037
RPL8	254260	1.03458	0.3395
RPL8	218, 219, 254, 260	0.978392	0.329803
RPL8	4,10,218,219,254,260	1.14546	0.230053
RPL9	254260	1.14183	0.379148
RPL9	218, 219, 254, 260	1.03619	0.305901
RPL9	4,10,218,219,254,260	1.27185	0.246002
RPLP0	254260	1.12476	0.329565
RPLP0	218, 219, 254, 260	0.926068	0.271229
RPLP0	4,10,218,219,254,260	1.2222	0.220248
RPLP1	254260	1.13074	0.293102
RPLP1	218, 219, 254, 260	0.93411	0.285306
RPLP1	4,10,218,219,254,260	1.17772	0.189033
RPLP2	254260	1.31114	0.355701
RPLP2	218, 219, 254, 260	1.01328	0.259314
RPLP2	4,10,218,219,254,260	1.25245	0.22201
RPS11	254260	1.19495	0.40575
RPS11	218, 219, 254, 260	1.21817	0.410784
RPS11	4,10,218,219,254,260	1.30132	0.325188
RPS13	254260	1.06517	0.384076
RPS13	218, 219, 254, 260	1.18262	0.341121
RPS13	4,10,218,219,254,260	1.22196	0.280099
RPS15A	254260	1.19373	0.348449
RPS15A	218, 219, 254, 260	1.09366	0.338226
RPS15A	4,10,218,219,254,260	1.20289	0.230427
RPS23	254260	1.07892	0.385533
RPS23	218, 219, 254, 260	1.11962	0.395574
RPS23	4,10,218,219,254,260	1.17997	0.329743
RPS24	254260	1.17775	0.370664
RPS24	218, 219, 254, 260	1.16057	0.378647
RPS24	4,10,218,219,254,260	1.17271	0.33777
RPS26	254260	1.12875	0.400523
RPS26	218, 219, 254, 260	1.188	0.356045
RPS26	4,10,218,219,254,260	1.31383	0.256196
RPS4X	254260	1.17142	0.350278
RPS4X	218, 219, 254, 260	1.12816	0.321759
RPS4X	4,10,218,219,254,260	1.23365	0.291975
RPS6	254260	1.15959	0.36485
RPS6	218, 219, 254, 260	1.11848	0.40322
RPS6	4,10,218,219,254,260	1.17694	0.327971
RPS8	254260	1.12326	0.354808
RPS8	218, 219, 254, 260	0.927471	0.283497
RPS8	4,10,218,219,254,260	1.21325	0.23424
SRP14	254260	1.03079	0.375028
SRP14	218, 219, 254, 260	1.0597	0.448689
SRP14	4,10,218,219,254,260	1.28456	0.299766
